# Supplementary material for: Dynamic response in the larval geoduck (Panopea generosa) proteome to elevated pCO2
Source: Ecol Evol. 2019 Dec 6;10(1):185–97. doi: 10.1002/ece3.5885 (PMC6972802; doi:10.1002/ece3.5885)
Supplement: Supplementary file 2 [file ECE3-10-185-s002.txt]

Protein	MDS1 Loading	MDS2 Loading	r2	Pr(>r)	
TRINITY_DN48866_c0_g1::TRINITY_DN48866_c0_g1_i1::g.34024::m.34024	-0.02323	0.99973	0.6335	0.000999	***
TRINITY_DN104013_c0_g1::TRINITY_DN104013_c0_g1_i1::g.40323::m.40323	0.0415	0.99914	0.6037	0.000999	***
TRINITY_DN48976_c0_g1::TRINITY_DN48976_c0_g1_i1::g.18293::m.18293	-0.04139	0.99914	0.5813	0.000999	***
TRINITY_DN44261_c0_g1::TRINITY_DN44261_c0_g1_i1::g.1334::m.1334	0.04269	0.99909	0.6974	0.000999	***
TRINITY_DN53410_c0_g1::TRINITY_DN53410_c0_g1_i2::g.10759::m.10759	0.06148	0.99811	0.4809	0.000999	***
TRINITY_DN61569_c0_g1::TRINITY_DN61569_c0_g1_i2::g.26893::m.26893	0.0701	0.99754	0.5664	0.000999	***
TRINITY_DN55941_c0_g1::TRINITY_DN55941_c0_g1_i1::g.39694::m.39694	-0.0737	0.99728	0.522	0.000999	***
TRINITY_DN100112_c0_g1::TRINITY_DN100112_c0_g1_i1::g.40618::m.40618	0.08433	0.99644	0.6639	0.000999	***
TRINITY_DN62797_c0_g2::TRINITY_DN62797_c0_g2_i1::g.20264::m.20264	-0.086	0.9963	0.5194	0.000999	***
TRINITY_DN60464_c0_g1::TRINITY_DN60464_c0_g1_i2::g.32972::m.32972	-0.12255	0.99246	0.6009	0.000999	***
TRINITY_DN37460_c0_g1::TRINITY_DN37460_c0_g1_i1::g.4963::m.4963	0.14186	0.98989	0.4972	0.000999	***
TRINITY_DN62606_c0_g1::TRINITY_DN62606_c0_g1_i1::g.10605::m.10605	0.14693	0.98915	0.4819	0.000999	***
TRINITY_DN63286_c0_g1::TRINITY_DN63286_c0_g1_i1::g.9657::m.9657	-0.1552	0.98788	0.4411	0.000999	***
TRINITY_DN70345_c0_g1::TRINITY_DN70345_c0_g1_i1::g.15689::m.15689	0.21893	0.97574	0.4524	0.000999	***
TRINITY_DN57374_c0_g1::TRINITY_DN57374_c0_g1_i10::g.13161::m.13161	0.22122	0.97522	0.6158	0.000999	***
TRINITY_DN14902_c0_g1::TRINITY_DN14902_c0_g1_i1::g.13532::m.13532	0.27777	0.96065	0.4414	0.000999	***
TRINITY_DN56004_c0_g1::TRINITY_DN56004_c0_g1_i1::g.39705::m.39705	0.28489	0.95856	0.5533	0.000999	***
TRINITY_DN62109_c0_g2::TRINITY_DN62109_c0_g2_i3::g.15337::m.15337	0.28994	0.95705	0.5549	0.000999	***
TRINITY_DN63782_c1_g2::TRINITY_DN63782_c1_g2_i1::g.4774::m.4774	-0.29069	0.95682	0.5233	0.000999	***
TRINITY_DN42620_c0_g1::TRINITY_DN42620_c0_g1_i1::g.2821::m.2821	0.30062	0.95375	0.4619	0.000999	***
TRINITY_DN63788_c0_g1::TRINITY_DN63788_c0_g1_i1::g.4826::m.4826	-0.30821	0.95132	0.5464	0.000999	***
TRINITY_DN49098_c0_g1::TRINITY_DN49098_c0_g1_i1::g.12734::m.12734	0.3173	0.94832	0.4782	0.000999	***
TRINITY_DN42347_c0_g1::TRINITY_DN42347_c0_g1_i1::g.33407::m.33407	0.32025	0.94733	0.4793	0.000999	***
TRINITY_DN38358_c1_g1::TRINITY_DN38358_c1_g1_i1::g.30050::m.30050	0.32484	0.94577	0.5437	0.000999	***
TRINITY_DN55987_c0_g1::TRINITY_DN55987_c0_g1_i1::g.39753::m.39753	-0.33545	0.94206	0.5403	0.000999	***
TRINITY_DN66850_c0_g1::TRINITY_DN66850_c0_g1_i1::g.33542::m.33542	0.34014	0.94037	0.4674	0.000999	***
TRINITY_DN54237_c1_g1::TRINITY_DN54237_c1_g1_i1::g.10172::m.10172	0.34119	0.93999	0.4702	0.000999	***
TRINITY_DN5111_c0_g1::TRINITY_DN5111_c0_g1_i1::g.3560::m.3560	0.34276	0.93942	0.4697	0.000999	***
TRINITY_DN56089_c1_g1::TRINITY_DN56089_c1_g1_i2::g.34409::m.34409	0.34588	0.93828	0.4461	0.000999	***
TRINITY_DN24514_c0_g1::TRINITY_DN24514_c0_g1_i1::g.3095::m.3095	0.34668	0.93798	0.4759	0.000999	***
TRINITY_DN52055_c0_g1::TRINITY_DN52055_c0_g1_i1::g.6661::m.6661	0.34928	0.93702	0.6944	0.000999	***
TRINITY_DN41738_c0_g1::TRINITY_DN41738_c0_g1_i2::g.3144::m.3144	0.35021	0.93667	0.5303	0.000999	***
TRINITY_DN86272_c0_g1::TRINITY_DN86272_c0_g1_i1::g.21083::m.21083	0.35706	0.93408	0.4755	0.000999	***
TRINITY_DN47840_c0_g1::TRINITY_DN47840_c0_g1_i1::g.24846::m.24846	0.35936	0.9332	0.4692	0.000999	***
TRINITY_DN53931_c0_g1::TRINITY_DN53931_c0_g1_i1::g.5915::m.5915	0.36777	0.92992	0.4733	0.000999	***
TRINITY_DN16232_c0_g1::TRINITY_DN16232_c0_g1_i1::g.2804::m.2804	0.37599	0.92662	0.5269	0.000999	***
TRINITY_DN63017_c2_g1::TRINITY_DN63017_c2_g1_i2::g.196::m.196	0.37935	0.92525	0.5236	0.000999	***
TRINITY_DN85029_c0_g1::TRINITY_DN85029_c0_g1_i1::g.27718::m.27718	0.38258	0.92392	0.4557	0.000999	***
TRINITY_DN54264_c0_g1::TRINITY_DN54264_c0_g1_i1::g.10201::m.10201	0.39355	0.91931	0.573	0.000999	***
TRINITY_DN30696_c0_g1::TRINITY_DN30696_c0_g1_i1::g.25150::m.25150	0.40599	0.91388	0.4977	0.000999	***
TRINITY_DN49432_c0_g2::TRINITY_DN49432_c0_g2_i1::g.7781::m.7781	0.41912	0.90793	0.4937	0.000999	***
TRINITY_DN60809_c2_g1::TRINITY_DN60809_c2_g1_i3::g.28009::m.28009	-0.42007	0.90749	0.5333	0.000999	***
TRINITY_DN63413_c0_g1::TRINITY_DN63413_c0_g1_i1::g.35390::m.35390	0.4231	0.90608	0.4661	0.000999	***
TRINITY_DN48270_c0_g1::TRINITY_DN48270_c0_g1_i1::g.13325::m.13325	0.43188	0.90193	0.48	0.000999	***
TRINITY_DN54302_c0_g1::TRINITY_DN54302_c0_g1_i1::g.10147::m.10147	0.43579	0.90005	0.4675	0.000999	***
TRINITY_DN51053_c0_g1::TRINITY_DN51053_c0_g1_i1::g.22434::m.22434	0.43711	0.89941	0.4931	0.000999	***
TRINITY_DN24095_c0_g1::TRINITY_DN24095_c0_g1_i1::g.23657::m.23657	0.44257	0.89674	0.5795	0.000999	***
TRINITY_DN92761_c0_g1::TRINITY_DN92761_c0_g1_i1::g.38302::m.38302	0.45356	0.89122	0.4653	0.000999	***
TRINITY_DN62732_c0_g1::TRINITY_DN62732_c0_g1_i2::g.20316::m.20316	0.4595	0.88818	0.4973	0.000999	***
TRINITY_DN40375_c0_g1::TRINITY_DN40375_c0_g1_i1::g.39279::m.39279	0.46295	0.88639	0.5492	0.000999	***
TRINITY_DN46472_c0_g3::TRINITY_DN46472_c0_g3_i1::g.4557::m.4557	0.47338	0.88086	0.4797	0.000999	***
TRINITY_DN78920_c0_g1::TRINITY_DN78920_c0_g1_i1::g.36018::m.36018	0.48164	0.87637	0.5224	0.000999	***
TRINITY_DN54287_c0_g1::TRINITY_DN54287_c0_g1_i1::g.10218::m.10218	0.48632	0.87378	0.5392	0.000999	***
TRINITY_DN54237_c1_g1::TRINITY_DN54237_c1_g1_i2::g.10173::m.10173	0.49469	0.86907	0.6104	0.000999	***
TRINITY_DN40952_c0_g1::TRINITY_DN40952_c0_g1_i1::g.3693::m.3693	0.4988	0.86672	0.8052	0.000999	***
TRINITY_DN92033_c0_g1::TRINITY_DN92033_c0_g1_i1::g.8006::m.8006	0.5046	0.86336	0.6414	0.000999	***
TRINITY_DN59106_c1_g1::TRINITY_DN59106_c1_g1_i29::g.37407::m.37407	-0.50589	0.8626	0.5556	0.000999	***
TRINITY_DN50261_c0_g1::TRINITY_DN50261_c0_g1_i1::g.23249::m.23249	0.51438	0.85756	0.5343	0.000999	***
TRINITY_DN46182_c0_g1::TRINITY_DN46182_c0_g1_i1::g.35103::m.35103	0.51593	0.85663	0.5313	0.000999	***
TRINITY_DN61600_c0_g1::TRINITY_DN61600_c0_g1_i2::g.26723::m.26723	0.5273	0.84968	0.556	0.000999	***
TRINITY_DN54579_c0_g1::TRINITY_DN54579_c0_g1_i1::g.20059::m.20059	0.52907	0.84858	0.5413	0.000999	***
TRINITY_DN59541_c6_g1::TRINITY_DN59541_c6_g1_i2::g.16418::m.16418	0.52974	0.84816	0.6754	0.000999	***
TRINITY_DN49070_c0_g1::TRINITY_DN49070_c0_g1_i1::g.12751::m.12751	-0.53788	0.84302	0.5899	0.000999	***
TRINITY_DN60894_c0_g1::TRINITY_DN60894_c0_g1_i3::g.28144::m.28144	-0.549	0.83582	0.6212	0.000999	***
TRINITY_DN59106_c1_g1::TRINITY_DN59106_c1_g1_i21::g.37403::m.37403	-0.55417	0.8324	0.5214	0.000999	***
TRINITY_DN54289_c0_g1::TRINITY_DN54289_c0_g1_i1::g.10137::m.10137	0.55647	0.83086	0.4743	0.000999	***
TRINITY_DN56895_c0_g2::TRINITY_DN56895_c0_g2_i1::g.24639::m.24639	0.57153	0.82058	0.5884	0.000999	***
TRINITY_DN52600_c0_g1::TRINITY_DN52600_c0_g1_i1::g.27337::m.27337	-0.57589	0.81753	0.4621	0.000999	***
TRINITY_DN101103_c0_g1::TRINITY_DN101103_c0_g1_i1::g.40473::m.40473	0.57807	0.81599	0.4983	0.000999	***
TRINITY_DN63854_c1_g3::TRINITY_DN63854_c1_g3_i1::g.30729::m.30729	-0.58784	0.80898	0.8391	0.000999	***
TRINITY_DN51560_c0_g1::TRINITY_DN51560_c0_g1_i1::g.17087::m.17087	0.5949	0.8038	0.5436	0.000999	***
TRINITY_DN29289_c0_g1::TRINITY_DN29289_c0_g1_i1::g.30213::m.30213	0.59543	0.80341	0.5327	0.000999	***
TRINITY_DN57061_c1_g1::TRINITY_DN57061_c1_g1_i3::g.3402::m.3402	-0.59665	0.8025	0.5142	0.000999	***
TRINITY_DN46570_c0_g1::TRINITY_DN46570_c0_g1_i1::g.30445::m.30445	0.59931	0.80051	0.5022	0.000999	***
TRINITY_DN59096_c0_g1::TRINITY_DN59096_c0_g1_i2::g.37371::m.37371	-0.60213	0.7984	0.654	0.000999	***
TRINITY_DN63880_c2_g1::TRINITY_DN63880_c2_g1_i3::g.30762::m.30762	0.60702	0.79469	0.5283	0.000999	***
TRINITY_DN63444_c0_g2::TRINITY_DN63444_c0_g2_i1::g.35426::m.35426	-0.60775	0.79413	0.5812	0.000999	***
TRINITY_DN62640_c0_g1::TRINITY_DN62640_c0_g1_i2::g.36097::m.36097	-0.61857	0.78573	0.7852	0.000999	***
TRINITY_DN57989_c1_g1::TRINITY_DN57989_c1_g1_i4::g.18039::m.18039	0.61878	0.78557	0.4777	0.000999	***
TRINITY_DN50627_c0_g1::TRINITY_DN50627_c0_g1_i1::g.17790::m.17790	0.621	0.78381	0.5586	0.000999	***
TRINITY_DN61895_c0_g3::TRINITY_DN61895_c0_g3_i1::g.36756::m.36756	-0.62203	0.78299	0.6268	0.000999	***
TRINITY_DN53837_c0_g1::TRINITY_DN53837_c0_g1_i1::g.5747::m.5747	0.62758	0.77855	0.5075	0.000999	***
TRINITY_DN41930_c0_g1::TRINITY_DN41930_c0_g1_i1::g.28854::m.28854	-0.63177	0.77516	0.5572	0.000999	***
TRINITY_DN61279_c0_g2::TRINITY_DN61279_c0_g2_i1::g.32164::m.32164	0.63315	0.77403	0.6331	0.000999	***
TRINITY_DN52874_c0_g1::TRINITY_DN52874_c0_g1_i1::g.37109::m.37109	-0.63471	0.77275	0.4797	0.000999	***
TRINITY_DN33259_c0_g1::TRINITY_DN33259_c0_g1_i1::g.33459::m.33459	0.63657	0.77122	0.5402	0.000999	***
TRINITY_DN62593_c0_g1::TRINITY_DN62593_c0_g1_i2::g.10609::m.10609	0.6377	0.77028	0.5686	0.000999	***
TRINITY_DN71389_c0_g1::TRINITY_DN71389_c0_g1_i1::g.611::m.611	0.64002	0.76836	0.6409	0.000999	***
TRINITY_DN62046_c0_g1::TRINITY_DN62046_c0_g1_i1::g.15078::m.15078	-0.64359	0.76537	0.6694	0.000999	***
TRINITY_DN56887_c0_g1::TRINITY_DN56887_c0_g1_i1::g.24631::m.24631	-0.64477	0.76437	0.5268	0.000999	***
TRINITY_DN48362_c0_g1::TRINITY_DN48362_c0_g1_i2::g.13441::m.13441	0.6459	0.76342	0.5152	0.000999	***
TRINITY_DN52276_c0_g1::TRINITY_DN52276_c0_g1_i1::g.16100::m.16100	0.65167	0.7585	0.559	0.000999	***
TRINITY_DN56226_c0_g1::TRINITY_DN56226_c0_g1_i1::g.4005::m.4005	-0.654	0.75649	0.5493	0.000999	***
TRINITY_DN61906_c1_g2::TRINITY_DN61906_c1_g2_i3::g.36847::m.36847	-0.65434	0.7562	0.7187	0.000999	***
TRINITY_DN105514_c0_g1::TRINITY_DN105514_c0_g1_i1::g.40196::m.40196	0.65585	0.75489	0.5041	0.000999	***
TRINITY_DN31265_c0_g1::TRINITY_DN31265_c0_g1_i1::g.39364::m.39364	0.65861	0.75248	0.5777	0.000999	***
TRINITY_DN60034_c1_g1::TRINITY_DN60034_c1_g1_i1::g.37906::m.37906	0.66012	0.75116	0.7783	0.000999	***
TRINITY_DN63111_c1_g1::TRINITY_DN63111_c1_g1_i1::g.25338::m.25338	0.66226	0.74928	0.7003	0.000999	***
TRINITY_DN55302_c0_g1::TRINITY_DN55302_c0_g1_i3::g.34954::m.34954	-0.66436	0.74741	0.4261	0.000999	***
TRINITY_DN60812_c0_g1::TRINITY_DN60812_c0_g1_i2::g.28048::m.28048	-0.66582	0.74611	0.5941	0.000999	***
TRINITY_DN98713_c0_g1::TRINITY_DN98713_c0_g1_i1::g.18528::m.18528	0.68049	0.73275	0.7763	0.000999	***
TRINITY_DN54803_c0_g1::TRINITY_DN54803_c0_g1_i1::g.5183::m.5183	0.68093	0.73235	0.5414	0.000999	***
TRINITY_DN61142_c1_g2::TRINITY_DN61142_c1_g2_i1::g.31740::m.31740	0.68276	0.73065	0.517	0.000999	***
TRINITY_DN58655_c1_g1::TRINITY_DN58655_c1_g1_i1::g.33219::m.33219	-0.69027	0.72355	0.4864	0.000999	***
TRINITY_DN58555_c1_g2::TRINITY_DN58555_c1_g2_i1::g.7574::m.7574	-0.6942	0.71978	0.5099	0.000999	***
TRINITY_DN56055_c7_g1::TRINITY_DN56055_c7_g1_i1::g.34503::m.34503	0.69616	0.71788	0.4844	0.000999	***
TRINITY_DN60165_c1_g1::TRINITY_DN60165_c1_g1_i1::g.22364::m.22364	0.70589	0.70832	0.4598	0.000999	***
TRINITY_DN59666_c0_g1::TRINITY_DN59666_c0_g1_i2::g.16705::m.16705	0.71483	0.6993	0.6626	0.000999	***
TRINITY_DN55832_c0_g1::TRINITY_DN55832_c0_g1_i1::g.39598::m.39598	0.7153	0.69882	0.7413	0.000999	***
TRINITY_DN59685_c0_g1::TRINITY_DN59685_c0_g1_i1::g.16593::m.16593	0.71686	0.69722	0.7278	0.000999	***
TRINITY_DN55915_c0_g1::TRINITY_DN55915_c0_g1_i1::g.39718::m.39718	-0.71709	0.69698	0.5467	0.000999	***
TRINITY_DN57550_c0_g1::TRINITY_DN57550_c0_g1_i1::g.23591::m.23591	-0.71992	0.69406	0.6255	0.000999	***
TRINITY_DN63661_c0_g2::TRINITY_DN63661_c0_g2_i3::g.19755::m.19755	0.72654	0.68713	0.3912	0.000999	***
TRINITY_DN56110_c0_g2::TRINITY_DN56110_c0_g2_i1::g.18742::m.18742	0.73003	0.68342	0.5304	0.000999	***
TRINITY_DN57826_c4_g3::TRINITY_DN57826_c4_g3_i5::g.33860::m.33860	0.73066	0.68274	0.4949	0.000999	***
TRINITY_DN60131_c0_g3::TRINITY_DN60131_c0_g3_i1::g.22274::m.22274	-0.73244	0.68084	0.6537	0.000999	***
TRINITY_DN62660_c1_g1::TRINITY_DN62660_c1_g1_i1::g.36103::m.36103	0.73326	0.67995	0.5295	0.000999	***
TRINITY_DN60401_c0_g2::TRINITY_DN60401_c0_g2_i3::g.32674::m.32674	-0.73333	0.67988	0.4513	0.000999	***
TRINITY_DN63646_c0_g1::TRINITY_DN63646_c0_g1_i3::g.19894::m.19894	-0.73595	0.67704	0.6772	0.000999	***
TRINITY_DN61216_c0_g1::TRINITY_DN61216_c0_g1_i2::g.31941::m.31941	-0.73874	0.67399	0.7056	0.000999	***
TRINITY_DN63135_c1_g1::TRINITY_DN63135_c1_g1_i1::g.25453::m.25453	-0.74096	0.67155	0.6015	0.000999	***
TRINITY_DN61681_c2_g3::TRINITY_DN61681_c2_g3_i1::g.27040::m.27040	-0.74158	0.67086	0.7603	0.000999	***
TRINITY_DN60152_c0_g1::TRINITY_DN60152_c0_g1_i2::g.22293::m.22293	-0.74438	0.66776	0.6592	0.000999	***
TRINITY_DN61302_c6_g1::TRINITY_DN61302_c6_g1_i1::g.32034::m.32034	0.74441	0.66772	0.4958	0.000999	***
TRINITY_DN63151_c0_g1::TRINITY_DN63151_c0_g1_i12::g.25448::m.25448	-0.74703	0.66479	0.8019	0.000999	***
TRINITY_DN62941_c4_g4::TRINITY_DN62941_c4_g4_i1::g.5630::m.5630	-0.74944	0.66207	0.5622	0.000999	***
TRINITY_DN73231_c0_g1::TRINITY_DN73231_c0_g1_i1::g.34538::m.34538	0.7508	0.66052	0.4697	0.000999	***
TRINITY_DN64032_c2_g1::TRINITY_DN64032_c2_g1_i1::g.8966::m.8966	0.75181	0.65938	0.6359	0.000999	***
TRINITY_DN59417_c1_g1::TRINITY_DN59417_c1_g1_i3::g.32408::m.32408	-0.75281	0.65823	0.6261	0.000999	***
TRINITY_DN62486_c0_g3::TRINITY_DN62486_c0_g3_i2::g.26210::m.26210	-0.75287	0.65817	0.68	0.000999	***
TRINITY_DN54804_c0_g1::TRINITY_DN54804_c0_g1_i3::g.5297::m.5297	0.75845	0.65173	0.6125	0.000999	***
TRINITY_DN61224_c0_g1::TRINITY_DN61224_c0_g1_i1::g.31991::m.31991	0.75853	0.65164	0.7303	0.000999	***
TRINITY_DN99404_c0_g1::TRINITY_DN99404_c0_g1_i1::g.8359::m.8359	0.75927	0.65077	0.5676	0.000999	***
TRINITY_DN62990_c8_g1::TRINITY_DN62990_c8_g1_i3::g.5531::m.5531	0.76035	0.64952	0.5831	0.000999	***
TRINITY_DN57265_c6_g1::TRINITY_DN57265_c6_g1_i2::g.29145::m.29145	0.76779	0.64071	0.6441	0.000999	***
TRINITY_DN28220_c0_g2::TRINITY_DN28220_c0_g2_i1::g.20107::m.20107	0.76884	0.63945	0.5115	0.000999	***
TRINITY_DN55115_c0_g1::TRINITY_DN55115_c0_g1_i3::g.34793::m.34793	0.77441	0.63268	0.5803	0.000999	***
TRINITY_DN63031_c0_g1::TRINITY_DN63031_c0_g1_i4::g.257::m.257	-0.77516	0.63176	0.5435	0.000999	***
TRINITY_DN61034_c3_g1::TRINITY_DN61034_c3_g1_i2::g.6260::m.6260	-0.77733	0.6291	0.6053	0.000999	***
TRINITY_DN49641_c0_g1::TRINITY_DN49641_c0_g1_i1::g.33511::m.33511	-0.77767	0.62867	0.5607	0.000999	***
TRINITY_DN62583_c0_g2::TRINITY_DN62583_c0_g2_i1::g.10573::m.10573	0.77993	0.62587	0.4693	0.000999	***
TRINITY_DN54761_c0_g1::TRINITY_DN54761_c0_g1_i2::g.5216::m.5216	-0.78102	0.6245	0.6979	0.000999	***
TRINITY_DN58611_c2_g1::TRINITY_DN58611_c2_g1_i1::g.33268::m.33268	-0.7813	0.62416	0.8233	0.000999	***
TRINITY_DN60152_c0_g2::TRINITY_DN60152_c0_g2_i2::g.22291::m.22291	-0.78441	0.62024	0.7806	0.000999	***
TRINITY_DN39958_c0_g1::TRINITY_DN39958_c0_g1_i1::g.18414::m.18414	-0.78514	0.61932	0.5057	0.000999	***
TRINITY_DN57816_c0_g1::TRINITY_DN57816_c0_g1_i1::g.33757::m.33757	0.78952	0.61372	0.5373	0.000999	***
TRINITY_DN56942_c0_g2::TRINITY_DN56942_c0_g2_i1::g.8586::m.8586	0.79209	0.61041	0.607	0.000999	***
TRINITY_DN53269_c0_g1::TRINITY_DN53269_c0_g1_i1::g.1131::m.1131	0.79341	0.60869	0.4163	0.000999	***
TRINITY_DN62500_c0_g4::TRINITY_DN62500_c0_g4_i1::g.26403::m.26403	-0.79766	0.60311	0.5532	0.000999	***
TRINITY_DN60735_c0_g1::TRINITY_DN60735_c0_g1_i2::g.27804::m.27804	-0.80024	0.59969	0.6371	0.000999	***
TRINITY_DN62724_c1_g4::TRINITY_DN62724_c1_g4_i1::g.20396::m.20396	-0.8045	0.59395	0.6249	0.000999	***
TRINITY_DN63592_c6_g1::TRINITY_DN63592_c6_g1_i6::g.19635::m.19635	-0.80512	0.59311	0.803	0.000999	***
TRINITY_DN84970_c0_g1::TRINITY_DN84970_c0_g1_i1::g.33189::m.33189	0.80558	0.59248	0.5166	0.000999	***
TRINITY_DN59276_c0_g1::TRINITY_DN59276_c0_g1_i2::g.22084::m.22084	-0.80795	0.58925	0.6523	0.000999	***
TRINITY_DN53962_c0_g1::TRINITY_DN53962_c0_g1_i1::g.5942::m.5942	-0.80959	0.58699	0.7172	0.000999	***
TRINITY_DN58074_c2_g1::TRINITY_DN58074_c2_g1_i1::g.28640::m.28640	-0.8096	0.58698	0.6143	0.000999	***
TRINITY_DN61334_c0_g1::TRINITY_DN61334_c0_g1_i5::g.15847::m.15847	0.80979	0.58672	0.7326	0.000999	***
TRINITY_DN53780_c0_g1::TRINITY_DN53780_c0_g1_i1::g.20936::m.20936	-0.81203	0.58362	0.5391	0.000999	***
TRINITY_DN59899_c8_g2::TRINITY_DN59899_c8_g2_i1::g.27632::m.27632	0.81254	0.5829	0.6379	0.000999	***
TRINITY_DN61846_c0_g2::TRINITY_DN61846_c0_g2_i1::g.36898::m.36898	0.81387	0.58105	0.5042	0.000999	***
TRINITY_DN62863_c0_g2::TRINITY_DN62863_c0_g2_i1::g.20717::m.20717	-0.81535	0.57897	0.4906	0.000999	***
TRINITY_DN60475_c0_g1::TRINITY_DN60475_c0_g1_i1::g.32909::m.32909	-0.8169	0.57677	0.5457	0.000999	***
TRINITY_DN55910_c2_g3::TRINITY_DN55910_c2_g3_i3::g.39744::m.39744	0.81745	0.576	0.7806	0.000999	***
TRINITY_DN61109_c4_g1::TRINITY_DN61109_c4_g1_i1::g.31723::m.31723	-0.81763	0.57575	0.502	0.000999	***
TRINITY_DN56410_c0_g1::TRINITY_DN56410_c0_g1_i1::g.29832::m.29832	-0.81819	0.57495	0.5517	0.000999	***
TRINITY_DN77493_c0_g1::TRINITY_DN77493_c0_g1_i1::g.6526::m.6526	0.81819	0.57494	0.6368	0.000999	***
TRINITY_DN55086_c0_g1::TRINITY_DN55086_c0_g1_i2::g.9261::m.9261	0.81893	0.5739	0.5598	0.000999	***
TRINITY_DN59799_c5_g1::TRINITY_DN59799_c5_g1_i1::g.1863::m.1863	-0.81897	0.57384	0.6921	0.000999	***
TRINITY_DN51061_c0_g1::TRINITY_DN51061_c0_g1_i2::g.22472::m.22472	-0.81963	0.57289	0.7036	0.000999	***
TRINITY_DN62053_c0_g1::TRINITY_DN62053_c0_g1_i1::g.15135::m.15135	-0.82139	0.57037	0.6442	0.000999	***
TRINITY_DN59764_c1_g1::TRINITY_DN59764_c1_g1_i5::g.2022::m.2022	-0.82166	0.56998	0.8077	0.000999	***
TRINITY_DN39806_c0_g2::TRINITY_DN39806_c0_g2_i1::g.34187::m.34187	0.82195	0.56957	0.5912	0.000999	***
TRINITY_DN62505_c3_g2::TRINITY_DN62505_c3_g2_i1::g.26360::m.26360	-0.82277	0.56838	0.6947	0.000999	***
TRINITY_DN60046_c0_g1::TRINITY_DN60046_c0_g1_i2::g.37775::m.37775	-0.82542	0.56453	0.6637	0.000999	***
TRINITY_DN50679_c0_g1::TRINITY_DN50679_c0_g1_i1::g.17755::m.17755	0.82767	0.56121	0.4363	0.000999	***
TRINITY_DN62978_c7_g1::TRINITY_DN62978_c7_g1_i3::g.5588::m.5588	0.82853	0.55994	0.4381	0.000999	***
TRINITY_DN62060_c0_g1::TRINITY_DN62060_c0_g1_i1::g.15167::m.15167	0.82869	0.55971	0.8539	0.000999	***
TRINITY_DN58347_c0_g1::TRINITY_DN58347_c0_g1_i1::g.22690::m.22690	0.83339	0.55269	0.659	0.000999	***
TRINITY_DN62963_c2_g2::TRINITY_DN62963_c2_g2_i2::g.5596::m.5596	-0.83365	0.55229	0.7192	0.000999	***
TRINITY_DN62242_c2_g1::TRINITY_DN62242_c2_g1_i1::g.645::m.645	-0.83603	0.54869	0.8021	0.000999	***
TRINITY_DN61820_c4_g3::TRINITY_DN61820_c4_g3_i2::g.36866::m.36866	-0.83689	0.54738	0.6906	0.000999	***
TRINITY_DN61765_c0_g1::TRINITY_DN61765_c0_g1_i1::g.11340::m.11340	0.83698	0.54724	0.544	0.000999	***
TRINITY_DN88543_c0_g1::TRINITY_DN88543_c0_g1_i1::g.25201::m.25201	0.83882	0.54441	0.6385	0.000999	***
TRINITY_DN57189_c3_g1::TRINITY_DN57189_c3_g1_i1::g.29040::m.29040	0.83933	0.54362	0.6731	0.000999	***
TRINITY_DN61328_c0_g1::TRINITY_DN61328_c0_g1_i2::g.15977::m.15977	0.84157	0.54015	0.7698	0.000999	***
TRINITY_DN62950_c0_g1::TRINITY_DN62950_c0_g1_i3::g.5525::m.5525	-0.84162	0.54008	0.7195	0.000999	***
TRINITY_DN63789_c2_g1::TRINITY_DN63789_c2_g1_i1::g.4750::m.4750	-0.84237	0.5389	0.7394	0.000999	***
TRINITY_DN55859_c0_g1::TRINITY_DN55859_c0_g1_i3::g.39560::m.39560	-0.84239	0.53886	0.5326	0.000999	***
TRINITY_DN56928_c0_g2::TRINITY_DN56928_c0_g2_i1::g.8683::m.8683	0.84473	0.53519	0.6425	0.000999	***
TRINITY_DN59398_c0_g1::TRINITY_DN59398_c0_g1_i3::g.6962::m.6962	-0.84528	0.53433	0.4217	0.000999	***
TRINITY_DN53220_c0_g1::TRINITY_DN53220_c0_g1_i1::g.1186::m.1186	-0.84532	0.53427	0.7723	0.000999	***
TRINITY_DN56567_c0_g1::TRINITY_DN56567_c0_g1_i2::g.13737::m.13737	0.84638	0.53258	0.711	0.000999	***
TRINITY_DN63039_c0_g2::TRINITY_DN63039_c0_g2_i1::g.259::m.259	0.84689	0.53177	0.6567	0.000999	***
TRINITY_DN61463_c0_g1::TRINITY_DN61463_c0_g1_i1::g.1508::m.1508	-0.84805	0.52991	0.4373	0.000999	***
TRINITY_DN61575_c0_g1::TRINITY_DN61575_c0_g1_i1::g.26801::m.26801	-0.84916	0.52813	0.6065	0.000999	***
TRINITY_DN58368_c0_g1::TRINITY_DN58368_c0_g1_i1::g.22632::m.22632	-0.85184	0.52381	0.7284	0.000999	***
TRINITY_DN48545_c0_g1::TRINITY_DN48545_c0_g1_i1::g.23982::m.23982	-0.85241	0.52287	0.5364	0.000999	***
TRINITY_DN52980_c0_g1::TRINITY_DN52980_c0_g1_i1::g.21580::m.21580	0.85358	0.52096	0.5281	0.000999	***
TRINITY_DN59127_c0_g3::TRINITY_DN59127_c0_g3_i1::g.21791::m.21791	-0.8575	0.51448	0.5708	0.000999	***
TRINITY_DN55804_c0_g1::TRINITY_DN55804_c0_g1_i9::g.14074::m.14074	-0.85832	0.51311	0.7924	0.000999	***
TRINITY_DN58550_c0_g1::TRINITY_DN58550_c0_g1_i1::g.7627::m.7627	-0.85835	0.51307	0.4757	0.000999	***
TRINITY_DN7782_c0_g1::TRINITY_DN7782_c0_g1_i1::g.17372::m.17372	-0.85888	0.51218	0.6217	0.000999	***
TRINITY_DN60591_c0_g1::TRINITY_DN60591_c0_g1_i1::g.16777::m.16777	-0.85903	0.51192	0.7281	0.000999	***
TRINITY_DN56218_c0_g1::TRINITY_DN56218_c0_g1_i1::g.3932::m.3932	-0.86325	0.50478	0.6998	0.000999	***
TRINITY_DN59748_c3_g1::TRINITY_DN59748_c3_g1_i3::g.2009::m.2009	-0.86344	0.50446	0.5596	0.000999	***
TRINITY_DN56403_c0_g1::TRINITY_DN56403_c0_g1_i1::g.29536::m.29536	0.8635	0.50435	0.739	0.000999	***
TRINITY_DN54832_c0_g1::TRINITY_DN54832_c0_g1_i1::g.30885::m.30885	-0.86445	0.50272	0.6117	0.000999	***
TRINITY_DN96237_c0_g1::TRINITY_DN96237_c0_g1_i1::g.5317::m.5317	0.86509	0.50162	0.7245	0.000999	***
TRINITY_DN57712_c0_g1::TRINITY_DN57712_c0_g1_i1::g.8198::m.8198	0.86531	0.50124	0.6348	0.000999	***
TRINITY_DN57465_c6_g7::TRINITY_DN57465_c6_g7_i2::g.38706::m.38706	0.86648	0.49921	0.4273	0.000999	***
TRINITY_DN58112_c0_g1::TRINITY_DN58112_c0_g1_i2::g.12680::m.12680	0.86748	0.49747	0.731	0.000999	***
TRINITY_DN60948_c0_g1::TRINITY_DN60948_c0_g1_i2::g.12026::m.12026	0.86843	0.4958	0.7723	0.000999	***
TRINITY_DN56720_c0_g1::TRINITY_DN56720_c0_g1_i1::g.24273::m.24273	0.86926	0.49435	0.5964	0.000999	***
TRINITY_DN59057_c0_g2::TRINITY_DN59057_c0_g2_i1::g.37445::m.37445	-0.87014	0.4928	0.6605	0.000999	***
TRINITY_DN60519_c2_g1::TRINITY_DN60519_c2_g1_i4::g.16857::m.16857	-0.87023	0.49265	0.8866	0.000999	***
TRINITY_DN61269_c0_g1::TRINITY_DN61269_c0_g1_i2::g.31943::m.31943	0.87197	0.48955	0.6744	0.000999	***
TRINITY_DN61960_c1_g2::TRINITY_DN61960_c1_g2_i14::g.21124::m.21124	-0.87233	0.48892	0.6734	0.000999	***
TRINITY_DN51651_c0_g1::TRINITY_DN51651_c0_g1_i1::g.2432::m.2432	-0.87234	0.4889	0.551	0.000999	***
TRINITY_DN59486_c1_g3::TRINITY_DN59486_c1_g3_i1::g.32411::m.32411	-0.87258	0.48848	0.6447	0.000999	***
TRINITY_DN63751_c0_g1::TRINITY_DN63751_c0_g1_i3::g.4800::m.4800	0.8728	0.48809	0.6767	0.000999	***
TRINITY_DN59088_c0_g3::TRINITY_DN59088_c0_g3_i1::g.37448::m.37448	0.87326	0.48725	0.534	0.000999	***
TRINITY_DN59894_c0_g2::TRINITY_DN59894_c0_g2_i2::g.27569::m.27569	-0.87332	0.48715	0.6121	0.000999	***
TRINITY_DN59474_c0_g1::TRINITY_DN59474_c0_g1_i1::g.32570::m.32570	0.87336	0.48707	0.609	0.000999	***
TRINITY_DN62542_c0_g1::TRINITY_DN62542_c0_g1_i2::g.10698::m.10698	-0.87455	0.48494	0.8333	0.000999	***
TRINITY_DN57305_c0_g1::TRINITY_DN57305_c0_g1_i2::g.29137::m.29137	-0.87456	0.48491	0.4899	0.000999	***
TRINITY_DN62005_c5_g2::TRINITY_DN62005_c5_g2_i1::g.21163::m.21163	0.87567	0.48292	0.6614	0.000999	***
TRINITY_DN61790_c0_g2::TRINITY_DN61790_c0_g2_i1::g.11282::m.11282	0.87605	0.48223	0.6217	0.000999	***
TRINITY_DN91463_c0_g1::TRINITY_DN91463_c0_g1_i1::g.18401::m.18401	0.87626	0.48184	0.5718	0.000999	***
TRINITY_DN61735_c0_g2::TRINITY_DN61735_c0_g2_i1::g.11169::m.11169	0.87632	0.48173	0.6424	0.000999	***
TRINITY_DN101969_c0_g1::TRINITY_DN101969_c0_g1_i1::g.40230::m.40230	0.87654	0.48133	0.7926	0.000999	***
TRINITY_DN63058_c0_g5::TRINITY_DN63058_c0_g5_i1::g.201::m.201	-0.87928	0.47631	0.5518	0.000999	***
TRINITY_DN103191_c0_g1::TRINITY_DN103191_c0_g1_i1::g.40879::m.40879	0.88058	0.4739	0.5251	0.000999	***
TRINITY_DN56608_c0_g1::TRINITY_DN56608_c0_g1_i1::g.39163::m.39163	0.88233	0.47064	0.802	0.000999	***
TRINITY_DN62004_c0_g1::TRINITY_DN62004_c0_g1_i7::g.21314::m.21314	0.88598	0.46372	0.6375	0.000999	***
TRINITY_DN62156_c0_g2::TRINITY_DN62156_c0_g2_i8::g.15443::m.15443	-0.88905	0.45781	0.6972	0.000999	***
TRINITY_DN57169_c4_g1::TRINITY_DN57169_c4_g1_i11::g.29021::m.29021	0.89002	0.45592	0.6891	0.000999	***
TRINITY_DN63110_c1_g2::TRINITY_DN63110_c1_g2_i1::g.25387::m.25387	-0.89013	0.4557	0.5928	0.000999	***
TRINITY_DN54342_c0_g1::TRINITY_DN54342_c0_g1_i1::g.35621::m.35621	0.89087	0.45427	0.8417	0.000999	***
TRINITY_DN102207_c0_g1::TRINITY_DN102207_c0_g1_i1::g.40666::m.40666	0.89267	0.45071	0.6759	0.000999	***
TRINITY_DN45183_c0_g1::TRINITY_DN45183_c0_g1_i1::g.25889::m.25889	0.89304	0.44998	0.6971	0.000999	***
TRINITY_DN55774_c0_g1::TRINITY_DN55774_c0_g1_i3::g.14067::m.14067	0.89336	0.44933	0.5856	0.000999	***
TRINITY_DN56521_c0_g1::TRINITY_DN56521_c0_g1_i1::g.13734::m.13734	0.89352	0.44902	0.7023	0.000999	***
TRINITY_DN55097_c0_g1::TRINITY_DN55097_c0_g1_i7::g.9270::m.9270	-0.89506	0.44595	0.6938	0.000999	***
TRINITY_DN45720_c0_g1::TRINITY_DN45720_c0_g1_i1::g.31112::m.31112	0.89711	0.44181	0.6384	0.000999	***
TRINITY_DN53554_c0_g1::TRINITY_DN53554_c0_g1_i3::g.10974::m.10974	-0.89793	0.44014	0.7025	0.000999	***
TRINITY_DN61859_c4_g2::TRINITY_DN61859_c4_g2_i1::g.36863::m.36863	-0.89794	0.44012	0.7388	0.000999	***
TRINITY_DN45880_c0_g1::TRINITY_DN45880_c0_g1_i1::g.31183::m.31183	0.90196	0.43183	0.8408	0.000999	***
TRINITY_DN61938_c0_g2::TRINITY_DN61938_c0_g2_i1::g.21371::m.21371	0.90417	0.42718	0.7038	0.000999	***
TRINITY_DN58617_c4_g1::TRINITY_DN58617_c4_g1_i1::g.33202::m.33202	-0.90476	0.42593	0.7719	0.000999	***
TRINITY_DN63747_c0_g1::TRINITY_DN63747_c0_g1_i1::g.4773::m.4773	0.9062	0.42286	0.5997	0.000999	***
TRINITY_DN50844_c0_g1::TRINITY_DN50844_c0_g1_i1::g.3048::m.3048	0.90796	0.41905	0.6814	0.000999	***
TRINITY_DN32796_c0_g1::TRINITY_DN32796_c0_g1_i1::g.3522::m.3522	0.90853	0.41782	0.5818	0.000999	***
TRINITY_DN59661_c0_g1::TRINITY_DN59661_c0_g1_i2::g.16527::m.16527	-0.90871	0.41742	0.7348	0.000999	***
TRINITY_DN61488_c6_g2::TRINITY_DN61488_c6_g2_i2::g.1440::m.1440	0.90875	0.41734	0.7134	0.000999	***
TRINITY_DN60322_c4_g1::TRINITY_DN60322_c4_g1_i1::g.32790::m.32790	0.90953	0.41564	0.6184	0.000999	***
TRINITY_DN63304_c0_g1::TRINITY_DN63304_c0_g1_i2::g.9634::m.9634	0.90957	0.41555	0.6555	0.000999	***
TRINITY_DN49595_c0_g1::TRINITY_DN49595_c0_g1_i1::g.7839::m.7839	0.91031	0.41393	0.6437	0.000999	***
TRINITY_DN42405_c0_g1::TRINITY_DN42405_c0_g1_i1::g.17346::m.17346	0.91047	0.41358	0.6984	0.000999	***
TRINITY_DN12776_c0_g2::TRINITY_DN12776_c0_g2_i1::g.10101::m.10101	0.91066	0.41315	0.8497	0.000999	***
TRINITY_DN56279_c0_g1::TRINITY_DN56279_c0_g1_i1::g.3864::m.3864	0.91161	0.41106	0.7725	0.000999	***
TRINITY_DN63353_c0_g2::TRINITY_DN63353_c0_g2_i2::g.9989::m.9989	0.91187	0.41047	0.5064	0.000999	***
TRINITY_DN59804_c4_g3::TRINITY_DN59804_c4_g3_i1::g.1940::m.1940	0.91292	0.40815	0.6359	0.000999	***
TRINITY_DN54800_c0_g1::TRINITY_DN54800_c0_g1_i1::g.5285::m.5285	-0.91309	0.40775	0.5523	0.000999	***
TRINITY_DN61057_c0_g1::TRINITY_DN61057_c0_g1_i1::g.6268::m.6268	-0.91394	0.40584	0.6657	0.000999	***
TRINITY_DN58534_c0_g1::TRINITY_DN58534_c0_g1_i2::g.7699::m.7699	0.91468	0.40419	0.6806	0.000999	***
TRINITY_DN57461_c0_g1::TRINITY_DN57461_c0_g1_i1::g.38704::m.38704	0.91474	0.40403	0.6931	0.000999	***
TRINITY_DN55541_c3_g1::TRINITY_DN55541_c3_g1_i1::g.30186::m.30186	-0.91545	0.40244	0.6672	0.000999	***
TRINITY_DN60972_c0_g2::TRINITY_DN60972_c0_g2_i1::g.12028::m.12028	0.91558	0.40215	0.5697	0.000999	***
TRINITY_DN23039_c0_g1::TRINITY_DN23039_c0_g1_i1::g.39044::m.39044	-0.916	0.40118	0.6791	0.000999	***
TRINITY_DN63507_c0_g1::TRINITY_DN63507_c0_g1_i2::g.19553::m.19553	0.91613	0.40088	0.6326	0.000999	***
TRINITY_DN48665_c0_g1::TRINITY_DN48665_c0_g1_i1::g.8311::m.8311	0.91725	0.39832	0.722	0.000999	***
TRINITY_DN18117_c0_g1::TRINITY_DN18117_c0_g1_i1::g.11089::m.11089	-0.91847	0.39549	0.6041	0.000999	***
TRINITY_DN86948_c0_g1::TRINITY_DN86948_c0_g1_i1::g.26631::m.26631	0.91921	0.39377	0.7816	0.000999	***
TRINITY_DN56221_c0_g1::TRINITY_DN56221_c0_g1_i1::g.3917::m.3917	0.92032	0.39116	0.5599	0.000999	***
TRINITY_DN62532_c0_g1::TRINITY_DN62532_c0_g1_i1::g.10571::m.10571	-0.92114	0.38924	0.6242	0.000999	***
TRINITY_DN29888_c0_g1::TRINITY_DN29888_c0_g1_i1::g.9212::m.9212	0.92178	0.38772	0.5774	0.000999	***
TRINITY_DN63070_c0_g5::TRINITY_DN63070_c0_g5_i1::g.156::m.156	-0.92184	0.38756	0.7134	0.000999	***
TRINITY_DN61670_c0_g1::TRINITY_DN61670_c0_g1_i1::g.27103::m.27103	0.92251	0.38597	0.6622	0.000999	***
TRINITY_DN53339_c0_g4::TRINITY_DN53339_c0_g4_i1::g.26527::m.26527	0.92267	0.38559	0.5527	0.000999	***
TRINITY_DN59619_c2_g3::TRINITY_DN59619_c2_g3_i1::g.16526::m.16526	-0.92313	0.38448	0.537	0.000999	***
TRINITY_DN60824_c0_g2::TRINITY_DN60824_c0_g2_i1::g.27975::m.27975	-0.92374	0.38302	0.7298	0.000999	***
TRINITY_DN8803_c0_g1::TRINITY_DN8803_c0_g1_i1::g.26686::m.26686	-0.92401	0.38237	0.6457	0.000999	***
TRINITY_DN59673_c2_g1::TRINITY_DN59673_c2_g1_i1::g.16625::m.16625	-0.92435	0.38155	0.5815	0.000999	***
TRINITY_DN60710_c0_g1::TRINITY_DN60710_c0_g1_i1::g.27799::m.27799	0.92554	0.37864	0.662	0.000999	***
TRINITY_DN69066_c0_g1::TRINITY_DN69066_c0_g1_i1::g.21048::m.21048	-0.92623	0.37696	0.5436	0.000999	***
TRINITY_DN60828_c0_g1::TRINITY_DN60828_c0_g1_i7::g.28113::m.28113	-0.92703	0.37499	0.6869	0.000999	***
TRINITY_DN62726_c0_g2::TRINITY_DN62726_c0_g2_i2::g.20356::m.20356	0.92842	0.37153	0.7171	0.000999	***
TRINITY_DN60641_c0_g2::TRINITY_DN60641_c0_g2_i3::g.2270::m.2270	0.92936	0.36918	0.6183	0.000999	***
TRINITY_DN52632_c0_g1::TRINITY_DN52632_c0_g1_i1::g.11429::m.11429	0.92973	0.36824	0.8757	0.000999	***
TRINITY_DN55548_c1_g1::TRINITY_DN55548_c1_g1_i2::g.30124::m.30124	-0.93023	0.36698	0.5222	0.000999	***
TRINITY_DN62975_c0_g1::TRINITY_DN62975_c0_g1_i1::g.5565::m.5565	-0.93023	0.36697	0.7708	0.000999	***
TRINITY_DN63396_c0_g2::TRINITY_DN63396_c0_g2_i9::g.9930::m.9930	0.93116	0.36461	0.674	0.000999	***
TRINITY_DN61638_c1_g3::TRINITY_DN61638_c1_g3_i3::g.27083::m.27083	-0.93143	0.36391	0.5419	0.000999	***
TRINITY_DN63453_c0_g1::TRINITY_DN63453_c0_g1_i2::g.35236::m.35236	-0.93169	0.36324	0.5795	0.000999	***
TRINITY_DN55757_c0_g1::TRINITY_DN55757_c0_g1_i1::g.14062::m.14062	0.93187	0.3628	0.6814	0.000999	***
TRINITY_DN52812_c0_g1::TRINITY_DN52812_c0_g1_i2::g.37062::m.37062	-0.93359	0.35834	0.5798	0.000999	***
TRINITY_DN63312_c6_g2::TRINITY_DN63312_c6_g2_i1::g.9991::m.9991	-0.93453	0.3559	0.5727	0.000999	***
TRINITY_DN57590_c0_g1::TRINITY_DN57590_c0_g1_i1::g.23409::m.23409	0.93459	0.35572	0.7847	0.000999	***
TRINITY_DN48584_c0_g1::TRINITY_DN48584_c0_g1_i2::g.24000::m.24000	-0.93551	0.35331	0.6155	0.000999	***
TRINITY_DN59030_c1_g1::TRINITY_DN59030_c1_g1_i1::g.37369::m.37369	0.93584	0.35243	0.6526	0.000999	***
TRINITY_DN1574_c0_g1::TRINITY_DN1574_c0_g1_i1::g.30025::m.30025	0.93589	0.3523	0.7469	0.000999	***
TRINITY_DN58666_c1_g1::TRINITY_DN58666_c1_g1_i3::g.33239::m.33239	-0.93627	0.35129	0.7604	0.000999	***
TRINITY_DN62989_c6_g1::TRINITY_DN62989_c6_g1_i1::g.5550::m.5550	0.93651	0.35064	0.6077	0.000999	***
TRINITY_DN62339_c0_g3::TRINITY_DN62339_c0_g3_i1::g.26112::m.26112	0.93701	0.34931	0.7421	0.000999	***
TRINITY_DN27123_c0_g1::TRINITY_DN27123_c0_g1_i1::g.10877::m.10877	0.93755	0.34784	0.6596	0.000999	***
TRINITY_DN55700_c0_g1::TRINITY_DN55700_c0_g1_i1::g.30364::m.30364	0.93798	0.3467	0.7899	0.000999	***
TRINITY_DN24522_c0_g1::TRINITY_DN24522_c0_g1_i1::g.3086::m.3086	0.93837	0.34564	0.7357	0.000999	***
TRINITY_DN62659_c0_g1::TRINITY_DN62659_c0_g1_i1::g.36241::m.36241	0.93862	0.34496	0.5862	0.000999	***
TRINITY_DN61339_c3_g1::TRINITY_DN61339_c3_g1_i2::g.15835::m.15835	0.9387	0.34473	0.6882	0.000999	***
TRINITY_DN59842_c0_g1::TRINITY_DN59842_c0_g1_i1::g.27503::m.27503	0.93978	0.34177	0.5677	0.000999	***
TRINITY_DN60981_c1_g1::TRINITY_DN60981_c1_g1_i1::g.12095::m.12095	-0.94001	0.34115	0.8453	0.000999	***
TRINITY_DN44946_c0_g1::TRINITY_DN44946_c0_g1_i1::g.31418::m.31418	0.94013	0.34081	0.429	0.000999	***
TRINITY_DN61098_c8_g3::TRINITY_DN61098_c8_g3_i1::g.6407::m.6407	-0.94173	0.33636	0.8569	0.000999	***
TRINITY_DN56611_c0_g1::TRINITY_DN56611_c0_g1_i1::g.39211::m.39211	0.94236	0.33461	0.611	0.000999	***
TRINITY_DN57281_c0_g1::TRINITY_DN57281_c0_g1_i3::g.29176::m.29176	0.94298	0.33284	0.7483	0.000999	***
TRINITY_DN58127_c0_g2::TRINITY_DN58127_c0_g2_i1::g.12557::m.12557	-0.94326	0.33205	0.8052	0.000999	***
TRINITY_DN58368_c0_g2::TRINITY_DN58368_c0_g2_i1::g.22633::m.22633	-0.94422	0.32933	0.7588	0.000999	***
TRINITY_DN45109_c0_g1::TRINITY_DN45109_c0_g1_i1::g.25913::m.25913	0.94476	0.32777	0.6579	0.000999	***
TRINITY_DN62876_c0_g2::TRINITY_DN62876_c0_g2_i1::g.20626::m.20626	-0.94517	0.32658	0.8423	0.000999	***
TRINITY_DN64030_c0_g1::TRINITY_DN64030_c0_g1_i2::g.9005::m.9005	-0.94581	0.32471	0.6082	0.000999	***
TRINITY_DN63789_c0_g1::TRINITY_DN63789_c0_g1_i1::g.4749::m.4749	-0.94612	0.32383	0.6372	0.000999	***
TRINITY_DN55453_c1_g1::TRINITY_DN55453_c1_g1_i1::g.4400::m.4400	-0.9466	0.3224	0.4267	0.000999	***
TRINITY_DN57712_c0_g2::TRINITY_DN57712_c0_g2_i5::g.8202::m.8202	0.9468	0.32183	0.6453	0.000999	***
TRINITY_DN51788_c0_g1::TRINITY_DN51788_c0_g1_i1::g.28252::m.28252	0.94712	0.32089	0.7236	0.000999	***
TRINITY_DN33650_c0_g1::TRINITY_DN33650_c0_g1_i1::g.28500::m.28500	-0.94744	0.31994	0.7997	0.000999	***
TRINITY_DN41947_c0_g1::TRINITY_DN41947_c0_g1_i1::g.28853::m.28853	0.94841	0.31706	0.5539	0.000999	***
TRINITY_DN62004_c0_g1::TRINITY_DN62004_c0_g1_i1::g.21308::m.21308	0.94849	0.31681	0.6997	0.000999	***
TRINITY_DN60887_c0_g3::TRINITY_DN60887_c0_g3_i2::g.28178::m.28178	-0.94876	0.31599	0.8372	0.000999	***
TRINITY_DN61074_c0_g1::TRINITY_DN61074_c0_g1_i2::g.6321::m.6321	0.95004	0.31214	0.5236	0.000999	***
TRINITY_DN63615_c0_g1::TRINITY_DN63615_c0_g1_i1::g.19797::m.19797	0.95063	0.31032	0.6854	0.000999	***
TRINITY_DN63495_c1_g1::TRINITY_DN63495_c1_g1_i1::g.35215::m.35215	-0.95073	0.31002	0.5867	0.000999	***
TRINITY_DN58911_c0_g2::TRINITY_DN58911_c0_g2_i2::g.2637::m.2637	-0.9515	0.30764	0.5901	0.000999	***
TRINITY_DN61853_c1_g5::TRINITY_DN61853_c1_g5_i1::g.36781::m.36781	0.95211	0.30576	0.5924	0.000999	***
TRINITY_DN62501_c2_g1::TRINITY_DN62501_c2_g1_i2::g.26213::m.26213	0.95211	0.30575	0.8091	0.000999	***
TRINITY_DN63012_c5_g1::TRINITY_DN63012_c5_g1_i1::g.263::m.263	0.95277	0.30369	0.7841	0.000999	***
TRINITY_DN64078_c7_g1::TRINITY_DN64078_c7_g1_i1::g.9090::m.9090	0.9531	0.30267	0.5384	0.000999	***
TRINITY_DN60981_c2_g1::TRINITY_DN60981_c2_g1_i3::g.12096::m.12096	-0.95395	0.29998	0.4736	0.000999	***
TRINITY_DN62046_c2_g1::TRINITY_DN62046_c2_g1_i2::g.15081::m.15081	0.95443	0.29844	0.476	0.000999	***
TRINITY_DN62303_c4_g4::TRINITY_DN62303_c4_g4_i1::g.726::m.726	0.95452	0.29816	0.6475	0.000999	***
TRINITY_DN63675_c4_g2::TRINITY_DN63675_c4_g2_i1::g.19840::m.19840	-0.95546	0.29512	0.8337	0.000999	***
TRINITY_DN53992_c0_g1::TRINITY_DN53992_c0_g1_i1::g.5953::m.5953	-0.95637	0.29216	0.5977	0.000999	***
TRINITY_DN62361_c2_g1::TRINITY_DN62361_c2_g1_i1::g.25994::m.25994	0.95685	0.2906	0.8016	0.000999	***
TRINITY_DN58162_c0_g1::TRINITY_DN58162_c0_g1_i2::g.12667::m.12667	0.95725	0.28928	0.6027	0.000999	***
TRINITY_DN62746_c1_g8::TRINITY_DN62746_c1_g8_i1::g.20298::m.20298	0.95822	0.28604	0.7862	0.000999	***
TRINITY_DN52513_c0_g1::TRINITY_DN52513_c0_g1_i1::g.27367::m.27367	-0.95847	0.28518	0.5898	0.000999	***
TRINITY_DN53769_c0_g1::TRINITY_DN53769_c0_g1_i1::g.20908::m.20908	-0.95861	0.28471	0.6805	0.000999	***
TRINITY_DN61581_c0_g2::TRINITY_DN61581_c0_g2_i1::g.26937::m.26937	0.95897	0.28351	0.6568	0.000999	***
TRINITY_DN52510_c0_g1::TRINITY_DN52510_c0_g1_i1::g.27374::m.27374	0.96028	0.27905	0.7337	0.000999	***
TRINITY_DN85952_c0_g1::TRINITY_DN85952_c0_g1_i1::g.16490::m.16490	-0.96066	0.27774	0.6175	0.000999	***
TRINITY_DN60236_c0_g1::TRINITY_DN60236_c0_g1_i4::g.7135::m.7135	-0.96074	0.27745	0.8048	0.000999	***
TRINITY_DN63762_c0_g1::TRINITY_DN63762_c0_g1_i1::g.4688::m.4688	-0.96149	0.27484	0.8086	0.000999	***
TRINITY_DN55982_c0_g1::TRINITY_DN55982_c0_g1_i1::g.39754::m.39754	-0.96165	0.27428	0.7638	0.000999	***
TRINITY_DN60629_c0_g1::TRINITY_DN60629_c0_g1_i2::g.2268::m.2268	-0.96208	0.27278	0.6932	0.000999	***
TRINITY_DN61722_c5_g2::TRINITY_DN61722_c5_g2_i1::g.11201::m.11201	-0.9627	0.27057	0.6516	0.000999	***
TRINITY_DN55045_c0_g1::TRINITY_DN55045_c0_g1_i1::g.9314::m.9314	-0.96306	0.26929	0.5547	0.000999	***
TRINITY_DN56904_c0_g1::TRINITY_DN56904_c0_g1_i1::g.24467::m.24467	-0.96333	0.26833	0.5937	0.000999	***
TRINITY_DN62033_c0_g1::TRINITY_DN62033_c0_g1_i1::g.15049::m.15049	-0.96391	0.26622	0.5356	0.000999	***
TRINITY_DN57594_c8_g5::TRINITY_DN57594_c8_g5_i1::g.23470::m.23470	0.96574	0.25952	0.4911	0.000999	***
TRINITY_DN57916_c3_g1::TRINITY_DN57916_c3_g1_i1::g.18054::m.18054	0.96676	0.25567	0.7889	0.000999	***
TRINITY_DN59188_c0_g2::TRINITY_DN59188_c0_g2_i1::g.21865::m.21865	-0.96687	0.25525	0.8134	0.000999	***
TRINITY_DN63767_c0_g1::TRINITY_DN63767_c0_g1_i1::g.4910::m.4910	-0.96951	0.24506	0.5789	0.000999	***
TRINITY_DN60811_c0_g1::TRINITY_DN60811_c0_g1_i5::g.28166::m.28166	-0.96984	0.24374	0.6927	0.000999	***
TRINITY_DN59745_c0_g1::TRINITY_DN59745_c0_g1_i2::g.1945::m.1945	-0.97021	0.24227	0.6451	0.000999	***
TRINITY_DN56900_c0_g1::TRINITY_DN56900_c0_g1_i3::g.24529::m.24529	-0.97043	0.2414	0.702	0.000999	***
TRINITY_DN54821_c0_g2::TRINITY_DN54821_c0_g2_i1::g.30982::m.30982	0.97171	0.23617	0.5582	0.000999	***
TRINITY_DN63745_c0_g2::TRINITY_DN63745_c0_g2_i1::g.4674::m.4674	0.97193	0.23528	0.4917	0.000999	***
TRINITY_DN61102_c0_g1::TRINITY_DN61102_c0_g1_i2::g.6312::m.6312	-0.97384	0.22723	0.768	0.000999	***
TRINITY_DN61440_c1_g1::TRINITY_DN61440_c1_g1_i11::g.1361::m.1361	-0.97395	0.22675	0.4811	0.000999	***
TRINITY_DN61602_c1_g1::TRINITY_DN61602_c1_g1_i4::g.26742::m.26742	-0.97416	0.22584	0.5444	0.000999	***
TRINITY_DN77992_c0_g1::TRINITY_DN77992_c0_g1_i1::g.26949::m.26949	-0.97425	0.22545	0.6749	0.000999	***
TRINITY_DN59374_c0_g1::TRINITY_DN59374_c0_g1_i1::g.6812::m.6812	-0.97443	0.22471	0.6554	0.000999	***
TRINITY_DN63557_c6_g1::TRINITY_DN63557_c6_g1_i1::g.19464::m.19464	-0.97487	0.22278	0.6703	0.000999	***
TRINITY_DN55087_c0_g1::TRINITY_DN55087_c0_g1_i1::g.9272::m.9272	-0.97489	0.22269	0.6335	0.000999	***
TRINITY_DN101955_c0_g1::TRINITY_DN101955_c0_g1_i1::g.40224::m.40224	0.97512	0.22166	0.5501	0.000999	***
TRINITY_DN61496_c0_g1::TRINITY_DN61496_c0_g1_i3::g.1543::m.1543	0.97543	0.2203	0.4306	0.000999	***
TRINITY_DN58902_c0_g1::TRINITY_DN58902_c0_g1_i1::g.17423::m.17423	-0.97556	0.21974	0.8486	0.000999	***
TRINITY_DN57596_c0_g2::TRINITY_DN57596_c0_g2_i1::g.23411::m.23411	-0.97649	0.21558	0.5867	0.000999	***
TRINITY_DN62783_c0_g1::TRINITY_DN62783_c0_g1_i4::g.20488::m.20488	0.97697	0.2134	0.749	0.000999	***
TRINITY_DN56674_c0_g1::TRINITY_DN56674_c0_g1_i1::g.39161::m.39161	-0.97709	0.21281	0.6901	0.000999	***
TRINITY_DN58380_c0_g1::TRINITY_DN58380_c0_g1_i1::g.22794::m.22794	0.97774	0.20984	0.5444	0.000999	***
TRINITY_DN55258_c0_g1::TRINITY_DN55258_c0_g1_i1::g.34929::m.34929	-0.97851	0.20619	0.6235	0.000999	***
TRINITY_DN60151_c2_g1::TRINITY_DN60151_c2_g1_i1::g.22313::m.22313	-0.97904	0.20369	0.8676	0.000999	***
TRINITY_DN8955_c0_g1::TRINITY_DN8955_c0_g1_i1::g.35843::m.35843	0.97947	0.20159	0.6257	0.000999	***
TRINITY_DN55173_c0_g1::TRINITY_DN55173_c0_g1_i1::g.34839::m.34839	-0.97986	0.19967	0.8157	0.000999	***
TRINITY_DN62222_c6_g1::TRINITY_DN62222_c6_g1_i1::g.700::m.700	-0.98003	0.19886	0.9038	0.000999	***
TRINITY_DN62038_c0_g1::TRINITY_DN62038_c0_g1_i3::g.15150::m.15150	0.98015	0.19826	0.7691	0.000999	***
TRINITY_DN63441_c0_g1::TRINITY_DN63441_c0_g1_i1::g.35433::m.35433	-0.98031	0.19744	0.5623	0.000999	***
TRINITY_DN49824_c0_g1::TRINITY_DN49824_c0_g1_i1::g.2901::m.2901	0.98039	0.19704	0.6503	0.000999	***
TRINITY_DN57811_c0_g1::TRINITY_DN57811_c0_g1_i3::g.33728::m.33728	-0.98053	0.19635	0.6618	0.000999	***
TRINITY_DN63607_c0_g1::TRINITY_DN63607_c0_g1_i2::g.19959::m.19959	0.9809	0.19452	0.7082	0.000999	***
TRINITY_DN59942_c10_g1::TRINITY_DN59942_c10_g1_i3::g.11797::m.11797	-0.98113	0.19336	0.4603	0.000999	***
TRINITY_DN57014_c2_g1::TRINITY_DN57014_c2_g1_i1::g.3372::m.3372	-0.98115	0.19327	0.8402	0.000999	***
TRINITY_DN63275_c4_g3::TRINITY_DN63275_c4_g3_i8::g.9694::m.9694	0.98145	0.19173	0.5679	0.000999	***
TRINITY_DN59041_c8_g3::TRINITY_DN59041_c8_g3_i2::g.37350::m.37350	0.98156	0.19115	0.6579	0.000999	***
TRINITY_DN59140_c3_g2::TRINITY_DN59140_c3_g2_i3::g.21746::m.21746	-0.98206	0.18857	0.7994	0.000999	***
TRINITY_DN62532_c0_g2::TRINITY_DN62532_c0_g2_i1::g.10572::m.10572	-0.9825	0.18624	0.8993	0.000999	***
TRINITY_DN63931_c2_g1::TRINITY_DN63931_c2_g1_i1::g.14340::m.14340	-0.98289	0.18419	0.5342	0.000999	***
TRINITY_DN63456_c0_g1::TRINITY_DN63456_c0_g1_i2::g.35172::m.35172	-0.98291	0.18408	0.6616	0.000999	***
TRINITY_DN58353_c1_g3::TRINITY_DN58353_c1_g3_i2::g.22678::m.22678	0.98304	0.18338	0.6553	0.000999	***
TRINITY_DN52404_c0_g1::TRINITY_DN52404_c0_g1_i1::g.16225::m.16225	-0.98354	0.18069	0.679	0.000999	***
TRINITY_DN62596_c0_g1::TRINITY_DN62596_c0_g1_i1::g.10569::m.10569	0.98386	0.17892	0.6177	0.000999	***
TRINITY_DN62900_c0_g3::TRINITY_DN62900_c0_g3_i2::g.20577::m.20577	0.98411	0.17756	0.8658	0.000999	***
TRINITY_DN57159_c0_g1::TRINITY_DN57159_c0_g1_i1::g.28968::m.28968	-0.98435	0.17625	0.5867	0.000999	***
TRINITY_DN49362_c0_g1::TRINITY_DN49362_c0_g1_i1::g.23157::m.23157	0.98452	0.17527	0.5919	0.000999	***
TRINITY_DN61210_c0_g1::TRINITY_DN61210_c0_g1_i3::g.32050::m.32050	-0.98518	0.1715	0.7159	0.000999	***
TRINITY_DN56507_c0_g1::TRINITY_DN56507_c0_g1_i4::g.13571::m.13571	-0.98583	0.16774	0.6818	0.000999	***
TRINITY_DN59597_c1_g2::TRINITY_DN59597_c1_g2_i7::g.16466::m.16466	0.98615	0.16585	0.7579	0.000999	***
TRINITY_DN59273_c0_g1::TRINITY_DN59273_c0_g1_i1::g.22049::m.22049	0.98637	0.16453	0.6497	0.000999	***
TRINITY_DN63291_c0_g1::TRINITY_DN63291_c0_g1_i1::g.9710::m.9710	-0.98646	0.16401	0.5821	0.000999	***
TRINITY_DN60939_c1_g1::TRINITY_DN60939_c1_g1_i1::g.12041::m.12041	0.98647	0.16394	0.579	0.000999	***
TRINITY_DN60698_c0_g2::TRINITY_DN60698_c0_g2_i1::g.2345::m.2345	-0.9873	0.15884	0.6325	0.000999	***
TRINITY_DN36174_c0_g1::TRINITY_DN36174_c0_g1_i1::g.10448::m.10448	0.98808	0.15394	0.5625	0.000999	***
TRINITY_DN58835_c7_g1::TRINITY_DN58835_c7_g1_i1::g.17474::m.17474	0.98864	0.15033	0.8688	0.000999	***
TRINITY_DN62967_c0_g2::TRINITY_DN62967_c0_g2_i1::g.5522::m.5522	0.98912	0.14711	0.681	0.000999	***
TRINITY_DN56272_c0_g1::TRINITY_DN56272_c0_g1_i2::g.3854::m.3854	-0.9892	0.14654	0.7236	0.000999	***
TRINITY_DN11179_c0_g1::TRINITY_DN11179_c0_g1_i1::g.20995::m.20995	0.98927	0.14611	0.7671	0.000999	***
TRINITY_DN57182_c5_g1::TRINITY_DN57182_c5_g1_i1::g.28971::m.28971	-0.98974	0.14291	0.5556	0.000999	***
TRINITY_DN56682_c0_g1::TRINITY_DN56682_c0_g1_i2::g.39144::m.39144	-0.99007	0.14056	0.5682	0.000999	***
TRINITY_DN60916_c0_g1::TRINITY_DN60916_c0_g1_i3::g.12021::m.12021	0.99112	0.13297	0.7437	0.000999	***
TRINITY_DN61451_c0_g1::TRINITY_DN61451_c0_g1_i4::g.1493::m.1493	0.99136	0.13117	0.6627	0.000999	***
TRINITY_DN64019_c1_g1::TRINITY_DN64019_c1_g1_i2::g.9096::m.9096	-0.99146	0.13038	0.5669	0.000999	***
TRINITY_DN56751_c0_g1::TRINITY_DN56751_c0_g1_i6::g.24302::m.24302	0.99161	0.12924	0.6473	0.000999	***
TRINITY_DN72353_c0_g1::TRINITY_DN72353_c0_g1_i1::g.9420::m.9420	0.99164	0.12903	0.728	0.000999	***
TRINITY_DN74269_c0_g1::TRINITY_DN74269_c0_g1_i1::g.18388::m.18388	-0.99179	0.12784	0.6616	0.000999	***
TRINITY_DN36007_c0_g1::TRINITY_DN36007_c0_g1_i1::g.26178::m.26178	-0.99209	0.12554	0.5831	0.000999	***
TRINITY_DN60435_c1_g2::TRINITY_DN60435_c1_g2_i2::g.32942::m.32942	0.99259	0.12154	0.5122	0.000999	***
TRINITY_DN62911_c0_g1::TRINITY_DN62911_c0_g1_i2::g.5549::m.5549	0.99308	0.11748	0.5732	0.000999	***
TRINITY_DN59916_c1_g1::TRINITY_DN59916_c1_g1_i1::g.11739::m.11739	-0.99347	0.1141	0.7144	0.000999	***
TRINITY_DN61859_c4_g1::TRINITY_DN61859_c4_g1_i2::g.36864::m.36864	-0.9935	0.11386	0.6583	0.000999	***
TRINITY_DN62724_c1_g2::TRINITY_DN62724_c1_g2_i1::g.20393::m.20393	-0.9939	0.11027	0.5306	0.000999	***
TRINITY_DN77247_c0_g1::TRINITY_DN77247_c0_g1_i1::g.21519::m.21519	0.99415	0.10803	0.4885	0.000999	***
TRINITY_DN55479_c0_g1::TRINITY_DN55479_c0_g1_i4::g.4343::m.4343	-0.99418	0.1077	0.5849	0.000999	***
TRINITY_DN53932_c0_g1::TRINITY_DN53932_c0_g1_i1::g.5930::m.5930	0.99425	0.10708	0.5691	0.000999	***
TRINITY_DN63974_c1_g1::TRINITY_DN63974_c1_g1_i2::g.14487::m.14487	0.99435	0.10615	0.7306	0.000999	***
TRINITY_DN53339_c0_g1::TRINITY_DN53339_c0_g1_i1::g.26526::m.26526	-0.99477	0.10215	0.8978	0.000999	***
TRINITY_DN63616_c0_g1::TRINITY_DN63616_c0_g1_i1::g.19756::m.19756	-0.99489	0.10097	0.6065	0.000999	***
TRINITY_DN57577_c3_g2::TRINITY_DN57577_c3_g2_i1::g.23490::m.23490	-0.99497	0.10018	0.5196	0.000999	***
TRINITY_DN51611_c0_g1::TRINITY_DN51611_c0_g1_i1::g.2414::m.2414	0.99505	0.09941	0.7514	0.000999	***
TRINITY_DN56283_c0_g2::TRINITY_DN56283_c0_g2_i1::g.4022::m.4022	0.99523	0.09758	0.8135	0.000999	***
TRINITY_DN56147_c6_g1::TRINITY_DN56147_c6_g1_i1::g.18766::m.18766	0.99533	0.09654	0.7255	0.000999	***
TRINITY_DN63346_c2_g2::TRINITY_DN63346_c2_g2_i2::g.9907::m.9907	0.99537	0.09609	0.5283	0.000999	***
TRINITY_DN63035_c0_g1::TRINITY_DN63035_c0_g1_i1::g.218::m.218	0.99561	0.09358	0.8138	0.000999	***
TRINITY_DN26181_c0_g1::TRINITY_DN26181_c0_g1_i1::g.1780::m.1780	0.99585	0.09097	0.6217	0.000999	***
TRINITY_DN63511_c1_g2::TRINITY_DN63511_c1_g2_i1::g.19637::m.19637	0.99587	0.0908	0.6054	0.000999	***
TRINITY_DN58130_c6_g2::TRINITY_DN58130_c6_g2_i5::g.12646::m.12646	-0.99593	0.09011	0.6455	0.000999	***
TRINITY_DN51939_c0_g1::TRINITY_DN51939_c0_g1_i1::g.12401::m.12401	-0.99632	0.08571	0.5729	0.000999	***
TRINITY_DN55530_c0_g1::TRINITY_DN55530_c0_g1_i2::g.30153::m.30153	0.99634	0.08545	0.7806	0.000999	***
TRINITY_DN50286_c1_g1::TRINITY_DN50286_c1_g1_i1::g.23255::m.23255	0.99648	0.08379	0.9071	0.000999	***
TRINITY_DN61741_c0_g2::TRINITY_DN61741_c0_g2_i1::g.11242::m.11242	-0.99678	0.08022	0.8194	0.000999	***
TRINITY_DN57647_c0_g2::TRINITY_DN57647_c0_g2_i1::g.23770::m.23770	0.99716	0.07537	0.6508	0.000999	***
TRINITY_DN94482_c0_g1::TRINITY_DN94482_c0_g1_i1::g.37213::m.37213	0.99722	0.07454	0.6743	0.000999	***
TRINITY_DN7805_c0_g1::TRINITY_DN7805_c0_g1_i1::g.2364::m.2364	0.99748	0.07092	0.4963	0.000999	***
TRINITY_DN59772_c0_g2::TRINITY_DN59772_c0_g2_i1::g.2001::m.2001	-0.99758	0.06959	0.6356	0.000999	***
TRINITY_DN16072_c0_g1::TRINITY_DN16072_c0_g1_i1::g.33433::m.33433	0.99794	0.0641	0.6446	0.000999	***
TRINITY_DN62588_c3_g1::TRINITY_DN62588_c3_g1_i1::g.10506::m.10506	-0.99812	0.06127	0.7347	0.000999	***
TRINITY_DN61876_c1_g1::TRINITY_DN61876_c1_g1_i1::g.36768::m.36768	-0.99817	0.06054	0.8651	0.000999	***
TRINITY_DN53955_c0_g1::TRINITY_DN53955_c0_g1_i1::g.5921::m.5921	-0.99825	0.05911	0.6414	0.000999	***
TRINITY_DN46107_c0_g1::TRINITY_DN46107_c0_g1_i1::g.35074::m.35074	-0.99852	0.05445	0.5837	0.000999	***
TRINITY_DN5310_c0_g1::TRINITY_DN5310_c0_g1_i1::g.37584::m.37584	-0.99864	0.05211	0.7148	0.000999	***
TRINITY_DN62800_c0_g2::TRINITY_DN62800_c0_g2_i5::g.20385::m.20385	-0.99927	0.03818	0.5939	0.000999	***
TRINITY_DN51772_c0_g1::TRINITY_DN51772_c0_g1_i1::g.28285::m.28285	-0.99928	0.03806	0.6693	0.000999	***
TRINITY_DN62881_c2_g1::TRINITY_DN62881_c2_g1_i13::g.20604::m.20604	-0.99934	0.03623	0.7272	0.000999	***
TRINITY_DN54870_c0_g1::TRINITY_DN54870_c0_g1_i1::g.30960::m.30960	-0.9994	0.03473	0.7707	0.000999	***
TRINITY_DN61937_c1_g1::TRINITY_DN61937_c1_g1_i1::g.21240::m.21240	-0.99953	0.03081	0.7301	0.000999	***
TRINITY_DN61041_c0_g3::TRINITY_DN61041_c0_g3_i2::g.6463::m.6463	0.99957	0.02939	0.4953	0.000999	***
TRINITY_DN54319_c0_g1::TRINITY_DN54319_c0_g1_i1::g.35522::m.35522	-0.99969	0.02505	0.6899	0.000999	***
TRINITY_DN41259_c0_g1::TRINITY_DN41259_c0_g1_i1::g.23749::m.23749	0.99983	0.01823	0.6754	0.000999	***
TRINITY_DN58425_c0_g1::TRINITY_DN58425_c0_g1_i2::g.22902::m.22902	-0.99987	0.01613	0.5816	0.000999	***
TRINITY_DN56521_c0_g3::TRINITY_DN56521_c0_g3_i1::g.13735::m.13735	0.9999	0.01386	0.5893	0.000999	***
TRINITY_DN56565_c0_g2::TRINITY_DN56565_c0_g2_i1::g.13623::m.13623	0.99993	0.01151	0.8348	0.000999	***
TRINITY_DN68380_c0_g1::TRINITY_DN68380_c0_g1_i1::g.6601::m.6601	-0.99997	0.00715	0.5788	0.000999	***
TRINITY_DN61762_c5_g1::TRINITY_DN61762_c5_g1_i1::g.11290::m.11290	-0.99998	0.00553	0.5746	0.000999	***
TRINITY_DN62749_c0_g2::TRINITY_DN62749_c0_g2_i1::g.20261::m.20261	-0.99999	0.00439	0.7548	0.000999	***
TRINITY_DN56125_c0_g2::TRINITY_DN56125_c0_g2_i1::g.18731::m.18731	0.99999	0.00334	0.7199	0.000999	***
TRINITY_DN60394_c0_g2::TRINITY_DN60394_c0_g2_i2::g.32734::m.32734	-1	0.00191	0.5263	0.000999	***
TRINITY_DN52012_c0_g1::TRINITY_DN52012_c0_g1_i2::g.6643::m.6643	1	-0.00087	0.6443	0.000999	***
TRINITY_DN51777_c0_g1::TRINITY_DN51777_c0_g1_i2::g.28281::m.28281	1	-0.00265	0.7008	0.000999	***
TRINITY_DN56717_c0_g1::TRINITY_DN56717_c0_g1_i2::g.24185::m.24185	-0.99997	-0.00717	0.6817	0.000999	***
TRINITY_DN62999_c5_g1::TRINITY_DN62999_c5_g1_i3::g.5638::m.5638	-0.99996	-0.00885	0.7604	0.000999	***
TRINITY_DN82701_c0_g1::TRINITY_DN82701_c0_g1_i1::g.29449::m.29449	0.99996	-0.00912	0.5559	0.000999	***
TRINITY_DN10441_c0_g1::TRINITY_DN10441_c0_g1_i1::g.6550::m.6550	-0.99994	-0.01124	0.5212	0.000999	***
TRINITY_DN55368_c0_g1::TRINITY_DN55368_c0_g1_i1::g.19152::m.19152	-0.99993	-0.01142	0.556	0.000999	***
TRINITY_DN59909_c0_g1::TRINITY_DN59909_c0_g1_i1::g.11765::m.11765	0.99993	-0.01209	0.5968	0.000999	***
TRINITY_DN56362_c0_g1::TRINITY_DN56362_c0_g1_i1::g.29549::m.29549	0.99992	-0.01265	0.8551	0.000999	***
TRINITY_DN59591_c3_g1::TRINITY_DN59591_c3_g1_i1::g.16403::m.16403	0.99991	-0.01314	0.6819	0.000999	***
TRINITY_DN59058_c0_g1::TRINITY_DN59058_c0_g1_i3::g.37505::m.37505	-0.9999	-0.01387	0.8464	0.000999	***
TRINITY_DN69118_c0_g1::TRINITY_DN69118_c0_g1_i1::g.6015::m.6015	-0.9999	-0.01392	0.6372	0.000999	***
TRINITY_DN60887_c0_g1::TRINITY_DN60887_c0_g1_i1::g.28173::m.28173	-0.99988	-0.01542	0.707	0.000999	***
TRINITY_DN365_c0_g1::TRINITY_DN365_c0_g1_i1::g.33665::m.33665	-0.9998	-0.0202	0.5365	0.000999	***
TRINITY_DN58607_c0_g1::TRINITY_DN58607_c0_g1_i1::g.33341::m.33341	-0.99979	-0.02054	0.7302	0.000999	***
TRINITY_DN51830_c0_g1::TRINITY_DN51830_c0_g1_i1::g.12260::m.12260	-0.99973	-0.02321	0.5634	0.000999	***
TRINITY_DN62105_c2_g1::TRINITY_DN62105_c2_g1_i1::g.15120::m.15120	-0.99959	-0.02877	0.6177	0.000999	***
TRINITY_DN55097_c0_g1::TRINITY_DN55097_c0_g1_i2::g.9267::m.9267	-0.99947	-0.03269	0.5531	0.000999	***
TRINITY_DN62709_c2_g1::TRINITY_DN62709_c2_g1_i1::g.20340::m.20340	-0.99945	-0.03323	0.6825	0.000999	***
TRINITY_DN62655_c0_g1::TRINITY_DN62655_c0_g1_i2::g.36295::m.36295	-0.99938	-0.03528	0.8106	0.000999	***
TRINITY_DN47012_c0_g1::TRINITY_DN47012_c0_g1_i1::g.18833::m.18833	0.99916	-0.04109	0.5094	0.000999	***
TRINITY_DN53671_c0_g2::TRINITY_DN53671_c0_g2_i3::g.36516::m.36516	0.99914	-0.04144	0.5555	0.000999	***
TRINITY_DN63188_c2_g1::TRINITY_DN63188_c2_g1_i1::g.25324::m.25324	0.99904	-0.04378	0.6203	0.000999	***
TRINITY_DN59808_c0_g2::TRINITY_DN59808_c0_g2_i2::g.27588::m.27588	-0.99899	-0.04487	0.4934	0.000999	***
TRINITY_DN55371_c0_g1::TRINITY_DN55371_c0_g1_i7::g.19212::m.19212	0.99896	-0.04569	0.6903	0.000999	***
TRINITY_DN61933_c0_g1::TRINITY_DN61933_c0_g1_i1::g.21283::m.21283	0.99892	-0.04656	0.5532	0.000999	***
TRINITY_DN58221_c0_g1::TRINITY_DN58221_c0_g1_i1::g.38165::m.38165	-0.99891	-0.04667	0.8889	0.000999	***
TRINITY_DN55450_c0_g1::TRINITY_DN55450_c0_g1_i16::g.4396::m.4396	-0.99887	-0.04749	0.6091	0.000999	***
TRINITY_DN63424_c0_g1::TRINITY_DN63424_c0_g1_i3::g.35280::m.35280	0.99874	-0.05023	0.5879	0.000999	***
TRINITY_DN103985_c0_g1::TRINITY_DN103985_c0_g1_i1::g.40639::m.40639	0.99868	-0.05128	0.6887	0.000999	***
TRINITY_DN55215_c3_g1::TRINITY_DN55215_c3_g1_i1::g.34924::m.34924	0.99859	-0.05309	0.5069	0.000999	***
TRINITY_DN57194_c0_g1::TRINITY_DN57194_c0_g1_i2::g.28992::m.28992	0.99856	-0.05373	0.7892	0.000999	***
TRINITY_DN63047_c0_g1::TRINITY_DN63047_c0_g1_i1::g.216::m.216	-0.99826	-0.05889	0.5141	0.000999	***
TRINITY_DN55919_c0_g1::TRINITY_DN55919_c0_g1_i2::g.39716::m.39716	-0.99796	-0.06383	0.641	0.000999	***
TRINITY_DN41714_c0_g1::TRINITY_DN41714_c0_g1_i1::g.3132::m.3132	-0.99758	-0.06959	0.6577	0.000999	***
TRINITY_DN51907_c0_g1::TRINITY_DN51907_c0_g1_i1::g.12335::m.12335	-0.99756	-0.06987	0.5833	0.000999	***
TRINITY_DN62733_c0_g2::TRINITY_DN62733_c0_g2_i3::g.20259::m.20259	-0.99734	-0.07292	0.6291	0.000999	***
TRINITY_DN44664_c0_g1::TRINITY_DN44664_c0_g1_i1::g.36692::m.36692	-0.99722	-0.07448	0.4778	0.000999	***
TRINITY_DN62841_c2_g1::TRINITY_DN62841_c2_g1_i1::g.20728::m.20728	0.99721	-0.07471	0.6878	0.000999	***
TRINITY_DN64053_c10_g2::TRINITY_DN64053_c10_g2_i2::g.9015::m.9015	0.99718	-0.07506	0.6095	0.000999	***
TRINITY_DN63302_c2_g3::TRINITY_DN63302_c2_g3_i3::g.9653::m.9653	0.99716	-0.07534	0.554	0.000999	***
TRINITY_DN61841_c5_g7::TRINITY_DN61841_c5_g7_i1::g.36910::m.36910	0.9968	-0.07989	0.5353	0.000999	***
TRINITY_DN63565_c3_g2::TRINITY_DN63565_c3_g2_i2::g.19617::m.19617	-0.99661	-0.08227	0.7128	0.000999	***
TRINITY_DN26263_c0_g1::TRINITY_DN26263_c0_g1_i1::g.27447::m.27447	0.99654	-0.08315	0.6166	0.000999	***
TRINITY_DN33705_c0_g1::TRINITY_DN33705_c0_g1_i1::g.28682::m.28682	0.9965	-0.08365	0.6357	0.000999	***
TRINITY_DN54557_c0_g1::TRINITY_DN54557_c0_g1_i1::g.20043::m.20043	-0.99588	-0.09066	0.575	0.000999	***
TRINITY_DN31074_c0_g1::TRINITY_DN31074_c0_g1_i1::g.29951::m.29951	-0.9958	-0.09157	0.4551	0.000999	***
TRINITY_DN49753_c0_g1::TRINITY_DN49753_c0_g1_i1::g.17676::m.17676	-0.99555	-0.09421	0.6628	0.000999	***
TRINITY_DN60204_c10_g2::TRINITY_DN60204_c10_g2_i1::g.22341::m.22341	0.9955	-0.09478	0.8665	0.000999	***
TRINITY_DN63998_c4_g1::TRINITY_DN63998_c4_g1_i2::g.14368::m.14368	0.99539	-0.09588	0.5039	0.000999	***
TRINITY_DN51976_c0_g1::TRINITY_DN51976_c0_g1_i1::g.12353::m.12353	0.99533	-0.09652	0.66	0.000999	***
TRINITY_DN59226_c0_g1::TRINITY_DN59226_c0_g1_i1::g.22104::m.22104	0.99525	-0.09734	0.7177	0.000999	***
TRINITY_DN55033_c0_g1::TRINITY_DN55033_c0_g1_i1::g.9300::m.9300	0.99504	-0.09948	0.4929	0.000999	***
TRINITY_DN40564_c0_g1::TRINITY_DN40564_c0_g1_i1::g.8558::m.8558	0.99464	-0.1034	0.604	0.000999	***
TRINITY_DN63488_c0_g1::TRINITY_DN63488_c0_g1_i1::g.35404::m.35404	0.9943	-0.1066	0.6522	0.000999	***
TRINITY_DN52167_c0_g1::TRINITY_DN52167_c0_g1_i1::g.32297::m.32297	0.99386	-0.11067	0.7655	0.000999	***
TRINITY_DN57048_c0_g1::TRINITY_DN57048_c0_g1_i1::g.3444::m.3444	-0.99352	-0.11363	0.6416	0.000999	***
TRINITY_DN63544_c1_g1::TRINITY_DN63544_c1_g1_i1::g.19519::m.19519	0.99298	-0.11826	0.6336	0.000999	***
TRINITY_DN58994_c0_g1::TRINITY_DN58994_c0_g1_i2::g.2612::m.2612	-0.99276	-0.1201	0.767	0.000999	***
TRINITY_DN55715_c3_g1::TRINITY_DN55715_c3_g1_i1::g.14051::m.14051	-0.99272	-0.12046	0.5863	0.000999	***
TRINITY_DN59802_c0_g1::TRINITY_DN59802_c0_g1_i1::g.1921::m.1921	-0.992	-0.12622	0.6612	0.000999	***
TRINITY_DN59861_c1_g1::TRINITY_DN59861_c1_g1_i3::g.27489::m.27489	-0.992	-0.12622	0.5679	0.000999	***
TRINITY_DN63843_c1_g1::TRINITY_DN63843_c1_g1_i1::g.30662::m.30662	-0.99192	-0.12688	0.6313	0.000999	***
TRINITY_DN59162_c0_g1::TRINITY_DN59162_c0_g1_i4::g.21743::m.21743	-0.9918	-0.12778	0.7847	0.000999	***
TRINITY_DN42329_c0_g1::TRINITY_DN42329_c0_g1_i1::g.33404::m.33404	0.99166	-0.12886	0.6014	0.000999	***
TRINITY_DN62640_c0_g2::TRINITY_DN62640_c0_g2_i1::g.36098::m.36098	-0.99018	-0.13981	0.4787	0.000999	***
TRINITY_DN55632_c0_g1::TRINITY_DN55632_c0_g1_i1::g.30293::m.30293	0.9901	-0.14034	0.7534	0.000999	***
TRINITY_DN62360_c6_g3::TRINITY_DN62360_c6_g3_i1::g.26089::m.26089	-0.98977	-0.14267	0.5708	0.000999	***
TRINITY_DN55653_c1_g1::TRINITY_DN55653_c1_g1_i1::g.30326::m.30326	-0.98937	-0.14544	0.7919	0.000999	***
TRINITY_DN63408_c1_g1::TRINITY_DN63408_c1_g1_i1::g.35355::m.35355	-0.98933	-0.14569	0.7104	0.000999	***
TRINITY_DN59776_c6_g2::TRINITY_DN59776_c6_g2_i1::g.1969::m.1969	-0.98903	-0.14771	0.6512	0.000999	***
TRINITY_DN58688_c0_g5::TRINITY_DN58688_c0_g5_i1::g.33365::m.33365	0.9887	-0.14991	0.4819	0.000999	***
TRINITY_DN37734_c0_g1::TRINITY_DN37734_c0_g1_i1::g.14593::m.14593	-0.98776	-0.15599	0.8154	0.000999	***
TRINITY_DN63670_c1_g1::TRINITY_DN63670_c1_g1_i11::g.19865::m.19865	-0.98775	-0.15607	0.6674	0.000999	***
TRINITY_DN58243_c0_g2::TRINITY_DN58243_c0_g2_i1::g.38114::m.38114	-0.98773	-0.15616	0.511	0.000999	***
TRINITY_DN63330_c2_g1::TRINITY_DN63330_c2_g1_i2::g.9909::m.9909	-0.98727	-0.15903	0.5667	0.000999	***
TRINITY_DN53913_c0_g1::TRINITY_DN53913_c0_g1_i1::g.5931::m.5931	-0.98679	-0.16201	0.7107	0.000999	***
TRINITY_DN63799_c0_g1::TRINITY_DN63799_c0_g1_i1::g.4779::m.4779	0.98559	-0.16913	0.5109	0.000999	***
TRINITY_DN63830_c1_g1::TRINITY_DN63830_c1_g1_i1::g.30750::m.30750	-0.98499	-0.17263	0.66	0.000999	***
TRINITY_DN58666_c1_g1::TRINITY_DN58666_c1_g1_i1::g.33236::m.33236	-0.9848	-0.17371	0.7034	0.000999	***
TRINITY_DN11670_c0_g1::TRINITY_DN11670_c0_g1_i1::g.936::m.936	0.9846	-0.1748	0.6896	0.000999	***
TRINITY_DN55096_c0_g1::TRINITY_DN55096_c0_g1_i1::g.9265::m.9265	-0.98429	-0.17658	0.7226	0.000999	***
TRINITY_DN59498_c0_g1::TRINITY_DN59498_c0_g1_i1::g.32518::m.32518	-0.9841	-0.17761	0.7049	0.000999	***
TRINITY_DN64932_c0_g1::TRINITY_DN64932_c0_g1_i1::g.39468::m.39468	0.98394	-0.17852	0.6135	0.000999	***
TRINITY_DN54958_c0_g1::TRINITY_DN54958_c0_g1_i1::g.14746::m.14746	-0.98364	-0.18015	0.575	0.000999	***
TRINITY_DN88893_c0_g1::TRINITY_DN88893_c0_g1_i1::g.35065::m.35065	-0.98296	-0.18382	0.4956	0.000999	***
TRINITY_DN100421_c0_g1::TRINITY_DN100421_c0_g1_i1::g.40377::m.40377	0.98292	-0.18405	0.7078	0.000999	***
TRINITY_DN61716_c11_g2::TRINITY_DN61716_c11_g2_i1::g.11287::m.11287	0.98262	-0.18562	0.7574	0.000999	***
TRINITY_DN69032_c0_g1::TRINITY_DN69032_c0_g1_i1::g.21050::m.21050	0.98227	-0.18745	0.6348	0.000999	***
TRINITY_DN39330_c0_g1::TRINITY_DN39330_c0_g1_i1::g.38994::m.38994	0.98201	-0.18885	0.5332	0.000999	***
TRINITY_DN59680_c0_g1::TRINITY_DN59680_c0_g1_i1::g.16609::m.16609	-0.98188	-0.18952	0.6972	0.000999	***
TRINITY_DN55782_c0_g1::TRINITY_DN55782_c0_g1_i2::g.14122::m.14122	-0.98184	-0.1897	0.6799	0.000999	***
TRINITY_DN59719_c8_g1::TRINITY_DN59719_c8_g1_i2::g.2025::m.2025	-0.98134	-0.19228	0.4991	0.000999	***
TRINITY_DN56591_c0_g1::TRINITY_DN56591_c0_g1_i2::g.13730::m.13730	-0.98113	-0.19334	0.6658	0.000999	***
TRINITY_DN60246_c2_g3::TRINITY_DN60246_c2_g3_i2::g.7173::m.7173	0.98086	-0.1947	0.7954	0.000999	***
TRINITY_DN62351_c2_g1::TRINITY_DN62351_c2_g1_i2::g.25985::m.25985	0.98072	-0.19544	0.4859	0.000999	***
TRINITY_DN56606_c0_g1::TRINITY_DN56606_c0_g1_i1::g.13572::m.13572	-0.98052	-0.19642	0.5717	0.000999	***
TRINITY_DN62396_c0_g2::TRINITY_DN62396_c0_g2_i2::g.25929::m.25929	-0.97966	-0.20066	0.4579	0.000999	***
TRINITY_DN56808_c0_g2::TRINITY_DN56808_c0_g2_i3::g.24595::m.24595	0.97937	-0.20209	0.7892	0.000999	***
TRINITY_DN40607_c0_g1::TRINITY_DN40607_c0_g1_i1::g.8727::m.8727	-0.97598	-0.21784	0.6274	0.000999	***
TRINITY_DN59731_c5_g2::TRINITY_DN59731_c5_g2_i2::g.1901::m.1901	-0.97538	-0.22055	0.8609	0.000999	***
TRINITY_DN55373_c0_g1::TRINITY_DN55373_c0_g1_i1::g.19259::m.19259	0.97442	-0.22473	0.6212	0.000999	***
TRINITY_DN60099_c3_g1::TRINITY_DN60099_c3_g1_i1::g.37719::m.37719	-0.97439	-0.22485	0.4724	0.000999	***
TRINITY_DN60400_c3_g1::TRINITY_DN60400_c3_g1_i1::g.32675::m.32675	-0.97417	-0.22582	0.6363	0.000999	***
TRINITY_DN32670_c0_g1::TRINITY_DN32670_c0_g1_i1::g.18356::m.18356	-0.97393	-0.22684	0.548	0.000999	***
TRINITY_DN63050_c5_g2::TRINITY_DN63050_c5_g2_i1::g.279::m.279	-0.97368	-0.22793	0.6597	0.000999	***
TRINITY_DN28340_c0_g1::TRINITY_DN28340_c0_g1_i1::g.5144::m.5144	0.97312	-0.2303	0.7787	0.000999	***
TRINITY_DN55602_c0_g1::TRINITY_DN55602_c0_g1_i1::g.30082::m.30082	-0.97298	-0.23088	0.7216	0.000999	***
TRINITY_DN58072_c8_g2::TRINITY_DN58072_c8_g2_i1::g.28612::m.28612	0.97263	-0.23237	0.4319	0.000999	***
TRINITY_DN56444_c0_g1::TRINITY_DN56444_c0_g1_i1::g.29752::m.29752	-0.97205	-0.23478	0.7109	0.000999	***
TRINITY_DN62698_c0_g1::TRINITY_DN62698_c0_g1_i2::g.36334::m.36334	0.97199	-0.23504	0.4736	0.000999	***
TRINITY_DN55494_c0_g1::TRINITY_DN55494_c0_g1_i4::g.4369::m.4369	0.97127	-0.23798	0.6736	0.000999	***
TRINITY_DN55451_c1_g1::TRINITY_DN55451_c1_g1_i2::g.4385::m.4385	-0.97098	-0.23917	0.6215	0.000999	***
TRINITY_DN59707_c1_g2::TRINITY_DN59707_c1_g2_i1::g.1852::m.1852	0.97035	-0.24172	0.7443	0.000999	***
TRINITY_DN42433_c0_g1::TRINITY_DN42433_c0_g1_i1::g.17354::m.17354	0.97018	-0.24237	0.5469	0.000999	***
TRINITY_DN1378_c0_g2::TRINITY_DN1378_c0_g2_i1::g.36379::m.36379	-0.96977	-0.24403	0.5611	0.000999	***
TRINITY_DN62420_c0_g1::TRINITY_DN62420_c0_g1_i1::g.26365::m.26365	0.96852	-0.24892	0.654	0.000999	***
TRINITY_DN53609_c0_g1::TRINITY_DN53609_c0_g1_i2::g.36482::m.36482	-0.96696	-0.25491	0.6147	0.000999	***
TRINITY_DN54665_c0_g1::TRINITY_DN54665_c0_g1_i1::g.5078::m.5078	0.9667	-0.25592	0.4813	0.000999	***
TRINITY_DN53547_c0_g1::TRINITY_DN53547_c0_g1_i1::g.10925::m.10925	0.96655	-0.25649	0.6641	0.000999	***
TRINITY_DN63715_c0_g3::TRINITY_DN63715_c0_g3_i2::g.4844::m.4844	0.96622	-0.25773	0.4901	0.000999	***
TRINITY_DN2664_c0_g1::TRINITY_DN2664_c0_g1_i1::g.23108::m.23108	-0.9655	-0.26042	0.5413	0.000999	***
TRINITY_DN61056_c0_g2::TRINITY_DN61056_c0_g2_i2::g.6263::m.6263	-0.96367	-0.26711	0.4812	0.000999	***
TRINITY_DN62765_c0_g2::TRINITY_DN62765_c0_g2_i2::g.20475::m.20475	-0.96356	-0.26751	0.6399	0.000999	***
TRINITY_DN63752_c1_g1::TRINITY_DN63752_c1_g1_i4::g.4714::m.4714	-0.9629	-0.26988	0.7048	0.000999	***
TRINITY_DN57552_c4_g1::TRINITY_DN57552_c4_g1_i1::g.23554::m.23554	-0.96239	-0.27169	0.4622	0.000999	***
TRINITY_DN54346_c0_g1::TRINITY_DN54346_c0_g1_i2::g.35651::m.35651	-0.9622	-0.27233	0.7714	0.000999	***
TRINITY_DN63864_c2_g1::TRINITY_DN63864_c2_g1_i1::g.30638::m.30638	-0.96154	-0.27465	0.6695	0.000999	***
TRINITY_DN60481_c3_g4::TRINITY_DN60481_c3_g4_i2::g.32907::m.32907	0.96146	-0.27493	0.7348	0.000999	***
TRINITY_DN57510_c1_g1::TRINITY_DN57510_c1_g1_i2::g.23507::m.23507	0.96123	-0.27576	0.5148	0.000999	***
TRINITY_DN55687_c0_g1::TRINITY_DN55687_c0_g1_i1::g.30355::m.30355	-0.96104	-0.27641	0.6508	0.000999	***
TRINITY_DN49119_c0_g1::TRINITY_DN49119_c0_g1_i3::g.12820::m.12820	0.96104	-0.27642	0.5999	0.000999	***
TRINITY_DN63676_c0_g3::TRINITY_DN63676_c0_g3_i1::g.19889::m.19889	0.96043	-0.27853	0.6769	0.000999	***
TRINITY_DN57786_c1_g1::TRINITY_DN57786_c1_g1_i2::g.8147::m.8147	-0.95815	-0.28625	0.7937	0.000999	***
TRINITY_DN62650_c0_g2::TRINITY_DN62650_c0_g2_i1::g.36186::m.36186	-0.95792	-0.28704	0.9005	0.000999	***
TRINITY_DN63805_c1_g1::TRINITY_DN63805_c1_g1_i1::g.4723::m.4723	0.95785	-0.28726	0.581	0.000999	***
TRINITY_DN52159_c1_g1::TRINITY_DN52159_c1_g1_i1::g.32275::m.32275	0.95735	-0.28895	0.5988	0.000999	***
TRINITY_DN59997_c1_g4::TRINITY_DN59997_c1_g4_i1::g.11779::m.11779	-0.95583	-0.29391	0.6593	0.000999	***
TRINITY_DN35275_c0_g1::TRINITY_DN35275_c0_g1_i1::g.26993::m.26993	-0.95579	-0.29405	0.5076	0.000999	***
TRINITY_DN60621_c0_g1::TRINITY_DN60621_c0_g1_i2::g.2202::m.2202	-0.95522	-0.2959	0.7937	0.000999	***
TRINITY_DN61039_c0_g1::TRINITY_DN61039_c0_g1_i1::g.6334::m.6334	0.95518	-0.29601	0.6344	0.000999	***
TRINITY_DN59956_c11_g1::TRINITY_DN59956_c11_g1_i1::g.11768::m.11768	-0.9548	-0.29725	0.5331	0.000999	***
TRINITY_DN55884_c0_g1::TRINITY_DN55884_c0_g1_i2::g.39609::m.39609	-0.95474	-0.29744	0.7263	0.000999	***
TRINITY_DN45909_c0_g1::TRINITY_DN45909_c0_g1_i1::g.14863::m.14863	0.95449	-0.29826	0.625	0.000999	***
TRINITY_DN43730_c0_g2::TRINITY_DN43730_c0_g2_i1::g.37202::m.37202	0.95366	-0.30089	0.5885	0.000999	***
TRINITY_DN54322_c0_g1::TRINITY_DN54322_c0_g1_i10::g.35665::m.35665	-0.95294	-0.30315	0.606	0.000999	***
TRINITY_DN52737_c0_g1::TRINITY_DN52737_c0_g1_i1::g.11607::m.11607	0.95273	-0.30382	0.4877	0.000999	***
TRINITY_DN61330_c6_g1::TRINITY_DN61330_c6_g1_i2::g.15948::m.15948	-0.95226	-0.3053	0.4736	0.000999	***
TRINITY_DN63611_c2_g3::TRINITY_DN63611_c2_g3_i1::g.19915::m.19915	0.95181	-0.30669	0.4926	0.000999	***
TRINITY_DN60869_c4_g1::TRINITY_DN60869_c4_g1_i13::g.28094::m.28094	-0.95136	-0.30807	0.7315	0.000999	***
TRINITY_DN71251_c0_g1::TRINITY_DN71251_c0_g1_i1::g.498::m.498	0.95131	-0.30822	0.6472	0.000999	***
TRINITY_DN57565_c0_g1::TRINITY_DN57565_c0_g1_i2::g.23493::m.23493	0.95034	-0.31122	0.6078	0.000999	***
TRINITY_DN89409_c0_g1::TRINITY_DN89409_c0_g1_i1::g.8865::m.8865	0.95024	-0.31152	0.5264	0.000999	***
TRINITY_DN22777_c0_g1::TRINITY_DN22777_c0_g1_i1::g.18873::m.18873	0.94831	-0.31736	0.6374	0.000999	***
TRINITY_DN64011_c0_g2::TRINITY_DN64011_c0_g2_i1::g.9089::m.9089	0.94763	-0.31938	0.5164	0.000999	***
TRINITY_DN52913_c1_g1::TRINITY_DN52913_c1_g1_i4::g.21571::m.21571	-0.94618	-0.32364	0.683	0.000999	***
TRINITY_DN54307_c0_g1::TRINITY_DN54307_c0_g1_i2::g.35569::m.35569	-0.94588	-0.32451	0.6409	0.000999	***
TRINITY_DN62287_c0_g1::TRINITY_DN62287_c0_g1_i2::g.710::m.710	0.94469	-0.32797	0.5635	0.000999	***
TRINITY_DN57572_c3_g1::TRINITY_DN57572_c3_g1_i4::g.23577::m.23577	-0.94468	-0.32799	0.8356	0.000999	***
TRINITY_DN58489_c0_g1::TRINITY_DN58489_c0_g1_i1::g.23058::m.23058	0.94255	-0.33405	0.6067	0.000999	***
TRINITY_DN57026_c0_g1::TRINITY_DN57026_c0_g1_i1::g.3345::m.3345	-0.94169	-0.33648	0.6245	0.000999	***
TRINITY_DN61467_c3_g4::TRINITY_DN61467_c3_g4_i3::g.1366::m.1366	0.93921	-0.34334	0.8746	0.000999	***
TRINITY_DN61205_c0_g1::TRINITY_DN61205_c0_g1_i1::g.31692::m.31692	-0.93714	-0.34894	0.6928	0.000999	***
TRINITY_DN63108_c0_g2::TRINITY_DN63108_c0_g2_i2::g.25405::m.25405	0.93474	-0.35533	0.6045	0.000999	***
TRINITY_DN51808_c0_g1::TRINITY_DN51808_c0_g1_i1::g.12250::m.12250	-0.93457	-0.35577	0.7072	0.000999	***
TRINITY_DN56243_c1_g2::TRINITY_DN56243_c1_g2_i9::g.3976::m.3976	-0.93397	-0.35736	0.7028	0.000999	***
TRINITY_DN58331_c0_g1::TRINITY_DN58331_c0_g1_i5::g.22750::m.22750	0.93219	-0.36197	0.4448	0.000999	***
TRINITY_DN54988_c0_g1::TRINITY_DN54988_c0_g1_i2::g.14728::m.14728	-0.93174	-0.36312	0.4452	0.000999	***
TRINITY_DN63136_c0_g1::TRINITY_DN63136_c0_g1_i14::g.25370::m.25370	-0.93132	-0.3642	0.6685	0.000999	***
TRINITY_DN60621_c0_g3::TRINITY_DN60621_c0_g3_i1::g.2201::m.2201	-0.93022	-0.367	0.7418	0.000999	***
TRINITY_DN58403_c0_g1::TRINITY_DN58403_c0_g1_i2::g.22717::m.22717	-0.92993	-0.36774	0.7006	0.000999	***
TRINITY_DN94752_c0_g1::TRINITY_DN94752_c0_g1_i1::g.31917::m.31917	-0.92795	-0.3727	0.6881	0.000999	***
TRINITY_DN54943_c0_g2::TRINITY_DN54943_c0_g2_i1::g.14722::m.14722	-0.92766	-0.37342	0.6353	0.000999	***
TRINITY_DN55518_c0_g1::TRINITY_DN55518_c0_g1_i1::g.30064::m.30064	0.92687	-0.37538	0.6812	0.000999	***
TRINITY_DN62889_c1_g2::TRINITY_DN62889_c1_g2_i1::g.20689::m.20689	-0.92628	-0.37683	0.5094	0.000999	***
TRINITY_DN55862_c0_g1::TRINITY_DN55862_c0_g1_i1::g.39579::m.39579	-0.92621	-0.37701	0.6195	0.000999	***
TRINITY_DN57109_c8_g3::TRINITY_DN57109_c8_g3_i2::g.28961::m.28961	-0.92591	-0.37775	0.5882	0.000999	***
TRINITY_DN63123_c1_g1::TRINITY_DN63123_c1_g1_i2::g.25426::m.25426	-0.92463	-0.38088	0.4669	0.000999	***
TRINITY_DN63851_c1_g1::TRINITY_DN63851_c1_g1_i1::g.30758::m.30758	-0.92416	-0.382	0.7044	0.000999	***
TRINITY_DN47065_c0_g1::TRINITY_DN47065_c0_g1_i2::g.18832::m.18832	0.9239	-0.38262	0.7487	0.000999	***
TRINITY_DN39819_c0_g1::TRINITY_DN39819_c0_g1_i1::g.34185::m.34185	0.92348	-0.38365	0.4898	0.000999	***
TRINITY_DN101213_c0_g1::TRINITY_DN101213_c0_g1_i1::g.40401::m.40401	-0.92147	-0.38846	0.5245	0.000999	***
TRINITY_DN63186_c2_g1::TRINITY_DN63186_c2_g1_i2::g.25314::m.25314	0.92092	-0.38975	0.605	0.000999	***
TRINITY_DN53969_c1_g1::TRINITY_DN53969_c1_g1_i1::g.5939::m.5939	0.92091	-0.38979	0.637	0.000999	***
TRINITY_DN34071_c0_g1::TRINITY_DN34071_c0_g1_i1::g.32834::m.32834	-0.91904	-0.39417	0.6807	0.000999	***
TRINITY_DN63715_c0_g1::TRINITY_DN63715_c0_g1_i1::g.4838::m.4838	0.91796	-0.39667	0.4912	0.000999	***
TRINITY_DN36699_c0_g1::TRINITY_DN36699_c0_g1_i1::g.5689::m.5689	0.91751	-0.39771	0.5154	0.000999	***
TRINITY_DN59062_c0_g1::TRINITY_DN59062_c0_g1_i1::g.37565::m.37565	0.91694	-0.39902	0.7426	0.000999	***
TRINITY_DN43364_c0_g2::TRINITY_DN43364_c0_g2_i1::g.1813::m.1813	0.91558	-0.40215	0.5584	0.000999	***
TRINITY_DN61392_c0_g2::TRINITY_DN61392_c0_g2_i1::g.15880::m.15880	0.91486	-0.40378	0.5361	0.000999	***
TRINITY_DN937_c0_g1::TRINITY_DN937_c0_g1_i1::g.28436::m.28436	0.91435	-0.40493	0.4946	0.000999	***
TRINITY_DN63340_c0_g3::TRINITY_DN63340_c0_g3_i1::g.9891::m.9891	0.91414	-0.40541	0.7155	0.000999	***
TRINITY_DN44171_c2_g1::TRINITY_DN44171_c2_g1_i1::g.1266::m.1266	0.91411	-0.40546	0.4923	0.000999	***
TRINITY_DN56059_c7_g2::TRINITY_DN56059_c7_g2_i1::g.34502::m.34502	-0.91352	-0.4068	0.6666	0.000999	***
TRINITY_DN62041_c1_g3::TRINITY_DN62041_c1_g3_i1::g.15051::m.15051	-0.91265	-0.40874	0.7094	0.000999	***
TRINITY_DN62804_c1_g3::TRINITY_DN62804_c1_g3_i1::g.20334::m.20334	-0.9119	-0.41042	0.6597	0.000999	***
TRINITY_DN59158_c0_g1::TRINITY_DN59158_c0_g1_i1::g.21843::m.21843	0.91097	-0.41247	0.6956	0.000999	***
TRINITY_DN58335_c2_g1::TRINITY_DN58335_c2_g1_i3::g.22752::m.22752	-0.91058	-0.41332	0.8538	0.000999	***
TRINITY_DN62487_c5_g1::TRINITY_DN62487_c5_g1_i3::g.26314::m.26314	0.90742	-0.42022	0.5574	0.000999	***
TRINITY_DN61002_c0_g1::TRINITY_DN61002_c0_g1_i2::g.12063::m.12063	0.90701	-0.42111	0.6783	0.000999	***
TRINITY_DN62870_c3_g2::TRINITY_DN62870_c3_g2_i1::g.20725::m.20725	-0.90462	-0.42622	0.6706	0.000999	***
TRINITY_DN27003_c0_g1::TRINITY_DN27003_c0_g1_i1::g.26609::m.26609	0.90315	-0.42933	0.5053	0.000999	***
TRINITY_DN61847_c2_g2::TRINITY_DN61847_c2_g2_i3::g.36880::m.36880	-0.902	-0.43173	0.7191	0.000999	***
TRINITY_DN55377_c0_g1::TRINITY_DN55377_c0_g1_i1::g.19258::m.19258	0.90158	-0.43262	0.6762	0.000999	***
TRINITY_DN63136_c0_g1::TRINITY_DN63136_c0_g1_i15::g.25371::m.25371	-0.90141	-0.43297	0.5108	0.000999	***
TRINITY_DN58612_c0_g1::TRINITY_DN58612_c0_g1_i1::g.33376::m.33376	0.89837	-0.43923	0.561	0.000999	***
TRINITY_DN55089_c0_g1::TRINITY_DN55089_c0_g1_i1::g.9363::m.9363	-0.89807	-0.43985	0.5639	0.000999	***
TRINITY_DN60551_c1_g3::TRINITY_DN60551_c1_g3_i1::g.16980::m.16980	-0.89641	-0.44323	0.711	0.000999	***
TRINITY_DN59744_c6_g1::TRINITY_DN59744_c6_g1_i1::g.1890::m.1890	-0.89612	-0.44381	0.7221	0.000999	***
TRINITY_DN58040_c0_g1::TRINITY_DN58040_c0_g1_i1::g.28600::m.28600	0.89585	-0.44435	0.5131	0.000999	***
TRINITY_DN63315_c0_g3::TRINITY_DN63315_c0_g3_i1::g.9859::m.9859	0.8953	-0.44546	0.6208	0.000999	***
TRINITY_DN62318_c0_g1::TRINITY_DN62318_c0_g1_i1::g.25992::m.25992	-0.89113	-0.45375	0.5174	0.000999	***
TRINITY_DN61185_c0_g1::TRINITY_DN61185_c0_g1_i3::g.31749::m.31749	0.88894	-0.45802	0.719	0.000999	***
TRINITY_DN54121_c0_g1::TRINITY_DN54121_c0_g1_i1::g.25634::m.25634	0.88877	-0.45836	0.7038	0.000999	***
TRINITY_DN55379_c2_g1::TRINITY_DN55379_c2_g1_i4::g.19236::m.19236	-0.88859	-0.45869	0.5991	0.000999	***
TRINITY_DN59882_c5_g1::TRINITY_DN59882_c5_g1_i1::g.27511::m.27511	0.88854	-0.4588	0.5534	0.000999	***
TRINITY_DN55350_c0_g1::TRINITY_DN55350_c0_g1_i1::g.19151::m.19151	0.88763	-0.46055	0.5068	0.000999	***
TRINITY_DN87266_c0_g1::TRINITY_DN87266_c0_g1_i1::g.5393::m.5393	-0.8874	-0.461	0.6113	0.000999	***
TRINITY_DN59711_c0_g1::TRINITY_DN59711_c0_g1_i1::g.2003::m.2003	0.88612	-0.46345	0.573	0.000999	***
TRINITY_DN57767_c0_g1::TRINITY_DN57767_c0_g1_i4::g.8077::m.8077	0.8853	-0.46502	0.6599	0.000999	***
TRINITY_DN30243_c0_g1::TRINITY_DN30243_c0_g1_i1::g.30506::m.30506	0.88489	-0.4658	0.6412	0.000999	***
TRINITY_DN57305_c0_g1::TRINITY_DN57305_c0_g1_i4::g.29138::m.29138	-0.88374	-0.46797	0.7201	0.000999	***
TRINITY_DN56828_c0_g1::TRINITY_DN56828_c0_g1_i1::g.24590::m.24590	0.88265	-0.47004	0.5968	0.000999	***
TRINITY_DN57303_c0_g1::TRINITY_DN57303_c0_g1_i2::g.29188::m.29188	0.88169	-0.47184	0.5864	0.000999	***
TRINITY_DN61303_c0_g1::TRINITY_DN61303_c0_g1_i1::g.31987::m.31987	0.88084	-0.47341	0.586	0.000999	***
TRINITY_DN63815_c0_g2::TRINITY_DN63815_c0_g2_i3::g.30672::m.30672	0.88066	-0.47376	0.6283	0.000999	***
TRINITY_DN28995_c0_g1::TRINITY_DN28995_c0_g1_i1::g.25618::m.25618	0.88062	-0.47383	0.64	0.000999	***
TRINITY_DN24523_c0_g1::TRINITY_DN24523_c0_g1_i1::g.3097::m.3097	0.88036	-0.47431	0.619	0.000999	***
TRINITY_DN63724_c1_g1::TRINITY_DN63724_c1_g1_i1::g.4742::m.4742	0.87903	-0.47677	0.6027	0.000999	***
TRINITY_DN60491_c0_g1::TRINITY_DN60491_c0_g1_i1::g.32978::m.32978	-0.87401	-0.4859	0.7955	0.000999	***
TRINITY_DN6728_c0_g1::TRINITY_DN6728_c0_g1_i1::g.8461::m.8461	-0.87375	-0.48638	0.7405	0.000999	***
TRINITY_DN62998_c0_g1::TRINITY_DN62998_c0_g1_i1::g.5434::m.5434	-0.8727	-0.48825	0.6821	0.000999	***
TRINITY_DN99243_c0_g1::TRINITY_DN99243_c0_g1_i1::g.24048::m.24048	-0.87181	-0.48984	0.5357	0.000999	***
TRINITY_DN57968_c0_g1::TRINITY_DN57968_c0_g1_i2::g.18138::m.18138	-0.87084	-0.49157	0.5227	0.000999	***
TRINITY_DN7718_c0_g1::TRINITY_DN7718_c0_g1_i1::g.17361::m.17361	-0.87067	-0.49186	0.6648	0.000999	***
TRINITY_DN79040_c0_g1::TRINITY_DN79040_c0_g1_i1::g.5166::m.5166	0.86682	-0.49863	0.5707	0.000999	***
TRINITY_DN58320_c3_g1::TRINITY_DN58320_c3_g1_i1::g.22623::m.22623	-0.86658	-0.49903	0.7246	0.000999	***
TRINITY_DN57174_c8_g3::TRINITY_DN57174_c8_g3_i2::g.28925::m.28925	0.86374	-0.50393	0.4611	0.000999	***
TRINITY_DN43608_c0_g1::TRINITY_DN43608_c0_g1_i1::g.11954::m.11954	0.86178	-0.50728	0.6448	0.000999	***
TRINITY_DN57367_c8_g1::TRINITY_DN57367_c8_g1_i1::g.13146::m.13146	0.86054	-0.50939	0.7017	0.000999	***
TRINITY_DN46705_c0_g1::TRINITY_DN46705_c0_g1_i1::g.14281::m.14281	0.8605	-0.50945	0.5272	0.000999	***
TRINITY_DN61470_c0_g1::TRINITY_DN61470_c0_g1_i1::g.1462::m.1462	-0.8595	-0.51113	0.5167	0.000999	***
TRINITY_DN63024_c0_g2::TRINITY_DN63024_c0_g2_i2::g.171::m.171	0.85744	-0.51459	0.7539	0.000999	***
TRINITY_DN56676_c0_g1::TRINITY_DN56676_c0_g1_i1::g.39221::m.39221	0.85581	-0.51728	0.6501	0.000999	***
TRINITY_DN63756_c0_g3::TRINITY_DN63756_c0_g3_i2::g.4691::m.4691	0.85333	-0.52138	0.8222	0.000999	***
TRINITY_DN60532_c0_g2::TRINITY_DN60532_c0_g2_i1::g.16861::m.16861	0.85199	-0.52355	0.4739	0.000999	***
TRINITY_DN58476_c2_g1::TRINITY_DN58476_c2_g1_i1::g.23034::m.23034	0.85108	-0.52503	0.5641	0.000999	***
TRINITY_DN62780_c1_g1::TRINITY_DN62780_c1_g1_i1::g.20310::m.20310	0.85004	-0.52672	0.7018	0.000999	***
TRINITY_DN63654_c0_g1::TRINITY_DN63654_c0_g1_i3::g.19781::m.19781	0.84866	-0.52893	0.7796	0.000999	***
TRINITY_DN50292_c0_g1::TRINITY_DN50292_c0_g1_i1::g.23261::m.23261	-0.84612	-0.533	0.8234	0.000999	***
TRINITY_DN56503_c0_g1::TRINITY_DN56503_c0_g1_i2::g.29759::m.29759	0.84552	-0.53394	0.5879	0.000999	***
TRINITY_DN63303_c0_g1::TRINITY_DN63303_c0_g1_i3::g.9628::m.9628	-0.84471	-0.53522	0.5301	0.000999	***
TRINITY_DN57631_c2_g1::TRINITY_DN57631_c2_g1_i1::g.23828::m.23828	0.84417	-0.53608	0.8026	0.000999	***
TRINITY_DN41484_c0_g2::TRINITY_DN41484_c0_g2_i1::g.8239::m.8239	-0.84106	-0.54094	0.7694	0.000999	***
TRINITY_DN62732_c1_g1::TRINITY_DN62732_c1_g1_i2::g.20318::m.20318	0.84083	-0.54131	0.5378	0.000999	***
TRINITY_DN63615_c0_g1::TRINITY_DN63615_c0_g1_i4::g.19798::m.19798	0.84065	-0.54157	0.6442	0.000999	***
TRINITY_DN59920_c0_g1::TRINITY_DN59920_c0_g1_i1::g.11791::m.11791	0.84005	-0.54251	0.5904	0.000999	***
TRINITY_DN55591_c0_g1::TRINITY_DN55591_c0_g1_i2::g.30156::m.30156	-0.83895	-0.5442	0.6166	0.000999	***
TRINITY_DN63302_c2_g2::TRINITY_DN63302_c2_g2_i1::g.9652::m.9652	0.83765	-0.54621	0.5389	0.000999	***
TRINITY_DN58055_c8_g1::TRINITY_DN58055_c8_g1_i2::g.28528::m.28528	-0.83745	-0.54652	0.6688	0.000999	***
TRINITY_DN35589_c0_g1::TRINITY_DN35589_c0_g1_i1::g.37008::m.37008	-0.83646	-0.54803	0.5469	0.000999	***
TRINITY_DN60011_c0_g1::TRINITY_DN60011_c0_g1_i2::g.37919::m.37919	0.83631	-0.54826	0.5691	0.000999	***
TRINITY_DN60752_c0_g1::TRINITY_DN60752_c0_g1_i1::g.27769::m.27769	0.83593	-0.54884	0.476	0.000999	***
TRINITY_DN60541_c0_g1::TRINITY_DN60541_c0_g1_i1::g.16796::m.16796	-0.83499	-0.55027	0.4992	0.000999	***
TRINITY_DN63424_c0_g1::TRINITY_DN63424_c0_g1_i2::g.35277::m.35277	0.83321	-0.55295	0.7848	0.000999	***
TRINITY_DN54719_c0_g1::TRINITY_DN54719_c0_g1_i1::g.5204::m.5204	-0.82923	-0.55891	0.4783	0.000999	***
TRINITY_DN62319_c1_g2::TRINITY_DN62319_c1_g2_i3::g.26114::m.26114	0.82881	-0.55952	0.6562	0.000999	***
TRINITY_DN55400_c0_g3::TRINITY_DN55400_c0_g3_i1::g.19229::m.19229	0.82632	-0.5632	0.7165	0.000999	***
TRINITY_DN36430_c0_g1::TRINITY_DN36430_c0_g1_i1::g.20504::m.20504	-0.82426	-0.56621	0.7844	0.000999	***
TRINITY_DN60500_c2_g3::TRINITY_DN60500_c2_g3_i1::g.32856::m.32856	0.8225	-0.56876	0.7853	0.000999	***
TRINITY_DN62965_c2_g1::TRINITY_DN62965_c2_g1_i1::g.5427::m.5427	0.81698	-0.57667	0.7277	0.000999	***
TRINITY_DN62495_c1_g1::TRINITY_DN62495_c1_g1_i1::g.26398::m.26398	0.81617	-0.57781	0.7064	0.000999	***
TRINITY_DN60991_c6_g2::TRINITY_DN60991_c6_g2_i1::g.12211::m.12211	-0.81577	-0.57838	0.6469	0.000999	***
TRINITY_DN62755_c0_g1::TRINITY_DN62755_c0_g1_i2::g.20390::m.20390	-0.81502	-0.57943	0.7229	0.000999	***
TRINITY_DN59027_c6_g1::TRINITY_DN59027_c6_g1_i1::g.37464::m.37464	-0.80872	-0.5882	0.728	0.000999	***
TRINITY_DN63377_c0_g1::TRINITY_DN63377_c0_g1_i2::g.9893::m.9893	0.80766	-0.58965	0.5071	0.000999	***
TRINITY_DN19305_c0_g1::TRINITY_DN19305_c0_g1_i1::g.5391::m.5391	0.80685	-0.59076	0.6573	0.000999	***
TRINITY_DN61358_c0_g1::TRINITY_DN61358_c0_g1_i1::g.15972::m.15972	0.80206	-0.59724	0.489	0.000999	***
TRINITY_DN61654_c1_g1::TRINITY_DN61654_c1_g1_i1::g.27189::m.27189	0.80171	-0.59771	0.5742	0.000999	***
TRINITY_DN62995_c2_g2::TRINITY_DN62995_c2_g2_i3::g.5557::m.5557	-0.7997	-0.60041	0.5813	0.000999	***
TRINITY_DN53799_c0_g1::TRINITY_DN53799_c0_g1_i2::g.20915::m.20915	-0.79729	-0.60359	0.5829	0.000999	***
TRINITY_DN55379_c3_g4::TRINITY_DN55379_c3_g4_i1::g.19246::m.19246	0.79415	-0.60772	0.5591	0.000999	***
TRINITY_DN77208_c0_g1::TRINITY_DN77208_c0_g1_i1::g.21523::m.21523	-0.79227	-0.61017	0.5634	0.000999	***
TRINITY_DN49360_c0_g1::TRINITY_DN49360_c0_g1_i1::g.23117::m.23117	-0.79214	-0.61035	0.8218	0.000999	***
TRINITY_DN55358_c0_g1::TRINITY_DN55358_c0_g1_i1::g.19231::m.19231	0.7921	-0.61039	0.593	0.000999	***
TRINITY_DN58046_c6_g1::TRINITY_DN58046_c6_g1_i1::g.28646::m.28646	-0.79046	-0.61251	0.6792	0.000999	***
TRINITY_DN12791_c0_g1::TRINITY_DN12791_c0_g1_i1::g.10106::m.10106	0.79028	-0.61275	0.6802	0.000999	***
TRINITY_DN63532_c0_g3::TRINITY_DN63532_c0_g3_i1::g.19656::m.19656	0.78984	-0.61331	0.6206	0.000999	***
TRINITY_DN60764_c0_g3::TRINITY_DN60764_c0_g3_i3::g.27779::m.27779	0.78957	-0.61366	0.6477	0.000999	***
TRINITY_DN60254_c0_g1::TRINITY_DN60254_c0_g1_i1::g.7237::m.7237	0.78882	-0.61463	0.4726	0.000999	***
TRINITY_DN50653_c0_g1::TRINITY_DN50653_c0_g1_i1::g.17802::m.17802	-0.78854	-0.61498	0.5624	0.000999	***
TRINITY_DN61574_c4_g1::TRINITY_DN61574_c4_g1_i1::g.26778::m.26778	0.78822	-0.61539	0.6329	0.000999	***
TRINITY_DN62937_c6_g2::TRINITY_DN62937_c6_g2_i4::g.5533::m.5533	-0.78627	-0.61788	0.7209	0.000999	***
TRINITY_DN61652_c2_g1::TRINITY_DN61652_c2_g1_i1::g.27111::m.27111	0.78453	-0.62009	0.5797	0.000999	***
TRINITY_DN25657_c0_g2::TRINITY_DN25657_c0_g2_i1::g.12431::m.12431	0.781	-0.62453	0.5628	0.000999	***
TRINITY_DN57798_c7_g1::TRINITY_DN57798_c7_g1_i1::g.8093::m.8093	0.77927	-0.62669	0.5456	0.000999	***
TRINITY_DN58558_c0_g1::TRINITY_DN58558_c0_g1_i2::g.7658::m.7658	-0.77925	-0.62672	0.5459	0.000999	***
TRINITY_DN52937_c0_g1::TRINITY_DN52937_c0_g1_i1::g.21592::m.21592	-0.7777	-0.62864	0.6256	0.000999	***
TRINITY_DN49688_c0_g1::TRINITY_DN49688_c0_g1_i1::g.33513::m.33513	-0.77135	-0.63641	0.452	0.000999	***
TRINITY_DN7040_c0_g1::TRINITY_DN7040_c0_g1_i1::g.28304::m.28304	0.77098	-0.63686	0.4199	0.000999	***
TRINITY_DN46047_c0_g1::TRINITY_DN46047_c0_g1_i1::g.9479::m.9479	0.76995	-0.6381	0.643	0.000999	***
TRINITY_DN62550_c0_g1::TRINITY_DN62550_c0_g1_i10::g.10589::m.10589	0.76991	-0.63815	0.6194	0.000999	***
TRINITY_DN40685_c0_g1::TRINITY_DN40685_c0_g1_i1::g.8736::m.8736	0.76942	-0.63874	0.5819	0.000999	***
TRINITY_DN63644_c0_g2::TRINITY_DN63644_c0_g2_i1::g.19952::m.19952	-0.7678	-0.64068	0.7332	0.000999	***
TRINITY_DN58393_c0_g1::TRINITY_DN58393_c0_g1_i6::g.22731::m.22731	0.7662	-0.64261	0.5201	0.000999	***
TRINITY_DN62756_c2_g1::TRINITY_DN62756_c2_g1_i1::g.20273::m.20273	-0.76618	-0.64262	0.7533	0.000999	***
TRINITY_DN25455_c0_g1::TRINITY_DN25455_c0_g1_i1::g.28291::m.28291	0.7645	-0.64462	0.6479	0.000999	***
TRINITY_DN62775_c1_g1::TRINITY_DN62775_c1_g1_i1::g.20436::m.20436	0.76366	-0.64561	0.6209	0.000999	***
TRINITY_DN62822_c1_g1::TRINITY_DN62822_c1_g1_i2::g.20727::m.20727	0.76199	-0.64759	0.8265	0.000999	***
TRINITY_DN50392_c0_g1::TRINITY_DN50392_c0_g1_i3::g.23338::m.23338	0.76003	-0.64989	0.5922	0.000999	***
TRINITY_DN63008_c0_g1::TRINITY_DN63008_c0_g1_i1::g.116::m.116	0.75871	-0.65142	0.4401	0.000999	***
TRINITY_DN61694_c3_g3::TRINITY_DN61694_c3_g3_i2::g.27125::m.27125	0.75445	-0.65636	0.8023	0.000999	***
TRINITY_DN55597_c0_g1::TRINITY_DN55597_c0_g1_i1::g.30125::m.30125	0.75393	-0.65696	0.4492	0.000999	***
TRINITY_DN51088_c0_g1::TRINITY_DN51088_c0_g1_i1::g.22457::m.22457	0.75301	-0.65801	0.5915	0.000999	***
TRINITY_DN63533_c1_g1::TRINITY_DN63533_c1_g1_i1::g.19598::m.19598	0.7497	-0.66177	0.4941	0.000999	***
TRINITY_DN58697_c5_g2::TRINITY_DN58697_c5_g2_i5::g.33289::m.33289	0.74543	-0.66658	0.5583	0.000999	***
TRINITY_DN60113_c9_g1::TRINITY_DN60113_c9_g1_i1::g.22307::m.22307	-0.74471	-0.66739	0.5426	0.000999	***
TRINITY_DN61462_c1_g1::TRINITY_DN61462_c1_g1_i2::g.1553::m.1553	0.74469	-0.66741	0.5074	0.000999	***
TRINITY_DN50823_c0_g1::TRINITY_DN50823_c0_g1_i1::g.2994::m.2994	-0.74356	-0.66867	0.4613	0.000999	***
TRINITY_DN62754_c0_g1::TRINITY_DN62754_c0_g1_i2::g.20448::m.20448	0.74202	-0.67038	0.596	0.000999	***
TRINITY_DN47966_c0_g1::TRINITY_DN47966_c0_g1_i1::g.8853::m.8853	0.73727	-0.6756	0.7225	0.000999	***
TRINITY_DN44281_c0_g1::TRINITY_DN44281_c0_g1_i2::g.1342::m.1342	-0.72957	-0.6839	0.725	0.000999	***
TRINITY_DN62507_c1_g1::TRINITY_DN62507_c1_g1_i4::g.10481::m.10481	0.72696	-0.68668	0.7653	0.000999	***
TRINITY_DN72111_c0_g1::TRINITY_DN72111_c0_g1_i1::g.25184::m.25184	-0.72659	-0.68707	0.6087	0.000999	***
TRINITY_DN57212_c5_g2::TRINITY_DN57212_c5_g2_i1::g.29264::m.29264	0.72602	-0.68768	0.475	0.000999	***
TRINITY_DN9088_c0_g1::TRINITY_DN9088_c0_g1_i1::g.20136::m.20136	0.72341	-0.69042	0.6699	0.000999	***
TRINITY_DN62491_c0_g1::TRINITY_DN62491_c0_g1_i1::g.26265::m.26265	0.72143	-0.69248	0.5568	0.000999	***
TRINITY_DN63491_c2_g1::TRINITY_DN63491_c2_g1_i3::g.35417::m.35417	-0.7212	-0.69273	0.6079	0.000999	***
TRINITY_DN61911_c3_g1::TRINITY_DN61911_c3_g1_i2::g.21173::m.21173	-0.72051	-0.69344	0.7863	0.000999	***
TRINITY_DN49767_c0_g2::TRINITY_DN49767_c0_g2_i1::g.17706::m.17706	0.71944	-0.69455	0.5503	0.000999	***
TRINITY_DN61182_c0_g1::TRINITY_DN61182_c0_g1_i1::g.31717::m.31717	-0.71755	-0.69651	0.4868	0.000999	***
TRINITY_DN60912_c0_g1::TRINITY_DN60912_c0_g1_i2::g.12059::m.12059	0.71704	-0.69704	0.6191	0.000999	***
TRINITY_DN52546_c0_g1::TRINITY_DN52546_c0_g1_i1::g.27343::m.27343	-0.71703	-0.69704	0.5994	0.000999	***
TRINITY_DN63625_c0_g1::TRINITY_DN63625_c0_g1_i6::g.19911::m.19911	0.71345	-0.70071	0.5819	0.000999	***
TRINITY_DN61086_c0_g1::TRINITY_DN61086_c0_g1_i2::g.6341::m.6341	0.71327	-0.70088	0.5711	0.000999	***
TRINITY_DN61993_c0_g4::TRINITY_DN61993_c0_g4_i3::g.21143::m.21143	0.71285	-0.70131	0.5453	0.000999	***
TRINITY_DN56065_c0_g2::TRINITY_DN56065_c0_g2_i5::g.34397::m.34397	-0.71234	-0.70183	0.7103	0.000999	***
TRINITY_DN39942_c0_g1::TRINITY_DN39942_c0_g1_i1::g.18416::m.18416	0.7109	-0.70329	0.6936	0.000999	***
TRINITY_DN60231_c1_g1::TRINITY_DN60231_c1_g1_i1::g.7155::m.7155	-0.70982	-0.70438	0.7927	0.000999	***
TRINITY_DN55283_c0_g1::TRINITY_DN55283_c0_g1_i2::g.34991::m.34991	-0.70295	-0.71123	0.5661	0.000999	***
TRINITY_DN57625_c0_g1::TRINITY_DN57625_c0_g1_i1::g.23867::m.23867	0.70147	-0.7127	0.6491	0.000999	***
TRINITY_DN63135_c1_g1::TRINITY_DN63135_c1_g1_i2::g.25454::m.25454	-0.69786	-0.71624	0.6031	0.000999	***
TRINITY_DN59000_c5_g1::TRINITY_DN59000_c5_g1_i1::g.2787::m.2787	-0.69758	-0.71651	0.5981	0.000999	***
TRINITY_DN20023_c0_g1::TRINITY_DN20023_c0_g1_i1::g.36401::m.36401	-0.69376	-0.7202	0.6109	0.000999	***
TRINITY_DN60919_c5_g1::TRINITY_DN60919_c5_g1_i2::g.12040::m.12040	0.69369	-0.72027	0.6927	0.000999	***
TRINITY_DN62615_c0_g1::TRINITY_DN62615_c0_g1_i4::g.36195::m.36195	0.69059	-0.72324	0.6263	0.000999	***
TRINITY_DN54176_c0_g1::TRINITY_DN54176_c0_g1_i1::g.25649::m.25649	-0.6904	-0.72343	0.4562	0.000999	***
TRINITY_DN59513_c5_g1::TRINITY_DN59513_c5_g1_i2::g.16316::m.16316	0.68927	-0.7245	0.5833	0.000999	***
TRINITY_DN60339_c1_g1::TRINITY_DN60339_c1_g1_i3::g.32648::m.32648	0.68908	-0.72469	0.5297	0.000999	***
TRINITY_DN57360_c7_g2::TRINITY_DN57360_c7_g2_i3::g.13046::m.13046	0.68351	-0.72994	0.7564	0.000999	***
TRINITY_DN32957_c0_g1::TRINITY_DN32957_c0_g1_i1::g.29320::m.29320	0.68107	-0.73222	0.6054	0.000999	***
TRINITY_DN50062_c0_g1::TRINITY_DN50062_c0_g1_i1::g.12924::m.12924	-0.68068	-0.73258	0.4383	0.000999	***
TRINITY_DN62418_c0_g2::TRINITY_DN62418_c0_g2_i2::g.26343::m.26343	-0.67825	-0.73484	0.5555	0.000999	***
TRINITY_DN57385_c0_g1::TRINITY_DN57385_c0_g1_i1::g.13095::m.13095	0.67179	-0.74074	0.5876	0.000999	***
TRINITY_DN63277_c0_g1::TRINITY_DN63277_c0_g1_i1::g.9601::m.9601	0.67157	-0.74094	0.7435	0.000999	***
TRINITY_DN57183_c0_g1::TRINITY_DN57183_c0_g1_i1::g.29048::m.29048	0.66843	-0.74377	0.7122	0.000999	***
TRINITY_DN58778_c5_g2::TRINITY_DN58778_c5_g2_i1::g.17228::m.17228	-0.66672	-0.74531	0.5053	0.000999	***
TRINITY_DN57337_c0_g1::TRINITY_DN57337_c0_g1_i3::g.13239::m.13239	0.66386	-0.74786	0.5123	0.000999	***
TRINITY_DN63802_c0_g1::TRINITY_DN63802_c0_g1_i2::g.4757::m.4757	0.66164	-0.74983	0.5782	0.000999	***
TRINITY_DN62854_c3_g1::TRINITY_DN62854_c3_g1_i10::g.20668::m.20668	0.66104	-0.75035	0.8632	0.000999	***
TRINITY_DN62117_c0_g1::TRINITY_DN62117_c0_g1_i1::g.15310::m.15310	0.65442	-0.75613	0.7227	0.000999	***
TRINITY_DN60872_c2_g3::TRINITY_DN60872_c2_g3_i1::g.28015::m.28015	0.65218	-0.75806	0.7413	0.000999	***
TRINITY_DN59334_c0_g1::TRINITY_DN59334_c0_g1_i1::g.6919::m.6919	0.65158	-0.75858	0.597	0.000999	***
TRINITY_DN63642_c0_g2::TRINITY_DN63642_c0_g2_i2::g.19804::m.19804	0.64761	-0.76197	0.4768	0.000999	***
TRINITY_DN60461_c0_g1::TRINITY_DN60461_c0_g1_i1::g.32943::m.32943	-0.64564	-0.76365	0.6494	0.000999	***
TRINITY_DN57613_c3_g1::TRINITY_DN57613_c3_g1_i1::g.23890::m.23890	-0.644	-0.76502	0.4413	0.000999	***
TRINITY_DN19634_c0_g1::TRINITY_DN19634_c0_g1_i2::g.14931::m.14931	-0.6353	-0.77227	0.5464	0.000999	***
TRINITY_DN59018_c0_g1::TRINITY_DN59018_c0_g1_i1::g.37465::m.37465	0.63515	-0.77239	0.7158	0.000999	***
TRINITY_DN36425_c0_g1::TRINITY_DN36425_c0_g1_i1::g.20506::m.20506	0.63365	-0.77362	0.5536	0.000999	***
TRINITY_DN11555_c0_g1::TRINITY_DN11555_c0_g1_i1::g.15490::m.15490	0.63196	-0.775	0.6088	0.000999	***
TRINITY_DN61697_c4_g3::TRINITY_DN61697_c4_g3_i1::g.27022::m.27022	0.62711	-0.77893	0.6833	0.000999	***
TRINITY_DN62668_c0_g1::TRINITY_DN62668_c0_g1_i2::g.36250::m.36250	0.62618	-0.77968	0.6426	0.000999	***
TRINITY_DN63641_c2_g2::TRINITY_DN63641_c2_g2_i1::g.19764::m.19764	0.62173	-0.78323	0.6857	0.000999	***
TRINITY_DN63525_c0_g1::TRINITY_DN63525_c0_g1_i2::g.19602::m.19602	0.61925	-0.7852	0.772	0.000999	***
TRINITY_DN40899_c0_g1::TRINITY_DN40899_c0_g1_i1::g.18514::m.18514	0.61825	-0.78598	0.5661	0.000999	***
TRINITY_DN51706_c0_g1::TRINITY_DN51706_c0_g1_i1::g.2424::m.2424	-0.61774	-0.78639	0.5687	0.000999	***
TRINITY_DN61112_c2_g1::TRINITY_DN61112_c2_g1_i1::g.31737::m.31737	0.61717	-0.78683	0.5073	0.000999	***
TRINITY_DN61764_c0_g1::TRINITY_DN61764_c0_g1_i2::g.11317::m.11317	0.61398	-0.78932	0.7398	0.000999	***
TRINITY_DN57191_c0_g1::TRINITY_DN57191_c0_g1_i2::g.28950::m.28950	-0.61355	-0.78966	0.5627	0.000999	***
TRINITY_DN59819_c5_g1::TRINITY_DN59819_c5_g1_i1::g.27666::m.27666	0.61047	-0.79204	0.5528	0.000999	***
TRINITY_DN63261_c0_g1::TRINITY_DN63261_c0_g1_i10::g.9574::m.9574	-0.60754	-0.79429	0.4712	0.000999	***
TRINITY_DN50977_c0_g1::TRINITY_DN50977_c0_g1_i1::g.28754::m.28754	0.60351	-0.79736	0.649	0.000999	***
TRINITY_DN54560_c0_g1::TRINITY_DN54560_c0_g1_i1::g.20019::m.20019	0.59149	-0.80632	0.5043	0.000999	***
TRINITY_DN64080_c5_g2::TRINITY_DN64080_c5_g2_i1::g.9017::m.9017	0.58354	-0.81208	0.6101	0.000999	***
TRINITY_DN62327_c0_g2::TRINITY_DN62327_c0_g2_i1::g.26108::m.26108	0.58321	-0.81232	0.5237	0.000999	***
TRINITY_DN62087_c6_g2::TRINITY_DN62087_c6_g2_i1::g.15108::m.15108	0.56911	-0.82226	0.6267	0.000999	***
TRINITY_DN56073_c1_g1::TRINITY_DN56073_c1_g1_i2::g.34435::m.34435	0.5675	-0.82337	0.5939	0.000999	***
TRINITY_DN60930_c1_g1::TRINITY_DN60930_c1_g1_i6::g.12034::m.12034	0.5665	-0.82406	0.4521	0.000999	***
TRINITY_DN59732_c5_g2::TRINITY_DN59732_c5_g2_i2::g.1999::m.1999	-0.56514	-0.82499	0.6044	0.000999	***
TRINITY_DN63288_c0_g1::TRINITY_DN63288_c0_g1_i1::g.9630::m.9630	0.56219	-0.82701	0.786	0.000999	***
TRINITY_DN59098_c1_g4::TRINITY_DN59098_c1_g4_i2::g.37563::m.37563	-0.56032	-0.82827	0.7034	0.000999	***
TRINITY_DN98226_c0_g1::TRINITY_DN98226_c0_g1_i1::g.39310::m.39310	0.558	-0.82984	0.6432	0.000999	***
TRINITY_DN28078_c0_g1::TRINITY_DN28078_c0_g1_i1::g.35706::m.35706	-0.55253	-0.83349	0.4185	0.000999	***
TRINITY_DN53441_c0_g1::TRINITY_DN53441_c0_g1_i1::g.10792::m.10792	0.54527	-0.83826	0.5633	0.000999	***
TRINITY_DN46726_c0_g1::TRINITY_DN46726_c0_g1_i1::g.14306::m.14306	0.54489	-0.83851	0.4859	0.000999	***
TRINITY_DN60965_c0_g1::TRINITY_DN60965_c0_g1_i2::g.12054::m.12054	0.54237	-0.84014	0.5988	0.000999	***
TRINITY_DN62320_c0_g1::TRINITY_DN62320_c0_g1_i1::g.26016::m.26016	0.542	-0.84038	0.569	0.000999	***
TRINITY_DN54266_c0_g1::TRINITY_DN54266_c0_g1_i1::g.10151::m.10151	0.53759	-0.84321	0.6651	0.000999	***
TRINITY_DN59441_c0_g2::TRINITY_DN59441_c0_g2_i3::g.32465::m.32465	0.53406	-0.84544	0.638	0.000999	***
TRINITY_DN63794_c4_g1::TRINITY_DN63794_c4_g1_i1::g.4822::m.4822	-0.52899	-0.84863	0.5845	0.000999	***
TRINITY_DN63915_c3_g1::TRINITY_DN63915_c3_g1_i1::g.14483::m.14483	-0.52836	-0.84902	0.5322	0.000999	***
TRINITY_DN62977_c8_g1::TRINITY_DN62977_c8_g1_i2::g.5580::m.5580	0.51771	-0.85555	0.801	0.000999	***
TRINITY_DN59765_c6_g1::TRINITY_DN59765_c6_g1_i1::g.2067::m.2067	-0.50551	-0.86282	0.5205	0.000999	***
TRINITY_DN62458_c3_g1::TRINITY_DN62458_c3_g1_i3::g.26378::m.26378	0.50331	-0.86411	0.5563	0.000999	***
TRINITY_DN58156_c0_g1::TRINITY_DN58156_c0_g1_i1::g.12662::m.12662	-0.49705	-0.86772	0.5564	0.000999	***
TRINITY_DN63638_c0_g2::TRINITY_DN63638_c0_g2_i1::g.19927::m.19927	0.49089	-0.87122	0.6899	0.000999	***
TRINITY_DN61526_c0_g1::TRINITY_DN61526_c0_g1_i1::g.26851::m.26851	0.48693	-0.87344	0.5248	0.000999	***
TRINITY_DN43804_c0_g2::TRINITY_DN43804_c0_g2_i1::g.37264::m.37264	0.4833	-0.87546	0.5549	0.000999	***
TRINITY_DN60129_c2_g2::TRINITY_DN60129_c2_g2_i1::g.22198::m.22198	0.48302	-0.87561	0.5114	0.000999	***
TRINITY_DN53473_c0_g1::TRINITY_DN53473_c0_g1_i1::g.10812::m.10812	0.47631	-0.87928	0.5848	0.000999	***
TRINITY_DN57775_c0_g1::TRINITY_DN57775_c0_g1_i1::g.8196::m.8196	-0.47568	-0.87962	0.5077	0.000999	***
TRINITY_DN63097_c0_g2::TRINITY_DN63097_c0_g2_i1::g.108::m.108	0.46163	-0.88708	0.6593	0.000999	***
TRINITY_DN4144_c0_g1::TRINITY_DN4144_c0_g1_i1::g.18899::m.18899	-0.46127	-0.88726	0.4035	0.000999	***
TRINITY_DN28240_c0_g1::TRINITY_DN28240_c0_g1_i1::g.20121::m.20121	0.45971	-0.88807	0.5958	0.000999	***
TRINITY_DN60565_c0_g1::TRINITY_DN60565_c0_g1_i2::g.16939::m.16939	0.45856	-0.88866	0.4866	0.000999	***
TRINITY_DN60706_c3_g1::TRINITY_DN60706_c3_g1_i10::g.2145::m.2145	-0.44554	-0.89526	0.5667	0.000999	***
TRINITY_DN40967_c0_g1::TRINITY_DN40967_c0_g1_i1::g.3688::m.3688	0.4427	-0.89667	0.4905	0.000999	***
TRINITY_DN58254_c0_g3::TRINITY_DN58254_c0_g3_i3::g.38104::m.38104	0.43132	-0.9022	0.7238	0.000999	***
TRINITY_DN55572_c3_g1::TRINITY_DN55572_c3_g1_i2::g.30094::m.30094	0.42844	-0.90357	0.5856	0.000999	***
TRINITY_DN59258_c0_g1::TRINITY_DN59258_c0_g1_i1::g.21938::m.21938	-0.4229	-0.90617	0.5992	0.000999	***
TRINITY_DN61122_c0_g1::TRINITY_DN61122_c0_g1_i1::g.31845::m.31845	0.42175	-0.90671	0.5721	0.000999	***
TRINITY_DN62906_c3_g1::TRINITY_DN62906_c3_g1_i1::g.20754::m.20754	-0.42161	-0.90678	0.4822	0.000999	***
TRINITY_DN63591_c0_g5::TRINITY_DN63591_c0_g5_i1::g.19481::m.19481	0.41871	-0.90812	0.6054	0.000999	***
TRINITY_DN62188_c3_g2::TRINITY_DN62188_c3_g2_i1::g.15350::m.15350	-0.40857	-0.91273	0.5791	0.000999	***
TRINITY_DN57780_c0_g1::TRINITY_DN57780_c0_g1_i1::g.8157::m.8157	0.40113	-0.91602	0.6231	0.000999	***
TRINITY_DN59700_c3_g1::TRINITY_DN59700_c3_g1_i1::g.16523::m.16523	0.40073	-0.9162	0.4799	0.000999	***
TRINITY_DN57020_c0_g1::TRINITY_DN57020_c0_g1_i3::g.3364::m.3364	0.39939	-0.91678	0.7339	0.000999	***
TRINITY_DN60678_c0_g1::TRINITY_DN60678_c0_g1_i1::g.2203::m.2203	-0.39037	-0.92066	0.6205	0.000999	***
TRINITY_DN63956_c0_g1::TRINITY_DN63956_c0_g1_i1::g.14396::m.14396	0.3893	-0.92111	0.4815	0.000999	***
TRINITY_DN50278_c0_g1::TRINITY_DN50278_c0_g1_i1::g.23258::m.23258	-0.38895	-0.92126	0.7083	0.000999	***
TRINITY_DN59618_c0_g1::TRINITY_DN59618_c0_g1_i1::g.16646::m.16646	0.38853	-0.92144	0.455	0.000999	***
TRINITY_DN62153_c0_g1::TRINITY_DN62153_c0_g1_i1::g.15304::m.15304	0.38695	-0.9221	0.5201	0.000999	***
TRINITY_DN60352_c0_g1::TRINITY_DN60352_c0_g1_i2::g.32723::m.32723	-0.38432	-0.9232	0.613	0.000999	***
TRINITY_DN62928_c0_g1::TRINITY_DN62928_c0_g1_i3::g.5465::m.5465	0.38075	-0.92468	0.4571	0.000999	***
TRINITY_DN62435_c0_g1::TRINITY_DN62435_c0_g1_i1::g.26348::m.26348	0.37959	-0.92515	0.6027	0.000999	***
TRINITY_DN60458_c0_g1::TRINITY_DN60458_c0_g1_i2::g.32987::m.32987	-0.37945	-0.92521	0.7857	0.000999	***
TRINITY_DN34927_c0_g1::TRINITY_DN34927_c0_g1_i1::g.22173::m.22173	0.37847	-0.92561	0.6057	0.000999	***
TRINITY_DN63925_c2_g1::TRINITY_DN63925_c2_g1_i1::g.14337::m.14337	0.36636	-0.93047	0.6412	0.000999	***
TRINITY_DN62485_c5_g1::TRINITY_DN62485_c5_g1_i1::g.26220::m.26220	0.36513	-0.93096	0.5003	0.000999	***
TRINITY_DN62468_c2_g1::TRINITY_DN62468_c2_g1_i1::g.26269::m.26269	0.36366	-0.93153	0.7008	0.000999	***
TRINITY_DN59326_c0_g1::TRINITY_DN59326_c0_g1_i6::g.6903::m.6903	-0.3635	-0.93159	0.5915	0.000999	***
TRINITY_DN63485_c1_g1::TRINITY_DN63485_c1_g1_i1::g.35420::m.35420	0.36011	-0.93291	0.6914	0.000999	***
TRINITY_DN54645_c0_g1::TRINITY_DN54645_c0_g1_i1::g.5033::m.5033	0.34414	-0.93892	0.5746	0.000999	***
TRINITY_DN62736_c0_g1::TRINITY_DN62736_c0_g1_i1::g.20336::m.20336	0.33491	-0.94225	0.7763	0.000999	***
TRINITY_DN16123_c0_g1::TRINITY_DN16123_c0_g1_i1::g.17594::m.17594	-0.3301	-0.94395	0.6419	0.000999	***
TRINITY_DN50356_c0_g1::TRINITY_DN50356_c0_g1_i1::g.23382::m.23382	-0.31666	-0.94854	0.6157	0.000999	***
TRINITY_DN62993_c1_g1::TRINITY_DN62993_c1_g1_i1::g.5621::m.5621	0.31426	-0.94934	0.7164	0.000999	***
TRINITY_DN50253_c0_g1::TRINITY_DN50253_c0_g1_i4::g.23266::m.23266	0.3114	-0.95028	0.4608	0.000999	***
TRINITY_DN70919_c0_g1::TRINITY_DN70919_c0_g1_i1::g.36657::m.36657	-0.29998	-0.95395	0.4882	0.000999	***
TRINITY_DN40937_c0_g1::TRINITY_DN40937_c0_g1_i1::g.3686::m.3686	-0.29225	-0.95634	0.5231	0.000999	***
TRINITY_DN63195_c0_g2::TRINITY_DN63195_c0_g2_i2::g.25524::m.25524	-0.28353	-0.95896	0.6903	0.000999	***
TRINITY_DN25597_c0_g1::TRINITY_DN25597_c0_g1_i1::g.12310::m.12310	0.28198	-0.95942	0.5917	0.000999	***
TRINITY_DN61877_c0_g1::TRINITY_DN61877_c0_g1_i1::g.36888::m.36888	0.27959	-0.96012	0.5014	0.000999	***
TRINITY_DN57041_c0_g2::TRINITY_DN57041_c0_g2_i1::g.3336::m.3336	0.27813	-0.96054	0.6831	0.000999	***
TRINITY_DN62407_c3_g1::TRINITY_DN62407_c3_g1_i1::g.26392::m.26392	-0.27805	-0.96057	0.5605	0.000999	***
TRINITY_DN61061_c4_g1::TRINITY_DN61061_c4_g1_i1::g.6358::m.6358	0.27589	-0.96119	0.6087	0.000999	***
TRINITY_DN50615_c0_g1::TRINITY_DN50615_c0_g1_i1::g.17742::m.17742	0.26835	-0.96332	0.4871	0.000999	***
TRINITY_DN54177_c0_g1::TRINITY_DN54177_c0_g1_i2::g.25706::m.25706	0.26434	-0.96443	0.5567	0.000999	***
TRINITY_DN51871_c0_g1::TRINITY_DN51871_c0_g1_i1::g.12302::m.12302	0.25385	-0.96724	0.5888	0.000999	***
TRINITY_DN61180_c1_g1::TRINITY_DN61180_c1_g1_i2::g.31707::m.31707	0.24956	-0.96836	0.5795	0.000999	***
TRINITY_DN61252_c4_g1::TRINITY_DN61252_c4_g1_i2::g.32148::m.32148	0.24668	-0.9691	0.6002	0.000999	***
TRINITY_DN63483_c0_g2::TRINITY_DN63483_c0_g2_i1::g.35268::m.35268	-0.22783	-0.9737	0.5966	0.000999	***
TRINITY_DN60071_c3_g1::TRINITY_DN60071_c3_g1_i1::g.37824::m.37824	-0.22465	-0.97444	0.6125	0.000999	***
TRINITY_DN64052_c13_g2::TRINITY_DN64052_c13_g2_i2::g.8960::m.8960	0.21928	-0.97566	0.5967	0.000999	***
TRINITY_DN91352_c0_g1::TRINITY_DN91352_c0_g1_i1::g.34167::m.34167	0.21879	-0.97577	0.7887	0.000999	***
TRINITY_DN56877_c0_g1::TRINITY_DN56877_c0_g1_i2::g.24635::m.24635	0.20346	-0.97908	0.6562	0.000999	***
TRINITY_DN63411_c6_g1::TRINITY_DN63411_c6_g1_i2::g.35339::m.35339	0.20236	-0.97931	0.6532	0.000999	***
TRINITY_DN61883_c5_g3::TRINITY_DN61883_c5_g3_i3::g.36762::m.36762	0.2019	-0.97941	0.5483	0.000999	***
TRINITY_DN56158_c0_g1::TRINITY_DN56158_c0_g1_i2::g.18650::m.18650	0.20159	-0.97947	0.6284	0.000999	***
TRINITY_DN63048_c0_g1::TRINITY_DN63048_c0_g1_i1::g.278::m.278	0.1965	-0.9805	0.6706	0.000999	***
TRINITY_DN33550_c0_g1::TRINITY_DN33550_c0_g1_i1::g.2940::m.2940	-0.19643	-0.98052	0.5759	0.000999	***
TRINITY_DN62913_c1_g2::TRINITY_DN62913_c1_g2_i1::g.5486::m.5486	0.19476	-0.98085	0.4387	0.000999	***
TRINITY_DN62891_c0_g1::TRINITY_DN62891_c0_g1_i1::g.20729::m.20729	-0.18751	-0.98226	0.6671	0.000999	***
TRINITY_DN64007_c2_g1::TRINITY_DN64007_c2_g1_i3::g.8997::m.8997	0.18491	-0.98276	0.6024	0.000999	***
TRINITY_DN49766_c0_g1::TRINITY_DN49766_c0_g1_i1::g.17692::m.17692	-0.18482	-0.98277	0.5592	0.000999	***
TRINITY_DN91168_c0_g1::TRINITY_DN91168_c0_g1_i1::g.8492::m.8492	0.18396	-0.98293	0.6543	0.000999	***
TRINITY_DN63323_c0_g1::TRINITY_DN63323_c0_g1_i5::g.9967::m.9967	0.18333	-0.98305	0.7082	0.000999	***
TRINITY_DN60820_c1_g2::TRINITY_DN60820_c1_g2_i1::g.28151::m.28151	-0.18265	-0.98318	0.446	0.000999	***
TRINITY_DN52059_c0_g1::TRINITY_DN52059_c0_g1_i1::g.6666::m.6666	0.18037	-0.9836	0.5253	0.000999	***
TRINITY_DN70040_c0_g1::TRINITY_DN70040_c0_g1_i1::g.6096::m.6096	0.17877	-0.98389	0.6607	0.000999	***
TRINITY_DN61894_c2_g1::TRINITY_DN61894_c2_g1_i3::g.36824::m.36824	0.15821	-0.98741	0.6762	0.000999	***
TRINITY_DN30409_c0_g1::TRINITY_DN30409_c0_g1_i1::g.39830::m.39830	0.15691	-0.98761	0.5792	0.000999	***
TRINITY_DN55359_c0_g1::TRINITY_DN55359_c0_g1_i2::g.19125::m.19125	0.15509	-0.9879	0.61	0.000999	***
TRINITY_DN63184_c0_g1::TRINITY_DN63184_c0_g1_i1::g.25518::m.25518	0.15484	-0.98794	0.7831	0.000999	***
TRINITY_DN7206_c0_g1::TRINITY_DN7206_c0_g1_i1::g.20982::m.20982	0.15396	-0.98808	0.6306	0.000999	***
TRINITY_DN57380_c0_g1::TRINITY_DN57380_c0_g1_i1::g.13206::m.13206	0.15384	-0.9881	0.5569	0.000999	***
TRINITY_DN60805_c3_g1::TRINITY_DN60805_c3_g1_i1::g.27866::m.27866	0.15083	-0.98856	0.6101	0.000999	***
TRINITY_DN62926_c0_g1::TRINITY_DN62926_c0_g1_i2::g.5640::m.5640	0.14996	-0.98869	0.7107	0.000999	***
TRINITY_DN62645_c0_g1::TRINITY_DN62645_c0_g1_i2::g.36280::m.36280	0.14505	-0.98942	0.6428	0.000999	***
TRINITY_DN55673_c0_g1::TRINITY_DN55673_c0_g1_i1::g.30371::m.30371	0.14253	-0.98979	0.5457	0.000999	***
TRINITY_DN61167_c0_g1::TRINITY_DN61167_c0_g1_i4::g.31729::m.31729	-0.13578	-0.99074	0.6508	0.000999	***
TRINITY_DN50521_c0_g2::TRINITY_DN50521_c0_g2_i1::g.33583::m.33583	-0.13204	-0.99124	0.6592	0.000999	***
TRINITY_DN54067_c0_g1::TRINITY_DN54067_c0_g1_i1::g.445::m.445	0.12958	-0.99157	0.4977	0.000999	***
TRINITY_DN74692_c0_g1::TRINITY_DN74692_c0_g1_i1::g.13369::m.13369	0.12427	-0.99225	0.4975	0.000999	***
TRINITY_DN56330_c0_g1::TRINITY_DN56330_c0_g1_i1::g.29648::m.29648	0.11198	-0.99371	0.7583	0.000999	***
TRINITY_DN51861_c0_g1::TRINITY_DN51861_c0_g1_i1::g.12256::m.12256	0.10987	-0.99395	0.5897	0.000999	***
TRINITY_DN63858_c1_g2::TRINITY_DN63858_c1_g2_i1::g.30652::m.30652	0.10914	-0.99403	0.5795	0.000999	***
TRINITY_DN56127_c0_g1::TRINITY_DN56127_c0_g1_i1::g.18688::m.18688	-0.10238	-0.99475	0.4826	0.000999	***
TRINITY_DN59742_c0_g1::TRINITY_DN59742_c0_g1_i1::g.1841::m.1841	0.1011	-0.99488	0.583	0.000999	***
TRINITY_DN59413_c1_g2::TRINITY_DN59413_c1_g2_i1::g.32428::m.32428	-0.09139	-0.99582	0.522	0.000999	***
TRINITY_DN45630_c0_g1::TRINITY_DN45630_c0_g1_i1::g.5338::m.5338	0.08805	-0.99612	0.6334	0.000999	***
TRINITY_DN7342_c0_g1::TRINITY_DN7342_c0_g1_i1::g.30841::m.30841	0.08792	-0.99613	0.4854	0.000999	***
TRINITY_DN51181_c0_g1::TRINITY_DN51181_c0_g1_i1::g.22567::m.22567	0.08677	-0.99623	0.6661	0.000999	***
TRINITY_DN59211_c3_g1::TRINITY_DN59211_c3_g1_i1::g.22058::m.22058	-0.08405	-0.99646	0.6684	0.000999	***
TRINITY_DN57247_c0_g1::TRINITY_DN57247_c0_g1_i2::g.29192::m.29192	0.07669	-0.99705	0.6222	0.000999	***
TRINITY_DN61364_c2_g1::TRINITY_DN61364_c2_g1_i2::g.15876::m.15876	0.07605	-0.9971	0.5627	0.000999	***
TRINITY_DN73516_c0_g1::TRINITY_DN73516_c0_g1_i1::g.4071::m.4071	0.07566	-0.99713	0.6532	0.000999	***
TRINITY_DN57893_c2_g2::TRINITY_DN57893_c2_g2_i1::g.33736::m.33736	0.07302	-0.99733	0.5652	0.000999	***
TRINITY_DN63189_c1_g2::TRINITY_DN63189_c1_g2_i1::g.25422::m.25422	0.06846	-0.99765	0.6445	0.000999	***
TRINITY_DN28416_c0_g1::TRINITY_DN28416_c0_g1_i1::g.30838::m.30838	0.05649	-0.9984	0.8105	0.000999	***
TRINITY_DN13395_c0_g1::TRINITY_DN13395_c0_g1_i1::g.25014::m.25014	0.04	-0.9992	0.5891	0.000999	***
TRINITY_DN60133_c0_g2::TRINITY_DN60133_c0_g2_i3::g.22344::m.22344	0.03727	-0.99931	0.6763	0.000999	***
TRINITY_DN59830_c0_g1::TRINITY_DN59830_c0_g1_i1::g.27583::m.27583	0.03358	-0.99944	0.6369	0.000999	***
TRINITY_DN64017_c0_g2::TRINITY_DN64017_c0_g2_i2::g.8954::m.8954	0.03088	-0.99952	0.7887	0.000999	***
TRINITY_DN91436_c0_g1::TRINITY_DN91436_c0_g1_i1::g.18389::m.18389	0.03082	-0.99953	0.5391	0.000999	***
TRINITY_DN49346_c0_g1::TRINITY_DN49346_c0_g1_i1::g.23150::m.23150	-0.02236	-0.99975	0.5664	0.000999	***
TRINITY_DN60336_c4_g4::TRINITY_DN60336_c4_g4_i1::g.32736::m.32736	0.01839	-0.99983	0.6563	0.000999	***
TRINITY_DN58922_c2_g3::TRINITY_DN58922_c2_g3_i1::g.2740::m.2740	0.01323	-0.99991	0.5689	0.000999	***
TRINITY_DN63871_c2_g1::TRINITY_DN63871_c2_g1_i4::g.30674::m.30674	0.00773	-0.99997	0.4723	0.000999	***
TRINITY_DN62901_c2_g5::TRINITY_DN62901_c2_g5_i3::g.20625::m.20625	0.00724	-0.99997	0.5332	0.000999	***
TRINITY_DN17724_c0_g1::TRINITY_DN17724_c0_g1_i1::g.6691::m.6691	0.00187	-1	0.6198	0.000999	***
TRINITY_DN76574_c0_g1::TRINITY_DN76574_c0_g1_i1::g.7022::m.7022	0.00046	-1	0.6551	0.000999	***
TRINITY_DN54233_c0_g1::TRINITY_DN54233_c0_g1_i2::g.10134::m.10134	-0.09733	0.99525	0.486	0.001998	**
TRINITY_DN79917_c0_g1::TRINITY_DN79917_c0_g1_i1::g.19671::m.19671	0.11238	0.99366	0.506	0.001998	**
TRINITY_DN55928_c0_g1::TRINITY_DN55928_c0_g1_i5::g.39768::m.39768	0.15948	0.9872	0.5334	0.001998	**
TRINITY_DN62405_c0_g1::TRINITY_DN62405_c0_g1_i1::g.25991::m.25991	0.17435	0.98468	0.4603	0.001998	**
TRINITY_DN56684_c0_g2::TRINITY_DN56684_c0_g2_i3::g.39238::m.39238	0.18545	0.98265	0.5038	0.001998	**
TRINITY_DN101057_c0_g1::TRINITY_DN101057_c0_g1_i1::g.40474::m.40474	0.2201	0.97548	0.4469	0.001998	**
TRINITY_DN55250_c0_g1::TRINITY_DN55250_c0_g1_i2::g.34988::m.34988	0.23225	0.97266	0.4403	0.001998	**
TRINITY_DN62108_c1_g2::TRINITY_DN62108_c1_g2_i2::g.15419::m.15419	-0.26451	0.96438	0.4808	0.001998	**
TRINITY_DN63049_c0_g2::TRINITY_DN63049_c0_g2_i1::g.126::m.126	0.27591	0.96118	0.4292	0.001998	**
TRINITY_DN58022_c0_g1::TRINITY_DN58022_c0_g1_i4::g.28552::m.28552	-0.29555	0.95533	0.426	0.001998	**
TRINITY_DN51942_c0_g1::TRINITY_DN51942_c0_g1_i1::g.12387::m.12387	0.31295	0.94977	0.4581	0.001998	**
TRINITY_DN60231_c0_g1::TRINITY_DN60231_c0_g1_i1::g.7147::m.7147	0.32041	0.94728	0.4552	0.001998	**
TRINITY_DN58594_c0_g1::TRINITY_DN58594_c0_g1_i5::g.7547::m.7547	0.32241	0.9466	0.4449	0.001998	**
TRINITY_DN54333_c0_g1::TRINITY_DN54333_c0_g1_i1::g.35643::m.35643	0.34381	0.93904	0.4682	0.001998	**
TRINITY_DN55084_c5_g1::TRINITY_DN55084_c5_g1_i1::g.9323::m.9323	0.34533	0.93848	0.4509	0.001998	**
TRINITY_DN46004_c0_g2::TRINITY_DN46004_c0_g2_i1::g.14858::m.14858	0.36303	0.93178	0.4719	0.001998	**
TRINITY_DN48285_c0_g1::TRINITY_DN48285_c0_g1_i1::g.13321::m.13321	0.37331	0.92771	0.4217	0.001998	**
TRINITY_DN51349_c0_g1::TRINITY_DN51349_c0_g1_i2::g.33120::m.33120	0.38212	0.92411	0.4281	0.001998	**
TRINITY_DN56307_c0_g1::TRINITY_DN56307_c0_g1_i1::g.29518::m.29518	0.39144	0.9202	0.4577	0.001998	**
TRINITY_DN61371_c0_g1::TRINITY_DN61371_c0_g1_i2::g.15944::m.15944	-0.39286	0.9196	0.4319	0.001998	**
TRINITY_DN55960_c0_g1::TRINITY_DN55960_c0_g1_i1::g.39788::m.39788	0.39703	0.91781	0.4062	0.001998	**
TRINITY_DN56353_c0_g1::TRINITY_DN56353_c0_g1_i1::g.29541::m.29541	0.43983	0.89808	0.4476	0.001998	**
TRINITY_DN56142_c0_g1::TRINITY_DN56142_c0_g1_i3::g.18701::m.18701	-0.45425	0.89088	0.4357	0.001998	**
TRINITY_DN62040_c1_g2::TRINITY_DN62040_c1_g2_i1::g.15069::m.15069	-0.48585	0.87404	0.4972	0.001998	**
TRINITY_DN44982_c0_g2::TRINITY_DN44982_c0_g2_i1::g.31437::m.31437	0.48836	0.87264	0.478	0.001998	**
TRINITY_DN51109_c0_g1::TRINITY_DN51109_c0_g1_i1::g.22513::m.22513	0.49677	0.86788	0.4889	0.001998	**
TRINITY_DN61543_c0_g1::TRINITY_DN61543_c0_g1_i1::g.26760::m.26760	-0.51375	0.85794	0.4519	0.001998	**
TRINITY_DN59106_c1_g1::TRINITY_DN59106_c1_g1_i20::g.37402::m.37402	-0.54788	0.83656	0.4472	0.001998	**
TRINITY_DN56298_c0_g1::TRINITY_DN56298_c0_g1_i2::g.3950::m.3950	0.5513	0.83431	0.5457	0.001998	**
TRINITY_DN29754_c0_g1::TRINITY_DN29754_c0_g1_i2::g.25054::m.25054	0.58627	0.81012	0.4956	0.001998	**
TRINITY_DN51782_c0_g1::TRINITY_DN51782_c0_g1_i2::g.28241::m.28241	0.59589	0.80307	0.4345	0.001998	**
TRINITY_DN55459_c0_g2::TRINITY_DN55459_c0_g2_i2::g.4318::m.4318	0.60029	0.79978	0.4572	0.001998	**
TRINITY_DN51831_c0_g1::TRINITY_DN51831_c0_g1_i1::g.12259::m.12259	-0.66445	0.74734	0.5817	0.001998	**
TRINITY_DN17352_c0_g1::TRINITY_DN17352_c0_g1_i1::g.11968::m.11968	0.68646	0.72716	0.4746	0.001998	**
TRINITY_DN60096_c0_g1::TRINITY_DN60096_c0_g1_i1::g.37923::m.37923	0.69171	0.72218	0.5517	0.001998	**
TRINITY_DN57042_c2_g2::TRINITY_DN57042_c2_g2_i1::g.3346::m.3346	0.73057	0.68284	0.5283	0.001998	**
TRINITY_DN58504_c0_g1::TRINITY_DN58504_c0_g1_i1::g.23009::m.23009	0.74331	0.66894	0.4866	0.001998	**
TRINITY_DN40993_c0_g1::TRINITY_DN40993_c0_g1_i1::g.3684::m.3684	0.74834	0.66331	0.4474	0.001998	**
TRINITY_DN57112_c4_g2::TRINITY_DN57112_c4_g2_i2::g.29061::m.29061	0.755	0.65573	0.5291	0.001998	**
TRINITY_DN21481_c0_g1::TRINITY_DN21481_c0_g1_i1::g.13::m.13	0.75993	0.65001	0.5352	0.001998	**
TRINITY_DN56663_c0_g1::TRINITY_DN56663_c0_g1_i2::g.39129::m.39129	0.76105	0.6487	0.44	0.001998	**
TRINITY_DN60699_c0_g1::TRINITY_DN60699_c0_g1_i1::g.2248::m.2248	-0.76651	0.64223	0.5455	0.001998	**
TRINITY_DN63948_c0_g1::TRINITY_DN63948_c0_g1_i2::g.14325::m.14325	-0.76669	0.64202	0.4093	0.001998	**
TRINITY_DN56214_c0_g1::TRINITY_DN56214_c0_g1_i1::g.3856::m.3856	0.77045	0.6375	0.5147	0.001998	**
TRINITY_DN63011_c8_g5::TRINITY_DN63011_c8_g5_i1::g.246::m.246	0.7727	0.63477	0.6058	0.001998	**
TRINITY_DN55459_c0_g2::TRINITY_DN55459_c0_g2_i3::g.4323::m.4323	0.77337	0.63395	0.5025	0.001998	**
TRINITY_DN55388_c0_g1::TRINITY_DN55388_c0_g1_i3::g.19121::m.19121	0.78136	0.62409	0.4748	0.001998	**
TRINITY_DN42487_c0_g1::TRINITY_DN42487_c0_g1_i1::g.17338::m.17338	0.80116	0.59845	0.6166	0.001998	**
TRINITY_DN59088_c0_g1::TRINITY_DN59088_c0_g1_i1::g.37446::m.37446	0.80941	0.58724	0.5616	0.001998	**
TRINITY_DN63761_c0_g3::TRINITY_DN63761_c0_g3_i2::g.4747::m.4747	-0.81473	0.57984	0.4982	0.001998	**
TRINITY_DN54883_c0_g2::TRINITY_DN54883_c0_g2_i1::g.30971::m.30971	0.82475	0.5655	0.4843	0.001998	**
TRINITY_DN57914_c6_g2::TRINITY_DN57914_c6_g2_i1::g.18141::m.18141	-0.84993	0.5269	0.518	0.001998	**
TRINITY_DN40124_c0_g1::TRINITY_DN40124_c0_g1_i1::g.13552::m.13552	0.85483	0.51891	0.4273	0.001998	**
TRINITY_DN55542_c0_g1::TRINITY_DN55542_c0_g1_i2::g.30098::m.30098	0.85932	0.51143	0.4799	0.001998	**
TRINITY_DN63472_c4_g1::TRINITY_DN63472_c4_g1_i1::g.35367::m.35367	0.86885	0.49508	0.5067	0.001998	**
TRINITY_DN63824_c0_g2::TRINITY_DN63824_c0_g2_i1::g.30604::m.30604	-0.87109	0.49113	0.48	0.001998	**
TRINITY_DN55841_c0_g2::TRINITY_DN55841_c0_g2_i2::g.39529::m.39529	0.87991	0.47513	0.4634	0.001998	**
TRINITY_DN86277_c0_g1::TRINITY_DN86277_c0_g1_i1::g.21078::m.21078	-0.88058	0.47389	0.6575	0.001998	**
TRINITY_DN64002_c1_g1::TRINITY_DN64002_c1_g1_i2::g.14374::m.14374	0.88193	0.47139	0.4843	0.001998	**
TRINITY_DN63751_c0_g3::TRINITY_DN63751_c0_g3_i1::g.4799::m.4799	0.888	0.45985	0.4224	0.001998	**
TRINITY_DN52084_c0_g1::TRINITY_DN52084_c0_g1_i1::g.6650::m.6650	-0.9008	0.43423	0.5891	0.001998	**
TRINITY_DN69992_c0_g1::TRINITY_DN69992_c0_g1_i1::g.36423::m.36423	-0.90463	0.4262	0.4929	0.001998	**
TRINITY_DN4892_c0_g1::TRINITY_DN4892_c0_g1_i1::g.25168::m.25168	-0.90513	0.42513	0.5218	0.001998	**
TRINITY_DN58906_c2_g1::TRINITY_DN58906_c2_g1_i2::g.17422::m.17422	0.90612	0.42303	0.5206	0.001998	**
TRINITY_DN52820_c0_g1::TRINITY_DN52820_c0_g1_i1::g.37116::m.37116	-0.91028	0.414	0.5923	0.001998	**
TRINITY_DN45452_c0_g1::TRINITY_DN45452_c0_g1_i1::g.36057::m.36057	-0.91827	0.39596	0.502	0.001998	**
TRINITY_DN42624_c0_g1::TRINITY_DN42624_c0_g1_i1::g.2844::m.2844	-0.93425	0.35662	0.5166	0.001998	**
TRINITY_DN57713_c0_g1::TRINITY_DN57713_c0_g1_i5::g.8159::m.8159	-0.93878	0.34453	0.5361	0.001998	**
TRINITY_DN55547_c0_g1::TRINITY_DN55547_c0_g1_i1::g.30068::m.30068	0.94034	0.34023	0.5724	0.001998	**
TRINITY_DN51383_c0_g1::TRINITY_DN51383_c0_g1_i1::g.33077::m.33077	-0.94223	0.33497	0.4536	0.001998	**
TRINITY_DN60114_c1_g3::TRINITY_DN60114_c1_g3_i1::g.22325::m.22325	0.94754	0.31964	0.4729	0.001998	**
TRINITY_DN61220_c0_g3::TRINITY_DN61220_c0_g3_i1::g.32069::m.32069	-0.96184	0.27362	0.5236	0.001998	**
TRINITY_DN57550_c0_g1::TRINITY_DN57550_c0_g1_i3::g.23594::m.23594	-0.96253	0.27118	0.5514	0.001998	**
TRINITY_DN57496_c0_g1::TRINITY_DN57496_c0_g1_i3::g.38692::m.38692	0.96386	0.26641	0.5462	0.001998	**
TRINITY_DN100188_c0_g1::TRINITY_DN100188_c0_g1_i1::g.40600::m.40600	-0.96596	0.25869	0.55	0.001998	**
TRINITY_DN62545_c0_g1::TRINITY_DN62545_c0_g1_i2::g.10514::m.10514	0.96604	0.25839	0.4804	0.001998	**
TRINITY_DN54644_c0_g1::TRINITY_DN54644_c0_g1_i1::g.5083::m.5083	0.96955	0.2449	0.5465	0.001998	**
TRINITY_DN27815_c0_g1::TRINITY_DN27815_c0_g1_i1::g.15463::m.15463	0.97309	0.23044	0.5919	0.001998	**
TRINITY_DN37569_c0_g1::TRINITY_DN37569_c0_g1_i1::g.30784::m.30784	0.97364	0.2281	0.4593	0.001998	**
TRINITY_DN55018_c0_g1::TRINITY_DN55018_c0_g1_i1::g.9310::m.9310	-0.97459	0.22399	0.4819	0.001998	**
TRINITY_DN59458_c0_g2::TRINITY_DN59458_c0_g2_i3::g.32517::m.32517	-0.97734	0.21169	0.5496	0.001998	**
TRINITY_DN62253_c3_g1::TRINITY_DN62253_c3_g1_i1::g.851::m.851	-0.97745	0.21117	0.4716	0.001998	**
TRINITY_DN61789_c0_g2::TRINITY_DN61789_c0_g2_i1::g.11214::m.11214	0.97977	0.20013	0.477	0.001998	**
TRINITY_DN61822_c0_g4::TRINITY_DN61822_c0_g4_i2::g.36915::m.36915	0.98071	0.19548	0.4995	0.001998	**
TRINITY_DN59420_c0_g1::TRINITY_DN59420_c0_g1_i2::g.32544::m.32544	0.98269	0.18525	0.4533	0.001998	**
TRINITY_DN56856_c2_g2::TRINITY_DN56856_c2_g2_i1::g.24579::m.24579	0.98668	0.16268	0.6032	0.001998	**
TRINITY_DN63715_c0_g2::TRINITY_DN63715_c0_g2_i1::g.4839::m.4839	0.98703	0.16056	0.5437	0.001998	**
TRINITY_DN76726_c0_g1::TRINITY_DN76726_c0_g1_i1::g.32803::m.32803	0.98911	0.14719	0.4842	0.001998	**
TRINITY_DN58443_c5_g1::TRINITY_DN58443_c5_g1_i1::g.23053::m.23053	-0.99135	0.13128	0.6033	0.001998	**
TRINITY_DN61061_c3_g1::TRINITY_DN61061_c3_g1_i1::g.6357::m.6357	-0.99325	0.11597	0.4824	0.001998	**
TRINITY_DN62418_c0_g2::TRINITY_DN62418_c0_g2_i3::g.26344::m.26344	-0.99341	0.11461	0.5009	0.001998	**
TRINITY_DN58545_c0_g1::TRINITY_DN58545_c0_g1_i2::g.7641::m.7641	-0.99375	0.1116	0.4938	0.001998	**
TRINITY_DN52094_c0_g1::TRINITY_DN52094_c0_g1_i1::g.6603::m.6603	-0.99451	0.10464	0.5232	0.001998	**
TRINITY_DN46271_c0_g1::TRINITY_DN46271_c0_g1_i2::g.19358::m.19358	-0.99474	0.10239	0.5423	0.001998	**
TRINITY_DN63503_c0_g4::TRINITY_DN63503_c0_g4_i2::g.35410::m.35410	-0.99499	0.09995	0.4653	0.001998	**
TRINITY_DN25307_c0_g1::TRINITY_DN25307_c0_g1_i1::g.2517::m.2517	-0.9954	0.09581	0.5552	0.001998	**
TRINITY_DN62506_c1_g1::TRINITY_DN62506_c1_g1_i1::g.26245::m.26245	0.99587	0.09075	0.5203	0.001998	**
TRINITY_DN53533_c0_g1::TRINITY_DN53533_c0_g1_i6::g.10921::m.10921	-0.99643	0.08442	0.6065	0.001998	**
TRINITY_DN54505_c0_g1::TRINITY_DN54505_c0_g1_i1::g.35714::m.35714	-0.99664	0.08192	0.5098	0.001998	**
TRINITY_DN59536_c2_g2::TRINITY_DN59536_c2_g2_i1::g.16287::m.16287	-0.99668	0.08145	0.4265	0.001998	**
TRINITY_DN10561_c0_g1::TRINITY_DN10561_c0_g1_i1::g.31911::m.31911	0.99711	0.07601	0.4898	0.001998	**
TRINITY_DN55517_c0_g1::TRINITY_DN55517_c0_g1_i1::g.30162::m.30162	-0.9975	0.07074	0.5273	0.001998	**
TRINITY_DN53399_c0_g1::TRINITY_DN53399_c0_g1_i1::g.26498::m.26498	-0.99775	0.067	0.4999	0.001998	**
TRINITY_DN63363_c0_g2::TRINITY_DN63363_c0_g2_i1::g.9976::m.9976	0.99798	0.06354	0.5094	0.001998	**
TRINITY_DN51187_c0_g2::TRINITY_DN51187_c0_g2_i1::g.22571::m.22571	0.99894	0.04609	0.4837	0.001998	**
TRINITY_DN63354_c1_g1::TRINITY_DN63354_c1_g1_i1::g.9875::m.9875	-0.99925	0.03866	0.4772	0.001998	**
TRINITY_DN59221_c4_g1::TRINITY_DN59221_c4_g1_i1::g.22083::m.22083	-0.99945	0.0332	0.5536	0.001998	**
TRINITY_DN53237_c0_g1::TRINITY_DN53237_c0_g1_i1::g.1115::m.1115	-0.99947	0.03259	0.5768	0.001998	**
TRINITY_DN53533_c0_g3::TRINITY_DN53533_c0_g3_i1::g.10919::m.10919	-0.99962	0.02762	0.5534	0.001998	**
TRINITY_DN59381_c0_g1::TRINITY_DN59381_c0_g1_i1::g.7004::m.7004	-0.99965	0.02633	0.5424	0.001998	**
TRINITY_DN62587_c0_g1::TRINITY_DN62587_c0_g1_i1::g.10656::m.10656	0.99996	0.00839	0.4195	0.001998	**
TRINITY_DN55522_c0_g1::TRINITY_DN55522_c0_g1_i1::g.30051::m.30051	0.99999	-0.00429	0.4398	0.001998	**
TRINITY_DN48390_c0_g1::TRINITY_DN48390_c0_g1_i1::g.13399::m.13399	-0.99974	-0.02284	0.4606	0.001998	**
TRINITY_DN54294_c0_g1::TRINITY_DN54294_c0_g1_i1::g.10189::m.10189	-0.99958	-0.02899	0.5847	0.001998	**
TRINITY_DN63680_c0_g1::TRINITY_DN63680_c0_g1_i1::g.19791::m.19791	0.99909	-0.04271	0.5424	0.001998	**
TRINITY_DN27130_c0_g1::TRINITY_DN27130_c0_g1_i2::g.10885::m.10885	0.99857	-0.05342	0.539	0.001998	**
TRINITY_DN49196_c0_g1::TRINITY_DN49196_c0_g1_i1::g.12832::m.12832	0.99845	-0.05563	0.4775	0.001998	**
TRINITY_DN54550_c0_g1::TRINITY_DN54550_c0_g1_i2::g.20092::m.20092	-0.99823	-0.05952	0.4307	0.001998	**
TRINITY_DN18875_c0_g1::TRINITY_DN18875_c0_g1_i1::g.15704::m.15704	-0.99746	-0.07125	0.5393	0.001998	**
TRINITY_DN35043_c0_g1::TRINITY_DN35043_c0_g1_i1::g.16039::m.16039	-0.99657	-0.08275	0.4978	0.001998	**
TRINITY_DN23753_c0_g1::TRINITY_DN23753_c0_g1_i1::g.3659::m.3659	0.99551	-0.09465	0.5115	0.001998	**
TRINITY_DN99861_c0_g1::TRINITY_DN99861_c0_g1_i1::g.28908::m.28908	0.9948	-0.10185	0.5048	0.001998	**
TRINITY_DN63905_c0_g1::TRINITY_DN63905_c0_g1_i3::g.30756::m.30756	-0.99343	-0.11447	0.4877	0.001998	**
TRINITY_DN20578_c0_g1::TRINITY_DN20578_c0_g1_i1::g.14990::m.14990	0.99278	-0.11993	0.4854	0.001998	**
TRINITY_DN3693_c0_g1::TRINITY_DN3693_c0_g1_i1::g.6720::m.6720	0.99259	-0.1215	0.4813	0.001998	**
TRINITY_DN62585_c0_g2::TRINITY_DN62585_c0_g2_i2::g.10602::m.10602	-0.99127	-0.13185	0.4424	0.001998	**
TRINITY_DN76940_c0_g1::TRINITY_DN76940_c0_g1_i1::g.2111::m.2111	-0.9908	-0.13531	0.5059	0.001998	**
TRINITY_DN62603_c1_g2::TRINITY_DN62603_c1_g2_i1::g.10546::m.10546	0.99043	-0.13799	0.4319	0.001998	**
TRINITY_DN59484_c0_g1::TRINITY_DN59484_c0_g1_i1::g.32388::m.32388	0.98875	-0.14958	0.4893	0.001998	**
TRINITY_DN55575_c0_g1::TRINITY_DN55575_c0_g1_i1::g.30167::m.30167	0.98721	-0.1594	0.4712	0.001998	**
TRINITY_DN59385_c0_g1::TRINITY_DN59385_c0_g1_i1::g.6801::m.6801	-0.98717	-0.15965	0.4902	0.001998	**
TRINITY_DN57793_c0_g1::TRINITY_DN57793_c0_g1_i1::g.8101::m.8101	-0.98572	-0.1684	0.4817	0.001998	**
TRINITY_DN59820_c0_g2::TRINITY_DN59820_c0_g2_i1::g.27505::m.27505	-0.98478	-0.17383	0.5827	0.001998	**
TRINITY_DN61904_c0_g1::TRINITY_DN61904_c0_g1_i2::g.36807::m.36807	0.98429	-0.17656	0.54	0.001998	**
TRINITY_DN61720_c0_g1::TRINITY_DN61720_c0_g1_i1::g.11133::m.11133	-0.98331	-0.18192	0.4906	0.001998	**
TRINITY_DN55079_c0_g1::TRINITY_DN55079_c0_g1_i1::g.9369::m.9369	-0.98285	-0.18442	0.4836	0.001998	**
TRINITY_DN93191_c0_g1::TRINITY_DN93191_c0_g1_i1::g.2499::m.2499	0.98199	-0.18892	0.4645	0.001998	**
TRINITY_DN58144_c0_g1::TRINITY_DN58144_c0_g1_i2::g.12610::m.12610	0.98025	-0.19778	0.4786	0.001998	**
TRINITY_DN58179_c0_g1::TRINITY_DN58179_c0_g1_i1::g.12549::m.12549	0.97953	-0.20128	0.4808	0.001998	**
TRINITY_DN39142_c0_g1::TRINITY_DN39142_c0_g1_i1::g.29480::m.29480	-0.9794	-0.20191	0.4785	0.001998	**
TRINITY_DN57063_c0_g1::TRINITY_DN57063_c0_g1_i1::g.3376::m.3376	0.97902	-0.20378	0.5898	0.001998	**
TRINITY_DN63529_c1_g2::TRINITY_DN63529_c1_g2_i3::g.19469::m.19469	-0.97762	-0.21038	0.5493	0.001998	**
TRINITY_DN64323_c0_g1::TRINITY_DN64323_c0_g1_i1::g.18960::m.18960	0.97739	-0.21145	0.547	0.001998	**
TRINITY_DN54396_c0_g1::TRINITY_DN54396_c0_g1_i1::g.35616::m.35616	-0.97533	-0.22076	0.4965	0.001998	**
TRINITY_DN56679_c7_g1::TRINITY_DN56679_c7_g1_i2::g.39197::m.39197	-0.97453	-0.22425	0.5508	0.001998	**
TRINITY_DN43153_c0_g1::TRINITY_DN43153_c0_g1_i1::g.32585::m.32585	-0.97187	-0.23552	0.5286	0.001998	**
TRINITY_DN63326_c1_g1::TRINITY_DN63326_c1_g1_i2::g.9826::m.9826	0.97129	-0.2379	0.5284	0.001998	**
TRINITY_DN63498_c2_g2::TRINITY_DN63498_c2_g2_i4::g.35195::m.35195	-0.96912	-0.24659	0.5923	0.001998	**
TRINITY_DN34789_c0_g1::TRINITY_DN34789_c0_g1_i1::g.37580::m.37580	-0.96759	-0.25253	0.628	0.001998	**
TRINITY_DN40666_c0_g1::TRINITY_DN40666_c0_g1_i1::g.8757::m.8757	0.96603	-0.25845	0.5637	0.001998	**
TRINITY_DN32335_c0_g1::TRINITY_DN32335_c0_g1_i1::g.8379::m.8379	0.9585	-0.28508	0.5185	0.001998	**
TRINITY_DN84442_c0_g1::TRINITY_DN84442_c0_g1_i1::g.12526::m.12526	0.95695	-0.29026	0.4388	0.001998	**
TRINITY_DN48180_c0_g1::TRINITY_DN48180_c0_g1_i1::g.29359::m.29359	-0.95435	-0.29869	0.4511	0.001998	**
TRINITY_DN63916_c1_g1::TRINITY_DN63916_c1_g1_i2::g.14429::m.14429	-0.95295	-0.30313	0.5552	0.001998	**
TRINITY_DN62192_c0_g1::TRINITY_DN62192_c0_g1_i3::g.15360::m.15360	0.95225	-0.30531	0.5128	0.001998	**
TRINITY_DN40125_c0_g1::TRINITY_DN40125_c0_g1_i1::g.13549::m.13549	-0.93498	-0.3547	0.4361	0.001998	**
TRINITY_DN61419_c0_g1::TRINITY_DN61419_c0_g1_i1::g.1512::m.1512	-0.92462	-0.38089	0.545	0.001998	**
TRINITY_DN39604_c0_g1::TRINITY_DN39604_c0_g1_i2::g.8514::m.8514	0.92448	-0.38123	0.4579	0.001998	**
TRINITY_DN84021_c0_g1::TRINITY_DN84021_c0_g1_i1::g.17653::m.17653	0.92369	-0.38315	0.5102	0.001998	**
TRINITY_DN869_c0_g1::TRINITY_DN869_c0_g1_i1::g.3536::m.3536	-0.92166	-0.38801	0.4868	0.001998	**
TRINITY_DN51448_c0_g1::TRINITY_DN51448_c0_g1_i1::g.17004::m.17004	-0.92085	-0.38991	0.4762	0.001998	**
TRINITY_DN51071_c0_g1::TRINITY_DN51071_c0_g1_i1::g.22432::m.22432	0.91854	-0.39532	0.5595	0.001998	**
TRINITY_DN47795_c0_g1::TRINITY_DN47795_c0_g1_i2::g.24775::m.24775	0.91276	-0.40849	0.5263	0.001998	**
TRINITY_DN59360_c4_g1::TRINITY_DN59360_c4_g1_i1::g.6823::m.6823	0.90889	-0.41704	0.5191	0.001998	**
TRINITY_DN62739_c1_g2::TRINITY_DN62739_c1_g2_i1::g.20419::m.20419	-0.90679	-0.42157	0.503	0.001998	**
TRINITY_DN42455_c0_g1::TRINITY_DN42455_c0_g1_i1::g.17352::m.17352	0.89416	-0.44775	0.3795	0.001998	**
TRINITY_DN62201_c0_g2::TRINITY_DN62201_c0_g2_i4::g.15396::m.15396	0.89282	-0.4504	0.576	0.001998	**
TRINITY_DN57969_c0_g1::TRINITY_DN57969_c0_g1_i1::g.18030::m.18030	-0.89277	-0.45051	0.3919	0.001998	**
TRINITY_DN98298_c0_g1::TRINITY_DN98298_c0_g1_i1::g.39319::m.39319	-0.89046	-0.45506	0.5908	0.001998	**
TRINITY_DN52626_c0_g1::TRINITY_DN52626_c0_g1_i2::g.11473::m.11473	0.88536	-0.46491	0.4701	0.001998	**
TRINITY_DN57507_c4_g1::TRINITY_DN57507_c4_g1_i1::g.23481::m.23481	-0.87502	-0.48408	0.5622	0.001998	**
TRINITY_DN99763_c0_g1::TRINITY_DN99763_c0_g1_i1::g.3325::m.3325	0.87119	-0.49095	0.4758	0.001998	**
TRINITY_DN63757_c0_g3::TRINITY_DN63757_c0_g3_i1::g.4828::m.4828	0.87069	-0.49183	0.5255	0.001998	**
TRINITY_DN63383_c0_g2::TRINITY_DN63383_c0_g2_i1::g.10017::m.10017	-0.85731	-0.5148	0.5248	0.001998	**
TRINITY_DN61065_c1_g1::TRINITY_DN61065_c1_g1_i5::g.6396::m.6396	-0.8371	-0.54705	0.5717	0.001998	**
TRINITY_DN57209_c0_g1::TRINITY_DN57209_c0_g1_i2::g.29151::m.29151	-0.83113	-0.55607	0.5651	0.001998	**
TRINITY_DN56020_c0_g1::TRINITY_DN56020_c0_g1_i1::g.34424::m.34424	0.8264	-0.56308	0.5358	0.001998	**
TRINITY_DN57732_c1_g2::TRINITY_DN57732_c1_g2_i1::g.8032::m.8032	0.82639	-0.5631	0.4769	0.001998	**
TRINITY_DN62484_c0_g1::TRINITY_DN62484_c0_g1_i1::g.26304::m.26304	-0.82126	-0.57056	0.5169	0.001998	**
TRINITY_DN58326_c0_g1::TRINITY_DN58326_c0_g1_i2::g.22688::m.22688	-0.81968	-0.57281	0.5041	0.001998	**
TRINITY_DN31309_c0_g1::TRINITY_DN31309_c0_g1_i1::g.39410::m.39410	0.81265	-0.58275	0.447	0.001998	**
TRINITY_DN60727_c0_g1::TRINITY_DN60727_c0_g1_i1::g.27767::m.27767	-0.80847	-0.58854	0.4433	0.001998	**
TRINITY_DN93187_c0_g1::TRINITY_DN93187_c0_g1_i1::g.2489::m.2489	-0.80713	-0.59038	0.4755	0.001998	**
TRINITY_DN28410_c0_g2::TRINITY_DN28410_c0_g2_i1::g.30827::m.30827	0.80546	-0.59266	0.549	0.001998	**
TRINITY_DN50767_c0_g1::TRINITY_DN50767_c0_g1_i1::g.17898::m.17898	0.79716	-0.60377	0.4508	0.001998	**
TRINITY_DN53354_c0_g1::TRINITY_DN53354_c0_g1_i1::g.26575::m.26575	0.78801	-0.61566	0.4738	0.001998	**
TRINITY_DN7241_c0_g1::TRINITY_DN7241_c0_g1_i1::g.20994::m.20994	-0.78784	-0.61588	0.5126	0.001998	**
TRINITY_DN63217_c2_g2::TRINITY_DN63217_c2_g2_i1::g.9602::m.9602	-0.78736	-0.61649	0.5904	0.001998	**
TRINITY_DN57070_c3_g1::TRINITY_DN57070_c3_g1_i5::g.3468::m.3468	0.78097	-0.62457	0.471	0.001998	**
TRINITY_DN39646_c0_g1::TRINITY_DN39646_c0_g1_i1::g.8509::m.8509	0.77972	-0.62613	0.5333	0.001998	**
TRINITY_DN61278_c0_g1::TRINITY_DN61278_c0_g1_i1::g.32012::m.32012	-0.77179	-0.63587	0.523	0.001998	**
TRINITY_DN61164_c0_g2::TRINITY_DN61164_c0_g2_i3::g.31647::m.31647	-0.77121	-0.63658	0.5235	0.001998	**
TRINITY_DN58274_c0_g1::TRINITY_DN58274_c0_g1_i1::g.38163::m.38163	-0.76643	-0.64233	0.5093	0.001998	**
TRINITY_DN58924_c2_g1::TRINITY_DN58924_c2_g1_i1::g.2722::m.2722	0.7576	-0.65272	0.4916	0.001998	**
TRINITY_DN61837_c2_g1::TRINITY_DN61837_c2_g1_i3::g.36738::m.36738	-0.75552	-0.65512	0.4591	0.001998	**
TRINITY_DN37133_c0_g1::TRINITY_DN37133_c0_g1_i1::g.35467::m.35467	0.75305	-0.65796	0.425	0.001998	**
TRINITY_DN61368_c10_g1::TRINITY_DN61368_c10_g1_i1::g.16008::m.16008	0.75067	-0.66068	0.5022	0.001998	**
TRINITY_DN55047_c0_g2::TRINITY_DN55047_c0_g2_i1::g.9372::m.9372	-0.74448	-0.66765	0.4622	0.001998	**
TRINITY_DN54446_c0_g1::TRINITY_DN54446_c0_g1_i1::g.35721::m.35721	0.74255	-0.66979	0.414	0.001998	**
TRINITY_DN69192_c0_g1::TRINITY_DN69192_c0_g1_i1::g.6046::m.6046	-0.72915	-0.68436	0.4847	0.001998	**
TRINITY_DN57323_c0_g1::TRINITY_DN57323_c0_g1_i1::g.13087::m.13087	-0.72863	-0.68491	0.4003	0.001998	**
TRINITY_DN63425_c1_g2::TRINITY_DN63425_c1_g2_i1::g.35190::m.35190	0.72787	-0.68572	0.4637	0.001998	**
TRINITY_DN61656_c0_g1::TRINITY_DN61656_c0_g1_i5::g.27093::m.27093	0.72306	-0.69078	0.5581	0.001998	**
TRINITY_DN57804_c3_g2::TRINITY_DN57804_c3_g2_i1::g.8062::m.8062	-0.72225	-0.69163	0.4578	0.001998	**
TRINITY_DN65477_c0_g1::TRINITY_DN65477_c0_g1_i1::g.29438::m.29438	0.72207	-0.69182	0.4572	0.001998	**
TRINITY_DN10941_c0_g1::TRINITY_DN10941_c0_g1_i1::g.27004::m.27004	0.71864	-0.69538	0.4431	0.001998	**
TRINITY_DN63838_c0_g1::TRINITY_DN63838_c0_g1_i1::g.30620::m.30620	0.71587	-0.69823	0.4981	0.001998	**
TRINITY_DN60299_c8_g1::TRINITY_DN60299_c8_g1_i1::g.7198::m.7198	0.71175	-0.70243	0.5314	0.001998	**
TRINITY_DN65166_c0_g1::TRINITY_DN65166_c0_g1_i1::g.18454::m.18454	-0.7069	-0.70732	0.3875	0.001998	**
TRINITY_DN62912_c2_g1::TRINITY_DN62912_c2_g1_i1::g.5636::m.5636	0.69502	-0.71899	0.4349	0.001998	**
TRINITY_DN56899_c0_g1::TRINITY_DN56899_c0_g1_i3::g.24518::m.24518	0.68012	-0.7331	0.5223	0.001998	**
TRINITY_DN100339_c0_g1::TRINITY_DN100339_c0_g1_i1::g.40432::m.40432	0.67246	-0.74014	0.4193	0.001998	**
TRINITY_DN55647_c0_g1::TRINITY_DN55647_c0_g1_i1::g.30309::m.30309	0.67022	-0.74216	0.4035	0.001998	**
TRINITY_DN56184_c1_g2::TRINITY_DN56184_c1_g2_i1::g.18751::m.18751	0.65139	-0.75874	0.4775	0.001998	**
TRINITY_DN60556_c2_g1::TRINITY_DN60556_c2_g1_i1::g.16979::m.16979	0.59645	-0.80265	0.5503	0.001998	**
TRINITY_DN57970_c5_g1::TRINITY_DN57970_c5_g1_i1::g.18101::m.18101	0.5916	-0.80623	0.4818	0.001998	**
TRINITY_DN59344_c5_g1::TRINITY_DN59344_c5_g1_i3::g.6983::m.6983	0.56865	-0.82258	0.4717	0.001998	**
TRINITY_DN61871_c0_g2::TRINITY_DN61871_c0_g2_i1::g.36821::m.36821	-0.56396	-0.8258	0.5628	0.001998	**
TRINITY_DN53852_c0_g1::TRINITY_DN53852_c0_g1_i1::g.5728::m.5728	0.54733	-0.83692	0.495	0.001998	**
TRINITY_DN98290_c0_g1::TRINITY_DN98290_c0_g1_i1::g.39313::m.39313	0.54496	-0.83846	0.4373	0.001998	**
TRINITY_DN51701_c0_g1::TRINITY_DN51701_c0_g1_i1::g.2456::m.2456	-0.52073	-0.85372	0.4023	0.001998	**
TRINITY_DN54850_c0_g1::TRINITY_DN54850_c0_g1_i1::g.31014::m.31014	-0.50693	-0.86199	0.4725	0.001998	**
TRINITY_DN63240_c0_g1::TRINITY_DN63240_c0_g1_i1::g.9503::m.9503	0.48408	-0.87502	0.4507	0.001998	**
TRINITY_DN63445_c1_g1::TRINITY_DN63445_c1_g1_i3::g.35332::m.35332	0.47282	-0.88116	0.5758	0.001998	**
TRINITY_DN61742_c4_g1::TRINITY_DN61742_c4_g1_i2::g.11314::m.11314	0.4471	-0.89448	0.5247	0.001998	**
TRINITY_DN63328_c0_g1::TRINITY_DN63328_c0_g1_i1::g.9867::m.9867	0.41573	-0.90949	0.4758	0.001998	**
TRINITY_DN4841_c0_g1::TRINITY_DN4841_c0_g1_i1::g.25177::m.25177	0.38092	-0.92461	0.4795	0.001998	**
TRINITY_DN60437_c4_g2::TRINITY_DN60437_c4_g2_i1::g.32949::m.32949	0.37999	-0.92499	0.4519	0.001998	**
TRINITY_DN63251_c2_g2::TRINITY_DN63251_c2_g2_i1::g.9623::m.9623	0.35925	-0.93324	0.5116	0.001998	**
TRINITY_DN59957_c1_g1::TRINITY_DN59957_c1_g1_i2::g.11800::m.11800	0.35507	-0.93484	0.5777	0.001998	**
TRINITY_DN50859_c0_g1::TRINITY_DN50859_c0_g1_i2::g.3008::m.3008	-0.35372	-0.93535	0.4216	0.001998	**
TRINITY_DN54691_c0_g1::TRINITY_DN54691_c0_g1_i1::g.5018::m.5018	-0.34746	-0.93769	0.4901	0.001998	**
TRINITY_DN61481_c3_g1::TRINITY_DN61481_c3_g1_i1::g.1507::m.1507	0.34483	-0.93867	0.4558	0.001998	**
TRINITY_DN48654_c0_g1::TRINITY_DN48654_c0_g1_i1::g.8316::m.8316	0.3374	-0.94136	0.4889	0.001998	**
TRINITY_DN59224_c4_g1::TRINITY_DN59224_c4_g1_i1::g.21959::m.21959	0.26095	-0.96535	0.5168	0.001998	**
TRINITY_DN62674_c1_g3::TRINITY_DN62674_c1_g3_i1::g.36336::m.36336	0.25858	-0.96599	0.4924	0.001998	**
TRINITY_DN58508_c0_g2::TRINITY_DN58508_c0_g2_i2::g.7702::m.7702	-0.24888	-0.96853	0.4395	0.001998	**
TRINITY_DN39200_c0_g1::TRINITY_DN39200_c0_g1_i1::g.29473::m.29473	-0.24529	-0.96945	0.436	0.001998	**
TRINITY_DN46385_c0_g1::TRINITY_DN46385_c0_g1_i1::g.19429::m.19429	0.22773	-0.97372	0.5639	0.001998	**
TRINITY_DN56890_c0_g1::TRINITY_DN56890_c0_g1_i1::g.24472::m.24472	0.22198	-0.97505	0.5095	0.001998	**
TRINITY_DN7519_c0_g1::TRINITY_DN7519_c0_g1_i1::g.24432::m.24432	0.21984	-0.97554	0.5262	0.001998	**
TRINITY_DN59473_c2_g1::TRINITY_DN59473_c2_g1_i2::g.32502::m.32502	-0.20985	-0.97773	0.471	0.001998	**
TRINITY_DN56925_c10_g1::TRINITY_DN56925_c10_g1_i2::g.8687::m.8687	0.18492	-0.98275	0.5177	0.001998	**
TRINITY_DN15740_c0_g1::TRINITY_DN15740_c0_g1_i1::g.12941::m.12941	-0.18173	-0.98335	0.4571	0.001998	**
TRINITY_DN60829_c1_g1::TRINITY_DN60829_c1_g1_i1::g.27960::m.27960	0.17011	-0.98543	0.614	0.001998	**
TRINITY_DN61462_c0_g1::TRINITY_DN61462_c0_g1_i1::g.1551::m.1551	0.16248	-0.98671	0.5077	0.001998	**
TRINITY_DN57373_c0_g2::TRINITY_DN57373_c0_g2_i1::g.13081::m.13081	0.15498	-0.98792	0.4937	0.001998	**
TRINITY_DN59741_c1_g1::TRINITY_DN59741_c1_g1_i1::g.2041::m.2041	0.14769	-0.98903	0.5809	0.001998	**
TRINITY_DN59310_c0_g1::TRINITY_DN59310_c0_g1_i7::g.6941::m.6941	0.13209	-0.99124	0.3949	0.001998	**
TRINITY_DN55553_c0_g1::TRINITY_DN55553_c0_g1_i1::g.30178::m.30178	0.12875	-0.99168	0.4621	0.001998	**
TRINITY_DN56502_c0_g1::TRINITY_DN56502_c0_g1_i1::g.29763::m.29763	0.11881	-0.99292	0.4812	0.001998	**
TRINITY_DN51314_c0_g1::TRINITY_DN51314_c0_g1_i1::g.33124::m.33124	0.11784	-0.99303	0.5138	0.001998	**
TRINITY_DN63517_c0_g1::TRINITY_DN63517_c0_g1_i1::g.19506::m.19506	0.10889	-0.99405	0.5129	0.001998	**
TRINITY_DN30785_c0_g1::TRINITY_DN30785_c0_g1_i1::g.9376::m.9376	0.1088	-0.99406	0.4554	0.001998	**
TRINITY_DN60567_c0_g1::TRINITY_DN60567_c0_g1_i2::g.16901::m.16901	0.0997	-0.99502	0.501	0.001998	**
TRINITY_DN49584_c1_g2::TRINITY_DN49584_c1_g2_i4::g.7831::m.7831	0.09576	-0.9954	0.4873	0.001998	**
TRINITY_DN100057_c0_g1::TRINITY_DN100057_c0_g1_i1::g.40724::m.40724	0.08889	-0.99604	0.6294	0.001998	**
TRINITY_DN59489_c0_g1::TRINITY_DN59489_c0_g1_i3::g.32540::m.32540	-0.06325	-0.998	0.4759	0.001998	**
TRINITY_DN62090_c1_g2::TRINITY_DN62090_c1_g2_i5::g.15096::m.15096	-0.0524	-0.99863	0.4562	0.001998	**
TRINITY_DN59562_c0_g1::TRINITY_DN59562_c0_g1_i11::g.16290::m.16290	-0.04589	-0.99895	0.5455	0.001998	**
TRINITY_DN60838_c0_g1::TRINITY_DN60838_c0_g1_i4::g.28035::m.28035	0.04139	-0.99914	0.5569	0.001998	**
TRINITY_DN62891_c0_g2::TRINITY_DN62891_c0_g2_i2::g.20730::m.20730	-0.04143	-0.99914	0.4753	0.001998	**
TRINITY_DN61559_c0_g3::TRINITY_DN61559_c0_g3_i1::g.26890::m.26890	0.03871	-0.99925	0.4487	0.001998	**
TRINITY_DN55221_c0_g1::TRINITY_DN55221_c0_g1_i1::g.34952::m.34952	-0.03879	-0.99925	0.544	0.001998	**
TRINITY_DN61445_c0_g2::TRINITY_DN61445_c0_g2_i1::g.1515::m.1515	0.00384	-0.99999	0.4502	0.001998	**
TRINITY_DN60859_c2_g1::TRINITY_DN60859_c2_g1_i1::g.28157::m.28157	-0.1008	0.99491	0.3974	0.002997	**
TRINITY_DN52448_c0_g2::TRINITY_DN52448_c0_g2_i1::g.1737::m.1737	0.12218	0.99251	0.4294	0.002997	**
TRINITY_DN46534_c0_g1::TRINITY_DN46534_c0_g1_i1::g.30457::m.30457	-0.17796	0.98404	0.4735	0.002997	**
TRINITY_DN19245_c0_g1::TRINITY_DN19245_c0_g1_i1::g.20492::m.20492	-0.18179	0.98334	0.4566	0.002997	**
TRINITY_DN54370_c0_g1::TRINITY_DN54370_c0_g1_i1::g.35611::m.35611	0.22742	0.9738	0.4194	0.002997	**
TRINITY_DN40983_c0_g1::TRINITY_DN40983_c0_g1_i1::g.3699::m.3699	0.27794	0.9606	0.3825	0.002997	**
TRINITY_DN63392_c1_g1::TRINITY_DN63392_c1_g1_i2::g.9951::m.9951	0.28663	0.95804	0.4483	0.002997	**
TRINITY_DN61867_c0_g4::TRINITY_DN61867_c0_g4_i1::g.36920::m.36920	0.32437	0.94593	0.4724	0.002997	**
TRINITY_DN53247_c0_g1::TRINITY_DN53247_c0_g1_i2::g.1124::m.1124	0.33847	0.94098	0.3909	0.002997	**
TRINITY_DN57927_c0_g1::TRINITY_DN57927_c0_g1_i1::g.18068::m.18068	-0.34817	0.93743	0.4161	0.002997	**
TRINITY_DN56735_c0_g2::TRINITY_DN56735_c0_g2_i1::g.24251::m.24251	0.34934	0.937	0.4551	0.002997	**
TRINITY_DN62661_c2_g1::TRINITY_DN62661_c2_g1_i1::g.36091::m.36091	-0.36069	0.93269	0.4173	0.002997	**
TRINITY_DN77289_c0_g1::TRINITY_DN77289_c0_g1_i1::g.21517::m.21517	0.37406	0.92741	0.4338	0.002997	**
TRINITY_DN52618_c0_g1::TRINITY_DN52618_c0_g1_i1::g.11427::m.11427	0.39353	0.91931	0.4931	0.002997	**
TRINITY_DN86572_c0_g1::TRINITY_DN86572_c0_g1_i1::g.31553::m.31553	0.40353	0.91497	0.4412	0.002997	**
TRINITY_DN39281_c0_g1::TRINITY_DN39281_c0_g1_i1::g.13517::m.13517	-0.41308	0.91069	0.4401	0.002997	**
TRINITY_DN56353_c0_g1::TRINITY_DN56353_c0_g1_i2::g.29542::m.29542	0.45175	0.89214	0.4344	0.002997	**
TRINITY_DN51257_c0_g1::TRINITY_DN51257_c0_g1_i1::g.7419::m.7419	0.46988	0.88273	0.4758	0.002997	**
TRINITY_DN51260_c0_g1::TRINITY_DN51260_c0_g1_i1::g.7431::m.7431	0.47626	0.87931	0.4103	0.002997	**
TRINITY_DN49831_c0_g1::TRINITY_DN49831_c0_g1_i2::g.2912::m.2912	0.47847	0.87811	0.42	0.002997	**
TRINITY_DN51479_c0_g1::TRINITY_DN51479_c0_g1_i1::g.17029::m.17029	0.48866	0.87247	0.4128	0.002997	**
TRINITY_DN53612_c0_g1::TRINITY_DN53612_c0_g1_i1::g.36538::m.36538	0.52745	0.84959	0.4543	0.002997	**
TRINITY_DN87434_c0_g1::TRINITY_DN87434_c0_g1_i1::g.14883::m.14883	0.54492	0.83849	0.4687	0.002997	**
TRINITY_DN48702_c0_g1::TRINITY_DN48702_c0_g1_i1::g.8309::m.8309	-0.55413	0.83243	0.4581	0.002997	**
TRINITY_DN85606_c0_g1::TRINITY_DN85606_c0_g1_i1::g.21937::m.21937	0.56649	0.82407	0.4269	0.002997	**
TRINITY_DN56895_c0_g1::TRINITY_DN56895_c0_g1_i2::g.24640::m.24640	0.5842	0.81161	0.4889	0.002997	**
TRINITY_DN60746_c0_g1::TRINITY_DN60746_c0_g1_i5::g.27874::m.27874	-0.58472	0.81124	0.473	0.002997	**
TRINITY_DN53293_c0_g1::TRINITY_DN53293_c0_g1_i1::g.1109::m.1109	0.58711	0.80951	0.4689	0.002997	**
TRINITY_DN58245_c7_g3::TRINITY_DN58245_c7_g3_i1::g.38227::m.38227	-0.60913	0.79307	0.3983	0.002997	**
TRINITY_DN60925_c0_g2::TRINITY_DN60925_c0_g2_i1::g.12206::m.12206	-0.63445	0.77297	0.4249	0.002997	**
TRINITY_DN46452_c0_g1::TRINITY_DN46452_c0_g1_i2::g.4561::m.4561	0.65318	0.7572	0.4778	0.002997	**
TRINITY_DN63350_c4_g2::TRINITY_DN63350_c4_g2_i1::g.9841::m.9841	-0.66223	0.7493	0.4608	0.002997	**
TRINITY_DN57160_c1_g1::TRINITY_DN57160_c1_g1_i1::g.28943::m.28943	0.66745	0.74466	0.4609	0.002997	**
TRINITY_DN42947_c0_g1::TRINITY_DN42947_c0_g1_i1::g.37953::m.37953	-0.66754	0.74457	0.5009	0.002997	**
TRINITY_DN60611_c4_g1::TRINITY_DN60611_c4_g1_i5::g.2311::m.2311	-0.66948	0.74283	0.49	0.002997	**
TRINITY_DN50824_c0_g1::TRINITY_DN50824_c0_g1_i1::g.3035::m.3035	0.7059	0.70831	0.4139	0.002997	**
TRINITY_DN32045_c0_g1::TRINITY_DN32045_c0_g1_i1::g.38870::m.38870	-0.71897	0.69504	0.4696	0.002997	**
TRINITY_DN52613_c0_g1::TRINITY_DN52613_c0_g1_i1::g.11469::m.11469	0.73846	0.67429	0.4718	0.002997	**
TRINITY_DN42226_c0_g1::TRINITY_DN42226_c0_g1_i1::g.7715::m.7715	0.76752	0.64103	0.3772	0.002997	**
TRINITY_DN61355_c2_g1::TRINITY_DN61355_c2_g1_i1::g.15963::m.15963	0.79291	0.60933	0.5736	0.002997	**
TRINITY_DN36783_c0_g2::TRINITY_DN36783_c0_g2_i1::g.31275::m.31275	-0.80196	0.59737	0.4486	0.002997	**
TRINITY_DN61514_c4_g4::TRINITY_DN61514_c4_g4_i2::g.26752::m.26752	-0.80452	0.59393	0.4535	0.002997	**
TRINITY_DN98675_c0_g1::TRINITY_DN98675_c0_g1_i1::g.34308::m.34308	0.80662	0.59107	0.4245	0.002997	**
TRINITY_DN56437_c0_g1::TRINITY_DN56437_c0_g1_i1::g.29703::m.29703	0.81878	0.57411	0.5131	0.002997	**
TRINITY_DN85163_c0_g1::TRINITY_DN85163_c0_g1_i1::g.27909::m.27909	-0.83544	0.54958	0.4621	0.002997	**
TRINITY_DN38930_c0_g1::TRINITY_DN38930_c0_g1_i1::g.9109::m.9109	0.84731	0.5311	0.4529	0.002997	**
TRINITY_DN59186_c4_g1::TRINITY_DN59186_c4_g1_i1::g.21855::m.21855	-0.86631	0.4995	0.5253	0.002997	**
TRINITY_DN63825_c0_g1::TRINITY_DN63825_c0_g1_i1::g.30636::m.30636	-0.86895	0.4949	0.5733	0.002997	**
TRINITY_DN56993_c0_g1::TRINITY_DN56993_c0_g1_i1::g.8655::m.8655	0.8742	0.48557	0.4499	0.002997	**
TRINITY_DN15618_c0_g1::TRINITY_DN15618_c0_g1_i1::g.28888::m.28888	0.89154	0.45293	0.4596	0.002997	**
TRINITY_DN55166_c0_g1::TRINITY_DN55166_c0_g1_i1::g.34851::m.34851	0.89338	0.4493	0.4817	0.002997	**
TRINITY_DN55097_c0_g1::TRINITY_DN55097_c0_g1_i6::g.9269::m.9269	-0.89397	0.44813	0.472	0.002997	**
TRINITY_DN57014_c2_g2::TRINITY_DN57014_c2_g2_i3::g.3374::m.3374	0.89499	0.44608	0.5127	0.002997	**
TRINITY_DN56435_c0_g2::TRINITY_DN56435_c0_g2_i1::g.29704::m.29704	-0.8986	0.43876	0.4251	0.002997	**
TRINITY_DN59550_c0_g1::TRINITY_DN59550_c0_g1_i1::g.16449::m.16449	0.90276	0.43014	0.441	0.002997	**
TRINITY_DN45825_c0_g1::TRINITY_DN45825_c0_g1_i1::g.31164::m.31164	0.92086	0.38989	0.4315	0.002997	**
TRINITY_DN60909_c0_g1::TRINITY_DN60909_c0_g1_i1::g.12208::m.12208	0.92252	0.38596	0.4361	0.002997	**
TRINITY_DN50383_c0_g1::TRINITY_DN50383_c0_g1_i1::g.23381::m.23381	0.92289	0.38506	0.4263	0.002997	**
TRINITY_DN57210_c0_g1::TRINITY_DN57210_c0_g1_i1::g.29134::m.29134	-0.92335	0.38395	0.5363	0.002997	**
TRINITY_DN59727_c9_g1::TRINITY_DN59727_c9_g1_i1::g.1930::m.1930	-0.92504	0.37987	0.5064	0.002997	**
TRINITY_DN61845_c0_g1::TRINITY_DN61845_c0_g1_i2::g.36887::m.36887	0.94045	0.33994	0.435	0.002997	**
TRINITY_DN8079_c0_g1::TRINITY_DN8079_c0_g1_i1::g.11406::m.11406	0.94469	0.32797	0.4248	0.002997	**
TRINITY_DN62472_c3_g1::TRINITY_DN62472_c3_g1_i1::g.26278::m.26278	0.95375	0.30059	0.499	0.002997	**
TRINITY_DN60191_c3_g1::TRINITY_DN60191_c3_g1_i7::g.22244::m.22244	-0.95927	0.2825	0.4927	0.002997	**
TRINITY_DN61761_c2_g1::TRINITY_DN61761_c2_g1_i1::g.11328::m.11328	-0.95937	0.28214	0.4784	0.002997	**
TRINITY_DN56859_c0_g1::TRINITY_DN56859_c0_g1_i1::g.24615::m.24615	-0.96679	0.25556	0.448	0.002997	**
TRINITY_DN63481_c8_g3::TRINITY_DN63481_c8_g3_i3::g.35241::m.35241	0.9719	0.23541	0.5164	0.002997	**
TRINITY_DN61665_c0_g1::TRINITY_DN61665_c0_g1_i1::g.27193::m.27193	0.97388	0.22707	0.4341	0.002997	**
TRINITY_DN61107_c0_g1::TRINITY_DN61107_c0_g1_i1::g.31791::m.31791	-0.97796	0.20878	0.6398	0.002997	**
TRINITY_DN63021_c0_g1::TRINITY_DN63021_c0_g1_i7::g.179::m.179	-0.97826	0.20738	0.5145	0.002997	**
TRINITY_DN49310_c0_g1::TRINITY_DN49310_c0_g1_i1::g.23127::m.23127	-0.98395	0.17843	0.4578	0.002997	**
TRINITY_DN30891_c0_g1::TRINITY_DN30891_c0_g1_i1::g.34905::m.34905	0.98843	0.15167	0.4538	0.002997	**
TRINITY_DN63745_c0_g1::TRINITY_DN63745_c0_g1_i2::g.4675::m.4675	0.99814	0.06097	0.4924	0.002997	**
TRINITY_DN60809_c2_g1::TRINITY_DN60809_c2_g1_i2::g.28007::m.28007	-0.99951	0.03131	0.3995	0.002997	**
TRINITY_DN57317_c4_g4::TRINITY_DN57317_c4_g4_i2::g.13259::m.13259	0.99953	0.03075	0.4114	0.002997	**
TRINITY_DN46925_c0_g1::TRINITY_DN46925_c0_g1_i1::g.25094::m.25094	-0.99972	0.02374	0.3976	0.002997	**
TRINITY_DN50072_c0_g1::TRINITY_DN50072_c0_g1_i1::g.12926::m.12926	-0.99997	0.00744	0.4716	0.002997	**
TRINITY_DN59514_c3_g2::TRINITY_DN59514_c3_g2_i2::g.16428::m.16428	0.9999	-0.0139	0.5216	0.002997	**
TRINITY_DN63949_c4_g4::TRINITY_DN63949_c4_g4_i1::g.14424::m.14424	0.9999	-0.01414	0.4627	0.002997	**
TRINITY_DN52381_c0_g1::TRINITY_DN52381_c0_g1_i1::g.16218::m.16218	0.99961	-0.02795	0.4649	0.002997	**
TRINITY_DN61986_c0_g1::TRINITY_DN61986_c0_g1_i1::g.21220::m.21220	0.99953	-0.03073	0.4796	0.002997	**
TRINITY_DN84598_c0_g1::TRINITY_DN84598_c0_g1_i1::g.38053::m.38053	-0.99899	-0.04504	0.4779	0.002997	**
TRINITY_DN60743_c4_g1::TRINITY_DN60743_c4_g1_i3::g.27814::m.27814	-0.99797	-0.06364	0.4866	0.002997	**
TRINITY_DN59162_c2_g1::TRINITY_DN59162_c2_g1_i1::g.21744::m.21744	0.98905	-0.14755	0.4083	0.002997	**
TRINITY_DN63622_c2_g1::TRINITY_DN63622_c2_g1_i1::g.19899::m.19899	-0.98857	-0.15076	0.4585	0.002997	**
TRINITY_DN60867_c0_g1::TRINITY_DN60867_c0_g1_i2::g.28135::m.28135	0.98687	-0.16151	0.4075	0.002997	**
TRINITY_DN42482_c0_g1::TRINITY_DN42482_c0_g1_i1::g.17316::m.17316	0.98451	-0.17534	0.3924	0.002997	**
TRINITY_DN63341_c2_g1::TRINITY_DN63341_c2_g1_i1::g.9979::m.9979	-0.97362	-0.22819	0.4235	0.002997	**
TRINITY_DN58751_c4_g1::TRINITY_DN58751_c4_g1_i2::g.17188::m.17188	-0.97237	-0.23345	0.4682	0.002997	**
TRINITY_DN63231_c0_g1::TRINITY_DN63231_c0_g1_i1::g.9584::m.9584	0.97101	-0.23905	0.4612	0.002997	**
TRINITY_DN62849_c0_g1::TRINITY_DN62849_c0_g1_i1::g.20678::m.20678	0.97018	-0.24238	0.4709	0.002997	**
TRINITY_DN55380_c0_g1::TRINITY_DN55380_c0_g1_i2::g.19191::m.19191	-0.965	-0.26224	0.4669	0.002997	**
TRINITY_DN46516_c0_g1::TRINITY_DN46516_c0_g1_i1::g.30466::m.30466	0.95713	-0.28964	0.4056	0.002997	**
TRINITY_DN60513_c1_g1::TRINITY_DN60513_c1_g1_i1::g.16970::m.16970	0.95588	-0.29377	0.3968	0.002997	**
TRINITY_DN63847_c0_g1::TRINITY_DN63847_c0_g1_i3::g.30735::m.30735	0.95198	-0.30617	0.4298	0.002997	**
TRINITY_DN56525_c0_g1::TRINITY_DN56525_c0_g1_i1::g.13589::m.13589	-0.93004	-0.36745	0.5617	0.002997	**
TRINITY_DN61206_c0_g1::TRINITY_DN61206_c0_g1_i4::g.31662::m.31662	-0.92466	-0.3808	0.3991	0.002997	**
TRINITY_DN48888_c0_g1::TRINITY_DN48888_c0_g1_i1::g.34046::m.34046	-0.92425	-0.38179	0.4132	0.002997	**
TRINITY_DN54074_c0_g1::TRINITY_DN54074_c0_g1_i2::g.487::m.487	0.91621	-0.40071	0.4801	0.002997	**
TRINITY_DN63374_c0_g2::TRINITY_DN63374_c0_g2_i1::g.9853::m.9853	0.91287	-0.40824	0.4997	0.002997	**
TRINITY_DN62156_c0_g1::TRINITY_DN62156_c0_g1_i1::g.15437::m.15437	-0.90508	-0.42525	0.4117	0.002997	**
TRINITY_DN58898_c0_g1::TRINITY_DN58898_c0_g1_i2::g.17500::m.17500	0.90246	-0.43078	0.5099	0.002997	**
TRINITY_DN49732_c0_g1::TRINITY_DN49732_c0_g1_i1::g.17666::m.17666	-0.89153	-0.45296	0.4495	0.002997	**
TRINITY_DN57477_c8_g1::TRINITY_DN57477_c8_g1_i1::g.38743::m.38743	0.88133	-0.4725	0.4524	0.002997	**
TRINITY_DN63997_c3_g1::TRINITY_DN63997_c3_g1_i3::g.14469::m.14469	0.87957	-0.47576	0.4951	0.002997	**
TRINITY_DN55389_c0_g1::TRINITY_DN55389_c0_g1_i2::g.19228::m.19228	0.86713	-0.49809	0.4109	0.002997	**
TRINITY_DN51909_c0_g1::TRINITY_DN51909_c0_g1_i1::g.12355::m.12355	-0.86517	-0.50148	0.4538	0.002997	**
TRINITY_DN63375_c0_g2::TRINITY_DN63375_c0_g2_i3::g.9984::m.9984	-0.84919	-0.52809	0.4243	0.002997	**
TRINITY_DN62898_c4_g4::TRINITY_DN62898_c4_g4_i1::g.20590::m.20590	0.83591	-0.54886	0.4809	0.002997	**
TRINITY_DN62190_c0_g1::TRINITY_DN62190_c0_g1_i1::g.15301::m.15301	0.83359	-0.55238	0.5006	0.002997	**
TRINITY_DN62332_c3_g1::TRINITY_DN62332_c3_g1_i12::g.26062::m.26062	-0.83104	-0.55621	0.4606	0.002997	**
TRINITY_DN56946_c0_g1::TRINITY_DN56946_c0_g1_i1::g.8684::m.8684	0.82127	-0.57053	0.4369	0.002997	**
TRINITY_DN61644_c0_g1::TRINITY_DN61644_c0_g1_i1::g.27163::m.27163	0.81045	-0.58581	0.4215	0.002997	**
TRINITY_DN57711_c4_g1::TRINITY_DN57711_c4_g1_i3::g.8042::m.8042	-0.80603	-0.59188	0.4405	0.002997	**
TRINITY_DN60817_c1_g3::TRINITY_DN60817_c1_g3_i1::g.28043::m.28043	0.7694	-0.63876	0.4638	0.002997	**
TRINITY_DN57591_c3_g1::TRINITY_DN57591_c3_g1_i1::g.23441::m.23441	-0.76397	-0.64525	0.552	0.002997	**
TRINITY_DN61324_c2_g3::TRINITY_DN61324_c2_g3_i1::g.15949::m.15949	0.76039	-0.64947	0.4615	0.002997	**
TRINITY_DN60001_c0_g2::TRINITY_DN60001_c0_g2_i1::g.11908::m.11908	0.75139	-0.65986	0.4623	0.002997	**
TRINITY_DN92476_c0_g1::TRINITY_DN92476_c0_g1_i1::g.3180::m.3180	0.75054	-0.66082	0.4182	0.002997	**
TRINITY_DN58756_c2_g4::TRINITY_DN58756_c2_g4_i1::g.17271::m.17271	-0.74402	-0.66816	0.4446	0.002997	**
TRINITY_DN49531_c0_g1::TRINITY_DN49531_c0_g1_i1::g.7881::m.7881	-0.73887	-0.67385	0.4846	0.002997	**
TRINITY_DN59765_c5_g1::TRINITY_DN59765_c5_g1_i1::g.2066::m.2066	0.70203	-0.71214	0.4345	0.002997	**
TRINITY_DN49787_c0_g1::TRINITY_DN49787_c0_g1_i1::g.17709::m.17709	0.67415	-0.7386	0.4676	0.002997	**
TRINITY_DN63446_c0_g1::TRINITY_DN63446_c0_g1_i3::g.35383::m.35383	0.65609	-0.75468	0.4487	0.002997	**
TRINITY_DN62057_c3_g3::TRINITY_DN62057_c3_g3_i2::g.15123::m.15123	-0.62941	-0.77707	0.4546	0.002997	**
TRINITY_DN77385_c0_g1::TRINITY_DN77385_c0_g1_i1::g.6231::m.6231	-0.60796	-0.79397	0.3674	0.002997	**
TRINITY_DN68490_c0_g1::TRINITY_DN68490_c0_g1_i1::g.32218::m.32218	-0.56757	-0.82332	0.4933	0.002997	**
TRINITY_DN25820_c0_g1::TRINITY_DN25820_c0_g1_i1::g.22392::m.22392	0.55281	-0.83331	0.4369	0.002997	**
TRINITY_DN62842_c1_g1::TRINITY_DN62842_c1_g1_i2::g.20682::m.20682	0.5489	-0.83589	0.4659	0.002997	**
TRINITY_DN45470_c0_g1::TRINITY_DN45470_c0_g1_i1::g.36040::m.36040	-0.49698	-0.86776	0.394	0.002997	**
TRINITY_DN69894_c0_g1::TRINITY_DN69894_c0_g1_i1::g.10866::m.10866	0.46633	-0.88461	0.4591	0.002997	**
TRINITY_DN93949_c0_g1::TRINITY_DN93949_c0_g1_i1::g.32843::m.32843	-0.43097	-0.90237	0.5394	0.002997	**
TRINITY_DN21740_c0_g1::TRINITY_DN21740_c0_g1_i1::g.9491::m.9491	0.34279	-0.93941	0.4888	0.002997	**
TRINITY_DN45612_c0_g1::TRINITY_DN45612_c0_g1_i2::g.5332::m.5332	0.29989	-0.95397	0.4594	0.002997	**
TRINITY_DN55273_c0_g1::TRINITY_DN55273_c0_g1_i2::g.34997::m.34997	0.28881	-0.95739	0.4613	0.002997	**
TRINITY_DN41087_c0_g1::TRINITY_DN41087_c0_g1_i1::g.13274::m.13274	0.2413	-0.97045	0.4568	0.002997	**
TRINITY_DN18438_c0_g1::TRINITY_DN18438_c0_g1_i1::g.21375::m.21375	-0.22283	-0.97486	0.4436	0.002997	**
TRINITY_DN59828_c0_g1::TRINITY_DN59828_c0_g1_i1::g.27652::m.27652	-0.22157	-0.97514	0.4716	0.002997	**
TRINITY_DN56664_c2_g3::TRINITY_DN56664_c2_g3_i2::g.39255::m.39255	0.19813	-0.98018	0.4959	0.002997	**
TRINITY_DN58095_c2_g2::TRINITY_DN58095_c2_g2_i1::g.28584::m.28584	-0.19141	-0.98151	0.4595	0.002997	**
TRINITY_DN62362_c0_g1::TRINITY_DN62362_c0_g1_i1::g.26012::m.26012	0.19089	-0.98161	0.4451	0.002997	**
TRINITY_DN52354_c0_g1::TRINITY_DN52354_c0_g1_i1::g.16280::m.16280	-0.18044	-0.98359	0.5097	0.002997	**
TRINITY_DN62197_c0_g1::TRINITY_DN62197_c0_g1_i1::g.15259::m.15259	0.16517	-0.98626	0.5221	0.002997	**
TRINITY_DN62839_c0_g1::TRINITY_DN62839_c0_g1_i1::g.20564::m.20564	0.11693	-0.99314	0.4399	0.002997	**
TRINITY_DN56174_c1_g4::TRINITY_DN56174_c1_g4_i1::g.18661::m.18661	-0.11412	-0.99347	0.4545	0.002997	**
TRINITY_DN59975_c1_g5::TRINITY_DN59975_c1_g5_i1::g.11773::m.11773	0.01611	-0.99987	0.4859	0.002997	**
TRINITY_DN60004_c0_g1::TRINITY_DN60004_c0_g1_i1::g.11869::m.11869	0.10511	0.99446	0.4667	0.003996	**
TRINITY_DN56895_c0_g4::TRINITY_DN56895_c0_g4_i1::g.24644::m.24644	0.18537	0.98267	0.379	0.003996	**
TRINITY_DN55182_c1_g1::TRINITY_DN55182_c1_g1_i3::g.34769::m.34769	0.29495	0.95551	0.4272	0.003996	**
TRINITY_DN60177_c0_g1::TRINITY_DN60177_c0_g1_i5::g.22279::m.22279	0.29652	0.95503	0.4457	0.003996	**
TRINITY_DN35099_c0_g1::TRINITY_DN35099_c0_g1_i1::g.16050::m.16050	0.31371	0.94952	0.3712	0.003996	**
TRINITY_DN54459_c0_g1::TRINITY_DN54459_c0_g1_i1::g.35801::m.35801	0.35968	0.93308	0.4361	0.003996	**
TRINITY_DN53115_c0_g1::TRINITY_DN53115_c0_g1_i4::g.1041::m.1041	0.36023	0.93286	0.4037	0.003996	**
TRINITY_DN59198_c0_g1::TRINITY_DN59198_c0_g1_i1::g.21830::m.21830	-0.36938	0.92928	0.4023	0.003996	**
TRINITY_DN52922_c0_g1::TRINITY_DN52922_c0_g1_i1::g.21531::m.21531	0.39469	0.91881	0.4022	0.003996	**
TRINITY_DN58346_c125_g1::TRINITY_DN58346_c125_g1_i3::g.22787::m.22787	0.40548	0.9141	0.403	0.003996	**
TRINITY_DN87112_c0_g1::TRINITY_DN87112_c0_g1_i1::g.20554::m.20554	0.41041	0.9119	0.3832	0.003996	**
TRINITY_DN37728_c0_g1::TRINITY_DN37728_c0_g1_i1::g.14608::m.14608	0.41288	0.91078	0.3603	0.003996	**
TRINITY_DN57411_c1_g5::TRINITY_DN57411_c1_g5_i1::g.38625::m.38625	0.42084	0.90714	0.4489	0.003996	**
TRINITY_DN51187_c0_g1::TRINITY_DN51187_c0_g1_i1::g.22570::m.22570	0.44169	0.89717	0.3861	0.003996	**
TRINITY_DN54688_c0_g1::TRINITY_DN54688_c0_g1_i1::g.5045::m.5045	0.44602	0.89502	0.3919	0.003996	**
TRINITY_DN51652_c0_g1::TRINITY_DN51652_c0_g1_i4::g.2464::m.2464	0.50837	0.86114	0.4124	0.003996	**
TRINITY_DN54265_c0_g1::TRINITY_DN54265_c0_g1_i1::g.10202::m.10202	0.51283	0.85849	0.5192	0.003996	**
TRINITY_DN55828_c0_g1::TRINITY_DN55828_c0_g1_i1::g.39572::m.39572	0.51918	0.85466	0.4094	0.003996	**
TRINITY_DN58050_c5_g4::TRINITY_DN58050_c5_g4_i1::g.28564::m.28564	0.53499	0.84486	0.4312	0.003996	**
TRINITY_DN56818_c0_g1::TRINITY_DN56818_c0_g1_i14::g.24489::m.24489	0.56291	0.82651	0.3961	0.003996	**
TRINITY_DN54983_c0_g1::TRINITY_DN54983_c0_g1_i1::g.14669::m.14669	0.58197	0.81321	0.433	0.003996	**
TRINITY_DN53387_c0_g1::TRINITY_DN53387_c0_g1_i1::g.26581::m.26581	0.6234	0.7819	0.3821	0.003996	**
TRINITY_DN59109_c2_g3::TRINITY_DN59109_c2_g3_i4::g.21731::m.21731	0.62889	0.77749	0.3969	0.003996	**
TRINITY_DN58980_c0_g1::TRINITY_DN58980_c0_g1_i3::g.2759::m.2759	-0.6293	0.77716	0.4509	0.003996	**
TRINITY_DN59061_c0_g1::TRINITY_DN59061_c0_g1_i1::g.37484::m.37484	0.65277	0.75756	0.4469	0.003996	**
TRINITY_DN54782_c0_g1::TRINITY_DN54782_c0_g1_i1::g.5290::m.5290	0.68348	0.72997	0.4332	0.003996	**
TRINITY_DN62849_c1_g1::TRINITY_DN62849_c1_g1_i1::g.20679::m.20679	0.69893	0.71519	0.4895	0.003996	**
TRINITY_DN62695_c4_g1::TRINITY_DN62695_c4_g1_i1::g.36297::m.36297	0.70789	0.70632	0.4332	0.003996	**
TRINITY_DN50406_c0_g1::TRINITY_DN50406_c0_g1_i1::g.23348::m.23348	0.72159	0.69232	0.4354	0.003996	**
TRINITY_DN63421_c1_g3::TRINITY_DN63421_c1_g3_i2::g.35370::m.35370	-0.72248	0.69139	0.3863	0.003996	**
TRINITY_DN61446_c0_g1::TRINITY_DN61446_c0_g1_i3::g.1419::m.1419	0.74896	0.66262	0.4039	0.003996	**
TRINITY_DN63356_c0_g1::TRINITY_DN63356_c0_g1_i1::g.9884::m.9884	-0.80095	0.59873	0.4413	0.003996	**
TRINITY_DN61718_c1_g1::TRINITY_DN61718_c1_g1_i2::g.11307::m.11307	-0.81979	0.57266	0.4121	0.003996	**
TRINITY_DN61455_c0_g1::TRINITY_DN61455_c0_g1_i1::g.1377::m.1377	-0.82271	0.56846	0.4482	0.003996	**
TRINITY_DN61423_c0_g1::TRINITY_DN61423_c0_g1_i5::g.1432::m.1432	0.87384	0.48621	0.4316	0.003996	**
TRINITY_DN46458_c0_g1::TRINITY_DN46458_c0_g1_i1::g.4578::m.4578	0.88024	0.47454	0.4679	0.003996	**
TRINITY_DN57435_c4_g1::TRINITY_DN57435_c4_g1_i3::g.38675::m.38675	0.91216	0.40984	0.4606	0.003996	**
TRINITY_DN40636_c0_g1::TRINITY_DN40636_c0_g1_i1::g.8761::m.8761	0.92162	0.38809	0.3903	0.003996	**
TRINITY_DN47075_c0_g1::TRINITY_DN47075_c0_g1_i1::g.18852::m.18852	0.92468	0.38075	0.4144	0.003996	**
TRINITY_DN62653_c1_g1::TRINITY_DN62653_c1_g1_i1::g.36078::m.36078	-0.92873	0.37075	0.4264	0.003996	**
TRINITY_DN61966_c0_g2::TRINITY_DN61966_c0_g2_i3::g.21285::m.21285	-0.93776	0.34729	0.4576	0.003996	**
TRINITY_DN63664_c0_g3::TRINITY_DN63664_c0_g3_i1::g.19783::m.19783	-0.94111	0.3381	0.4443	0.003996	**
TRINITY_DN61181_c2_g1::TRINITY_DN61181_c2_g1_i1::g.31773::m.31773	-0.94508	0.32684	0.441	0.003996	**
TRINITY_DN61634_c2_g1::TRINITY_DN61634_c2_g1_i2::g.27035::m.27035	-0.96347	0.26781	0.4767	0.003996	**
TRINITY_DN63465_c2_g2::TRINITY_DN63465_c2_g2_i1::g.35267::m.35267	0.97251	0.23287	0.4505	0.003996	**
TRINITY_DN45861_c0_g1::TRINITY_DN45861_c0_g1_i1::g.31175::m.31175	-0.98168	0.19053	0.4562	0.003996	**
TRINITY_DN62628_c0_g2::TRINITY_DN62628_c0_g2_i1::g.36245::m.36245	0.98551	0.16963	0.3927	0.003996	**
TRINITY_DN23583_c0_g1::TRINITY_DN23583_c0_g1_i1::g.18371::m.18371	0.98593	0.16718	0.373	0.003996	**
TRINITY_DN61028_c0_g1::TRINITY_DN61028_c0_g1_i3::g.6256::m.6256	-0.98887	0.14876	0.4192	0.003996	**
TRINITY_DN45405_c0_g1::TRINITY_DN45405_c0_g1_i1::g.36044::m.36044	0.99324	0.11609	0.3748	0.003996	**
TRINITY_DN59068_c0_g1::TRINITY_DN59068_c0_g1_i2::g.37466::m.37466	0.99863	0.05241	0.4096	0.003996	**
TRINITY_DN62549_c3_g1::TRINITY_DN62549_c3_g1_i1::g.10539::m.10539	0.99999	0.00462	0.4372	0.003996	**
TRINITY_DN46286_c0_g1::TRINITY_DN46286_c0_g1_i1::g.19339::m.19339	1	-0.00206	0.4357	0.003996	**
TRINITY_DN47109_c0_g2::TRINITY_DN47109_c0_g2_i1::g.18919::m.18919	0.99998	-0.0066	0.4256	0.003996	**
TRINITY_DN62198_c0_g1::TRINITY_DN62198_c0_g1_i2::g.15308::m.15308	0.99951	-0.03139	0.3943	0.003996	**
TRINITY_DN63852_c0_g1::TRINITY_DN63852_c0_g1_i1::g.30643::m.30643	-0.99853	-0.05428	0.3913	0.003996	**
TRINITY_DN64075_c2_g1::TRINITY_DN64075_c2_g1_i1::g.9020::m.9020	-0.99657	-0.08272	0.4615	0.003996	**
TRINITY_DN48327_c0_g1::TRINITY_DN48327_c0_g1_i1::g.13432::m.13432	-0.98366	-0.18001	0.4295	0.003996	**
TRINITY_DN62253_c3_g2::TRINITY_DN62253_c3_g2_i1::g.852::m.852	-0.97077	-0.24	0.3946	0.003996	**
TRINITY_DN62603_c1_g3::TRINITY_DN62603_c1_g3_i1::g.10547::m.10547	0.96766	-0.25227	0.4431	0.003996	**
TRINITY_DN59756_c0_g1::TRINITY_DN59756_c0_g1_i1::g.2052::m.2052	-0.95103	-0.3091	0.3955	0.003996	**
TRINITY_DN32235_c0_g1::TRINITY_DN32235_c0_g1_i1::g.24079::m.24079	0.94076	-0.33906	0.4067	0.003996	**
TRINITY_DN51917_c0_g1::TRINITY_DN51917_c0_g1_i1::g.12371::m.12371	0.93649	-0.35069	0.4705	0.003996	**
TRINITY_DN84411_c0_g1::TRINITY_DN84411_c0_g1_i1::g.12515::m.12515	0.89682	-0.4424	0.4593	0.003996	**
TRINITY_DN7455_c0_g1::TRINITY_DN7455_c0_g1_i1::g.14211::m.14211	-0.89539	-0.44528	0.4195	0.003996	**
TRINITY_DN47430_c0_g1::TRINITY_DN47430_c0_g1_i1::g.13806::m.13806	0.89187	-0.45229	0.3885	0.003996	**
TRINITY_DN56741_c0_g1::TRINITY_DN56741_c0_g1_i2::g.24326::m.24326	-0.8832	-0.469	0.4269	0.003996	**
TRINITY_DN26824_c0_g1::TRINITY_DN26824_c0_g1_i1::g.6594::m.6594	0.88174	-0.47174	0.4781	0.003996	**
TRINITY_DN54260_c0_g1::TRINITY_DN54260_c0_g1_i1::g.10156::m.10156	0.86856	-0.49558	0.4654	0.003996	**
TRINITY_DN61181_c2_g6::TRINITY_DN61181_c2_g6_i1::g.31774::m.31774	-0.81636	-0.57754	0.3872	0.003996	**
TRINITY_DN61108_c5_g6::TRINITY_DN61108_c5_g6_i1::g.31713::m.31713	0.79076	-0.61213	0.4181	0.003996	**
TRINITY_DN55379_c3_g3::TRINITY_DN55379_c3_g3_i1::g.19244::m.19244	0.78945	-0.61382	0.4253	0.003996	**
TRINITY_DN62681_c0_g3::TRINITY_DN62681_c0_g3_i1::g.36286::m.36286	-0.78652	-0.61756	0.4638	0.003996	**
TRINITY_DN83748_c0_g1::TRINITY_DN83748_c0_g1_i1::g.38528::m.38528	0.75616	-0.65439	0.3709	0.003996	**
TRINITY_DN44545_c0_g1::TRINITY_DN44545_c0_g1_i1::g.36602::m.36602	0.7541	-0.65676	0.4864	0.003996	**
TRINITY_DN58864_c0_g1::TRINITY_DN58864_c0_g1_i1::g.17489::m.17489	0.73499	-0.67808	0.4015	0.003996	**
TRINITY_DN60218_c4_g1::TRINITY_DN60218_c4_g1_i1::g.7158::m.7158	-0.73443	-0.67869	0.4245	0.003996	**
TRINITY_DN63578_c3_g1::TRINITY_DN63578_c3_g1_i3::g.19609::m.19609	0.63574	-0.7719	0.4533	0.003996	**
TRINITY_DN63120_c0_g2::TRINITY_DN63120_c0_g2_i1::g.25291::m.25291	0.63341	-0.77382	0.3924	0.003996	**
TRINITY_DN56712_c0_g1::TRINITY_DN56712_c0_g1_i2::g.24359::m.24359	-0.61819	-0.78603	0.3933	0.003996	**
TRINITY_DN58835_c4_g2::TRINITY_DN58835_c4_g2_i2::g.17473::m.17473	0.58079	-0.81405	0.4403	0.003996	**
TRINITY_DN63833_c1_g2::TRINITY_DN63833_c1_g2_i4::g.30634::m.30634	-0.54708	-0.83708	0.411	0.003996	**
TRINITY_DN40675_c0_g1::TRINITY_DN40675_c0_g1_i1::g.8759::m.8759	0.54629	-0.8376	0.4027	0.003996	**
TRINITY_DN35023_c0_g1::TRINITY_DN35023_c0_g1_i1::g.16034::m.16034	-0.47533	-0.87981	0.4286	0.003996	**
TRINITY_DN63806_c0_g1::TRINITY_DN63806_c0_g1_i2::g.4829::m.4829	0.41984	-0.9076	0.4067	0.003996	**
TRINITY_DN58281_c0_g1::TRINITY_DN58281_c0_g1_i1::g.38095::m.38095	0.40908	-0.9125	0.4371	0.003996	**
TRINITY_DN53770_c0_g1::TRINITY_DN53770_c0_g1_i1::g.20931::m.20931	0.39892	-0.91698	0.4252	0.003996	**
TRINITY_DN15722_c0_g1::TRINITY_DN15722_c0_g1_i1::g.12938::m.12938	-0.38379	-0.92342	0.4206	0.003996	**
TRINITY_DN26321_c0_g1::TRINITY_DN26321_c0_g1_i1::g.11520::m.11520	-0.35857	-0.9335	0.3857	0.003996	**
TRINITY_DN61948_c0_g1::TRINITY_DN61948_c0_g1_i3::g.21337::m.21337	-0.30195	-0.95332	0.4779	0.003996	**
TRINITY_DN63555_c1_g2::TRINITY_DN63555_c1_g2_i1::g.19655::m.19655	0.28707	-0.95791	0.4587	0.003996	**
TRINITY_DN16402_c0_g1::TRINITY_DN16402_c0_g1_i1::g.28458::m.28458	-0.2659	-0.964	0.412	0.003996	**
TRINITY_DN60469_c0_g1::TRINITY_DN60469_c0_g1_i1::g.32955::m.32955	0.2498	-0.9683	0.4373	0.003996	**
TRINITY_DN63837_c2_g1::TRINITY_DN63837_c2_g1_i1::g.30741::m.30741	-0.24906	-0.96849	0.4986	0.003996	**
TRINITY_DN47093_c0_g1::TRINITY_DN47093_c0_g1_i1::g.18843::m.18843	0.18678	-0.9824	0.499	0.003996	**
TRINITY_DN60455_c3_g1::TRINITY_DN60455_c3_g1_i1::g.32975::m.32975	0.13031	-0.99147	0.3901	0.003996	**
TRINITY_DN62921_c0_g1::TRINITY_DN62921_c0_g1_i1::g.5462::m.5462	-0.11973	-0.99281	0.4224	0.003996	**
TRINITY_DN7708_c0_g1::TRINITY_DN7708_c0_g1_i1::g.17362::m.17362	0.08773	-0.99614	0.4203	0.003996	**
TRINITY_DN54837_c0_g1::TRINITY_DN54837_c0_g1_i2::g.30940::m.30940	0.05941	-0.99823	0.4389	0.003996	**
TRINITY_DN61947_c0_g1::TRINITY_DN61947_c0_g1_i17::g.21216::m.21216	0.02646	0.99965	0.4097	0.004995	**
TRINITY_DN55492_c0_g1::TRINITY_DN55492_c0_g1_i8::g.4354::m.4354	-0.05397	0.99854	0.3932	0.004995	**
TRINITY_DN98028_c0_g1::TRINITY_DN98028_c0_g1_i1::g.29908::m.29908	0.06481	0.9979	0.4812	0.004995	**
TRINITY_DN91940_c0_g1::TRINITY_DN91940_c0_g1_i1::g.13497::m.13497	0.06558	0.99785	0.4805	0.004995	**
TRINITY_DN60336_c4_g2::TRINITY_DN60336_c4_g2_i4::g.32737::m.32737	-0.09065	0.99588	0.3817	0.004995	**
TRINITY_DN54887_c0_g1::TRINITY_DN54887_c0_g1_i1::g.30893::m.30893	-0.14642	0.98922	0.4243	0.004995	**
TRINITY_DN85479_c0_g1::TRINITY_DN85479_c0_g1_i1::g.21702::m.21702	0.17314	0.9849	0.4472	0.004995	**
TRINITY_DN86866_c0_g1::TRINITY_DN86866_c0_g1_i1::g.1241::m.1241	0.27011	0.96283	0.4769	0.004995	**
TRINITY_DN82123_c0_g1::TRINITY_DN82123_c0_g1_i1::g.8771::m.8771	0.28575	0.9583	0.375	0.004995	**
TRINITY_DN61027_c0_g1::TRINITY_DN61027_c0_g1_i1::g.6316::m.6316	-0.34469	0.93872	0.3956	0.004995	**
TRINITY_DN55600_c0_g1::TRINITY_DN55600_c0_g1_i1::g.30105::m.30105	0.41985	0.90759	0.4127	0.004995	**
TRINITY_DN76433_c0_g1::TRINITY_DN76433_c0_g1_i1::g.22190::m.22190	0.44408	0.89599	0.3961	0.004995	**
TRINITY_DN58790_c0_g3::TRINITY_DN58790_c0_g3_i1::g.17143::m.17143	0.49692	0.8678	0.3867	0.004995	**
TRINITY_DN51627_c0_g1::TRINITY_DN51627_c0_g1_i2::g.2438::m.2438	0.51161	0.85922	0.398	0.004995	**
TRINITY_DN58460_c0_g1::TRINITY_DN58460_c0_g1_i1::g.22891::m.22891	-0.54475	0.8386	0.4042	0.004995	**
TRINITY_DN62932_c5_g1::TRINITY_DN62932_c5_g1_i1::g.5558::m.5558	0.61429	0.78908	0.4434	0.004995	**
TRINITY_DN62253_c4_g1::TRINITY_DN62253_c4_g1_i5::g.859::m.859	-0.61592	0.78781	0.4091	0.004995	**
TRINITY_DN54445_c0_g2::TRINITY_DN54445_c0_g2_i1::g.35818::m.35818	0.62831	0.77796	0.3917	0.004995	**
TRINITY_DN41635_c0_g1::TRINITY_DN41635_c0_g1_i1::g.18205::m.18205	0.63595	0.77173	0.4176	0.004995	**
TRINITY_DN63403_c0_g1::TRINITY_DN63403_c0_g1_i5::g.9851::m.9851	-0.67384	0.73888	0.4048	0.004995	**
TRINITY_DN58450_c0_g1::TRINITY_DN58450_c0_g1_i3::g.23064::m.23064	0.69211	0.72179	0.4232	0.004995	**
TRINITY_DN62156_c0_g1::TRINITY_DN62156_c0_g1_i2::g.15450::m.15450	-0.71416	0.69998	0.4582	0.004995	**
TRINITY_DN50899_c1_g2::TRINITY_DN50899_c1_g2_i1::g.3021::m.3021	-0.76547	0.64347	0.4247	0.004995	**
TRINITY_DN59088_c0_g2::TRINITY_DN59088_c0_g2_i8::g.37461::m.37461	0.77289	0.63454	0.434	0.004995	**
TRINITY_DN71815_c0_g1::TRINITY_DN71815_c0_g1_i1::g.20172::m.20172	0.82372	0.567	0.4188	0.004995	**
TRINITY_DN87000_c0_g1::TRINITY_DN87000_c0_g1_i1::g.26644::m.26644	0.82599	0.56369	0.4244	0.004995	**
TRINITY_DN62239_c3_g1::TRINITY_DN62239_c3_g1_i7::g.644::m.644	0.83614	0.54852	0.4177	0.004995	**
TRINITY_DN56641_c0_g1::TRINITY_DN56641_c0_g1_i1::g.39210::m.39210	-0.86655	0.4991	0.4249	0.004995	**
TRINITY_DN56680_c0_g1::TRINITY_DN56680_c0_g1_i12::g.39160::m.39160	-0.87648	0.48143	0.417	0.004995	**
TRINITY_DN58471_c4_g1::TRINITY_DN58471_c4_g1_i1::g.23085::m.23085	0.89268	0.45068	0.3919	0.004995	**
TRINITY_DN63658_c1_g3::TRINITY_DN63658_c1_g3_i2::g.19730::m.19730	0.91595	0.40129	0.3907	0.004995	**
TRINITY_DN59138_c6_g2::TRINITY_DN59138_c6_g2_i1::g.21788::m.21788	0.95079	0.30983	0.4248	0.004995	**
TRINITY_DN58495_c1_g2::TRINITY_DN58495_c1_g2_i1::g.22929::m.22929	0.97329	0.22957	0.4538	0.004995	**
TRINITY_DN63398_c0_g1::TRINITY_DN63398_c0_g1_i1::g.9864::m.9864	-0.97401	0.2265	0.3708	0.004995	**
TRINITY_DN52522_c0_g1::TRINITY_DN52522_c0_g1_i1::g.27399::m.27399	0.9752	0.22131	0.4078	0.004995	**
TRINITY_DN61118_c0_g2::TRINITY_DN61118_c0_g2_i2::g.31656::m.31656	0.99521	0.09773	0.4092	0.004995	**
TRINITY_DN62354_c0_g1::TRINITY_DN62354_c0_g1_i1::g.26011::m.26011	-0.99533	0.09649	0.4259	0.004995	**
TRINITY_DN57332_c0_g1::TRINITY_DN57332_c0_g1_i5::g.13124::m.13124	0.99637	0.08508	0.3785	0.004995	**
TRINITY_DN59756_c2_g2::TRINITY_DN59756_c2_g2_i6::g.2058::m.2058	0.99721	0.07466	0.3653	0.004995	**
TRINITY_DN43751_c0_g1::TRINITY_DN43751_c0_g1_i1::g.37206::m.37206	0.99784	0.06576	0.4026	0.004995	**
TRINITY_DN57034_c0_g1::TRINITY_DN57034_c0_g1_i4::g.3348::m.3348	0.9984	0.05662	0.4719	0.004995	**
TRINITY_DN60926_c0_g1::TRINITY_DN60926_c0_g1_i4::g.12019::m.12019	0.99871	0.05083	0.3838	0.004995	**
TRINITY_DN62131_c2_g1::TRINITY_DN62131_c2_g1_i2::g.15402::m.15402	0.99925	0.03861	0.4061	0.004995	**
TRINITY_DN42215_c0_g1::TRINITY_DN42215_c0_g1_i1::g.7746::m.7746	-0.99945	0.03323	0.4292	0.004995	**
TRINITY_DN100360_c0_g1::TRINITY_DN100360_c0_g1_i1::g.40439::m.40439	0.9997	0.02435	0.3819	0.004995	**
TRINITY_DN63737_c3_g3::TRINITY_DN63737_c3_g3_i1::g.4871::m.4871	-1	-0.00156	0.391	0.004995	**
TRINITY_DN62052_c0_g2::TRINITY_DN62052_c0_g2_i1::g.15176::m.15176	-0.9998	-0.02014	0.3918	0.004995	**
TRINITY_DN58464_c0_g1::TRINITY_DN58464_c0_g1_i1::g.23052::m.23052	0.99869	-0.05124	0.4594	0.004995	**
TRINITY_DN99440_c0_g1::TRINITY_DN99440_c0_g1_i1::g.33962::m.33962	-0.99486	-0.10124	0.424	0.004995	**
TRINITY_DN58411_c0_g2::TRINITY_DN58411_c0_g2_i1::g.22911::m.22911	0.99392	-0.11011	0.4481	0.004995	**
TRINITY_DN13264_c0_g1::TRINITY_DN13264_c0_g1_i1::g.39810::m.39810	-0.98816	-0.1534	0.4211	0.004995	**
TRINITY_DN63229_c0_g2::TRINITY_DN63229_c0_g2_i1::g.9580::m.9580	-0.98442	-0.17584	0.4038	0.004995	**
TRINITY_DN62831_c1_g1::TRINITY_DN62831_c1_g1_i1::g.20621::m.20621	-0.97312	-0.2303	0.4233	0.004995	**
TRINITY_DN62855_c0_g2::TRINITY_DN62855_c0_g2_i1::g.20768::m.20768	-0.9713	-0.23785	0.4207	0.004995	**
TRINITY_DN62315_c0_g1::TRINITY_DN62315_c0_g1_i2::g.26020::m.26020	-0.95909	-0.28309	0.381	0.004995	**
TRINITY_DN61661_c1_g2::TRINITY_DN61661_c1_g2_i4::g.27212::m.27212	-0.95459	-0.29791	0.4163	0.004995	**
TRINITY_DN55270_c0_g1::TRINITY_DN55270_c0_g1_i2::g.34965::m.34965	-0.94659	-0.32244	0.4234	0.004995	**
TRINITY_DN48527_c0_g1::TRINITY_DN48527_c0_g1_i1::g.24021::m.24021	-0.93132	-0.36419	0.3869	0.004995	**
TRINITY_DN58720_c0_g1::TRINITY_DN58720_c0_g1_i1::g.17262::m.17262	-0.9306	-0.36603	0.4076	0.004995	**
TRINITY_DN63448_c0_g1::TRINITY_DN63448_c0_g1_i2::g.35423::m.35423	0.91966	-0.39272	0.4428	0.004995	**
TRINITY_DN61237_c1_g1::TRINITY_DN61237_c1_g1_i3::g.32158::m.32158	0.91671	-0.39956	0.4381	0.004995	**
TRINITY_DN61498_c3_g1::TRINITY_DN61498_c3_g1_i4::g.1403::m.1403	-0.90606	-0.42315	0.4126	0.004995	**
TRINITY_DN42057_c0_g1::TRINITY_DN42057_c0_g1_i1::g.22881::m.22881	-0.88856	-0.45876	0.4223	0.004995	**
TRINITY_DN63586_c0_g2::TRINITY_DN63586_c0_g2_i2::g.19561::m.19561	-0.86897	-0.49487	0.45	0.004995	**
TRINITY_DN53623_c0_g1::TRINITY_DN53623_c0_g1_i1::g.36531::m.36531	-0.85615	-0.51672	0.4253	0.004995	**
TRINITY_DN50600_c0_g1::TRINITY_DN50600_c0_g1_i5::g.33613::m.33613	-0.82941	-0.55865	0.4234	0.004995	**
TRINITY_DN62089_c0_g3::TRINITY_DN62089_c0_g3_i2::g.15131::m.15131	-0.80696	-0.59061	0.4048	0.004995	**
TRINITY_DN63727_c0_g2::TRINITY_DN63727_c0_g2_i2::g.4821::m.4821	-0.79575	-0.60563	0.4387	0.004995	**
TRINITY_DN12801_c0_g1::TRINITY_DN12801_c0_g1_i1::g.35480::m.35480	0.73062	-0.68278	0.3706	0.004995	**
TRINITY_DN55808_c2_g1::TRINITY_DN55808_c2_g1_i2::g.39520::m.39520	0.70641	-0.7078	0.3843	0.004995	**
TRINITY_DN57583_c0_g2::TRINITY_DN57583_c0_g2_i2::g.23458::m.23458	0.65476	-0.75584	0.3898	0.004995	**
TRINITY_DN59133_c6_g2::TRINITY_DN59133_c6_g2_i1::g.21738::m.21738	-0.63519	-0.77236	0.4185	0.004995	**
TRINITY_DN62578_c0_g1::TRINITY_DN62578_c0_g1_i3::g.10557::m.10557	0.60191	-0.79857	0.4255	0.004995	**
TRINITY_DN54993_c0_g1::TRINITY_DN54993_c0_g1_i1::g.14646::m.14646	-0.58851	-0.80849	0.4647	0.004995	**
TRINITY_DN62775_c1_g2::TRINITY_DN62775_c1_g2_i1::g.20437::m.20437	0.5637	-0.82598	0.4143	0.004995	**
TRINITY_DN53202_c0_g1::TRINITY_DN53202_c0_g1_i1::g.1012::m.1012	0.55085	-0.8346	0.417	0.004995	**
TRINITY_DN59140_c4_g3::TRINITY_DN59140_c4_g3_i1::g.21747::m.21747	-0.54602	-0.83777	0.3772	0.004995	**
TRINITY_DN35250_c0_g1::TRINITY_DN35250_c0_g1_i1::g.26994::m.26994	-0.54365	-0.83931	0.3975	0.004995	**
TRINITY_DN61979_c0_g1::TRINITY_DN61979_c0_g1_i1::g.21267::m.21267	0.50608	-0.86248	0.4076	0.004995	**
TRINITY_DN43263_c0_g1::TRINITY_DN43263_c0_g1_i1::g.16504::m.16504	-0.50457	-0.86337	0.4446	0.004995	**
TRINITY_DN58193_c0_g1::TRINITY_DN58193_c0_g1_i1::g.12604::m.12604	0.48142	-0.87649	0.3577	0.004995	**
TRINITY_DN76571_c0_g1::TRINITY_DN76571_c0_g1_i1::g.7044::m.7044	-0.39785	-0.91745	0.4362	0.004995	**
TRINITY_DN60520_c2_g1::TRINITY_DN60520_c2_g1_i3::g.16746::m.16746	0.34438	-0.93883	0.4322	0.004995	**
TRINITY_DN100752_c0_g1::TRINITY_DN100752_c0_g1_i1::g.40239::m.40239	0.30914	-0.95102	0.4187	0.004995	**
TRINITY_DN59426_c0_g1::TRINITY_DN59426_c0_g1_i11::g.32578::m.32578	-0.25802	-0.96614	0.4567	0.004995	**
TRINITY_DN54276_c0_g1::TRINITY_DN54276_c0_g1_i1::g.10152::m.10152	0.09004	-0.99594	0.425	0.004995	**
TRINITY_DN13943_c0_g1::TRINITY_DN13943_c0_g1_i1::g.4295::m.4295	-0.04597	-0.99894	0.4234	0.004995	**
TRINITY_DN56538_c2_g3::TRINITY_DN56538_c2_g3_i1::g.13582::m.13582	-0.00574	0.99998	0.3973	0.005994	**
TRINITY_DN58275_c0_g1::TRINITY_DN58275_c0_g1_i2::g.38226::m.38226	0.08726	0.99619	0.3646	0.005994	**
TRINITY_DN62800_c0_g2::TRINITY_DN62800_c0_g2_i1::g.20381::m.20381	-0.12722	0.99187	0.409	0.005994	**
TRINITY_DN60258_c1_g2::TRINITY_DN60258_c1_g2_i1::g.7114::m.7114	-0.17813	0.98401	0.4392	0.005994	**
TRINITY_DN56222_c0_g2::TRINITY_DN56222_c0_g2_i1::g.4001::m.4001	0.33753	0.94131	0.4161	0.005994	**
TRINITY_DN37282_c0_g2::TRINITY_DN37282_c0_g2_i1::g.19688::m.19688	0.46609	0.88473	0.3979	0.005994	**
TRINITY_DN55142_c0_g1::TRINITY_DN55142_c0_g1_i1::g.34880::m.34880	0.5454	0.83817	0.3943	0.005994	**
TRINITY_DN26422_c0_g1::TRINITY_DN26422_c0_g1_i1::g.11935::m.11935	0.56342	0.82617	0.4446	0.005994	**
TRINITY_DN54389_c0_g1::TRINITY_DN54389_c0_g1_i1::g.35636::m.35636	0.56807	0.82298	0.3618	0.005994	**
TRINITY_DN56687_c9_g1::TRINITY_DN56687_c9_g1_i1::g.39260::m.39260	0.71175	0.70243	0.3929	0.005994	**
TRINITY_DN56139_c3_g5::TRINITY_DN56139_c3_g5_i1::g.18641::m.18641	0.75405	0.65682	0.3506	0.005994	**
TRINITY_DN54111_c0_g1::TRINITY_DN54111_c0_g1_i1::g.25647::m.25647	0.77955	0.62634	0.4223	0.005994	**
TRINITY_DN54388_c0_g1::TRINITY_DN54388_c0_g1_i1::g.35566::m.35566	0.80033	0.59956	0.4405	0.005994	**
TRINITY_DN61593_c0_g3::TRINITY_DN61593_c0_g3_i1::g.26870::m.26870	0.80053	0.59929	0.4484	0.005994	**
TRINITY_DN18557_c0_g1::TRINITY_DN18557_c0_g1_i1::g.6112::m.6112	0.82355	0.56725	0.3764	0.005994	**
TRINITY_DN62752_c0_g1::TRINITY_DN62752_c0_g1_i1::g.20267::m.20267	0.87437	0.48525	0.3903	0.005994	**
TRINITY_DN36162_c0_g1::TRINITY_DN36162_c0_g1_i1::g.10446::m.10446	0.88568	0.46429	0.3872	0.005994	**
TRINITY_DN62799_c0_g1::TRINITY_DN62799_c0_g1_i4::g.20410::m.20410	-0.89078	0.45444	0.4184	0.005994	**
TRINITY_DN46019_c0_g1::TRINITY_DN46019_c0_g1_i1::g.9455::m.9455	-0.91055	0.4134	0.3741	0.005994	**
TRINITY_DN53197_c1_g1::TRINITY_DN53197_c1_g1_i1::g.983::m.983	0.92701	0.37505	0.394	0.005994	**
TRINITY_DN49703_c0_g1::TRINITY_DN49703_c0_g1_i1::g.33508::m.33508	-0.93229	0.36172	0.4362	0.005994	**
TRINITY_DN63060_c0_g1::TRINITY_DN63060_c0_g1_i1::g.130::m.130	-0.95618	0.29277	0.3898	0.005994	**
TRINITY_DN55979_c0_g1::TRINITY_DN55979_c0_g1_i4::g.39721::m.39721	0.9678	0.25172	0.39	0.005994	**
TRINITY_DN95838_c0_g1::TRINITY_DN95838_c0_g1_i1::g.955::m.955	0.97162	0.23655	0.3541	0.005994	**
TRINITY_DN62847_c1_g1::TRINITY_DN62847_c1_g1_i1::g.20723::m.20723	0.9927	0.12063	0.3841	0.005994	**
TRINITY_DN62799_c0_g1::TRINITY_DN62799_c0_g1_i8::g.20416::m.20416	-0.99992	0.01289	0.3847	0.005994	**
TRINITY_DN39442_c0_g1::TRINITY_DN39442_c0_g1_i2::g.39088::m.39088	-0.99989	-0.01478	0.4111	0.005994	**
TRINITY_DN87828_c0_g1::TRINITY_DN87828_c0_g1_i1::g.10287::m.10287	0.99351	-0.11373	0.4468	0.005994	**
TRINITY_DN39897_c0_g1::TRINITY_DN39897_c0_g1_i1::g.34204::m.34204	0.95365	-0.30091	0.4306	0.005994	**
TRINITY_DN60748_c2_g2::TRINITY_DN60748_c2_g2_i2::g.27853::m.27853	-0.92471	-0.38067	0.359	0.005994	**
TRINITY_DN50537_c0_g1::TRINITY_DN50537_c0_g1_i1::g.33591::m.33591	-0.92311	-0.38453	0.4202	0.005994	**
TRINITY_DN99461_c0_g1::TRINITY_DN99461_c0_g1_i1::g.33954::m.33954	-0.84107	-0.54092	0.4091	0.005994	**
TRINITY_DN59807_c4_g1::TRINITY_DN59807_c4_g1_i1::g.27636::m.27636	0.80501	-0.59326	0.3663	0.005994	**
TRINITY_DN58152_c6_g1::TRINITY_DN58152_c6_g1_i3::g.12625::m.12625	-0.79183	-0.61074	0.3681	0.005994	**
TRINITY_DN56184_c1_g1::TRINITY_DN56184_c1_g1_i1::g.18750::m.18750	0.79121	-0.61154	0.414	0.005994	**
TRINITY_DN98886_c0_g1::TRINITY_DN98886_c0_g1_i1::g.18572::m.18572	0.78056	-0.62509	0.3678	0.005994	**
TRINITY_DN70506_c0_g1::TRINITY_DN70506_c0_g1_i1::g.1206::m.1206	0.77798	-0.62829	0.3853	0.005994	**
TRINITY_DN59250_c0_g1::TRINITY_DN59250_c0_g1_i1::g.22054::m.22054	-0.77324	-0.63412	0.3567	0.005994	**
TRINITY_DN60173_c3_g3::TRINITY_DN60173_c3_g3_i1::g.22345::m.22345	0.77138	-0.63637	0.4066	0.005994	**
TRINITY_DN55608_c0_g1::TRINITY_DN55608_c0_g1_i5::g.30330::m.30330	-0.7578	-0.65248	0.4276	0.005994	**
TRINITY_DN55131_c0_g1::TRINITY_DN55131_c0_g1_i1::g.34755::m.34755	0.74931	-0.66222	0.4166	0.005994	**
TRINITY_DN63369_c0_g1::TRINITY_DN63369_c0_g1_i2::g.9788::m.9788	-0.71785	-0.6962	0.3883	0.005994	**
TRINITY_DN59922_c0_g1::TRINITY_DN59922_c0_g1_i1::g.11889::m.11889	0.71736	-0.69671	0.4109	0.005994	**
TRINITY_DN91360_c0_g1::TRINITY_DN91360_c0_g1_i1::g.34172::m.34172	0.67495	-0.73786	0.3977	0.005994	**
TRINITY_DN54986_c0_g2::TRINITY_DN54986_c0_g2_i1::g.14656::m.14656	0.64294	-0.76591	0.4343	0.005994	**
TRINITY_DN63952_c0_g1::TRINITY_DN63952_c0_g1_i1::g.14468::m.14468	-0.60982	-0.79254	0.4098	0.005994	**
TRINITY_DN49917_c0_g1::TRINITY_DN49917_c0_g1_i1::g.2987::m.2987	-0.52589	-0.85056	0.3947	0.005994	**
TRINITY_DN30102_c0_g2::TRINITY_DN30102_c0_g2_i1::g.4613::m.4613	0.47494	-0.88002	0.3761	0.005994	**
TRINITY_DN50567_c0_g1::TRINITY_DN50567_c0_g1_i1::g.33635::m.33635	-0.46475	-0.88544	0.3981	0.005994	**
TRINITY_DN60415_c0_g1::TRINITY_DN60415_c0_g1_i3::g.32913::m.32913	0.46242	-0.88666	0.3918	0.005994	**
TRINITY_DN54242_c0_g1::TRINITY_DN54242_c0_g1_i1::g.10142::m.10142	0.45146	-0.89229	0.4285	0.005994	**
TRINITY_DN54211_c0_g1::TRINITY_DN54211_c0_g1_i1::g.10233::m.10233	-0.45031	-0.89287	0.3746	0.005994	**
TRINITY_DN61927_c3_g2::TRINITY_DN61927_c3_g2_i1::g.21358::m.21358	-0.37811	-0.92576	0.3814	0.005994	**
TRINITY_DN32406_c0_g1::TRINITY_DN32406_c0_g1_i1::g.33996::m.33996	0.30443	-0.95254	0.4055	0.005994	**
TRINITY_DN57809_c0_g1::TRINITY_DN57809_c0_g1_i4::g.33741::m.33741	0.29409	-0.95578	0.4044	0.005994	**
TRINITY_DN30665_c0_g1::TRINITY_DN30665_c0_g1_i1::g.25144::m.25144	-0.22648	-0.97402	0.3698	0.005994	**
TRINITY_DN62588_c2_g2::TRINITY_DN62588_c2_g2_i2::g.10500::m.10500	0.22161	-0.97514	0.4004	0.005994	**
TRINITY_DN78013_c0_g1::TRINITY_DN78013_c0_g1_i1::g.20841::m.20841	-0.21411	-0.97681	0.4226	0.005994	**
TRINITY_DN57656_c0_g1::TRINITY_DN57656_c0_g1_i1::g.23926::m.23926	0.17374	-0.98479	0.3996	0.005994	**
TRINITY_DN45074_c0_g1::TRINITY_DN45074_c0_g1_i1::g.25751::m.25751	0.17074	-0.98532	0.3969	0.005994	**
TRINITY_DN58285_c0_g1::TRINITY_DN58285_c0_g1_i2::g.38086::m.38086	0.11515	-0.99335	0.4448	0.005994	**
TRINITY_DN12084_c0_g1::TRINITY_DN12084_c0_g1_i1::g.5307::m.5307	-0.08779	-0.99614	0.381	0.005994	**
TRINITY_DN68848_c0_g1::TRINITY_DN68848_c0_g1_i1::g.27276::m.27276	0.00829	-0.99997	0.386	0.005994	**
TRINITY_DN62979_c1_g1::TRINITY_DN62979_c1_g1_i1::g.5426::m.5426	0.00499	-0.99999	0.4113	0.005994	**
TRINITY_DN57981_c6_g1::TRINITY_DN57981_c6_g1_i2::g.18051::m.18051	-0.06079	0.99815	0.371	0.006993	**
TRINITY_DN51328_c0_g1::TRINITY_DN51328_c0_g1_i1::g.33107::m.33107	-0.07617	0.99709	0.3841	0.006993	**
TRINITY_DN55705_c0_g1::TRINITY_DN55705_c0_g1_i1::g.30307::m.30307	0.18453	0.98283	0.3927	0.006993	**
TRINITY_DN63845_c1_g1::TRINITY_DN63845_c1_g1_i4::g.30721::m.30721	0.19882	0.98004	0.3827	0.006993	**
TRINITY_DN57176_c0_g1::TRINITY_DN57176_c0_g1_i1::g.29003::m.29003	-0.20326	0.97912	0.3883	0.006993	**
TRINITY_DN58056_c4_g4::TRINITY_DN58056_c4_g4_i1::g.28546::m.28546	-0.31799	0.94809	0.3896	0.006993	**
TRINITY_DN57409_c1_g1::TRINITY_DN57409_c1_g1_i2::g.38702::m.38702	0.33916	0.94073	0.4027	0.006993	**
TRINITY_DN59927_c2_g6::TRINITY_DN59927_c2_g6_i1::g.11873::m.11873	0.38979	0.9209	0.4021	0.006993	**
TRINITY_DN62261_c1_g1::TRINITY_DN62261_c1_g1_i1::g.813::m.813	0.4637	0.88599	0.3802	0.006993	**
TRINITY_DN62166_c5_g1::TRINITY_DN62166_c5_g1_i1::g.15420::m.15420	0.46961	0.88287	0.3778	0.006993	**
TRINITY_DN42845_c0_g1::TRINITY_DN42845_c0_g1_i1::g.12484::m.12484	0.49393	0.8695	0.4164	0.006993	**
TRINITY_DN58559_c2_g1::TRINITY_DN58559_c2_g1_i2::g.7674::m.7674	0.5457	0.83798	0.3683	0.006993	**
TRINITY_DN44309_c0_g1::TRINITY_DN44309_c0_g1_i1::g.26714::m.26714	0.59078	0.80683	0.3685	0.006993	**
TRINITY_DN99508_c0_g1::TRINITY_DN99508_c0_g1_i1::g.18255::m.18255	0.63765	0.77032	0.3855	0.006993	**
TRINITY_DN55407_c0_g1::TRINITY_DN55407_c0_g1_i1::g.4313::m.4313	0.66696	0.74509	0.3911	0.006993	**
TRINITY_DN60013_c0_g1::TRINITY_DN60013_c0_g1_i3::g.37724::m.37724	0.71445	0.69969	0.365	0.006993	**
TRINITY_DN57141_c0_g1::TRINITY_DN57141_c0_g1_i1::g.28956::m.28956	-0.72246	0.69142	0.4095	0.006993	**
TRINITY_DN63851_c1_g3::TRINITY_DN63851_c1_g3_i1::g.30759::m.30759	-0.79635	0.60484	0.459	0.006993	**
TRINITY_DN63539_c3_g1::TRINITY_DN63539_c3_g1_i1::g.19549::m.19549	-0.84172	0.53991	0.4505	0.006993	**
TRINITY_DN59964_c0_g1::TRINITY_DN59964_c0_g1_i2::g.11704::m.11704	-0.84848	0.52922	0.4284	0.006993	**
TRINITY_DN60722_c1_g2::TRINITY_DN60722_c1_g2_i2::g.27871::m.27871	-0.86123	0.50822	0.393	0.006993	**
TRINITY_DN43362_c0_g1::TRINITY_DN43362_c0_g1_i1::g.1811::m.1811	-0.87507	0.48399	0.3644	0.006993	**
TRINITY_DN58875_c0_g1::TRINITY_DN58875_c0_g1_i1::g.17420::m.17420	0.87797	0.47871	0.4025	0.006993	**
TRINITY_DN60973_c2_g3::TRINITY_DN60973_c2_g3_i2::g.12082::m.12082	-0.87997	0.47503	0.3991	0.006993	**
TRINITY_DN60548_c1_g1::TRINITY_DN60548_c1_g1_i1::g.16839::m.16839	-0.88353	0.46837	0.379	0.006993	**
TRINITY_DN4787_c0_g1::TRINITY_DN4787_c0_g1_i1::g.369::m.369	0.89353	0.449	0.3991	0.006993	**
TRINITY_DN54186_c0_g1::TRINITY_DN54186_c0_g1_i1::g.25644::m.25644	0.92426	0.38176	0.3734	0.006993	**
TRINITY_DN45809_c0_g1::TRINITY_DN45809_c0_g1_i1::g.31170::m.31170	0.93269	0.36068	0.4394	0.006993	**
TRINITY_DN37390_c0_g1::TRINITY_DN37390_c0_g1_i1::g.4652::m.4652	0.94283	0.33327	0.417	0.006993	**
TRINITY_DN41440_c0_g1::TRINITY_DN41440_c0_g1_i1::g.8226::m.8226	0.95141	0.30794	0.3792	0.006993	**
TRINITY_DN101123_c0_g1::TRINITY_DN101123_c0_g1_i1::g.40697::m.40697	0.95507	0.29638	0.417	0.006993	**
TRINITY_DN61179_c0_g2::TRINITY_DN61179_c0_g2_i1::g.31654::m.31654	0.96038	0.2787	0.4429	0.006993	**
TRINITY_DN61053_c5_g1::TRINITY_DN61053_c5_g1_i2::g.6372::m.6372	0.96364	0.26719	0.3848	0.006993	**
TRINITY_DN55305_c0_g1::TRINITY_DN55305_c0_g1_i1::g.34979::m.34979	-0.98387	0.17888	0.3734	0.006993	**
TRINITY_DN46648_c0_g1::TRINITY_DN46648_c0_g1_i1::g.30528::m.30528	0.9841	0.17764	0.4328	0.006993	**
TRINITY_DN45238_c0_g1::TRINITY_DN45238_c0_g1_i1::g.10368::m.10368	-0.99038	0.1384	0.3602	0.006993	**
TRINITY_DN52014_c0_g1::TRINITY_DN52014_c0_g1_i1::g.6648::m.6648	0.99596	0.08976	0.4009	0.006993	**
TRINITY_DN62758_c0_g2::TRINITY_DN62758_c0_g2_i1::g.20423::m.20423	-0.9997	-0.02455	0.3911	0.006993	**
TRINITY_DN60765_c2_g2::TRINITY_DN60765_c2_g2_i1::g.27848::m.27848	0.99561	-0.09359	0.4154	0.006993	**
TRINITY_DN58411_c0_g1::TRINITY_DN58411_c0_g1_i1::g.22910::m.22910	0.98471	-0.17418	0.407	0.006993	**
TRINITY_DN63663_c0_g2::TRINITY_DN63663_c0_g2_i2::g.19746::m.19746	0.98064	-0.19582	0.3777	0.006993	**
TRINITY_DN57025_c1_g1::TRINITY_DN57025_c1_g1_i1::g.3421::m.3421	-0.97681	-0.21412	0.4367	0.006993	**
TRINITY_DN10491_c0_g1::TRINITY_DN10491_c0_g1_i1::g.6551::m.6551	-0.97661	-0.21502	0.3976	0.006993	**
TRINITY_DN50326_c0_g1::TRINITY_DN50326_c0_g1_i1::g.23392::m.23392	-0.97241	-0.23329	0.4382	0.006993	**
TRINITY_DN55932_c5_g2::TRINITY_DN55932_c5_g2_i2::g.39799::m.39799	0.96516	-0.26165	0.4125	0.006993	**
TRINITY_DN54190_c0_g1::TRINITY_DN54190_c0_g1_i1::g.25648::m.25648	-0.96269	-0.27062	0.3518	0.006993	**
TRINITY_DN41981_c0_g1::TRINITY_DN41981_c0_g1_i1::g.28849::m.28849	-0.95048	-0.31079	0.3645	0.006993	**
TRINITY_DN52716_c0_g1::TRINITY_DN52716_c0_g1_i1::g.11623::m.11623	0.9056	-0.42414	0.3998	0.006993	**
TRINITY_DN59044_c0_g2::TRINITY_DN59044_c0_g2_i2::g.37409::m.37409	0.89848	-0.43902	0.3954	0.006993	**
TRINITY_DN55899_c0_g1::TRINITY_DN55899_c0_g1_i1::g.39548::m.39548	0.88601	-0.46367	0.4378	0.006993	**
TRINITY_DN59014_c2_g1::TRINITY_DN59014_c2_g1_i1::g.37502::m.37502	-0.87578	-0.48271	0.4076	0.006993	**
TRINITY_DN63550_c0_g2::TRINITY_DN63550_c0_g2_i1::g.19563::m.19563	-0.84591	-0.53333	0.3725	0.006993	**
TRINITY_DN28082_c0_g1::TRINITY_DN28082_c0_g1_i1::g.35692::m.35692	-0.83492	-0.55037	0.4117	0.006993	**
TRINITY_DN76745_c0_g1::TRINITY_DN76745_c0_g1_i1::g.32825::m.32825	-0.80747	-0.58991	0.4294	0.006993	**
TRINITY_DN60561_c0_g1::TRINITY_DN60561_c0_g1_i2::g.16760::m.16760	-0.73587	-0.67712	0.3758	0.006993	**
TRINITY_DN24453_c0_g1::TRINITY_DN24453_c0_g1_i1::g.18150::m.18150	-0.66692	-0.74513	0.3833	0.006993	**
TRINITY_DN63091_c3_g2::TRINITY_DN63091_c3_g2_i1::g.80::m.80	-0.665	-0.74684	0.3814	0.006993	**
TRINITY_DN48514_c0_g1::TRINITY_DN48514_c0_g1_i1::g.23994::m.23994	0.66338	-0.74828	0.4394	0.006993	**
TRINITY_DN62056_c6_g1::TRINITY_DN62056_c6_g1_i1::g.15116::m.15116	-0.66251	-0.74905	0.4453	0.006993	**
TRINITY_DN61856_c2_g4::TRINITY_DN61856_c2_g4_i1::g.36789::m.36789	-0.64039	-0.76805	0.3768	0.006993	**
TRINITY_DN56580_c5_g1::TRINITY_DN56580_c5_g1_i1::g.13656::m.13656	-0.61323	-0.7899	0.4012	0.006993	**
TRINITY_DN59490_c1_g6::TRINITY_DN59490_c1_g6_i1::g.32425::m.32425	0.56201	-0.82713	0.4183	0.006993	**
TRINITY_DN60891_c4_g1::TRINITY_DN60891_c4_g1_i1::g.28159::m.28159	0.52165	-0.85316	0.3948	0.006993	**
TRINITY_DN31411_c0_g1::TRINITY_DN31411_c0_g1_i1::g.24824::m.24824	-0.50407	-0.86366	0.3938	0.006993	**
TRINITY_DN51230_c0_g1::TRINITY_DN51230_c0_g1_i1::g.7422::m.7422	0.50177	-0.865	0.3922	0.006993	**
TRINITY_DN45364_c0_g1::TRINITY_DN45364_c0_g1_i1::g.35904::m.35904	-0.43943	-0.89828	0.3796	0.006993	**
TRINITY_DN61735_c0_g4::TRINITY_DN61735_c0_g4_i1::g.11170::m.11170	-0.43599	-0.89995	0.3802	0.006993	**
TRINITY_DN48162_c0_g1::TRINITY_DN48162_c0_g1_i1::g.29382::m.29382	0.40766	-0.91313	0.3666	0.006993	**
TRINITY_DN60535_c6_g2::TRINITY_DN60535_c6_g2_i1::g.16737::m.16737	-0.27038	-0.96276	0.396	0.006993	**
TRINITY_DN54252_c0_g1::TRINITY_DN54252_c0_g1_i1::g.10155::m.10155	-0.21425	-0.97678	0.3856	0.006993	**
TRINITY_DN55759_c0_g1::TRINITY_DN55759_c0_g1_i1::g.14089::m.14089	0.176	-0.98439	0.4338	0.006993	**
TRINITY_DN36855_c0_g1::TRINITY_DN36855_c0_g1_i1::g.14940::m.14940	0.13977	-0.99018	0.412	0.006993	**
TRINITY_DN49603_c0_g2::TRINITY_DN49603_c0_g2_i1::g.7826::m.7826	-0.05784	-0.99833	0.39	0.006993	**
TRINITY_DN34875_c0_g1::TRINITY_DN34875_c0_g1_i1::g.21893::m.21893	-0.04249	-0.9991	0.3582	0.006993	**
TRINITY_DN58166_c5_g1::TRINITY_DN58166_c5_g1_i1::g.12618::m.12618	-0.0404	-0.99918	0.363	0.006993	**
TRINITY_DN26399_c0_g1::TRINITY_DN26399_c0_g1_i1::g.11513::m.11513	-0.06567	0.99784	0.3539	0.007992	**
TRINITY_DN61698_c1_g2::TRINITY_DN61698_c1_g2_i1::g.27253::m.27253	-0.22152	0.97516	0.3779	0.007992	**
TRINITY_DN59008_c0_g1::TRINITY_DN59008_c0_g1_i1::g.37419::m.37419	-0.33898	0.94079	0.3404	0.007992	**
TRINITY_DN63696_c0_g2::TRINITY_DN63696_c0_g2_i5::g.19967::m.19967	0.6195	0.78499	0.3623	0.007992	**
TRINITY_DN63118_c0_g3::TRINITY_DN63118_c0_g3_i2::g.25298::m.25298	-0.6462	0.76317	0.3541	0.007992	**
TRINITY_DN61033_c0_g2::TRINITY_DN61033_c0_g2_i3::g.6327::m.6327	0.66197	0.74953	0.3924	0.007992	**
TRINITY_DN63110_c1_g1::TRINITY_DN63110_c1_g1_i2::g.25386::m.25386	-0.74727	0.66452	0.4235	0.007992	**
TRINITY_DN56085_c3_g1::TRINITY_DN56085_c3_g1_i3::g.34371::m.34371	-0.7521	0.65904	0.3776	0.007992	**
TRINITY_DN29411_c0_g1::TRINITY_DN29411_c0_g1_i1::g.14194::m.14194	-0.81079	0.58534	0.3869	0.007992	**
TRINITY_DN60581_c6_g1::TRINITY_DN60581_c6_g1_i1::g.16965::m.16965	-0.84605	0.5331	0.3873	0.007992	**
TRINITY_DN60614_c5_g3::TRINITY_DN60614_c5_g3_i1::g.2152::m.2152	0.87211	0.48931	0.3729	0.007992	**
TRINITY_DN58317_c0_g1::TRINITY_DN58317_c0_g1_i4::g.22686::m.22686	0.90237	0.43096	0.3637	0.007992	**
TRINITY_DN54586_c0_g1::TRINITY_DN54586_c0_g1_i2::g.20072::m.20072	0.92141	0.3886	0.3866	0.007992	**
TRINITY_DN62776_c3_g2::TRINITY_DN62776_c3_g2_i1::g.20345::m.20345	-0.93337	0.35891	0.3936	0.007992	**
TRINITY_DN56729_c5_g1::TRINITY_DN56729_c5_g1_i1::g.24363::m.24363	-0.94148	0.33706	0.3665	0.007992	**
TRINITY_DN54051_c0_g1::TRINITY_DN54051_c0_g1_i1::g.440::m.440	0.95443	0.29843	0.3418	0.007992	**
TRINITY_DN49915_c0_g1::TRINITY_DN49915_c0_g1_i1::g.2976::m.2976	-0.99773	0.06739	0.3339	0.007992	**
TRINITY_DN52569_c0_g1::TRINITY_DN52569_c0_g1_i1::g.27350::m.27350	-0.99887	0.0475	0.3769	0.007992	**
TRINITY_DN60952_c0_g1::TRINITY_DN60952_c0_g1_i2::g.12155::m.12155	-0.99981	0.01943	0.3705	0.007992	**
TRINITY_DN28613_c0_g1::TRINITY_DN28613_c0_g1_i1::g.14806::m.14806	-0.99934	-0.03639	0.3745	0.007992	**
TRINITY_DN62467_c2_g1::TRINITY_DN62467_c2_g1_i3::g.26391::m.26391	0.99332	-0.11543	0.3933	0.007992	**
TRINITY_DN56636_c0_g1::TRINITY_DN56636_c0_g1_i3::g.39253::m.39253	-0.99074	-0.1358	0.3504	0.007992	**
TRINITY_DN46695_c0_g1::TRINITY_DN46695_c0_g1_i1::g.30531::m.30531	-0.98916	-0.14686	0.4306	0.007992	**
TRINITY_DN60200_c0_g1::TRINITY_DN60200_c0_g1_i1::g.22264::m.22264	0.98052	-0.19643	0.416	0.007992	**
TRINITY_DN56271_c0_g2::TRINITY_DN56271_c0_g2_i1::g.3862::m.3862	0.97598	-0.21786	0.4076	0.007992	**
TRINITY_DN62449_c1_g1::TRINITY_DN62449_c1_g1_i1::g.26259::m.26259	-0.95991	-0.28032	0.3682	0.007992	**
TRINITY_DN61617_c2_g1::TRINITY_DN61617_c2_g1_i2::g.27167::m.27167	0.92496	-0.38005	0.4012	0.007992	**
TRINITY_DN64096_c8_g3::TRINITY_DN64096_c8_g3_i1::g.9103::m.9103	-0.91472	-0.40409	0.3602	0.007992	**
TRINITY_DN62372_c0_g1::TRINITY_DN62372_c0_g1_i1::g.26121::m.26121	-0.91078	-0.4129	0.3676	0.007992	**
TRINITY_DN61846_c0_g3::TRINITY_DN61846_c0_g3_i1::g.36902::m.36902	0.89926	-0.43741	0.3845	0.007992	**
TRINITY_DN56835_c3_g2::TRINITY_DN56835_c3_g2_i1::g.24633::m.24633	0.87062	-0.49195	0.3626	0.007992	**
TRINITY_DN64008_c7_g2::TRINITY_DN64008_c7_g2_i1::g.8928::m.8928	-0.86147	-0.50781	0.3648	0.007992	**
TRINITY_DN52251_c0_g1::TRINITY_DN52251_c0_g1_i1::g.16126::m.16126	-0.85852	-0.51278	0.3874	0.007992	**
TRINITY_DN50806_c0_g1::TRINITY_DN50806_c0_g1_i1::g.17876::m.17876	0.84729	-0.53113	0.352	0.007992	**
TRINITY_DN63518_c3_g1::TRINITY_DN63518_c3_g1_i1::g.19537::m.19537	0.83505	-0.55017	0.3836	0.007992	**
TRINITY_DN60293_c0_g1::TRINITY_DN60293_c0_g1_i1::g.7131::m.7131	0.77577	-0.63101	0.3777	0.007992	**
TRINITY_DN16545_c0_g1::TRINITY_DN16545_c0_g1_i1::g.12509::m.12509	0.7726	-0.63489	0.41	0.007992	**
TRINITY_DN599_c0_g1::TRINITY_DN599_c0_g1_i1::g.26658::m.26658	-0.53364	-0.84571	0.3749	0.007992	**
TRINITY_DN63663_c0_g3::TRINITY_DN63663_c0_g3_i1::g.19747::m.19747	0.47568	-0.87962	0.3916	0.007992	**
TRINITY_DN41568_c0_g1::TRINITY_DN41568_c0_g1_i1::g.33891::m.33891	0.43215	-0.9018	0.4103	0.007992	**
TRINITY_DN63981_c0_g1::TRINITY_DN63981_c0_g1_i2::g.14347::m.14347	0.38561	-0.92266	0.4016	0.007992	**
TRINITY_DN50201_c0_g1::TRINITY_DN50201_c0_g1_i1::g.38427::m.38427	0.24662	-0.96911	0.3815	0.007992	**
TRINITY_DN60466_c3_g3::TRINITY_DN60466_c3_g3_i6::g.32898::m.32898	0.21061	-0.97757	0.3635	0.007992	**
TRINITY_DN61811_c0_g1::TRINITY_DN61811_c0_g1_i2::g.36726::m.36726	0.1838	-0.98296	0.3818	0.007992	**
TRINITY_DN60044_c0_g1::TRINITY_DN60044_c0_g1_i1::g.37874::m.37874	-0.14216	-0.98984	0.4139	0.007992	**
TRINITY_DN53411_c0_g1::TRINITY_DN53411_c0_g1_i1::g.10791::m.10791	-0.13187	-0.99127	0.3882	0.007992	**
TRINITY_DN49289_c0_g1::TRINITY_DN49289_c0_g1_i2::g.38321::m.38321	-0.10905	-0.99404	0.3901	0.007992	**
TRINITY_DN63270_c0_g1::TRINITY_DN63270_c0_g1_i4::g.9618::m.9618	0.0431	-0.99907	0.3784	0.007992	**
TRINITY_DN35348_c0_g1::TRINITY_DN35348_c0_g1_i1::g.27316::m.27316	-0.02053	-0.99979	0.3877	0.007992	**
TRINITY_DN62635_c2_g2::TRINITY_DN62635_c2_g2_i1::g.36315::m.36315	-0.0144	-0.9999	0.3588	0.007992	**
TRINITY_DN56731_c0_g1::TRINITY_DN56731_c0_g1_i1::g.24196::m.24196	0.05255	0.99862	0.3674	0.008991	**
TRINITY_DN55126_c0_g1::TRINITY_DN55126_c0_g1_i1::g.34815::m.34815	0.06435	0.99793	0.3676	0.008991	**
TRINITY_DN59723_c0_g1::TRINITY_DN59723_c0_g1_i2::g.1895::m.1895	-0.25492	0.96696	0.4398	0.008991	**
TRINITY_DN98970_c0_g1::TRINITY_DN98970_c0_g1_i1::g.3845::m.3845	0.28561	0.95835	0.3833	0.008991	**
TRINITY_DN54150_c0_g1::TRINITY_DN54150_c0_g1_i1::g.25714::m.25714	-0.30989	0.95077	0.4038	0.008991	**
TRINITY_DN53559_c0_g1::TRINITY_DN53559_c0_g1_i1::g.10976::m.10976	-0.37912	0.92535	0.3645	0.008991	**
TRINITY_DN52566_c0_g1::TRINITY_DN52566_c0_g1_i2::g.27354::m.27354	0.47834	0.87817	0.3803	0.008991	**
TRINITY_DN91036_c0_g1::TRINITY_DN91036_c0_g1_i1::g.24154::m.24154	0.60488	0.79631	0.3572	0.008991	**
TRINITY_DN55477_c0_g1::TRINITY_DN55477_c0_g1_i1::g.4418::m.4418	0.60726	0.7945	0.3811	0.008991	**
TRINITY_DN61093_c0_g2::TRINITY_DN61093_c0_g2_i2::g.6282::m.6282	0.63463	0.77282	0.3535	0.008991	**
TRINITY_DN62873_c1_g1::TRINITY_DN62873_c1_g1_i2::g.20764::m.20764	-0.64089	0.76763	0.3725	0.008991	**
TRINITY_DN3086_c0_g1::TRINITY_DN3086_c0_g1_i1::g.26475::m.26475	0.65047	0.75953	0.3767	0.008991	**
TRINITY_DN57329_c3_g2::TRINITY_DN57329_c3_g2_i1::g.13142::m.13142	0.65767	0.75331	0.3771	0.008991	**
TRINITY_DN58555_c1_g1::TRINITY_DN58555_c1_g1_i3::g.7576::m.7576	-0.76481	0.64426	0.3778	0.008991	**
TRINITY_DN60225_c2_g4::TRINITY_DN60225_c2_g4_i1::g.7248::m.7248	0.77172	0.63597	0.3695	0.008991	**
TRINITY_DN60483_c0_g2::TRINITY_DN60483_c0_g2_i1::g.32935::m.32935	-0.81118	0.5848	0.3478	0.008991	**
TRINITY_DN29091_c0_g1::TRINITY_DN29091_c0_g1_i1::g.19298::m.19298	0.83608	0.54861	0.3591	0.008991	**
TRINITY_DN61717_c0_g1::TRINITY_DN61717_c0_g1_i1::g.11109::m.11109	-0.84766	0.53055	0.4275	0.008991	**
TRINITY_DN91327_c0_g1::TRINITY_DN91327_c0_g1_i1::g.34152::m.34152	-0.85572	0.51744	0.3689	0.008991	**
TRINITY_DN56021_c10_g1::TRINITY_DN56021_c10_g1_i1::g.34440::m.34440	-0.87419	0.48558	0.3593	0.008991	**
TRINITY_DN58987_c0_g1::TRINITY_DN58987_c0_g1_i8::g.2592::m.2592	0.885	0.46559	0.426	0.008991	**
TRINITY_DN57711_c4_g1::TRINITY_DN57711_c4_g1_i4::g.8043::m.8043	-0.89389	0.44829	0.3784	0.008991	**
TRINITY_DN19128_c0_g1::TRINITY_DN19128_c0_g1_i1::g.20190::m.20190	0.90286	0.42993	0.3921	0.008991	**
TRINITY_DN63850_c2_g4::TRINITY_DN63850_c2_g4_i1::g.30671::m.30671	-0.90627	0.42269	0.3756	0.008991	**
TRINITY_DN57969_c0_g1::TRINITY_DN57969_c0_g1_i2::g.18031::m.18031	0.90797	0.41903	0.3899	0.008991	**
TRINITY_DN59738_c5_g1::TRINITY_DN59738_c5_g1_i1::g.1889::m.1889	-0.9377	0.34745	0.4047	0.008991	**
TRINITY_DN59790_c0_g1::TRINITY_DN59790_c0_g1_i1::g.1941::m.1941	-0.95415	0.29934	0.3626	0.008991	**
TRINITY_DN76891_c0_g1::TRINITY_DN76891_c0_g1_i1::g.16714::m.16714	0.95489	0.29696	0.3742	0.008991	**
TRINITY_DN61267_c0_g1::TRINITY_DN61267_c0_g1_i1::g.32145::m.32145	0.9741	0.22612	0.3671	0.008991	**
TRINITY_DN53389_c0_g1::TRINITY_DN53389_c0_g1_i1::g.26556::m.26556	-1	-0.00116	0.3835	0.008991	**
TRINITY_DN61508_c0_g1::TRINITY_DN61508_c0_g1_i1::g.26803::m.26803	-0.9992	-0.04008	0.3947	0.008991	**
TRINITY_DN61904_c2_g2::TRINITY_DN61904_c2_g2_i1::g.36808::m.36808	-0.99575	-0.09214	0.3959	0.008991	**
TRINITY_DN63965_c1_g1::TRINITY_DN63965_c1_g1_i1::g.14444::m.14444	0.99024	-0.1394	0.4096	0.008991	**
TRINITY_DN53229_c0_g1::TRINITY_DN53229_c0_g1_i1::g.1181::m.1181	0.97801	-0.20854	0.3432	0.008991	**
TRINITY_DN99738_c0_g1::TRINITY_DN99738_c0_g1_i1::g.3335::m.3335	-0.94146	-0.33713	0.3565	0.008991	**
TRINITY_DN63580_c0_g1::TRINITY_DN63580_c0_g1_i4::g.19504::m.19504	-0.85495	-0.51871	0.3473	0.008991	**
TRINITY_DN59079_c0_g1::TRINITY_DN59079_c0_g1_i2::g.37561::m.37561	-0.80576	-0.59224	0.4036	0.008991	**
TRINITY_DN61129_c1_g1::TRINITY_DN61129_c1_g1_i1::g.31718::m.31718	0.78926	-0.61406	0.3934	0.008991	**
TRINITY_DN55751_c0_g1::TRINITY_DN55751_c0_g1_i1::g.14060::m.14060	-0.68318	-0.73025	0.3883	0.008991	**
TRINITY_DN61067_c4_g1::TRINITY_DN61067_c4_g1_i1::g.6310::m.6310	-0.65633	-0.75447	0.3885	0.008991	**
TRINITY_DN3194_c0_g1::TRINITY_DN3194_c0_g1_i1::g.10274::m.10274	0.5713	-0.82074	0.3746	0.008991	**
TRINITY_DN52592_c0_g1::TRINITY_DN52592_c0_g1_i3::g.27346::m.27346	0.52489	-0.85117	0.3491	0.008991	**
TRINITY_DN57961_c0_g2::TRINITY_DN57961_c0_g2_i1::g.17937::m.17937	-0.51638	-0.85636	0.365	0.008991	**
TRINITY_DN40561_c0_g1::TRINITY_DN40561_c0_g1_i1::g.8553::m.8553	0.51592	-0.85664	0.3775	0.008991	**
TRINITY_DN58828_c0_g1::TRINITY_DN58828_c0_g1_i1::g.17444::m.17444	0.49989	-0.86609	0.3587	0.008991	**
TRINITY_DN58586_c0_g1::TRINITY_DN58586_c0_g1_i1::g.7597::m.7597	0.48792	-0.87289	0.3672	0.008991	**
TRINITY_DN61501_c3_g1::TRINITY_DN61501_c3_g1_i2::g.1470::m.1470	0.29958	-0.95407	0.3722	0.008991	**
TRINITY_DN55419_c0_g1::TRINITY_DN55419_c0_g1_i2::g.4393::m.4393	0.27021	-0.9628	0.3765	0.008991	**
TRINITY_DN47369_c0_g1::TRINITY_DN47369_c0_g1_i1::g.29868::m.29868	-0.09071	-0.99588	0.3543	0.008991	**
TRINITY_DN62205_c1_g1::TRINITY_DN62205_c1_g1_i1::g.15421::m.15421	-0.03062	-0.99953	0.3819	0.008991	**
TRINITY_DN57189_c4_g1::TRINITY_DN57189_c4_g1_i1::g.29044::m.29044	0.07584	0.99712	0.3683	0.00999	**
TRINITY_DN58882_c0_g4::TRINITY_DN58882_c0_g4_i1::g.17555::m.17555	0.24945	0.96839	0.357	0.00999	**
TRINITY_DN57142_c0_g1::TRINITY_DN57142_c0_g1_i1::g.29049::m.29049	-0.62681	0.77917	0.3757	0.00999	**
TRINITY_DN52685_c0_g1::TRINITY_DN52685_c0_g1_i1::g.11507::m.11507	0.7342	0.67894	0.402	0.00999	**
TRINITY_DN63854_c1_g4::TRINITY_DN63854_c1_g4_i3::g.30730::m.30730	-0.77194	0.6357	0.3582	0.00999	**
TRINITY_DN62566_c1_g2::TRINITY_DN62566_c1_g2_i4::g.10469::m.10469	-0.77269	0.63478	0.3596	0.00999	**
TRINITY_DN50887_c0_g1::TRINITY_DN50887_c0_g1_i1::g.3050::m.3050	0.82263	0.56857	0.3783	0.00999	**
TRINITY_DN54482_c0_g1::TRINITY_DN54482_c0_g1_i1::g.35736::m.35736	-0.86236	0.5063	0.3466	0.00999	**
TRINITY_DN28901_c0_g1::TRINITY_DN28901_c0_g1_i1::g.25626::m.25626	0.94252	0.33416	0.3737	0.00999	**
TRINITY_DN59721_c3_g1::TRINITY_DN59721_c3_g1_i3::g.1910::m.1910	0.94808	0.31803	0.3987	0.00999	**
TRINITY_DN46947_c0_g1::TRINITY_DN46947_c0_g1_i1::g.25109::m.25109	-0.98246	0.18648	0.3436	0.00999	**
TRINITY_DN51277_c0_g1::TRINITY_DN51277_c0_g1_i1::g.7401::m.7401	-0.99964	0.02697	0.3638	0.00999	**
TRINITY_DN58224_c0_g1::TRINITY_DN58224_c0_g1_i3::g.38122::m.38122	-0.99497	-0.10022	0.3348	0.00999	**
TRINITY_DN44202_c0_g1::TRINITY_DN44202_c0_g1_i1::g.1267::m.1267	0.99305	-0.11766	0.3778	0.00999	**
TRINITY_DN1934_c0_g1::TRINITY_DN1934_c0_g1_i1::g.16211::m.16211	-0.99299	-0.11816	0.3253	0.00999	**
TRINITY_DN41886_c0_g1::TRINITY_DN41886_c0_g1_i1::g.3268::m.3268	0.99157	-0.12961	0.3708	0.00999	**
TRINITY_DN48741_c0_g1::TRINITY_DN48741_c0_g1_i2::g.8427::m.8427	-0.99147	-0.13033	0.3586	0.00999	**
TRINITY_DN84184_c0_g1::TRINITY_DN84184_c0_g1_i1::g.2868::m.2868	0.98942	-0.14507	0.3575	0.00999	**
TRINITY_DN55364_c0_g1::TRINITY_DN55364_c0_g1_i1::g.19148::m.19148	-0.98581	-0.16789	0.3406	0.00999	**
TRINITY_DN63272_c0_g3::TRINITY_DN63272_c0_g3_i2::g.9509::m.9509	0.94566	-0.32515	0.3754	0.00999	**
TRINITY_DN59052_c1_g3::TRINITY_DN59052_c1_g3_i2::g.37524::m.37524	-0.94227	-0.33486	0.3293	0.00999	**
TRINITY_DN55781_c0_g1::TRINITY_DN55781_c0_g1_i3::g.14041::m.14041	-0.92934	-0.36923	0.3549	0.00999	**
TRINITY_DN62188_c3_g3::TRINITY_DN62188_c3_g3_i1::g.15352::m.15352	0.90754	-0.41997	0.3413	0.00999	**
TRINITY_DN59424_c0_g1::TRINITY_DN59424_c0_g1_i1::g.32430::m.32430	-0.84789	-0.53017	0.4026	0.00999	**
TRINITY_DN59618_c0_g2::TRINITY_DN59618_c0_g2_i6::g.16654::m.16654	0.81281	-0.58252	0.355	0.00999	**
TRINITY_DN62737_c1_g1::TRINITY_DN62737_c1_g1_i1::g.20438::m.20438	-0.81164	-0.58416	0.3883	0.00999	**
TRINITY_DN63642_c0_g1::TRINITY_DN63642_c0_g1_i2::g.19803::m.19803	0.78011	-0.62564	0.3717	0.00999	**
TRINITY_DN24826_c0_g1::TRINITY_DN24826_c0_g1_i1::g.12861::m.12861	-0.72362	-0.6902	0.3626	0.00999	**
TRINITY_DN61246_c0_g1::TRINITY_DN61246_c0_g1_i5::g.32138::m.32138	-0.60666	-0.79496	0.3507	0.00999	**
TRINITY_DN59065_c10_g1::TRINITY_DN59065_c10_g1_i3::g.37333::m.37333	-0.59455	-0.80406	0.3745	0.00999	**
TRINITY_DN29648_c0_g1::TRINITY_DN29648_c0_g1_i1::g.24994::m.24994	0.58009	-0.81456	0.3554	0.00999	**
TRINITY_DN64050_c1_g1::TRINITY_DN64050_c1_g1_i2::g.9093::m.9093	0.52632	-0.85029	0.3642	0.00999	**
TRINITY_DN10745_c0_g1::TRINITY_DN10745_c0_g1_i1::g.16064::m.16064	0.30549	-0.9522	0.3686	0.00999	**
TRINITY_DN51036_c0_g1::TRINITY_DN51036_c0_g1_i1::g.22442::m.22442	-0.20131	-0.97953	0.3664	0.00999	**
TRINITY_DN61353_c0_g1::TRINITY_DN61353_c0_g1_i2::g.15882::m.15882	-0.19712	-0.98038	0.4037	0.00999	**
TRINITY_DN59936_c0_g1::TRINITY_DN59936_c0_g1_i2::g.11841::m.11841	0.09702	-0.99528	0.3761	0.00999	**
TRINITY_DN56545_c0_g1::TRINITY_DN56545_c0_g1_i1::g.13588::m.13588	-0.0495	-0.99877	0.3461	0.00999	**
TRINITY_DN58365_c9_g1::TRINITY_DN58365_c9_g1_i1::g.22796::m.22796	-0.02163	-0.99977	0.3718	0.00999	**
TRINITY_DN56568_c0_g1::TRINITY_DN56568_c0_g1_i1::g.13705::m.13705	0.01526	-0.99988	0.3607	0.00999	**
TRINITY_DN61751_c2_g2::TRINITY_DN61751_c2_g2_i1::g.11210::m.11210	0.00007	-1	0.3644	0.00999	**
TRINITY_DN61172_c5_g1::TRINITY_DN61172_c5_g1_i1::g.31852::m.31852	0.30615	0.95198	0.367	0.010989	*
TRINITY_DN58762_c8_g1::TRINITY_DN58762_c8_g1_i1::g.17159::m.17159	-0.34525	0.93851	0.3319	0.010989	*
TRINITY_DN62066_c0_g1::TRINITY_DN62066_c0_g1_i3::g.15041::m.15041	-0.40861	0.91271	0.3889	0.010989	*
TRINITY_DN62108_c1_g1::TRINITY_DN62108_c1_g1_i1::g.15418::m.15418	-0.44767	0.8942	0.3971	0.010989	*
TRINITY_DN38211_c0_g1::TRINITY_DN38211_c0_g1_i1::g.4285::m.4285	0.47021	0.88255	0.3781	0.010989	*
TRINITY_DN54228_c0_g1::TRINITY_DN54228_c0_g1_i1::g.10140::m.10140	0.58945	0.8078	0.3498	0.010989	*
TRINITY_DN61259_c0_g1::TRINITY_DN61259_c0_g1_i1::g.32162::m.32162	0.60572	0.79567	0.3496	0.010989	*
TRINITY_DN62747_c0_g1::TRINITY_DN62747_c0_g1_i2::g.20485::m.20485	-0.62186	0.78313	0.3645	0.010989	*
TRINITY_DN51878_c0_g1::TRINITY_DN51878_c0_g1_i1::g.12287::m.12287	-0.6262	0.77966	0.3386	0.010989	*
TRINITY_DN55459_c0_g1::TRINITY_DN55459_c0_g1_i1::g.4316::m.4316	0.69336	0.72059	0.3642	0.010989	*
TRINITY_DN51083_c0_g1::TRINITY_DN51083_c0_g1_i1::g.22468::m.22468	-0.72628	0.68739	0.3443	0.010989	*
TRINITY_DN85940_c0_g1::TRINITY_DN85940_c0_g1_i1::g.16488::m.16488	0.72836	0.68519	0.3391	0.010989	*
TRINITY_DN56573_c1_g1::TRINITY_DN56573_c1_g1_i3::g.13568::m.13568	0.84459	0.53541	0.3646	0.010989	*
TRINITY_DN62184_c0_g2::TRINITY_DN62184_c0_g2_i1::g.15411::m.15411	-0.91034	0.41387	0.3842	0.010989	*
TRINITY_DN61621_c4_g1::TRINITY_DN61621_c4_g1_i1::g.27095::m.27095	0.94594	0.32434	0.3483	0.010989	*
TRINITY_DN61943_c5_g1::TRINITY_DN61943_c5_g1_i1::g.21234::m.21234	-0.96365	0.26717	0.3897	0.010989	*
TRINITY_DN24869_c0_g1::TRINITY_DN24869_c0_g1_i1::g.12858::m.12858	0.983	0.1836	0.3635	0.010989	*
TRINITY_DN60887_c0_g2::TRINITY_DN60887_c0_g2_i2::g.28175::m.28175	0.99287	0.11921	0.3427	0.010989	*
TRINITY_DN61901_c0_g2::TRINITY_DN61901_c0_g2_i1::g.36778::m.36778	-0.99857	0.05347	0.3417	0.010989	*
TRINITY_DN62423_c0_g1::TRINITY_DN62423_c0_g1_i3::g.26393::m.26393	-0.99467	-0.10308	0.3379	0.010989	*
TRINITY_DN52057_c0_g1::TRINITY_DN52057_c0_g1_i1::g.6626::m.6626	-0.97677	-0.2143	0.355	0.010989	*
TRINITY_DN63954_c2_g1::TRINITY_DN63954_c2_g1_i2::g.14421::m.14421	0.94857	-0.31655	0.3373	0.010989	*
TRINITY_DN55138_c0_g1::TRINITY_DN55138_c0_g1_i1::g.34877::m.34877	-0.93934	-0.34298	0.3668	0.010989	*
TRINITY_DN50174_c0_g2::TRINITY_DN50174_c0_g2_i1::g.38450::m.38450	0.93797	-0.34672	0.3924	0.010989	*
TRINITY_DN43672_c0_g1::TRINITY_DN43672_c0_g1_i1::g.11955::m.11955	-0.93305	-0.35975	0.3738	0.010989	*
TRINITY_DN58262_c0_g1::TRINITY_DN58262_c0_g1_i1::g.38119::m.38119	0.92598	-0.37757	0.3714	0.010989	*
TRINITY_DN50703_c0_g1::TRINITY_DN50703_c0_g1_i1::g.17750::m.17750	-0.88664	-0.46245	0.3643	0.010989	*
TRINITY_DN59136_c4_g1::TRINITY_DN59136_c4_g1_i1::g.21796::m.21796	-0.86162	-0.50756	0.3964	0.010989	*
TRINITY_DN43730_c0_g1::TRINITY_DN43730_c0_g1_i1::g.37201::m.37201	0.78598	-0.61826	0.3546	0.010989	*
TRINITY_DN40262_c0_g1::TRINITY_DN40262_c0_g1_i1::g.13738::m.13738	-0.76095	-0.64881	0.398	0.010989	*
TRINITY_DN42175_c0_g1::TRINITY_DN42175_c0_g1_i1::g.7488::m.7488	0.73955	-0.6731	0.351	0.010989	*
TRINITY_DN50167_c0_g2::TRINITY_DN50167_c0_g2_i1::g.38453::m.38453	-0.73622	-0.67674	0.3168	0.010989	*
TRINITY_DN41118_c0_g1::TRINITY_DN41118_c0_g1_i2::g.38816::m.38816	-0.7209	-0.69304	0.3517	0.010989	*
TRINITY_DN60377_c0_g2::TRINITY_DN60377_c0_g2_i1::g.32679::m.32679	-0.71024	-0.70396	0.3328	0.010989	*
TRINITY_DN60064_c0_g1::TRINITY_DN60064_c0_g1_i1::g.37904::m.37904	-0.69186	-0.72203	0.3747	0.010989	*
TRINITY_DN63319_c0_g1::TRINITY_DN63319_c0_g1_i1::g.9827::m.9827	-0.60905	-0.79313	0.3542	0.010989	*
TRINITY_DN53743_c0_g1::TRINITY_DN53743_c0_g1_i1::g.20943::m.20943	-0.54497	-0.83845	0.3638	0.010989	*
TRINITY_DN44957_c0_g1::TRINITY_DN44957_c0_g1_i1::g.31417::m.31417	0.54181	-0.8405	0.3642	0.010989	*
TRINITY_DN59176_c4_g6::TRINITY_DN59176_c4_g6_i1::g.21875::m.21875	-0.53263	-0.84635	0.3581	0.010989	*
TRINITY_DN59014_c1_g2::TRINITY_DN59014_c1_g2_i1::g.37501::m.37501	-0.53157	-0.84701	0.379	0.010989	*
TRINITY_DN59742_c0_g2::TRINITY_DN59742_c0_g2_i1::g.1843::m.1843	0.52587	-0.85057	0.3467	0.010989	*
TRINITY_DN62790_c3_g1::TRINITY_DN62790_c3_g1_i2::g.20368::m.20368	-0.50413	-0.86363	0.4001	0.010989	*
TRINITY_DN58815_c1_g1::TRINITY_DN58815_c1_g1_i10::g.17510::m.17510	0.46635	-0.8846	0.3549	0.010989	*
TRINITY_DN58527_c0_g1::TRINITY_DN58527_c0_g1_i1::g.7570::m.7570	0.44525	-0.89541	0.3759	0.010989	*
TRINITY_DN58930_c4_g1::TRINITY_DN58930_c4_g1_i1::g.2731::m.2731	-0.43633	-0.89979	0.3705	0.010989	*
TRINITY_DN61499_c0_g2::TRINITY_DN61499_c0_g2_i1::g.1423::m.1423	-0.4007	-0.91621	0.3713	0.010989	*
TRINITY_DN58609_c6_g4::TRINITY_DN58609_c6_g4_i2::g.33336::m.33336	-0.36628	-0.9305	0.3625	0.010989	*
TRINITY_DN57562_c3_g1::TRINITY_DN57562_c3_g1_i1::g.23532::m.23532	-0.31422	-0.94935	0.3603	0.010989	*
TRINITY_DN46072_c0_g1::TRINITY_DN46072_c0_g1_i1::g.9470::m.9470	0.27133	-0.96249	0.3866	0.010989	*
TRINITY_DN62893_c1_g4::TRINITY_DN62893_c1_g4_i1::g.20745::m.20745	0.17648	-0.9843	0.3608	0.010989	*
TRINITY_DN64047_c6_g2::TRINITY_DN64047_c6_g2_i6::g.8948::m.8948	0.1573	-0.98755	0.3701	0.010989	*
TRINITY_DN55379_c3_g5::TRINITY_DN55379_c3_g5_i1::g.19247::m.19247	0.11586	-0.99327	0.3689	0.010989	*
TRINITY_DN58992_c0_g1::TRINITY_DN58992_c0_g1_i4::g.2783::m.2783	-0.01153	-0.99993	0.3308	0.010989	*
TRINITY_DN47745_c0_g1::TRINITY_DN47745_c0_g1_i1::g.24764::m.24764	0.00582	-0.99998	0.3509	0.010989	*
TRINITY_DN56001_c0_g1::TRINITY_DN56001_c0_g1_i1::g.39745::m.39745	0.11325	0.99357	0.3485	0.011988	*
TRINITY_DN48342_c0_g1::TRINITY_DN48342_c0_g1_i1::g.13423::m.13423	0.1523	0.98833	0.3588	0.011988	*
TRINITY_DN54673_c0_g1::TRINITY_DN54673_c0_g1_i1::g.5088::m.5088	0.15513	0.98789	0.3679	0.011988	*
TRINITY_DN60985_c0_g1::TRINITY_DN60985_c0_g1_i2::g.12213::m.12213	0.217	0.97617	0.3431	0.011988	*
TRINITY_DN55986_c0_g1::TRINITY_DN55986_c0_g1_i2::g.39693::m.39693	-0.28549	0.95838	0.3398	0.011988	*
TRINITY_DN52648_c0_g1::TRINITY_DN52648_c0_g1_i1::g.11477::m.11477	0.39322	0.91944	0.3371	0.011988	*
TRINITY_DN52045_c0_g1::TRINITY_DN52045_c0_g1_i3::g.6645::m.6645	0.45989	0.88797	0.3587	0.011988	*
TRINITY_DN61250_c0_g1::TRINITY_DN61250_c0_g1_i2::g.32058::m.32058	-0.47684	0.87899	0.3409	0.011988	*
TRINITY_DN47127_c0_g1::TRINITY_DN47127_c0_g1_i1::g.18915::m.18915	0.49663	0.86796	0.3244	0.011988	*
TRINITY_DN56140_c0_g1::TRINITY_DN56140_c0_g1_i2::g.18653::m.18653	0.56394	0.82581	0.3538	0.011988	*
TRINITY_DN66669_c0_g1::TRINITY_DN66669_c0_g1_i1::g.23280::m.23280	0.62979	0.77677	0.361	0.011988	*
TRINITY_DN59166_c0_g1::TRINITY_DN59166_c0_g1_i1::g.21824::m.21824	-0.75476	0.656	0.3656	0.011988	*
TRINITY_DN51252_c0_g1::TRINITY_DN51252_c0_g1_i1::g.7430::m.7430	0.84054	0.54175	0.3113	0.011988	*
TRINITY_DN62872_c0_g1::TRINITY_DN62872_c0_g1_i5::g.20644::m.20644	-0.87162	0.49018	0.331	0.011988	*
TRINITY_DN63921_c7_g1::TRINITY_DN63921_c7_g1_i2::g.14426::m.14426	0.90463	0.4262	0.3514	0.011988	*
TRINITY_DN60962_c0_g1::TRINITY_DN60962_c0_g1_i2::g.12130::m.12130	-0.91889	0.39451	0.3523	0.011988	*
TRINITY_DN63705_c0_g1::TRINITY_DN63705_c0_g1_i3::g.19880::m.19880	-0.93731	0.34849	0.3773	0.011988	*
TRINITY_DN61395_c0_g1::TRINITY_DN61395_c0_g1_i1::g.15991::m.15991	0.94045	0.33992	0.3667	0.011988	*
TRINITY_DN61006_c0_g1::TRINITY_DN61006_c0_g1_i1::g.12181::m.12181	0.97816	0.20784	0.3578	0.011988	*
TRINITY_DN16751_c0_g1::TRINITY_DN16751_c0_g1_i1::g.38079::m.38079	0.99636	-0.0853	0.351	0.011988	*
TRINITY_DN25611_c0_g1::TRINITY_DN25611_c0_g1_i1::g.12420::m.12420	-0.99594	-0.09004	0.3726	0.011988	*
TRINITY_DN57702_c4_g3::TRINITY_DN57702_c4_g3_i1::g.23892::m.23892	0.93505	-0.35452	0.3691	0.011988	*
TRINITY_DN59318_c0_g1::TRINITY_DN59318_c0_g1_i1::g.6857::m.6857	-0.92799	-0.37259	0.3949	0.011988	*
TRINITY_DN56970_c0_g1::TRINITY_DN56970_c0_g1_i1::g.8690::m.8690	0.92608	-0.37733	0.369	0.011988	*
TRINITY_DN60223_c0_g1::TRINITY_DN60223_c0_g1_i1::g.7133::m.7133	0.92193	-0.38735	0.3357	0.011988	*
TRINITY_DN61391_c1_g2::TRINITY_DN61391_c1_g2_i3::g.15810::m.15810	0.89772	-0.44057	0.3523	0.011988	*
TRINITY_DN39592_c0_g1::TRINITY_DN39592_c0_g1_i1::g.24176::m.24176	-0.8664	-0.49936	0.376	0.011988	*
TRINITY_DN60651_c0_g1::TRINITY_DN60651_c0_g1_i2::g.2257::m.2257	-0.78029	-0.62541	0.3386	0.011988	*
TRINITY_DN105379_c0_g1::TRINITY_DN105379_c0_g1_i1::g.40158::m.40158	0.76265	-0.64681	0.4	0.011988	*
TRINITY_DN56194_c0_g1::TRINITY_DN56194_c0_g1_i1::g.18667::m.18667	0.73106	-0.68232	0.3548	0.011988	*
TRINITY_DN50473_c0_g1::TRINITY_DN50473_c0_g1_i2::g.7941::m.7941	-0.64314	-0.76575	0.3354	0.011988	*
TRINITY_DN61805_c2_g2::TRINITY_DN61805_c2_g2_i2::g.11292::m.11292	-0.57542	-0.81786	0.3739	0.011988	*
TRINITY_DN2428_c0_g1::TRINITY_DN2428_c0_g1_i1::g.29853::m.29853	-0.47917	-0.87772	0.3619	0.011988	*
TRINITY_DN49256_c0_g1::TRINITY_DN49256_c0_g1_i1::g.38346::m.38346	0.39215	-0.9199	0.3411	0.011988	*
TRINITY_DN41860_c0_g1::TRINITY_DN41860_c0_g1_i1::g.3252::m.3252	-0.38094	-0.9246	0.347	0.011988	*
TRINITY_DN64047_c4_g1::TRINITY_DN64047_c4_g1_i4::g.8934::m.8934	0.33399	-0.94258	0.3605	0.011988	*
TRINITY_DN56754_c1_g2::TRINITY_DN56754_c1_g2_i1::g.24267::m.24267	0.20856	-0.97801	0.3798	0.011988	*
TRINITY_DN63390_c0_g1::TRINITY_DN63390_c0_g1_i1::g.10008::m.10008	0.17554	-0.98447	0.3673	0.011988	*
TRINITY_DN63391_c0_g2::TRINITY_DN63391_c0_g2_i1::g.9892::m.9892	-0.15674	-0.98764	0.3616	0.011988	*
TRINITY_DN63228_c0_g2::TRINITY_DN63228_c0_g2_i1::g.9605::m.9605	-0.14253	-0.98979	0.3439	0.011988	*
TRINITY_DN62275_c6_g1::TRINITY_DN62275_c6_g1_i2::g.643::m.643	0.10247	-0.99474	0.3614	0.011988	*
TRINITY_DN23124_c0_g1::TRINITY_DN23124_c0_g1_i1::g.24115::m.24115	0.01733	-0.99985	0.3671	0.011988	*
TRINITY_DN52576_c0_g1::TRINITY_DN52576_c0_g1_i1::g.27352::m.27352	-0.35683	0.93417	0.3684	0.012987	*
TRINITY_DN84508_c0_g1::TRINITY_DN84508_c0_g1_i1::g.38052::m.38052	0.43655	0.89968	0.3309	0.012987	*
TRINITY_DN63845_c1_g2::TRINITY_DN63845_c1_g2_i1::g.30720::m.30720	0.64694	0.76254	0.3498	0.012987	*
TRINITY_DN61679_c0_g1::TRINITY_DN61679_c0_g1_i3::g.27199::m.27199	0.699	0.71512	0.3933	0.012987	*
TRINITY_DN61996_c2_g1::TRINITY_DN61996_c2_g1_i3::g.21262::m.21262	-0.71954	0.69445	0.3521	0.012987	*
TRINITY_DN63387_c0_g4::TRINITY_DN63387_c0_g4_i1::g.9795::m.9795	0.7422	0.67018	0.3435	0.012987	*
TRINITY_DN61784_c0_g1::TRINITY_DN61784_c0_g1_i1::g.11258::m.11258	0.7479	0.66381	0.365	0.012987	*
TRINITY_DN61073_c2_g4::TRINITY_DN61073_c2_g4_i2::g.6279::m.6279	0.75705	0.65336	0.3457	0.012987	*
TRINITY_DN59756_c0_g2::TRINITY_DN59756_c0_g2_i1::g.2053::m.2053	-0.78991	0.61322	0.3491	0.012987	*
TRINITY_DN53395_c0_g1::TRINITY_DN53395_c0_g1_i1::g.26513::m.26513	0.82774	0.56111	0.3422	0.012987	*
TRINITY_DN62746_c1_g1::TRINITY_DN62746_c1_g1_i2::g.20297::m.20297	0.83523	0.54989	0.3271	0.012987	*
TRINITY_DN63808_c1_g1::TRINITY_DN63808_c1_g1_i1::g.30683::m.30683	-0.87125	0.49084	0.3536	0.012987	*
TRINITY_DN62132_c0_g1::TRINITY_DN62132_c0_g1_i1::g.15286::m.15286	-0.92163	0.38806	0.345	0.012987	*
TRINITY_DN33952_c0_g1::TRINITY_DN33952_c0_g1_i1::g.38270::m.38270	0.95745	0.28861	0.3397	0.012987	*
TRINITY_DN58856_c5_g2::TRINITY_DN58856_c5_g2_i1::g.17437::m.17437	-0.96095	0.27673	0.3726	0.012987	*
TRINITY_DN4557_c0_g1::TRINITY_DN4557_c0_g1_i1::g.6580::m.6580	0.96249	0.27133	0.3599	0.012987	*
TRINITY_DN49480_c0_g2::TRINITY_DN49480_c0_g2_i1::g.7749::m.7749	0.9994	-0.03463	0.3392	0.012987	*
TRINITY_DN61051_c0_g1::TRINITY_DN61051_c0_g1_i2::g.6439::m.6439	0.99584	-0.09117	0.3572	0.012987	*
TRINITY_DN56678_c0_g2::TRINITY_DN56678_c0_g2_i1::g.39168::m.39168	-0.99479	-0.10191	0.34	0.012987	*
TRINITY_DN51904_c0_g3::TRINITY_DN51904_c0_g3_i1::g.12279::m.12279	-0.97865	-0.20555	0.3096	0.012987	*
TRINITY_DN61261_c0_g1::TRINITY_DN61261_c0_g1_i1::g.32064::m.32064	-0.97333	-0.22943	0.3311	0.012987	*
TRINITY_DN60662_c0_g1::TRINITY_DN60662_c0_g1_i2::g.2197::m.2197	-0.96356	-0.26748	0.3824	0.012987	*
TRINITY_DN914_c0_g1::TRINITY_DN914_c0_g1_i1::g.28427::m.28427	-0.95552	-0.29492	0.3007	0.012987	*
TRINITY_DN60089_c1_g2::TRINITY_DN60089_c1_g2_i1::g.37860::m.37860	-0.80378	-0.59493	0.3392	0.012987	*
TRINITY_DN60803_c0_g1::TRINITY_DN60803_c0_g1_i1::g.27750::m.27750	0.73693	-0.67597	0.3338	0.012987	*
TRINITY_DN54374_c0_g1::TRINITY_DN54374_c0_g1_i1::g.35502::m.35502	0.70561	-0.7086	0.3704	0.012987	*
TRINITY_DN59306_c3_g3::TRINITY_DN59306_c3_g3_i1::g.22019::m.22019	0.62552	-0.78021	0.3394	0.012987	*
TRINITY_DN91302_c0_g1::TRINITY_DN91302_c0_g1_i1::g.8566::m.8566	0.60547	-0.79587	0.3686	0.012987	*
TRINITY_DN58860_c6_g1::TRINITY_DN58860_c6_g1_i2::g.17531::m.17531	0.59539	-0.80343	0.3589	0.012987	*
TRINITY_DN7916_c0_g1::TRINITY_DN7916_c0_g1_i1::g.11068::m.11068	0.57086	-0.82105	0.3606	0.012987	*
TRINITY_DN49792_c0_g1::TRINITY_DN49792_c0_g1_i1::g.17685::m.17685	0.46719	-0.88416	0.3484	0.012987	*
TRINITY_DN57751_c0_g1::TRINITY_DN57751_c0_g1_i4::g.8125::m.8125	-0.42785	-0.90385	0.3572	0.012987	*
TRINITY_DN85073_c0_g1::TRINITY_DN85073_c0_g1_i1::g.27704::m.27704	-0.35205	-0.93598	0.3391	0.012987	*
TRINITY_DN61822_c0_g1::TRINITY_DN61822_c0_g1_i1::g.36913::m.36913	0.27547	-0.96131	0.3467	0.012987	*
TRINITY_DN56911_c0_g1::TRINITY_DN56911_c0_g1_i1::g.8627::m.8627	0.24288	-0.97006	0.3534	0.012987	*
TRINITY_DN60150_c2_g2::TRINITY_DN60150_c2_g2_i1::g.22271::m.22271	0.21796	-0.97596	0.3405	0.012987	*
TRINITY_DN99394_c0_g1::TRINITY_DN99394_c0_g1_i1::g.8351::m.8351	-0.10693	-0.99427	0.3032	0.012987	*
TRINITY_DN57957_c1_g1::TRINITY_DN57957_c1_g1_i1::g.17931::m.17931	-0.07736	-0.997	0.3365	0.012987	*
TRINITY_DN57536_c2_g2::TRINITY_DN57536_c2_g2_i1::g.23446::m.23446	-0.06908	-0.99761	0.3647	0.012987	*
TRINITY_DN60252_c2_g1::TRINITY_DN60252_c2_g1_i1::g.7185::m.7185	0.06837	-0.99766	0.3559	0.012987	*
TRINITY_DN59039_c0_g1::TRINITY_DN59039_c0_g1_i1::g.37346::m.37346	-0.07567	0.99713	0.354	0.013986	*
TRINITY_DN52643_c0_g1::TRINITY_DN52643_c0_g1_i1::g.11452::m.11452	0.1745	0.98466	0.3405	0.013986	*
TRINITY_DN40778_c0_g1::TRINITY_DN40778_c0_g1_i1::g.34241::m.34241	-0.2331	0.97245	0.3362	0.013986	*
TRINITY_DN54877_c0_g1::TRINITY_DN54877_c0_g1_i1::g.30897::m.30897	-0.31462	0.94922	0.3253	0.013986	*
TRINITY_DN63140_c0_g1::TRINITY_DN63140_c0_g1_i1::g.25378::m.25378	0.39804	0.91737	0.3127	0.013986	*
TRINITY_DN57757_c0_g1::TRINITY_DN57757_c0_g1_i1::g.8078::m.8078	0.49147	0.8709	0.3505	0.013986	*
TRINITY_DN60295_c0_g1::TRINITY_DN60295_c0_g1_i3::g.7281::m.7281	-0.56327	0.82627	0.3446	0.013986	*
TRINITY_DN30560_c0_g1::TRINITY_DN30560_c0_g1_i2::g.39913::m.39913	0.60597	0.79549	0.3434	0.013986	*
TRINITY_DN85548_c0_g1::TRINITY_DN85548_c0_g1_i1::g.21928::m.21928	0.68598	0.72762	0.3652	0.013986	*
TRINITY_DN58777_c3_g1::TRINITY_DN58777_c3_g1_i3::g.17291::m.17291	-0.77112	0.63669	0.3567	0.013986	*
TRINITY_DN59814_c1_g1::TRINITY_DN59814_c1_g1_i1::g.27616::m.27616	-0.77495	0.63203	0.3353	0.013986	*
TRINITY_DN62187_c14_g1::TRINITY_DN62187_c14_g1_i1::g.15269::m.15269	0.77877	0.62732	0.3797	0.013986	*
TRINITY_DN63627_c6_g1::TRINITY_DN63627_c6_g1_i4::g.19850::m.19850	-0.79694	0.60406	0.3614	0.013986	*
TRINITY_DN57095_c0_g1::TRINITY_DN57095_c0_g1_i2::g.3371::m.3371	0.816	0.57805	0.3944	0.013986	*
TRINITY_DN52217_c0_g1::TRINITY_DN52217_c0_g1_i1::g.16151::m.16151	0.94305	0.33264	0.3288	0.013986	*
TRINITY_DN62492_c0_g1::TRINITY_DN62492_c0_g1_i1::g.26243::m.26243	0.94387	0.33031	0.3209	0.013986	*
TRINITY_DN61375_c0_g1::TRINITY_DN61375_c0_g1_i1::g.15804::m.15804	0.95794	0.28698	0.3129	0.013986	*
TRINITY_DN95340_c0_g1::TRINITY_DN95340_c0_g1_i1::g.21010::m.21010	-0.96276	0.27035	0.3414	0.013986	*
TRINITY_DN63154_c1_g1::TRINITY_DN63154_c1_g1_i5::g.25529::m.25529	-0.96531	0.26111	0.3135	0.013986	*
TRINITY_DN52237_c3_g1::TRINITY_DN52237_c3_g1_i1::g.16109::m.16109	-0.96571	0.25963	0.3629	0.013986	*
TRINITY_DN44510_c0_g1::TRINITY_DN44510_c0_g1_i1::g.36605::m.36605	-0.97131	0.23782	0.3385	0.013986	*
TRINITY_DN54340_c0_g1::TRINITY_DN54340_c0_g1_i1::g.35537::m.35537	-0.97385	0.2272	0.3164	0.013986	*
TRINITY_DN52397_c0_g1::TRINITY_DN52397_c0_g1_i1::g.16271::m.16271	0.98361	0.18032	0.3104	0.013986	*
TRINITY_DN85832_c0_g1::TRINITY_DN85832_c0_g1_i1::g.16210::m.16210	0.99064	0.13647	0.3375	0.013986	*
TRINITY_DN56646_c10_g2::TRINITY_DN56646_c10_g2_i1::g.39139::m.39139	0.9915	0.13011	0.3437	0.013986	*
TRINITY_DN17117_c0_g1::TRINITY_DN17117_c0_g1_i1::g.2387::m.2387	-0.99423	0.10723	0.343	0.013986	*
TRINITY_DN59202_c3_g3::TRINITY_DN59202_c3_g3_i1::g.21856::m.21856	0.8399	-0.54274	0.3714	0.013986	*
TRINITY_DN61285_c4_g1::TRINITY_DN61285_c4_g1_i3::g.31969::m.31969	0.82479	-0.56544	0.328	0.013986	*
TRINITY_DN54798_c0_g1::TRINITY_DN54798_c0_g1_i2::g.5258::m.5258	-0.82061	-0.57149	0.3396	0.013986	*
TRINITY_DN51771_c0_g1::TRINITY_DN51771_c0_g1_i1::g.28227::m.28227	-0.7783	-0.62789	0.3749	0.013986	*
TRINITY_DN61681_c2_g1::TRINITY_DN61681_c2_g1_i2::g.27043::m.27043	0.72283	-0.69102	0.3549	0.013986	*
TRINITY_DN86307_c0_g1::TRINITY_DN86307_c0_g1_i1::g.21466::m.21466	-0.67559	-0.73728	0.3307	0.013986	*
TRINITY_DN55904_c0_g1::TRINITY_DN55904_c0_g1_i1::g.39600::m.39600	-0.66101	-0.75038	0.3155	0.013986	*
TRINITY_DN57978_c8_g1::TRINITY_DN57978_c8_g1_i1::g.18085::m.18085	-0.56476	-0.82525	0.3418	0.013986	*
TRINITY_DN44903_c0_g1::TRINITY_DN44903_c0_g1_i1::g.6062::m.6062	-0.43733	-0.8993	0.361	0.013986	*
TRINITY_DN55853_c0_g1::TRINITY_DN55853_c0_g1_i1::g.39582::m.39582	0.40424	-0.91465	0.3462	0.013986	*
TRINITY_DN6066_c0_g1::TRINITY_DN6066_c0_g1_i1::g.3225::m.3225	-0.38557	-0.92268	0.3435	0.013986	*
TRINITY_DN60307_c3_g2::TRINITY_DN60307_c3_g2_i2::g.32622::m.32622	-0.33116	-0.94357	0.3457	0.013986	*
TRINITY_DN53790_c0_g1::TRINITY_DN53790_c0_g1_i2::g.20877::m.20877	0.29374	-0.95588	0.3268	0.013986	*
TRINITY_DN57504_c0_g1::TRINITY_DN57504_c0_g1_i1::g.38713::m.38713	0.26077	-0.9654	0.3353	0.013986	*
TRINITY_DN50647_c0_g1::TRINITY_DN50647_c0_g1_i1::g.17767::m.17767	0.23629	-0.97168	0.3377	0.013986	*
TRINITY_DN60750_c3_g1::TRINITY_DN60750_c3_g1_i4::g.27868::m.27868	-0.20092	-0.97961	0.3587	0.013986	*
TRINITY_DN55612_c0_g1::TRINITY_DN55612_c0_g1_i1::g.30270::m.30270	0.19159	-0.98148	0.3368	0.013986	*
TRINITY_DN59069_c2_g1::TRINITY_DN59069_c2_g1_i2::g.37356::m.37356	0.1673	-0.98591	0.3472	0.013986	*
TRINITY_DN55957_c4_g1::TRINITY_DN55957_c4_g1_i6::g.39786::m.39786	-0.16037	-0.98706	0.3521	0.013986	*
TRINITY_DN35578_c0_g1::TRINITY_DN35578_c0_g1_i1::g.36972::m.36972	0.07086	-0.99749	0.3445	0.013986	*
TRINITY_DN62392_c0_g2::TRINITY_DN62392_c0_g2_i1::g.25962::m.25962	0.04118	0.99915	0.3739	0.014985	*
TRINITY_DN65332_c0_g1::TRINITY_DN65332_c0_g1_i1::g.3783::m.3783	0.1583	0.98739	0.3228	0.014985	*
TRINITY_DN63392_c1_g2::TRINITY_DN63392_c1_g2_i2::g.9950::m.9950	-0.24005	0.97076	0.3206	0.014985	*
TRINITY_DN55301_c0_g1::TRINITY_DN55301_c0_g1_i1::g.34937::m.34937	0.31096	0.95042	0.3482	0.014985	*
TRINITY_DN63780_c2_g3::TRINITY_DN63780_c2_g3_i2::g.4854::m.4854	0.41409	0.91024	0.3236	0.014985	*
TRINITY_DN62724_c1_g1::TRINITY_DN62724_c1_g1_i2::g.20395::m.20395	-0.57363	0.81912	0.3403	0.014985	*
TRINITY_DN63470_c0_g2::TRINITY_DN63470_c0_g2_i3::g.35337::m.35337	0.70937	0.70484	0.3308	0.014985	*
TRINITY_DN59435_c3_g1::TRINITY_DN59435_c3_g1_i2::g.32421::m.32421	-0.81034	0.58596	0.3259	0.014985	*
TRINITY_DN61685_c0_g1::TRINITY_DN61685_c0_g1_i1::g.27052::m.27052	0.81959	0.57296	0.3459	0.014985	*
TRINITY_DN33217_c0_g1::TRINITY_DN33217_c0_g1_i1::g.33464::m.33464	-0.8272	0.5619	0.3809	0.014985	*
TRINITY_DN61272_c6_g1::TRINITY_DN61272_c6_g1_i1::g.31977::m.31977	0.89611	0.44382	0.3282	0.014985	*
TRINITY_DN78407_c0_g1::TRINITY_DN78407_c0_g1_i1::g.15221::m.15221	0.95594	0.29356	0.35	0.014985	*
TRINITY_DN59204_c0_g1::TRINITY_DN59204_c0_g1_i1::g.21739::m.21739	-0.9971	-0.07616	0.337	0.014985	*
TRINITY_DN59756_c4_g1::TRINITY_DN59756_c4_g1_i1::g.2062::m.2062	-0.9583	-0.28576	0.3228	0.014985	*
TRINITY_DN58405_c4_g1::TRINITY_DN58405_c4_g1_i1::g.22638::m.22638	0.94784	-0.31875	0.3263	0.014985	*
TRINITY_DN62186_c0_g1::TRINITY_DN62186_c0_g1_i9::g.15377::m.15377	0.89297	-0.45012	0.3032	0.014985	*
TRINITY_DN39661_c0_g1::TRINITY_DN39661_c0_g1_i1::g.8507::m.8507	-0.86978	-0.49344	0.3458	0.014985	*
TRINITY_DN57710_c0_g1::TRINITY_DN57710_c0_g1_i1::g.8095::m.8095	-0.826	-0.56366	0.3161	0.014985	*
TRINITY_DN98486_c0_g1::TRINITY_DN98486_c0_g1_i1::g.24788::m.24788	0.81395	-0.58093	0.3512	0.014985	*
TRINITY_DN16416_c0_g1::TRINITY_DN16416_c0_g1_i1::g.28447::m.28447	0.75155	-0.65967	0.326	0.014985	*
TRINITY_DN76759_c0_g1::TRINITY_DN76759_c0_g1_i1::g.32798::m.32798	-0.74516	-0.66689	0.3313	0.014985	*
TRINITY_DN60124_c5_g4::TRINITY_DN60124_c5_g4_i2::g.22359::m.22359	0.56906	-0.8223	0.3202	0.014985	*
TRINITY_DN62619_c5_g2::TRINITY_DN62619_c5_g2_i1::g.36316::m.36316	0.51851	-0.85507	0.3578	0.014985	*
TRINITY_DN60629_c0_g1::TRINITY_DN60629_c0_g1_i3::g.2269::m.2269	-0.44939	-0.89334	0.3223	0.014985	*
TRINITY_DN57913_c0_g1::TRINITY_DN57913_c0_g1_i4::g.17980::m.17980	-0.43273	-0.90152	0.3077	0.014985	*
TRINITY_DN72262_c0_g1::TRINITY_DN72262_c0_g1_i1::g.25255::m.25255	-0.4323	-0.90173	0.307	0.014985	*
TRINITY_DN61173_c0_g1::TRINITY_DN61173_c0_g1_i1::g.31759::m.31759	0.38683	-0.92215	0.3015	0.014985	*
TRINITY_DN2028_c0_g2::TRINITY_DN2028_c0_g2_i1::g.1773::m.1773	-0.22007	-0.97549	0.3427	0.014985	*
TRINITY_DN55359_c0_g2::TRINITY_DN55359_c0_g2_i2::g.19128::m.19128	0.16934	-0.98556	0.3411	0.014985	*
TRINITY_DN53151_c0_g1::TRINITY_DN53151_c0_g1_i1::g.1029::m.1029	0.11149	-0.99377	0.3288	0.014985	*
TRINITY_DN40054_c0_g1::TRINITY_DN40054_c0_g1_i1::g.29693::m.29693	0.2959	0.95522	0.3245	0.015984	*
TRINITY_DN102034_c0_g1::TRINITY_DN102034_c0_g1_i1::g.40511::m.40511	-0.31089	0.95045	0.3239	0.015984	*
TRINITY_DN51190_c0_g1::TRINITY_DN51190_c0_g1_i2::g.22541::m.22541	0.32676	0.94511	0.3452	0.015984	*
TRINITY_DN58642_c0_g4::TRINITY_DN58642_c0_g4_i3::g.33266::m.33266	0.34432	0.93885	0.3231	0.015984	*
TRINITY_DN60446_c1_g1::TRINITY_DN60446_c1_g1_i1::g.32857::m.32857	-0.57248	0.81992	0.3376	0.015984	*
TRINITY_DN56903_c0_g1::TRINITY_DN56903_c0_g1_i1::g.24575::m.24575	-0.58942	0.80783	0.341	0.015984	*
TRINITY_DN63005_c0_g2::TRINITY_DN63005_c0_g2_i3::g.5519::m.5519	-0.64044	0.76801	0.3292	0.015984	*
TRINITY_DN64051_c9_g1::TRINITY_DN64051_c9_g1_i5::g.9043::m.9043	-0.68516	0.72839	0.3357	0.015984	*
TRINITY_DN59818_c5_g1::TRINITY_DN59818_c5_g1_i1::g.27622::m.27622	-0.73016	0.68328	0.331	0.015984	*
TRINITY_DN62746_c1_g1::TRINITY_DN62746_c1_g1_i1::g.20295::m.20295	0.81917	0.57355	0.3393	0.015984	*
TRINITY_DN49723_c0_g1::TRINITY_DN49723_c0_g1_i1::g.17700::m.17700	0.89037	0.45524	0.3747	0.015984	*
TRINITY_DN61785_c0_g1::TRINITY_DN61785_c0_g1_i1::g.11255::m.11255	-0.95168	0.30708	0.3603	0.015984	*
TRINITY_DN63316_c1_g1::TRINITY_DN63316_c1_g1_i2::g.10009::m.10009	-0.96659	0.25633	0.3234	0.015984	*
TRINITY_DN49135_c0_g1::TRINITY_DN49135_c0_g1_i1::g.12822::m.12822	0.99101	0.1338	0.3355	0.015984	*
TRINITY_DN63290_c1_g1::TRINITY_DN63290_c1_g1_i1::g.9500::m.9500	-0.99273	0.12036	0.3217	0.015984	*
TRINITY_DN64049_c2_g1::TRINITY_DN64049_c2_g1_i2::g.8969::m.8969	-0.99666	0.08164	0.3468	0.015984	*
TRINITY_DN54437_c0_g1::TRINITY_DN54437_c0_g1_i1::g.35821::m.35821	0.99861	-0.05272	0.3423	0.015984	*
TRINITY_DN61618_c4_g1::TRINITY_DN61618_c4_g1_i10::g.27239::m.27239	-0.99085	-0.13495	0.3597	0.015984	*
TRINITY_DN103794_c0_g1::TRINITY_DN103794_c0_g1_i1::g.40851::m.40851	-0.98769	-0.15645	0.3508	0.015984	*
TRINITY_DN55557_c0_g1::TRINITY_DN55557_c0_g1_i1::g.30161::m.30161	-0.91494	-0.40359	0.3355	0.015984	*
TRINITY_DN58852_c2_g1::TRINITY_DN58852_c2_g1_i1::g.17525::m.17525	0.85387	-0.52049	0.3314	0.015984	*
TRINITY_DN27580_c0_g1::TRINITY_DN27580_c0_g1_i1::g.5842::m.5842	-0.83617	-0.54847	0.352	0.015984	*
TRINITY_DN60364_c1_g1::TRINITY_DN60364_c1_g1_i2::g.32760::m.32760	0.69185	-0.72204	0.3128	0.015984	*
TRINITY_DN62003_c7_g1::TRINITY_DN62003_c7_g1_i2::g.21134::m.21134	0.53745	-0.84329	0.3172	0.015984	*
TRINITY_DN29248_c0_g1::TRINITY_DN29248_c0_g1_i1::g.30204::m.30204	-0.5093	-0.86059	0.325	0.015984	*
TRINITY_DN61116_c0_g1::TRINITY_DN61116_c0_g1_i1::g.31733::m.31733	0.40491	-0.91436	0.3265	0.015984	*
TRINITY_DN44415_c0_g1::TRINITY_DN44415_c0_g1_i2::g.11037::m.11037	0.1812	-0.98345	0.3278	0.015984	*
TRINITY_DN59677_c0_g1::TRINITY_DN59677_c0_g1_i3::g.16519::m.16519	0.14959	-0.98875	0.3606	0.015984	*
TRINITY_DN62824_c0_g1::TRINITY_DN62824_c0_g1_i2::g.20784::m.20784	0.12728	-0.99187	0.3669	0.015984	*
TRINITY_DN62308_c0_g1::TRINITY_DN62308_c0_g1_i1::g.26064::m.26064	-0.11722	-0.99311	0.3481	0.015984	*
TRINITY_DN63159_c0_g1::TRINITY_DN63159_c0_g1_i2::g.25483::m.25483	-0.00265	1	0.3362	0.016983	*
TRINITY_DN54249_c0_g1::TRINITY_DN54249_c0_g1_i1::g.10205::m.10205	0.26281	0.96485	0.3303	0.016983	*
TRINITY_DN62613_c4_g1::TRINITY_DN62613_c4_g1_i6::g.36089::m.36089	-0.29869	0.95435	0.3429	0.016983	*
TRINITY_DN62244_c0_g1::TRINITY_DN62244_c0_g1_i1::g.690::m.690	0.60264	0.79802	0.324	0.016983	*
TRINITY_DN58827_c1_g2::TRINITY_DN58827_c1_g2_i1::g.17518::m.17518	0.6454	0.76385	0.3434	0.016983	*
TRINITY_DN49679_c0_g1::TRINITY_DN49679_c0_g1_i1::g.33479::m.33479	-0.81135	0.58456	0.3538	0.016983	*
TRINITY_DN63618_c0_g2::TRINITY_DN63618_c0_g2_i5::g.19897::m.19897	-0.89276	0.45053	0.3426	0.016983	*
TRINITY_DN50723_c0_g2::TRINITY_DN50723_c0_g2_i1::g.17899::m.17899	0.90677	0.42163	0.342	0.016983	*
TRINITY_DN61631_c0_g1::TRINITY_DN61631_c0_g1_i2::g.27202::m.27202	0.96558	0.26012	0.3163	0.016983	*
TRINITY_DN60948_c0_g2::TRINITY_DN60948_c0_g2_i1::g.12024::m.12024	0.97164	0.23648	0.3235	0.016983	*
TRINITY_DN58415_c0_g1::TRINITY_DN58415_c0_g1_i1::g.22909::m.22909	-0.97525	0.22108	0.3263	0.016983	*
TRINITY_DN49434_c0_g1::TRINITY_DN49434_c0_g1_i1::g.7773::m.7773	-0.99142	0.13072	0.3297	0.016983	*
TRINITY_DN58773_c1_g2::TRINITY_DN58773_c1_g2_i1::g.17270::m.17270	-0.99997	-0.00709	0.3333	0.016983	*
TRINITY_DN57944_c2_g3::TRINITY_DN57944_c2_g3_i2::g.17959::m.17959	-0.99697	-0.07781	0.3391	0.016983	*
TRINITY_DN60490_c5_g1::TRINITY_DN60490_c5_g1_i1::g.33022::m.33022	-0.98614	-0.1659	0.31	0.016983	*
TRINITY_DN50717_c0_g1::TRINITY_DN50717_c0_g1_i1::g.17850::m.17850	-0.975	-0.2222	0.3104	0.016983	*
TRINITY_DN62595_c4_g1::TRINITY_DN62595_c4_g1_i1::g.10531::m.10531	-0.96568	-0.25975	0.3605	0.016983	*
TRINITY_DN19560_c0_g1::TRINITY_DN19560_c0_g1_i1::g.31252::m.31252	-0.86951	-0.49391	0.3422	0.016983	*
TRINITY_DN60070_c1_g7::TRINITY_DN60070_c1_g7_i1::g.37781::m.37781	0.85544	-0.51791	0.331	0.016983	*
TRINITY_DN101810_c0_g1::TRINITY_DN101810_c0_g1_i1::g.40588::m.40588	0.73449	-0.67862	0.3645	0.016983	*
TRINITY_DN61694_c3_g1::TRINITY_DN61694_c3_g1_i1::g.27118::m.27118	0.63438	-0.77302	0.3088	0.016983	*
TRINITY_DN27680_c0_g1::TRINITY_DN27680_c0_g1_i1::g.6012::m.6012	-0.54878	-0.83596	0.3593	0.016983	*
TRINITY_DN55218_c0_g1::TRINITY_DN55218_c0_g1_i1::g.34987::m.34987	0.44465	-0.8957	0.3581	0.016983	*
TRINITY_DN21397_c0_g1::TRINITY_DN21397_c0_g1_i1::g.14589::m.14589	0.40194	-0.91567	0.3367	0.016983	*
TRINITY_DN58501_c0_g1::TRINITY_DN58501_c0_g1_i2::g.23005::m.23005	-0.39945	-0.91676	0.3186	0.016983	*
TRINITY_DN60302_c3_g2::TRINITY_DN60302_c3_g2_i2::g.7261::m.7261	0.00959	-0.99995	0.3308	0.016983	*
TRINITY_DN15143_c0_g1::TRINITY_DN15143_c0_g1_i1::g.8329::m.8329	-0.00013	-1	0.3303	0.016983	*
TRINITY_DN77926_c0_g1::TRINITY_DN77926_c0_g1_i1::g.26959::m.26959	0.08236	0.9966	0.3821	0.017982	*
TRINITY_DN49216_c0_g1::TRINITY_DN49216_c0_g1_i1::g.38349::m.38349	0.23236	0.97263	0.3172	0.017982	*
TRINITY_DN48149_c0_g1::TRINITY_DN48149_c0_g1_i1::g.29356::m.29356	0.26257	0.96491	0.3387	0.017982	*
TRINITY_DN55496_c0_g1::TRINITY_DN55496_c0_g1_i1::g.4422::m.4422	-0.38118	0.9245	0.3044	0.017982	*
TRINITY_DN60085_c1_g7::TRINITY_DN60085_c1_g7_i1::g.37772::m.37772	-0.5438	0.83921	0.3359	0.017982	*
TRINITY_DN61953_c0_g3::TRINITY_DN61953_c0_g3_i2::g.21094::m.21094	0.57997	0.81464	0.3042	0.017982	*
TRINITY_DN54688_c0_g1::TRINITY_DN54688_c0_g1_i2::g.5046::m.5046	0.59306	0.80516	0.323	0.017982	*
TRINITY_DN57154_c0_g1::TRINITY_DN57154_c0_g1_i1::g.28996::m.28996	0.59639	0.80269	0.3103	0.017982	*
TRINITY_DN57221_c0_g2::TRINITY_DN57221_c0_g2_i1::g.29271::m.29271	-0.70864	0.70557	0.2994	0.017982	*
TRINITY_DN51201_c0_g1::TRINITY_DN51201_c0_g1_i1::g.22563::m.22563	-0.78414	0.62059	0.3234	0.017982	*
TRINITY_DN62890_c0_g1::TRINITY_DN62890_c0_g1_i1::g.20756::m.20756	0.80441	0.59408	0.328	0.017982	*
TRINITY_DN27666_c0_g1::TRINITY_DN27666_c0_g1_i1::g.6000::m.6000	0.91461	0.40434	0.3441	0.017982	*
TRINITY_DN56547_c0_g1::TRINITY_DN56547_c0_g1_i2::g.13674::m.13674	0.97534	0.22069	0.3174	0.017982	*
TRINITY_DN81655_c0_g1::TRINITY_DN81655_c0_g1_i1::g.19043::m.19043	-0.99776	-0.06691	0.3245	0.017982	*
TRINITY_DN51965_c0_g1::TRINITY_DN51965_c0_g1_i1::g.12344::m.12344	-0.9923	-0.12384	0.3255	0.017982	*
TRINITY_DN63740_c0_g3::TRINITY_DN63740_c0_g3_i1::g.4925::m.4925	0.90188	-0.43198	0.3339	0.017982	*
TRINITY_DN63951_c3_g1::TRINITY_DN63951_c3_g1_i1::g.14352::m.14352	0.89049	-0.45499	0.331	0.017982	*
TRINITY_DN52249_c0_g1::TRINITY_DN52249_c0_g1_i1::g.16127::m.16127	0.64908	-0.76072	0.3133	0.017982	*
TRINITY_DN46282_c0_g1::TRINITY_DN46282_c0_g1_i1::g.19351::m.19351	-0.58611	-0.81023	0.3382	0.017982	*
TRINITY_DN58683_c0_g1::TRINITY_DN58683_c0_g1_i1::g.33317::m.33317	0.55247	-0.83353	0.3576	0.017982	*
TRINITY_DN59129_c0_g1::TRINITY_DN59129_c0_g1_i1::g.21857::m.21857	0.36741	-0.93006	0.3511	0.017982	*
TRINITY_DN61542_c2_g1::TRINITY_DN61542_c2_g1_i4::g.26756::m.26756	0.28777	-0.9577	0.3736	0.017982	*
TRINITY_DN54743_c0_g1::TRINITY_DN54743_c0_g1_i1::g.5232::m.5232	-0.28507	-0.95851	0.345	0.017982	*
TRINITY_DN61614_c1_g3::TRINITY_DN61614_c1_g3_i1::g.27177::m.27177	0.10799	-0.99415	0.2989	0.017982	*
TRINITY_DN50719_c0_g1::TRINITY_DN50719_c0_g1_i3::g.17869::m.17869	0.08309	-0.99654	0.3159	0.017982	*
TRINITY_DN57462_c4_g1::TRINITY_DN57462_c4_g1_i1::g.38605::m.38605	0.05059	0.99872	0.3475	0.018981	*
TRINITY_DN60656_c7_g4::TRINITY_DN60656_c7_g4_i2::g.2330::m.2330	0.05089	0.9987	0.3468	0.018981	*
TRINITY_DN63318_c0_g1::TRINITY_DN63318_c0_g1_i1::g.9816::m.9816	-0.06051	0.99817	0.2909	0.018981	*
TRINITY_DN51696_c0_g2::TRINITY_DN51696_c0_g2_i1::g.2433::m.2433	-0.1288	0.99167	0.3148	0.018981	*
TRINITY_DN60483_c0_g1::TRINITY_DN60483_c0_g1_i1::g.32934::m.32934	-0.22929	0.97336	0.3137	0.018981	*
TRINITY_DN53980_c0_g2::TRINITY_DN53980_c0_g2_i1::g.5926::m.5926	-0.29964	0.95405	0.3342	0.018981	*
TRINITY_DN54523_c0_g1::TRINITY_DN54523_c0_g1_i1::g.20081::m.20081	-0.33732	0.94139	0.3258	0.018981	*
TRINITY_DN52155_c0_g1::TRINITY_DN52155_c0_g1_i3::g.32265::m.32265	0.34658	0.93802	0.2954	0.018981	*
TRINITY_DN59106_c1_g1::TRINITY_DN59106_c1_g1_i4::g.37389::m.37389	-0.4945	0.86918	0.3276	0.018981	*
TRINITY_DN59238_c0_g1::TRINITY_DN59238_c0_g1_i1::g.22136::m.22136	-0.59381	0.80461	0.3195	0.018981	*
TRINITY_DN4133_c0_g1::TRINITY_DN4133_c0_g1_i1::g.18913::m.18913	-0.73611	0.67686	0.3093	0.018981	*
TRINITY_DN45393_c0_g1::TRINITY_DN45393_c0_g1_i1::g.35935::m.35935	-0.77173	0.63595	0.3503	0.018981	*
TRINITY_DN57343_c2_g1::TRINITY_DN57343_c2_g1_i2::g.13235::m.13235	-0.78178	0.62355	0.325	0.018981	*
TRINITY_DN61824_c0_g1::TRINITY_DN61824_c0_g1_i6::g.36734::m.36734	-0.88428	0.46695	0.3455	0.018981	*
TRINITY_DN60501_c2_g2::TRINITY_DN60501_c2_g2_i1::g.32937::m.32937	-0.92103	0.3895	0.3259	0.018981	*
TRINITY_DN55429_c0_g1::TRINITY_DN55429_c0_g1_i2::g.4303::m.4303	-0.95346	0.3015	0.3258	0.018981	*
TRINITY_DN58265_c2_g1::TRINITY_DN58265_c2_g1_i2::g.38172::m.38172	0.95691	0.29038	0.3247	0.018981	*
TRINITY_DN63823_c1_g1::TRINITY_DN63823_c1_g1_i1::g.30622::m.30622	0.99404	0.10905	0.3078	0.018981	*
TRINITY_DN62848_c2_g1::TRINITY_DN62848_c2_g1_i1::g.20718::m.20718	0.99399	-0.10951	0.2991	0.018981	*
TRINITY_DN93547_c0_g1::TRINITY_DN93547_c0_g1_i1::g.37660::m.37660	0.97608	-0.21739	0.3216	0.018981	*
TRINITY_DN56414_c1_g1::TRINITY_DN56414_c1_g1_i2::g.29751::m.29751	0.87454	-0.48496	0.3231	0.018981	*
TRINITY_DN52408_c0_g2::TRINITY_DN52408_c0_g2_i1::g.1740::m.1740	-0.87375	-0.48638	0.2976	0.018981	*
TRINITY_DN40808_c0_g1::TRINITY_DN40808_c0_g1_i1::g.18509::m.18509	0.86217	-0.50662	0.3306	0.018981	*
TRINITY_DN49329_c0_g1::TRINITY_DN49329_c0_g1_i1::g.23128::m.23128	0.85543	-0.51792	0.3069	0.018981	*
TRINITY_DN93335_c0_g1::TRINITY_DN93335_c0_g1_i1::g.28316::m.28316	-0.7278	-0.68579	0.334	0.018981	*
TRINITY_DN55052_c0_g1::TRINITY_DN55052_c0_g1_i1::g.9364::m.9364	0.62324	-0.78203	0.3334	0.018981	*
TRINITY_DN57285_c0_g1::TRINITY_DN57285_c0_g1_i1::g.29168::m.29168	0.61071	-0.79186	0.3558	0.018981	*
TRINITY_DN63220_c0_g2::TRINITY_DN63220_c0_g2_i1::g.9614::m.9614	-0.58265	-0.81273	0.3168	0.018981	*
TRINITY_DN62017_c7_g1::TRINITY_DN62017_c7_g1_i1::g.15021::m.15021	0.52833	-0.84904	0.293	0.018981	*
TRINITY_DN59890_c0_g1::TRINITY_DN59890_c0_g1_i1::g.27580::m.27580	-0.29707	-0.95486	0.3111	0.018981	*
TRINITY_DN63629_c0_g3::TRINITY_DN63629_c0_g3_i2::g.19715::m.19715	0.24881	-0.96855	0.3299	0.018981	*
TRINITY_DN39113_c0_g1::TRINITY_DN39113_c0_g1_i1::g.29483::m.29483	-0.22962	-0.97328	0.3225	0.018981	*
TRINITY_DN49366_c0_g2::TRINITY_DN49366_c0_g2_i1::g.23140::m.23140	-0.12293	-0.99242	0.319	0.018981	*
TRINITY_DN52211_c0_g1::TRINITY_DN52211_c0_g1_i2::g.16102::m.16102	0.39481	0.91876	0.3246	0.01998	*
TRINITY_DN57909_c5_g1::TRINITY_DN57909_c5_g1_i1::g.18041::m.18041	0.41276	0.91084	0.3159	0.01998	*
TRINITY_DN52269_c0_g1::TRINITY_DN52269_c0_g1_i1::g.16140::m.16140	0.47038	0.88246	0.3196	0.01998	*
TRINITY_DN61938_c0_g1::TRINITY_DN61938_c0_g1_i1::g.21366::m.21366	0.53379	0.84562	0.321	0.01998	*
TRINITY_DN57726_c2_g2::TRINITY_DN57726_c2_g2_i2::g.8152::m.8152	-0.59491	0.80379	0.3108	0.01998	*
TRINITY_DN54787_c0_g1::TRINITY_DN54787_c0_g1_i11::g.5214::m.5214	-0.62654	0.77939	0.328	0.01998	*
TRINITY_DN63107_c2_g1::TRINITY_DN63107_c2_g1_i1::g.25327::m.25327	0.66183	0.74965	0.3129	0.01998	*
TRINITY_DN58286_c0_g2::TRINITY_DN58286_c0_g2_i1::g.38131::m.38131	-0.78223	0.623	0.3272	0.01998	*
TRINITY_DN29073_c0_g2::TRINITY_DN29073_c0_g2_i1::g.19296::m.19296	-0.78458	0.62003	0.2926	0.01998	*
TRINITY_DN32616_c0_g1::TRINITY_DN32616_c0_g1_i1::g.18340::m.18340	0.83882	0.54442	0.3259	0.01998	*
TRINITY_DN36679_c0_g1::TRINITY_DN36679_c0_g1_i1::g.5681::m.5681	-0.85295	0.52199	0.3183	0.01998	*
TRINITY_DN56601_c11_g1::TRINITY_DN56601_c11_g1_i2::g.13633::m.13633	0.91385	0.40606	0.3034	0.01998	*
TRINITY_DN58591_c1_g1::TRINITY_DN58591_c1_g1_i1::g.7653::m.7653	0.94987	0.31265	0.2963	0.01998	*
TRINITY_DN51745_c0_g1::TRINITY_DN51745_c0_g1_i1::g.28215::m.28215	-0.99787	-0.06522	0.3465	0.01998	*
TRINITY_DN37564_c0_g1::TRINITY_DN37564_c0_g1_i1::g.30785::m.30785	0.98679	-0.162	0.308	0.01998	*
TRINITY_DN63429_c0_g1::TRINITY_DN63429_c0_g1_i1::g.35396::m.35396	0.97431	-0.2252	0.328	0.01998	*
TRINITY_DN99475_c0_g1::TRINITY_DN99475_c0_g1_i1::g.33942::m.33942	0.97294	-0.23107	0.329	0.01998	*
TRINITY_DN59630_c6_g2::TRINITY_DN59630_c6_g2_i1::g.16576::m.16576	-0.95311	-0.30262	0.3049	0.01998	*
TRINITY_DN57539_c0_g1::TRINITY_DN57539_c0_g1_i3::g.23579::m.23579	0.92565	-0.37837	0.3081	0.01998	*
TRINITY_DN48797_c0_g1::TRINITY_DN48797_c0_g1_i1::g.8401::m.8401	0.89828	-0.43942	0.3117	0.01998	*
TRINITY_DN55058_c0_g1::TRINITY_DN55058_c0_g1_i1::g.9274::m.9274	-0.83233	-0.55428	0.3126	0.01998	*
TRINITY_DN54658_c0_g3::TRINITY_DN54658_c0_g3_i1::g.5092::m.5092	-0.82523	-0.5648	0.3131	0.01998	*
TRINITY_DN63634_c0_g1::TRINITY_DN63634_c0_g1_i1::g.19943::m.19943	0.78624	-0.61793	0.3099	0.01998	*
TRINITY_DN90840_c0_g1::TRINITY_DN90840_c0_g1_i1::g.4178::m.4178	-0.78467	-0.61991	0.3072	0.01998	*
TRINITY_DN58007_c0_g1::TRINITY_DN58007_c0_g1_i1::g.28656::m.28656	0.75231	-0.65881	0.3142	0.01998	*
TRINITY_DN53360_c0_g1::TRINITY_DN53360_c0_g1_i3::g.26566::m.26566	-0.73565	-0.67736	0.3095	0.01998	*
TRINITY_DN54828_c0_g1::TRINITY_DN54828_c0_g1_i1::g.30907::m.30907	0.58546	-0.8107	0.2817	0.01998	*
TRINITY_DN37750_c1_g1::TRINITY_DN37750_c1_g1_i2::g.14611::m.14611	-0.49164	-0.8708	0.3402	0.01998	*
TRINITY_DN81590_c0_g1::TRINITY_DN81590_c0_g1_i1::g.34917::m.34917	-0.44054	-0.89773	0.3001	0.01998	*
TRINITY_DN56188_c0_g2::TRINITY_DN56188_c0_g2_i1::g.18666::m.18666	0.23534	-0.97191	0.3218	0.01998	*
TRINITY_DN7538_c0_g1::TRINITY_DN7538_c0_g1_i1::g.24445::m.24445	0.09735	-0.99525	0.3186	0.01998	*
TRINITY_DN56520_c0_g1::TRINITY_DN56520_c0_g1_i1::g.13666::m.13666	0.00721	0.99997	0.3013	0.020979	*
TRINITY_DN59902_c3_g1::TRINITY_DN59902_c3_g1_i3::g.27593::m.27593	-0.01841	0.99983	0.3145	0.020979	*
TRINITY_DN59434_c0_g1::TRINITY_DN59434_c0_g1_i1::g.32507::m.32507	-0.30853	0.95121	0.3389	0.020979	*
TRINITY_DN15897_c0_g1::TRINITY_DN15897_c0_g1_i1::g.38481::m.38481	0.71638	0.69771	0.3264	0.020979	*
TRINITY_DN44070_c0_g1::TRINITY_DN44070_c0_g1_i1::g.15745::m.15745	0.8579	0.51382	0.3037	0.020979	*
TRINITY_DN63279_c0_g2::TRINITY_DN63279_c0_g2_i1::g.9554::m.9554	0.85968	0.51084	0.3369	0.020979	*
TRINITY_DN53615_c0_g1::TRINITY_DN53615_c0_g1_i1::g.36486::m.36486	0.98764	-0.15674	0.2748	0.020979	*
TRINITY_DN55621_c0_g2::TRINITY_DN55621_c0_g2_i1::g.30271::m.30271	0.96214	-0.27256	0.347	0.020979	*
TRINITY_DN69171_c0_g1::TRINITY_DN69171_c0_g1_i1::g.6026::m.6026	0.95967	-0.28114	0.3005	0.020979	*
TRINITY_DN45854_c0_g1::TRINITY_DN45854_c0_g1_i1::g.31162::m.31162	-0.9253	-0.37924	0.295	0.020979	*
TRINITY_DN62485_c4_g1::TRINITY_DN62485_c4_g1_i2::g.26218::m.26218	0.88236	-0.47058	0.3149	0.020979	*
TRINITY_DN62026_c4_g1::TRINITY_DN62026_c4_g1_i2::g.15091::m.15091	0.82759	-0.56133	0.3042	0.020979	*
TRINITY_DN26721_c0_g1::TRINITY_DN26721_c0_g1_i1::g.6508::m.6508	0.7584	-0.65179	0.3389	0.020979	*
TRINITY_DN41401_c0_g2::TRINITY_DN41401_c0_g2_i1::g.7983::m.7983	0.72382	-0.68999	0.3089	0.020979	*
TRINITY_DN60054_c1_g2::TRINITY_DN60054_c1_g2_i2::g.37668::m.37668	-0.61204	-0.79083	0.3091	0.020979	*
TRINITY_DN16558_c0_g1::TRINITY_DN16558_c0_g1_i1::g.12503::m.12503	0.39172	-0.92008	0.3117	0.020979	*
TRINITY_DN44546_c0_g1::TRINITY_DN44546_c0_g1_i1::g.36621::m.36621	-0.3124	-0.94995	0.3403	0.020979	*
TRINITY_DN60296_c11_g1::TRINITY_DN60296_c11_g1_i1::g.7138::m.7138	-0.25935	-0.96578	0.3281	0.020979	*
TRINITY_DN60928_c1_g2::TRINITY_DN60928_c1_g2_i2::g.12113::m.12113	0.12176	-0.99256	0.3222	0.020979	*
TRINITY_DN61135_c0_g1::TRINITY_DN61135_c0_g1_i1::g.31743::m.31743	0.0707	-0.9975	0.3124	0.020979	*
TRINITY_DN61805_c3_g1::TRINITY_DN61805_c3_g1_i1::g.11293::m.11293	0.02607	-0.99966	0.3367	0.020979	*
TRINITY_DN46636_c0_g1::TRINITY_DN46636_c0_g1_i1::g.30536::m.30536	-0.01259	0.99992	0.3258	0.021978	*
TRINITY_DN63617_c0_g1::TRINITY_DN63617_c0_g1_i2::g.19749::m.19749	-0.07841	0.99692	0.3262	0.021978	*
TRINITY_DN53964_c0_g1::TRINITY_DN53964_c0_g1_i1::g.5932::m.5932	0.3165	0.94859	0.3299	0.021978	*
TRINITY_DN63527_c0_g3::TRINITY_DN63527_c0_g3_i3::g.19607::m.19607	-0.40891	0.91258	0.2906	0.021978	*
TRINITY_DN58131_c0_g1::TRINITY_DN58131_c0_g1_i2::g.12555::m.12555	-0.4501	0.89298	0.3394	0.021978	*
TRINITY_DN56468_c9_g1::TRINITY_DN56468_c9_g1_i1::g.29816::m.29816	0.45914	0.88836	0.3287	0.021978	*
TRINITY_DN15142_c0_g1::TRINITY_DN15142_c0_g1_i1::g.8326::m.8326	0.69041	0.72342	0.3115	0.021978	*
TRINITY_DN24738_c0_g1::TRINITY_DN24738_c0_g1_i1::g.12757::m.12757	-0.989	0.14791	0.3125	0.021978	*
TRINITY_DN29997_c0_g1::TRINITY_DN29997_c0_g1_i1::g.34660::m.34660	0.99785	-0.06554	0.3315	0.021978	*
TRINITY_DN32022_c0_g1::TRINITY_DN32022_c0_g1_i1::g.38865::m.38865	-0.99534	-0.09645	0.3376	0.021978	*
TRINITY_DN55342_c0_g1::TRINITY_DN55342_c0_g1_i1::g.19195::m.19195	-0.99048	-0.13767	0.3117	0.021978	*
TRINITY_DN59585_c2_g9::TRINITY_DN59585_c2_g9_i1::g.16447::m.16447	0.98025	-0.19776	0.2934	0.021978	*
TRINITY_DN61410_c0_g1::TRINITY_DN61410_c0_g1_i1::g.1420::m.1420	-0.9422	-0.33506	0.3101	0.021978	*
TRINITY_DN62947_c1_g1::TRINITY_DN62947_c1_g1_i1::g.5468::m.5468	-0.93226	-0.36178	0.2723	0.021978	*
TRINITY_DN60555_c1_g3::TRINITY_DN60555_c1_g3_i1::g.16943::m.16943	0.85064	-0.52574	0.3074	0.021978	*
TRINITY_DN63013_c0_g1::TRINITY_DN63013_c0_g1_i1::g.99::m.99	0.74001	-0.6726	0.2878	0.021978	*
TRINITY_DN64047_c5_g1::TRINITY_DN64047_c5_g1_i2::g.8936::m.8936	0.70001	-0.71414	0.3497	0.021978	*
TRINITY_DN71929_c0_g1::TRINITY_DN71929_c0_g1_i1::g.5325::m.5325	-0.69574	-0.7183	0.3054	0.021978	*
TRINITY_DN52493_c0_g1::TRINITY_DN52493_c0_g1_i1::g.1710::m.1710	0.61628	-0.78752	0.3057	0.021978	*
TRINITY_DN21735_c0_g1::TRINITY_DN21735_c0_g1_i1::g.9499::m.9499	-0.57801	-0.81603	0.3147	0.021978	*
TRINITY_DN58708_c0_g1::TRINITY_DN58708_c0_g1_i1::g.17205::m.17205	0.39539	-0.91851	0.3285	0.021978	*
TRINITY_DN59375_c3_g1::TRINITY_DN59375_c3_g1_i2::g.6819::m.6819	0.36031	-0.93283	0.3153	0.021978	*
TRINITY_DN61130_c1_g2::TRINITY_DN61130_c1_g2_i1::g.31802::m.31802	0.19473	-0.98086	0.3107	0.021978	*
TRINITY_DN33551_c0_g1::TRINITY_DN33551_c0_g1_i1::g.2942::m.2942	0.1858	-0.98259	0.3169	0.021978	*
TRINITY_DN50223_c0_g1::TRINITY_DN50223_c0_g1_i1::g.23220::m.23220	0.12814	0.99176	0.3054	0.022977	*
TRINITY_DN76394_c0_g1::TRINITY_DN76394_c0_g1_i1::g.37597::m.37597	-0.16601	0.98612	0.2999	0.022977	*
TRINITY_DN86757_c0_g1::TRINITY_DN86757_c0_g1_i1::g.15717::m.15717	-0.37395	0.92745	0.3214	0.022977	*
TRINITY_DN85236_c0_g1::TRINITY_DN85236_c0_g1_i1::g.11983::m.11983	-0.54163	0.84062	0.281	0.022977	*
TRINITY_DN49345_c0_g2::TRINITY_DN49345_c0_g2_i1::g.23130::m.23130	0.54909	0.83576	0.3131	0.022977	*
TRINITY_DN31714_c0_g1::TRINITY_DN31714_c0_g1_i1::g.34523::m.34523	-0.69418	0.7198	0.3159	0.022977	*
TRINITY_DN60929_c7_g2::TRINITY_DN60929_c7_g2_i1::g.12126::m.12126	-0.73078	0.68262	0.2962	0.022977	*
TRINITY_DN53287_c0_g1::TRINITY_DN53287_c0_g1_i1::g.1164::m.1164	0.75234	0.65877	0.3102	0.022977	*
TRINITY_DN27842_c0_g1::TRINITY_DN27842_c0_g1_i1::g.15470::m.15470	0.85146	0.52442	0.3042	0.022977	*
TRINITY_DN62156_c0_g2::TRINITY_DN62156_c0_g2_i5::g.15440::m.15440	-0.96943	0.24536	0.3139	0.022977	*
TRINITY_DN5605_c0_g1::TRINITY_DN5605_c0_g1_i1::g.39::m.39	-0.99246	0.12258	0.3207	0.022977	*
TRINITY_DN60696_c0_g1::TRINITY_DN60696_c0_g1_i1::g.2323::m.2323	-0.99331	-0.11546	0.291	0.022977	*
TRINITY_DN35143_c0_g1::TRINITY_DN35143_c0_g1_i1::g.1618::m.1618	-0.94715	-0.32081	0.3126	0.022977	*
TRINITY_DN61952_c0_g1::TRINITY_DN61952_c0_g1_i1::g.21319::m.21319	0.88237	-0.47055	0.3034	0.022977	*
TRINITY_DN50479_c0_g1::TRINITY_DN50479_c0_g1_i1::g.7957::m.7957	0.85655	-0.51606	0.2773	0.022977	*
TRINITY_DN76914_c0_g1::TRINITY_DN76914_c0_g1_i1::g.2100::m.2100	0.85422	-0.51991	0.2929	0.022977	*
TRINITY_DN51813_c0_g1::TRINITY_DN51813_c0_g1_i1::g.12280::m.12280	0.84307	-0.5378	0.32	0.022977	*
TRINITY_DN58441_c2_g2::TRINITY_DN58441_c2_g2_i2::g.22999::m.22999	0.7929	-0.60936	0.302	0.022977	*
TRINITY_DN61283_c0_g1::TRINITY_DN61283_c0_g1_i1::g.31982::m.31982	-0.73875	-0.67397	0.3226	0.022977	*
TRINITY_DN61597_c1_g1::TRINITY_DN61597_c1_g1_i2::g.26745::m.26745	0.6567	-0.75415	0.3048	0.022977	*
TRINITY_DN62188_c3_g4::TRINITY_DN62188_c3_g4_i1::g.15355::m.15355	-0.54079	-0.84116	0.3283	0.022977	*
TRINITY_DN63358_c0_g1::TRINITY_DN63358_c0_g1_i6::g.10004::m.10004	-0.52863	-0.84885	0.3157	0.022977	*
TRINITY_DN57292_c0_g1::TRINITY_DN57292_c0_g1_i1::g.29310::m.29310	0.45679	-0.88958	0.3388	0.022977	*
TRINITY_DN57414_c7_g1::TRINITY_DN57414_c7_g1_i2::g.38630::m.38630	-0.43003	-0.90282	0.3266	0.022977	*
TRINITY_DN59885_c2_g1::TRINITY_DN59885_c2_g1_i1::g.27584::m.27584	0.41225	-0.91107	0.2978	0.022977	*
TRINITY_DN58587_c0_g1::TRINITY_DN58587_c0_g1_i2::g.7524::m.7524	0.33471	-0.94232	0.3025	0.022977	*
TRINITY_DN26509_c0_g2::TRINITY_DN26509_c0_g2_i1::g.37171::m.37171	0.33065	-0.94375	0.3123	0.022977	*
TRINITY_DN52616_c0_g1::TRINITY_DN52616_c0_g1_i1::g.11491::m.11491	-0.30748	-0.95156	0.3385	0.022977	*
TRINITY_DN50056_c0_g1::TRINITY_DN50056_c0_g1_i1::g.12917::m.12917	0.1685	-0.9857	0.3363	0.022977	*
TRINITY_DN57350_c0_g1::TRINITY_DN57350_c0_g1_i1::g.13012::m.13012	-0.04649	-0.99892	0.2974	0.022977	*
TRINITY_DN30819_c0_g1::TRINITY_DN30819_c0_g1_i1::g.34897::m.34897	0.04487	-0.99899	0.3123	0.022977	*
TRINITY_DN35405_c0_g1::TRINITY_DN35405_c0_g1_i1::g.11387::m.11387	-0.02327	-0.99973	0.3262	0.022977	*
TRINITY_DN53100_c0_g1::TRINITY_DN53100_c0_g1_i1::g.15529::m.15529	-0.06522	0.99787	0.2983	0.023976	*
TRINITY_DN52532_c0_g1::TRINITY_DN52532_c0_g1_i1::g.27360::m.27360	0.40713	0.91337	0.2945	0.023976	*
TRINITY_DN62840_c6_g2::TRINITY_DN62840_c6_g2_i1::g.20746::m.20746	-0.65085	0.75921	0.278	0.023976	*
TRINITY_DN59393_c0_g1::TRINITY_DN59393_c0_g1_i3::g.6800::m.6800	0.67108	0.74139	0.3323	0.023976	*
TRINITY_DN62159_c0_g1::TRINITY_DN62159_c0_g1_i2::g.15322::m.15322	0.80709	0.59042	0.3195	0.023976	*
TRINITY_DN4480_c0_g1::TRINITY_DN4480_c0_g1_i1::g.37992::m.37992	0.89508	0.4459	0.3054	0.023976	*
TRINITY_DN37456_c0_g1::TRINITY_DN37456_c0_g1_i1::g.4966::m.4966	0.91799	0.3966	0.284	0.023976	*
TRINITY_DN58588_c2_g1::TRINITY_DN58588_c2_g1_i2::g.7539::m.7539	0.96412	0.26548	0.2936	0.023976	*
TRINITY_DN19454_c0_g1::TRINITY_DN19454_c0_g1_i1::g.31133::m.31133	0.98603	-0.16657	0.2936	0.023976	*
TRINITY_DN56764_c5_g4::TRINITY_DN56764_c5_g4_i3::g.24345::m.24345	0.96954	-0.24492	0.3052	0.023976	*
TRINITY_DN63130_c7_g1::TRINITY_DN63130_c7_g1_i2::g.25538::m.25538	0.88965	-0.45665	0.3168	0.023976	*
TRINITY_DN52486_c2_g1::TRINITY_DN52486_c2_g1_i1::g.1717::m.1717	-0.84537	-0.53419	0.3007	0.023976	*
TRINITY_DN60606_c0_g3::TRINITY_DN60606_c0_g3_i1::g.16810::m.16810	0.80779	-0.58947	0.3045	0.023976	*
TRINITY_DN42473_c0_g1::TRINITY_DN42473_c0_g1_i1::g.17355::m.17355	0.75243	-0.65867	0.2889	0.023976	*
TRINITY_DN36662_c0_g1::TRINITY_DN36662_c0_g1_i1::g.5683::m.5683	0.73758	-0.67526	0.3103	0.023976	*
TRINITY_DN57154_c1_g2::TRINITY_DN57154_c1_g2_i1::g.28998::m.28998	0.67158	-0.74093	0.2839	0.023976	*
TRINITY_DN28684_c0_g2::TRINITY_DN28684_c0_g2_i1::g.14805::m.14805	-0.43367	-0.90107	0.281	0.023976	*
TRINITY_DN35955_c0_g1::TRINITY_DN35955_c0_g1_i1::g.31628::m.31628	-0.19541	0.98072	0.3145	0.024975	*
TRINITY_DN49197_c0_g1::TRINITY_DN49197_c0_g1_i1::g.12844::m.12844	-0.46233	0.88671	0.311	0.024975	*
TRINITY_DN19828_c0_g1::TRINITY_DN19828_c0_g1_i1::g.25723::m.25723	0.62121	0.78364	0.2813	0.024975	*
TRINITY_DN44594_c0_g1::TRINITY_DN44594_c0_g1_i1::g.36607::m.36607	-0.68716	0.72651	0.3111	0.024975	*
TRINITY_DN58287_c10_g2::TRINITY_DN58287_c10_g2_i1::g.38185::m.38185	0.83855	0.54482	0.3043	0.024975	*
TRINITY_DN58631_c3_g1::TRINITY_DN58631_c3_g1_i1::g.33347::m.33347	-0.89977	0.43636	0.3168	0.024975	*
TRINITY_DN62312_c5_g1::TRINITY_DN62312_c5_g1_i1::g.26110::m.26110	0.93741	0.34823	0.2891	0.024975	*
TRINITY_DN56325_c0_g1::TRINITY_DN56325_c0_g1_i1::g.29587::m.29587	-0.97672	0.21454	0.3123	0.024975	*
TRINITY_DN61225_c2_g2::TRINITY_DN61225_c2_g2_i1::g.31945::m.31945	0.97314	-0.23022	0.2915	0.024975	*
TRINITY_DN58289_c2_g4::TRINITY_DN58289_c2_g4_i3::g.38240::m.38240	0.82793	-0.56083	0.2926	0.024975	*
TRINITY_DN80215_c0_g1::TRINITY_DN80215_c0_g1_i1::g.291::m.291	-0.72566	-0.68805	0.2643	0.024975	*
TRINITY_DN56633_c0_g1::TRINITY_DN56633_c0_g1_i1::g.39244::m.39244	-0.65044	-0.75956	0.2954	0.024975	*
TRINITY_DN70491_c0_g1::TRINITY_DN70491_c0_g1_i1::g.1214::m.1214	0.63803	-0.77001	0.289	0.024975	*
TRINITY_DN38869_c0_g1::TRINITY_DN38869_c0_g1_i2::g.8887::m.8887	0.63156	-0.77532	0.3046	0.024975	*
TRINITY_DN36622_c0_g1::TRINITY_DN36622_c0_g1_i1::g.5661::m.5661	0.40414	-0.9147	0.3001	0.024975	*
TRINITY_DN52433_c0_g1::TRINITY_DN52433_c0_g1_i1::g.1709::m.1709	0.3588	-0.93342	0.2946	0.024975	*
TRINITY_DN61203_c0_g1::TRINITY_DN61203_c0_g1_i1::g.31855::m.31855	-0.16882	-0.98565	0.3278	0.024975	*
TRINITY_DN64047_c6_g3::TRINITY_DN64047_c6_g3_i3::g.8945::m.8945	0.14772	-0.98903	0.3396	0.024975	*
TRINITY_DN42223_c0_g1::TRINITY_DN42223_c0_g1_i1::g.7740::m.7740	0.28597	0.95824	0.2716	0.025974	*
TRINITY_DN62186_c1_g1::TRINITY_DN62186_c1_g1_i5::g.15381::m.15381	0.34836	0.93736	0.299	0.025974	*
TRINITY_DN57940_c1_g1::TRINITY_DN57940_c1_g1_i2::g.18126::m.18126	-0.35085	0.93643	0.308	0.025974	*
TRINITY_DN62371_c0_g1::TRINITY_DN62371_c0_g1_i5::g.25975::m.25975	-0.665	0.74684	0.2924	0.025974	*
TRINITY_DN76900_c0_g1::TRINITY_DN76900_c0_g1_i1::g.16717::m.16717	-0.68694	0.72672	0.2965	0.025974	*
TRINITY_DN52412_c0_g1::TRINITY_DN52412_c0_g1_i1::g.1723::m.1723	-0.78448	0.62015	0.3267	0.025974	*
TRINITY_DN58037_c8_g5::TRINITY_DN58037_c8_g5_i1::g.28574::m.28574	-0.79117	0.6116	0.3303	0.025974	*
TRINITY_DN58071_c1_g2::TRINITY_DN58071_c1_g2_i1::g.28633::m.28633	-0.89988	0.43614	0.2954	0.025974	*
TRINITY_DN65880_c0_g1::TRINITY_DN65880_c0_g1_i1::g.24097::m.24097	-0.97458	0.22404	0.2938	0.025974	*
TRINITY_DN58119_c0_g1::TRINITY_DN58119_c0_g1_i4::g.12545::m.12545	-0.98289	-0.1842	0.2989	0.025974	*
TRINITY_DN54929_c0_g3::TRINITY_DN54929_c0_g3_i1::g.14720::m.14720	0.97305	-0.23058	0.2819	0.025974	*
TRINITY_DN50096_c0_g1::TRINITY_DN50096_c0_g1_i1::g.12889::m.12889	0.96947	-0.24521	0.2934	0.025974	*
TRINITY_DN61699_c8_g1::TRINITY_DN61699_c8_g1_i2::g.27107::m.27107	-0.77579	-0.631	0.3075	0.025974	*
TRINITY_DN63418_c0_g2::TRINITY_DN63418_c0_g2_i4::g.35273::m.35273	-0.75594	-0.65464	0.3058	0.025974	*
TRINITY_DN60990_c6_g2::TRINITY_DN60990_c6_g2_i1::g.12030::m.12030	-0.61751	-0.78656	0.3072	0.025974	*
TRINITY_DN61363_c2_g1::TRINITY_DN61363_c2_g1_i1::g.16005::m.16005	-0.58085	-0.81401	0.2818	0.025974	*
TRINITY_DN55421_c0_g1::TRINITY_DN55421_c0_g1_i1::g.4308::m.4308	-0.39409	-0.91907	0.3277	0.025974	*
TRINITY_DN52995_c0_g1::TRINITY_DN52995_c0_g1_i1::g.21556::m.21556	-0.26231	-0.96498	0.2825	0.025974	*
TRINITY_DN61219_c5_g1::TRINITY_DN61219_c5_g1_i1::g.31966::m.31966	0.13726	-0.99054	0.2894	0.025974	*
TRINITY_DN62257_c0_g1::TRINITY_DN62257_c0_g1_i1::g.779::m.779	0.10555	-0.99441	0.2948	0.025974	*
TRINITY_DN42962_c0_g1::TRINITY_DN42962_c0_g1_i1::g.37961::m.37961	0.14588	0.9893	0.3053	0.026973	*
TRINITY_DN104042_c0_g1::TRINITY_DN104042_c0_g1_i1::g.40326::m.40326	-0.20473	0.97882	0.2929	0.026973	*
TRINITY_DN56729_c1_g1::TRINITY_DN56729_c1_g1_i1::g.24360::m.24360	0.32443	0.94591	0.2901	0.026973	*
TRINITY_DN31444_c0_g1::TRINITY_DN31444_c0_g1_i1::g.24817::m.24817	-0.52443	0.85145	0.3039	0.026973	*
TRINITY_DN93674_c0_g1::TRINITY_DN93674_c0_g1_i1::g.37981::m.37981	0.64109	0.76746	0.3156	0.026973	*
TRINITY_DN63181_c0_g1::TRINITY_DN63181_c0_g1_i1::g.25502::m.25502	0.74488	0.6672	0.2749	0.026973	*
TRINITY_DN51604_c0_g1::TRINITY_DN51604_c0_g1_i1::g.17104::m.17104	0.82273	0.56844	0.3112	0.026973	*
TRINITY_DN54972_c0_g1::TRINITY_DN54972_c0_g1_i1::g.14751::m.14751	-0.95923	0.28263	0.3049	0.026973	*
TRINITY_DN56300_c0_g1::TRINITY_DN56300_c0_g1_i2::g.3931::m.3931	0.99881	0.04884	0.3129	0.026973	*
TRINITY_DN61495_c0_g1::TRINITY_DN61495_c0_g1_i2::g.1498::m.1498	-0.98784	-0.1555	0.302	0.026973	*
TRINITY_DN63333_c0_g1::TRINITY_DN63333_c0_g1_i1::g.9993::m.9993	-0.98437	-0.17612	0.3086	0.026973	*
TRINITY_DN61962_c2_g1::TRINITY_DN61962_c2_g1_i1::g.21373::m.21373	0.9838	-0.17927	0.2809	0.026973	*
TRINITY_DN55127_c0_g2::TRINITY_DN55127_c0_g2_i1::g.34797::m.34797	-0.93083	-0.36546	0.2796	0.026973	*
TRINITY_DN62276_c1_g1::TRINITY_DN62276_c1_g1_i1::g.712::m.712	-0.91741	-0.39794	0.2928	0.026973	*
TRINITY_DN57400_c0_g1::TRINITY_DN57400_c0_g1_i1::g.13233::m.13233	-0.87375	-0.48637	0.3081	0.026973	*
TRINITY_DN60482_c0_g1::TRINITY_DN60482_c0_g1_i11::g.32995::m.32995	0.85701	-0.51531	0.2872	0.026973	*
TRINITY_DN52544_c0_g1::TRINITY_DN52544_c0_g1_i1::g.27398::m.27398	-0.85243	-0.52284	0.2884	0.026973	*
TRINITY_DN10058_c0_g1::TRINITY_DN10058_c0_g1_i1::g.11669::m.11669	0.79959	-0.60054	0.2904	0.026973	*
TRINITY_DN52358_c0_g1::TRINITY_DN52358_c0_g1_i2::g.16272::m.16272	-0.71922	-0.69478	0.3037	0.026973	*
TRINITY_DN55430_c0_g1::TRINITY_DN55430_c0_g1_i1::g.4392::m.4392	-0.702	-0.71218	0.2923	0.026973	*
TRINITY_DN49663_c0_g1::TRINITY_DN49663_c0_g1_i1::g.33487::m.33487	-0.62193	-0.78307	0.2863	0.026973	*
TRINITY_DN34768_c0_g1::TRINITY_DN34768_c0_g1_i1::g.37574::m.37574	0.59773	-0.8017	0.2897	0.026973	*
TRINITY_DN65689_c0_g1::TRINITY_DN65689_c0_g1_i1::g.38950::m.38950	-0.52793	-0.84929	0.3142	0.026973	*
TRINITY_DN62889_c1_g1::TRINITY_DN62889_c1_g1_i1::g.20688::m.20688	0.45631	-0.88982	0.3029	0.026973	*
TRINITY_DN60510_c7_g1::TRINITY_DN60510_c7_g1_i1::g.16907::m.16907	-0.33124	-0.94354	0.2755	0.026973	*
TRINITY_DN45826_c0_g1::TRINITY_DN45826_c0_g1_i1::g.31167::m.31167	0.13767	-0.99048	0.2948	0.026973	*
TRINITY_DN47963_c0_g1::TRINITY_DN47963_c0_g1_i1::g.8845::m.8845	0.02827	-0.9996	0.2934	0.026973	*
TRINITY_DN27837_c0_g1::TRINITY_DN27837_c0_g1_i1::g.15469::m.15469	0.06323	0.998	0.2834	0.027972	*
TRINITY_DN29129_c0_g1::TRINITY_DN29129_c0_g1_i1::g.4454::m.4454	-0.20654	0.97844	0.288	0.027972	*
TRINITY_DN35673_c0_g1::TRINITY_DN35673_c0_g1_i2::g.21417::m.21417	0.24694	0.96903	0.2836	0.027972	*
TRINITY_DN63778_c0_g2::TRINITY_DN63778_c0_g2_i1::g.4709::m.4709	0.435	0.90043	0.2976	0.027972	*
TRINITY_DN62539_c0_g1::TRINITY_DN62539_c0_g1_i12::g.10651::m.10651	0.47328	0.88091	0.2837	0.027972	*
TRINITY_DN59912_c0_g2::TRINITY_DN59912_c0_g2_i1::g.11757::m.11757	0.56208	0.82708	0.2832	0.027972	*
TRINITY_DN63136_c0_g1::TRINITY_DN63136_c0_g1_i12::g.25368::m.25368	0.63159	0.7753	0.3081	0.027972	*
TRINITY_DN67193_c0_g1::TRINITY_DN67193_c0_g1_i1::g.12447::m.12447	0.67354	0.73915	0.3111	0.027972	*
TRINITY_DN62195_c0_g1::TRINITY_DN62195_c0_g1_i1::g.15412::m.15412	0.95759	0.28815	0.274	0.027972	*
TRINITY_DN55274_c0_g1::TRINITY_DN55274_c0_g1_i1::g.35002::m.35002	0.99568	0.09285	0.2842	0.027972	*
TRINITY_DN41991_c0_g1::TRINITY_DN41991_c0_g1_i1::g.28882::m.28882	-0.99591	-0.09036	0.2769	0.027972	*
TRINITY_DN60066_c7_g1::TRINITY_DN60066_c7_g1_i2::g.37893::m.37893	-0.99172	-0.12841	0.2842	0.027972	*
TRINITY_DN45158_c0_g1::TRINITY_DN45158_c0_g1_i1::g.25879::m.25879	-0.90077	-0.43429	0.2811	0.027972	*
TRINITY_DN61787_c7_g2::TRINITY_DN61787_c7_g2_i3::g.11236::m.11236	0.84759	-0.53065	0.2846	0.027972	*
TRINITY_DN12632_c0_g1::TRINITY_DN12632_c0_g1_i1::g.9775::m.9775	-0.83313	-0.55307	0.2984	0.027972	*
TRINITY_DN61754_c0_g1::TRINITY_DN61754_c0_g1_i1::g.11218::m.11218	-0.77044	-0.63752	0.2754	0.027972	*
TRINITY_DN16394_c0_g1::TRINITY_DN16394_c0_g1_i1::g.2930::m.2930	0.65676	-0.7541	0.2786	0.027972	*
TRINITY_DN57593_c0_g1::TRINITY_DN57593_c0_g1_i1::g.23485::m.23485	-0.56466	-0.82532	0.2878	0.027972	*
TRINITY_DN60075_c8_g1::TRINITY_DN60075_c8_g1_i1::g.37849::m.37849	0.51028	-0.86001	0.2801	0.027972	*
TRINITY_DN60934_c0_g1::TRINITY_DN60934_c0_g1_i1::g.12131::m.12131	-0.22311	-0.97479	0.2984	0.027972	*
TRINITY_DN35684_c0_g1::TRINITY_DN35684_c0_g1_i1::g.21423::m.21423	-0.14981	-0.98872	0.2772	0.027972	*
TRINITY_DN53723_c0_g1::TRINITY_DN53723_c0_g1_i1::g.20928::m.20928	0.05618	-0.99842	0.303	0.027972	*
TRINITY_DN21358_c0_g1::TRINITY_DN21358_c0_g1_i1::g.14583::m.14583	0.12841	0.99172	0.2843	0.028971	*
TRINITY_DN39662_c0_g1::TRINITY_DN39662_c0_g1_i1::g.8510::m.8510	0.34012	0.94038	0.2821	0.028971	*
TRINITY_DN58310_c0_g2::TRINITY_DN58310_c0_g2_i1::g.22771::m.22771	0.34152	0.93987	0.2836	0.028971	*
TRINITY_DN53560_c0_g2::TRINITY_DN53560_c0_g2_i3::g.10945::m.10945	-0.45371	0.89115	0.2969	0.028971	*
TRINITY_DN57112_c4_g1::TRINITY_DN57112_c4_g1_i1::g.29059::m.29059	0.48163	0.87638	0.2935	0.028971	*
TRINITY_DN60530_c7_g2::TRINITY_DN60530_c7_g2_i1::g.16741::m.16741	0.7077	0.70651	0.2848	0.028971	*
TRINITY_DN56034_c0_g1::TRINITY_DN56034_c0_g1_i2::g.34499::m.34499	0.81848	0.57453	0.2885	0.028971	*
TRINITY_DN45232_c0_g2::TRINITY_DN45232_c0_g2_i1::g.10376::m.10376	0.8929	0.45025	0.2849	0.028971	*
TRINITY_DN60499_c2_g2::TRINITY_DN60499_c2_g2_i2::g.32879::m.32879	-0.98282	0.18455	0.2909	0.028971	*
TRINITY_DN41800_c0_g1::TRINITY_DN41800_c0_g1_i1::g.3126::m.3126	-0.99979	0.02042	0.2952	0.028971	*
TRINITY_DN54729_c0_g1::TRINITY_DN54729_c0_g1_i1::g.5192::m.5192	0.99703	-0.07698	0.2856	0.028971	*
TRINITY_DN61809_c0_g2::TRINITY_DN61809_c0_g2_i1::g.36754::m.36754	0.98184	-0.18971	0.3042	0.028971	*
TRINITY_DN59960_c1_g2::TRINITY_DN59960_c1_g2_i1::g.11835::m.11835	0.9817	-0.19044	0.3086	0.028971	*
TRINITY_DN56135_c0_g1::TRINITY_DN56135_c0_g1_i1::g.18706::m.18706	0.97822	-0.20758	0.2702	0.028971	*
TRINITY_DN59291_c0_g1::TRINITY_DN59291_c0_g1_i1::g.22051::m.22051	0.86064	-0.50921	0.299	0.028971	*
TRINITY_DN49019_c0_g1::TRINITY_DN49019_c0_g1_i1::g.12731::m.12731	-0.77637	-0.63028	0.3071	0.028971	*
TRINITY_DN59991_c5_g1::TRINITY_DN59991_c5_g1_i2::g.11749::m.11749	-0.66657	-0.74544	0.3073	0.028971	*
TRINITY_DN59457_c4_g3::TRINITY_DN59457_c4_g3_i1::g.32555::m.32555	-0.41582	-0.90945	0.2907	0.028971	*
TRINITY_DN44758_c0_g1::TRINITY_DN44758_c0_g1_i1::g.21068::m.21068	-0.01041	-0.99995	0.3009	0.028971	*
TRINITY_DN94101_c0_g1::TRINITY_DN94101_c0_g1_i1::g.1819::m.1819	0.00885	-0.99996	0.2685	0.028971	*
TRINITY_DN58999_c5_g1::TRINITY_DN58999_c5_g1_i1::g.2607::m.2607	-0.08097	0.99672	0.258	0.02997	*
TRINITY_DN69226_c0_g1::TRINITY_DN69226_c0_g1_i1::g.31400::m.31400	-0.17663	0.98428	0.2749	0.02997	*
TRINITY_DN62584_c0_g1::TRINITY_DN62584_c0_g1_i2::g.10543::m.10543	0.59748	0.80188	0.2781	0.02997	*
TRINITY_DN56672_c2_g1::TRINITY_DN56672_c2_g1_i1::g.39245::m.39245	-0.68539	0.72817	0.2814	0.02997	*
TRINITY_DN36212_c0_g1::TRINITY_DN36212_c0_g1_i1::g.10726::m.10726	-0.73501	0.67806	0.3059	0.02997	*
TRINITY_DN63101_c2_g1::TRINITY_DN63101_c2_g1_i11::g.233::m.233	0.83844	0.54499	0.2631	0.02997	*
TRINITY_DN51884_c0_g1::TRINITY_DN51884_c0_g1_i1::g.12295::m.12295	0.99809	0.06172	0.2697	0.02997	*
TRINITY_DN50475_c0_g1::TRINITY_DN50475_c0_g1_i1::g.7921::m.7921	0.99102	-0.13372	0.2886	0.02997	*
TRINITY_DN46885_c0_g1::TRINITY_DN46885_c0_g1_i1::g.39910::m.39910	0.97616	-0.21703	0.2923	0.02997	*
TRINITY_DN91026_c0_g1::TRINITY_DN91026_c0_g1_i1::g.24136::m.24136	-0.95157	-0.30744	0.2651	0.02997	*
TRINITY_DN58314_c0_g2::TRINITY_DN58314_c0_g2_i6::g.22675::m.22675	-0.86583	-0.50034	0.2856	0.02997	*
TRINITY_DN92828_c0_g1::TRINITY_DN92828_c0_g1_i1::g.38404::m.38404	0.84554	-0.53392	0.2987	0.02997	*
TRINITY_DN61881_c0_g1::TRINITY_DN61881_c0_g1_i1::g.36724::m.36724	0.7593	-0.65075	0.2729	0.02997	*
TRINITY_DN28395_c0_g1::TRINITY_DN28395_c0_g1_i1::g.5131::m.5131	-0.75222	-0.65891	0.3011	0.02997	*
TRINITY_DN81263_c0_g1::TRINITY_DN81263_c0_g1_i1::g.25046::m.25046	-0.57458	-0.81845	0.2887	0.02997	*
TRINITY_DN57889_c2_g1::TRINITY_DN57889_c2_g1_i1::g.33843::m.33843	-0.50492	-0.86317	0.2808	0.02997	*
TRINITY_DN61055_c3_g1::TRINITY_DN61055_c3_g1_i2::g.6368::m.6368	-0.44278	-0.89663	0.2939	0.02997	*
TRINITY_DN14130_c0_g1::TRINITY_DN14130_c0_g1_i1::g.24685::m.24685	0.27822	-0.96052	0.2583	0.02997	*
TRINITY_DN60899_c3_g2::TRINITY_DN60899_c3_g2_i2::g.28079::m.28079	0.06004	-0.9982	0.2804	0.02997	*
TRINITY_DN19413_c0_g1::TRINITY_DN19413_c0_g1_i1::g.31130::m.31130	-0.11734	0.99309	0.2779	0.030969	*
TRINITY_DN62359_c0_g1::TRINITY_DN62359_c0_g1_i2::g.26093::m.26093	-0.15724	0.98756	0.2995	0.030969	*
TRINITY_DN58122_c7_g1::TRINITY_DN58122_c7_g1_i2::g.12615::m.12615	-0.17099	0.98527	0.2839	0.030969	*
TRINITY_DN63883_c0_g1::TRINITY_DN63883_c0_g1_i2::g.30691::m.30691	0.66758	0.74454	0.2728	0.030969	*
TRINITY_DN52114_c0_g1::TRINITY_DN52114_c0_g1_i1::g.32269::m.32269	-0.76476	0.64432	0.3008	0.030969	*
TRINITY_DN56866_c0_g2::TRINITY_DN56866_c0_g2_i1::g.24665::m.24665	-0.88756	0.4607	0.2936	0.030969	*
TRINITY_DN56066_c1_g1::TRINITY_DN56066_c1_g1_i1::g.34512::m.34512	0.91632	0.40045	0.3176	0.030969	*
TRINITY_DN57033_c1_g1::TRINITY_DN57033_c1_g1_i2::g.3460::m.3460	0.9344	0.35622	0.2718	0.030969	*
TRINITY_DN54912_c0_g1::TRINITY_DN54912_c0_g1_i2::g.14687::m.14687	0.98832	0.15241	0.2663	0.030969	*
TRINITY_DN78567_c0_g1::TRINITY_DN78567_c0_g1_i1::g.623::m.623	-0.99091	0.13453	0.3166	0.030969	*
TRINITY_DN59577_c0_g1::TRINITY_DN59577_c0_g1_i11::g.16442::m.16442	-0.9497	-0.31317	0.2798	0.030969	*
TRINITY_DN56287_c0_g1::TRINITY_DN56287_c0_g1_i1::g.3948::m.3948	-0.91456	-0.40445	0.297	0.030969	*
TRINITY_DN61880_c1_g1::TRINITY_DN61880_c1_g1_i1::g.36883::m.36883	0.83062	-0.55684	0.2859	0.030969	*
TRINITY_DN28861_c0_g1::TRINITY_DN28861_c0_g1_i1::g.406::m.406	-0.78973	-0.61346	0.2663	0.030969	*
TRINITY_DN52293_c0_g1::TRINITY_DN52293_c0_g1_i1::g.16148::m.16148	-0.77889	-0.62716	0.269	0.030969	*
TRINITY_DN52926_c0_g1::TRINITY_DN52926_c0_g1_i1::g.21560::m.21560	-0.75186	-0.65933	0.2945	0.030969	*
TRINITY_DN57330_c0_g1::TRINITY_DN57330_c0_g1_i3::g.13023::m.13023	-0.74609	-0.66585	0.2694	0.030969	*
TRINITY_DN56370_c0_g1::TRINITY_DN56370_c0_g1_i1::g.29540::m.29540	-0.61791	-0.78625	0.2715	0.030969	*
TRINITY_DN55135_c0_g1::TRINITY_DN55135_c0_g1_i1::g.34745::m.34745	-0.5987	-0.80098	0.3112	0.030969	*
TRINITY_DN62914_c2_g1::TRINITY_DN62914_c2_g1_i1::g.5615::m.5615	-0.52511	-0.85104	0.283	0.030969	*
TRINITY_DN62138_c0_g2::TRINITY_DN62138_c0_g2_i1::g.15265::m.15265	-0.51414	-0.8577	0.2717	0.030969	*
TRINITY_DN57514_c1_g1::TRINITY_DN57514_c1_g1_i1::g.23461::m.23461	0.1371	-0.99056	0.2897	0.030969	*
TRINITY_DN75270_c0_g1::TRINITY_DN75270_c0_g1_i1::g.28694::m.28694	0.11335	-0.99356	0.3048	0.030969	*
TRINITY_DN62185_c5_g1::TRINITY_DN62185_c5_g1_i1::g.15338::m.15338	0.11007	-0.99392	0.2745	0.030969	*
TRINITY_DN43987_c0_g1::TRINITY_DN43987_c0_g1_i1::g.21676::m.21676	0.0977	-0.99522	0.2951	0.030969	*
TRINITY_DN50988_c0_g1::TRINITY_DN50988_c0_g1_i1::g.28764::m.28764	0.25289	0.9675	0.2834	0.031968	*
TRINITY_DN64077_c1_g1::TRINITY_DN64077_c1_g1_i3::g.9018::m.9018	0.52097	0.85358	0.2766	0.031968	*
TRINITY_DN60085_c1_g1::TRINITY_DN60085_c1_g1_i10::g.37766::m.37766	0.58941	0.80783	0.2684	0.031968	*
TRINITY_DN98750_c0_g1::TRINITY_DN98750_c0_g1_i1::g.18532::m.18532	0.60076	0.79943	0.288	0.031968	*
TRINITY_DN57224_c0_g1::TRINITY_DN57224_c0_g1_i1::g.29159::m.29159	0.63108	0.77571	0.3052	0.031968	*
TRINITY_DN60115_c0_g1::TRINITY_DN60115_c0_g1_i3::g.22230::m.22230	-0.82489	0.56529	0.2639	0.031968	*
TRINITY_DN59797_c6_g1::TRINITY_DN59797_c6_g1_i1::g.1866::m.1866	0.98796	0.15474	0.2776	0.031968	*
TRINITY_DN42669_c0_g1::TRINITY_DN42669_c0_g1_i1::g.2816::m.2816	0.99986	0.01674	0.2752	0.031968	*
TRINITY_DN56620_c8_g1::TRINITY_DN56620_c8_g1_i3::g.39145::m.39145	-0.98948	-0.14467	0.2859	0.031968	*
TRINITY_DN59940_c5_g1::TRINITY_DN59940_c5_g1_i14::g.11734::m.11734	-0.98792	-0.15496	0.2948	0.031968	*
TRINITY_DN58166_c6_g1::TRINITY_DN58166_c6_g1_i6::g.12621::m.12621	-0.9655	-0.26041	0.2884	0.031968	*
TRINITY_DN21146_c0_g1::TRINITY_DN21146_c0_g1_i1::g.30765::m.30765	-0.95316	-0.30248	0.2984	0.031968	*
TRINITY_DN63364_c3_g1::TRINITY_DN63364_c3_g1_i1::g.9792::m.9792	0.80105	-0.5986	0.2777	0.031968	*
TRINITY_DN51676_c0_g1::TRINITY_DN51676_c0_g1_i1::g.2421::m.2421	-0.67181	-0.74073	0.2774	0.031968	*
TRINITY_DN62144_c1_g1::TRINITY_DN62144_c1_g1_i1::g.15291::m.15291	-0.59412	-0.80438	0.2843	0.031968	*
TRINITY_DN59191_c0_g2::TRINITY_DN59191_c0_g2_i1::g.21860::m.21860	-0.41464	-0.90999	0.2642	0.031968	*
TRINITY_DN53404_c0_g1::TRINITY_DN53404_c0_g1_i1::g.26548::m.26548	-0.4023	-0.91551	0.2807	0.031968	*
TRINITY_DN36241_c0_g1::TRINITY_DN36241_c0_g1_i1::g.10733::m.10733	0.12679	-0.99193	0.3012	0.031968	*
TRINITY_DN62984_c0_g1::TRINITY_DN62984_c0_g1_i1::g.5491::m.5491	0.12109	0.99264	0.2768	0.032967	*
TRINITY_DN55341_c0_g1::TRINITY_DN55341_c0_g1_i1::g.19269::m.19269	0.1464	0.98922	0.3035	0.032967	*
TRINITY_DN34999_c0_g1::TRINITY_DN34999_c0_g1_i1::g.22169::m.22169	0.50217	0.86477	0.2708	0.032967	*
TRINITY_DN35688_c0_g1::TRINITY_DN35688_c0_g1_i1::g.21422::m.21422	0.67109	0.74138	0.2914	0.032967	*
TRINITY_DN62925_c3_g1::TRINITY_DN62925_c3_g1_i1::g.5606::m.5606	-0.78035	0.62534	0.2837	0.032967	*
TRINITY_DN93602_c0_g1::TRINITY_DN93602_c0_g1_i1::g.37658::m.37658	0.87495	0.48421	0.2778	0.032967	*
TRINITY_DN63669_c1_g2::TRINITY_DN63669_c1_g2_i1::g.19805::m.19805	0.92721	0.37455	0.2653	0.032967	*
TRINITY_DN41353_c0_g1::TRINITY_DN41353_c0_g1_i1::g.7993::m.7993	0.99005	0.14071	0.2841	0.032967	*
TRINITY_DN60989_c0_g1::TRINITY_DN60989_c0_g1_i1::g.12077::m.12077	-0.99469	0.10291	0.2694	0.032967	*
TRINITY_DN63486_c3_g4::TRINITY_DN63486_c3_g4_i2::g.35409::m.35409	-0.99142	-0.13068	0.2919	0.032967	*
TRINITY_DN36673_c0_g1::TRINITY_DN36673_c0_g1_i1::g.5665::m.5665	0.85695	-0.5154	0.2717	0.032967	*
TRINITY_DN63543_c0_g1::TRINITY_DN63543_c0_g1_i1::g.19445::m.19445	0.7719	-0.63574	0.2908	0.032967	*
TRINITY_DN53388_c0_g1::TRINITY_DN53388_c0_g1_i1::g.26496::m.26496	-0.3032	-0.95293	0.2715	0.032967	*
TRINITY_DN63314_c4_g1::TRINITY_DN63314_c4_g1_i1::g.10033::m.10033	-0.22633	-0.97405	0.2739	0.032967	*
TRINITY_DN90962_c0_g1::TRINITY_DN90962_c0_g1_i1::g.29987::m.29987	0.17866	-0.98391	0.304	0.032967	*
TRINITY_DN51753_c0_g1::TRINITY_DN51753_c0_g1_i1::g.28245::m.28245	-0.05233	0.99863	0.2686	0.033966	*
TRINITY_DN36617_c0_g1::TRINITY_DN36617_c0_g1_i1::g.5670::m.5670	0.0938	0.99559	0.2784	0.033966	*
TRINITY_DN54952_c0_g2::TRINITY_DN54952_c0_g2_i2::g.14683::m.14683	0.18582	0.98258	0.294	0.033966	*
TRINITY_DN95808_c0_g1::TRINITY_DN95808_c0_g1_i1::g.959::m.959	-0.44823	0.89392	0.29	0.033966	*
TRINITY_DN60582_c0_g1::TRINITY_DN60582_c0_g1_i1::g.16957::m.16957	-0.52118	0.85345	0.2669	0.033966	*
TRINITY_DN99033_c0_g1::TRINITY_DN99033_c0_g1_i1::g.38835::m.38835	-0.5512	0.83437	0.274	0.033966	*
TRINITY_DN54846_c0_g1::TRINITY_DN54846_c0_g1_i1::g.30910::m.30910	0.56194	0.82718	0.2593	0.033966	*
TRINITY_DN34400_c0_g1::TRINITY_DN34400_c0_g1_i1::g.2398::m.2398	0.59274	0.80539	0.282	0.033966	*
TRINITY_DN63839_c0_g2::TRINITY_DN63839_c0_g2_i1::g.30660::m.30660	0.65961	0.75161	0.2458	0.033966	*
TRINITY_DN60529_c1_g1::TRINITY_DN60529_c1_g1_i6::g.16917::m.16917	0.88282	0.46972	0.281	0.033966	*
TRINITY_DN57052_c3_g1::TRINITY_DN57052_c3_g1_i1::g.3357::m.3357	0.98145	0.1917	0.2773	0.033966	*
TRINITY_DN84130_c0_g1::TRINITY_DN84130_c0_g1_i1::g.2857::m.2857	-0.9944	-0.1057	0.3091	0.033966	*
TRINITY_DN25088_c0_g1::TRINITY_DN25088_c0_g1_i2::g.33151::m.33151	-0.98568	-0.16863	0.2696	0.033966	*
TRINITY_DN63766_c0_g2::TRINITY_DN63766_c0_g2_i4::g.4721::m.4721	-0.94846	-0.31691	0.2713	0.033966	*
TRINITY_DN62480_c0_g1::TRINITY_DN62480_c0_g1_i2::g.26331::m.26331	0.88356	-0.46832	0.2834	0.033966	*
TRINITY_DN61009_c0_g2::TRINITY_DN61009_c0_g2_i1::g.6296::m.6296	-0.87116	-0.491	0.281	0.033966	*
TRINITY_DN37236_c0_g1::TRINITY_DN37236_c0_g1_i1::g.19686::m.19686	0.77839	-0.62778	0.2735	0.033966	*
TRINITY_DN61044_c4_g2::TRINITY_DN61044_c4_g2_i2::g.6351::m.6351	0.63656	-0.77123	0.2727	0.033966	*
TRINITY_DN61503_c4_g2::TRINITY_DN61503_c4_g2_i1::g.1407::m.1407	0.50145	-0.86519	0.2642	0.033966	*
TRINITY_DN55304_c0_g1::TRINITY_DN55304_c0_g1_i1::g.35007::m.35007	-0.36232	-0.93205	0.2806	0.033966	*
TRINITY_DN57874_c0_g2::TRINITY_DN57874_c0_g2_i1::g.33838::m.33838	-0.36213	0.93213	0.2845	0.034965	*
TRINITY_DN53613_c0_g1::TRINITY_DN53613_c0_g1_i1::g.36492::m.36492	0.74492	0.66715	0.2754	0.034965	*
TRINITY_DN27579_c0_g1::TRINITY_DN27579_c0_g1_i1::g.5825::m.5825	0.8929	0.45025	0.2623	0.034965	*
TRINITY_DN71128_c0_g1::TRINITY_DN71128_c0_g1_i1::g.14904::m.14904	0.98102	-0.1939	0.2847	0.034965	*
TRINITY_DN51924_c0_g1::TRINITY_DN51924_c0_g1_i1::g.12337::m.12337	0.71552	-0.69859	0.2791	0.034965	*
TRINITY_DN54175_c0_g1::TRINITY_DN54175_c0_g1_i1::g.25686::m.25686	0.7112	-0.70299	0.2753	0.034965	*
TRINITY_DN98804_c0_g1::TRINITY_DN98804_c0_g1_i1::g.18558::m.18558	-0.54348	-0.83942	0.242	0.034965	*
TRINITY_DN98754_c0_g1::TRINITY_DN98754_c0_g1_i1::g.18541::m.18541	0.2407	-0.9706	0.274	0.034965	*
TRINITY_DN63448_c0_g1::TRINITY_DN63448_c0_g1_i3::g.35424::m.35424	-0.1011	-0.99488	0.282	0.034965	*
TRINITY_DN30350_c0_g1::TRINITY_DN30350_c0_g1_i1::g.14257::m.14257	-0.09365	0.99561	0.2754	0.035964	*
TRINITY_DN62336_c0_g1::TRINITY_DN62336_c0_g1_i5::g.26028::m.26028	0.63469	0.77277	0.2585	0.035964	*
TRINITY_DN43366_c0_g1::TRINITY_DN43366_c0_g1_i1::g.1804::m.1804	0.74123	0.67126	0.2736	0.035964	*
TRINITY_DN55813_c0_g1::TRINITY_DN55813_c0_g1_i1::g.39641::m.39641	-0.77015	0.63786	0.2774	0.035964	*
TRINITY_DN34883_c0_g1::TRINITY_DN34883_c0_g1_i1::g.21892::m.21892	0.89334	0.44939	0.2689	0.035964	*
TRINITY_DN69240_c0_g1::TRINITY_DN69240_c0_g1_i1::g.31401::m.31401	0.99432	0.10639	0.2827	0.035964	*
TRINITY_DN57511_c1_g1::TRINITY_DN57511_c1_g1_i1::g.23513::m.23513	-0.96427	-0.26492	0.267	0.035964	*
TRINITY_DN58453_c0_g1::TRINITY_DN58453_c0_g1_i1::g.23094::m.23094	0.90244	-0.43081	0.279	0.035964	*
TRINITY_DN46803_c0_g1::TRINITY_DN46803_c0_g1_i2::g.14294::m.14294	-0.51023	-0.86004	0.2564	0.035964	*
TRINITY_DN64091_c11_g1::TRINITY_DN64091_c11_g1_i4::g.9023::m.9023	-0.49938	-0.86638	0.2792	0.035964	*
TRINITY_DN62327_c0_g1::TRINITY_DN62327_c0_g1_i1::g.26107::m.26107	0.47151	-0.88186	0.2784	0.035964	*
TRINITY_DN54375_c0_g1::TRINITY_DN54375_c0_g1_i1::g.35538::m.35538	-0.34206	-0.93968	0.2713	0.035964	*
TRINITY_DN60816_c0_g1::TRINITY_DN60816_c0_g1_i1::g.28199::m.28199	0.30276	-0.95307	0.2747	0.035964	*
TRINITY_DN54691_c0_g2::TRINITY_DN54691_c0_g2_i1::g.5019::m.5019	0.18455	-0.98282	0.2699	0.035964	*
TRINITY_DN32827_c0_g1::TRINITY_DN32827_c0_g1_i1::g.29084::m.29084	0.04163	-0.99913	0.2753	0.035964	*
TRINITY_DN49805_c0_g1::TRINITY_DN49805_c0_g1_i1::g.17693::m.17693	0.30585	0.95208	0.2768	0.036963	*
TRINITY_DN56164_c0_g2::TRINITY_DN56164_c0_g2_i1::g.18628::m.18628	-0.38037	0.92483	0.2796	0.036963	*
TRINITY_DN54787_c0_g1::TRINITY_DN54787_c0_g1_i5::g.5210::m.5210	-0.40544	0.91412	0.2738	0.036963	*
TRINITY_DN62692_c2_g3::TRINITY_DN62692_c2_g3_i1::g.36312::m.36312	-0.43202	0.90186	0.268	0.036963	*
TRINITY_DN53607_c0_g1::TRINITY_DN53607_c0_g1_i1::g.36461::m.36461	0.54909	0.83577	0.2753	0.036963	*
TRINITY_DN55840_c0_g1::TRINITY_DN55840_c0_g1_i1::g.39569::m.39569	0.81034	0.58596	0.2903	0.036963	*
TRINITY_DN54632_c0_g1::TRINITY_DN54632_c0_g1_i1::g.5080::m.5080	0.97243	0.2332	0.2758	0.036963	*
TRINITY_DN93671_c0_g1::TRINITY_DN93671_c0_g1_i1::g.37982::m.37982	0.99342	-0.11452	0.2779	0.036963	*
TRINITY_DN58798_c0_g1::TRINITY_DN58798_c0_g1_i2::g.17285::m.17285	0.8749	-0.48431	0.2587	0.036963	*
TRINITY_DN40192_c0_g1::TRINITY_DN40192_c0_g1_i1::g.13562::m.13562	-0.79846	-0.60205	0.2822	0.036963	*
TRINITY_DN95726_c0_g1::TRINITY_DN95726_c0_g1_i1::g.15500::m.15500	-0.6639	-0.74782	0.2522	0.036963	*
TRINITY_DN58800_c3_g1::TRINITY_DN58800_c3_g1_i1::g.17165::m.17165	0.59603	-0.80296	0.2778	0.036963	*
TRINITY_DN48877_c0_g2::TRINITY_DN48877_c0_g2_i1::g.34023::m.34023	-0.57839	-0.81576	0.29	0.036963	*
TRINITY_DN51900_c0_g1::TRINITY_DN51900_c0_g1_i1::g.12300::m.12300	0.48376	-0.8752	0.2735	0.036963	*
TRINITY_DN53711_c0_g1::TRINITY_DN53711_c0_g1_i1::g.20886::m.20886	0.4554	-0.89029	0.2565	0.036963	*
TRINITY_DN56285_c0_g1::TRINITY_DN56285_c0_g1_i1::g.3933::m.3933	0.38747	-0.92188	0.2791	0.036963	*
TRINITY_DN37862_c0_g1::TRINITY_DN37862_c0_g1_i1::g.51::m.51	-0.3786	-0.92556	0.2786	0.036963	*
TRINITY_DN61858_c0_g1::TRINITY_DN61858_c0_g1_i5::g.36829::m.36829	0.05469	-0.9985	0.2533	0.036963	*
TRINITY_DN59525_c1_g2::TRINITY_DN59525_c1_g2_i1::g.16456::m.16456	0.03667	-0.99933	0.2805	0.036963	*
TRINITY_DN60012_c0_g2::TRINITY_DN60012_c0_g2_i1::g.37735::m.37735	0.03957	0.99922	0.2768	0.037962	*
TRINITY_DN55403_c0_g1::TRINITY_DN55403_c0_g1_i15::g.19092::m.19092	-0.2399	0.9708	0.2639	0.037962	*
TRINITY_DN60786_c2_g1::TRINITY_DN60786_c2_g1_i1::g.27815::m.27815	-0.30769	0.95149	0.2877	0.037962	*
TRINITY_DN62993_c1_g1::TRINITY_DN62993_c1_g1_i5::g.5626::m.5626	0.6882	0.72552	0.2828	0.037962	*
TRINITY_DN59871_c1_g2::TRINITY_DN59871_c1_g2_i1::g.27539::m.27539	0.96307	0.26926	0.2782	0.037962	*
TRINITY_DN51658_c0_g1::TRINITY_DN51658_c0_g1_i1::g.2426::m.2426	-0.96159	-0.2745	0.2623	0.037962	*
TRINITY_DN64063_c1_g1::TRINITY_DN64063_c1_g1_i1::g.9097::m.9097	0.9322	-0.36194	0.2605	0.037962	*
TRINITY_DN61612_c0_g1::TRINITY_DN61612_c0_g1_i2::g.27257::m.27257	-0.82119	-0.57065	0.2724	0.037962	*
TRINITY_DN54599_c0_g1::TRINITY_DN54599_c0_g1_i1::g.20090::m.20090	-0.75454	-0.65625	0.2574	0.037962	*
TRINITY_DN57357_c0_g1::TRINITY_DN57357_c0_g1_i1::g.13075::m.13075	0.4798	-0.87738	0.2847	0.037962	*
TRINITY_DN57186_c0_g1::TRINITY_DN57186_c0_g1_i1::g.28972::m.28972	0.49049	0.87145	0.2789	0.038961	*
TRINITY_DN56865_c0_g1::TRINITY_DN56865_c0_g1_i2::g.24617::m.24617	-0.57373	0.81904	0.3078	0.038961	*
TRINITY_DN60492_c0_g2::TRINITY_DN60492_c0_g2_i1::g.32957::m.32957	-0.64466	0.76447	0.274	0.038961	*
TRINITY_DN63345_c0_g2::TRINITY_DN63345_c0_g2_i2::g.9960::m.9960	-0.82927	0.55885	0.264	0.038961	*
TRINITY_DN63212_c4_g2::TRINITY_DN63212_c4_g2_i1::g.9655::m.9655	-0.94459	0.32825	0.2547	0.038961	*
TRINITY_DN59879_c0_g1::TRINITY_DN59879_c0_g1_i2::g.27607::m.27607	-0.99987	-0.01642	0.2607	0.038961	*
TRINITY_DN56851_c0_g1::TRINITY_DN56851_c0_g1_i1::g.24674::m.24674	-0.9784	-0.20674	0.2599	0.038961	*
TRINITY_DN58592_c0_g1::TRINITY_DN58592_c0_g1_i1::g.7659::m.7659	-0.83329	-0.55283	0.261	0.038961	*
TRINITY_DN55659_c0_g1::TRINITY_DN55659_c0_g1_i1::g.30372::m.30372	0.78532	-0.61909	0.253	0.038961	*
TRINITY_DN52021_c0_g1::TRINITY_DN52021_c0_g1_i2::g.6613::m.6613	-0.67082	-0.74162	0.2756	0.038961	*
TRINITY_DN54493_c0_g1::TRINITY_DN54493_c0_g1_i2::g.35811::m.35811	-0.29386	-0.95585	0.2928	0.038961	*
TRINITY_DN45122_c0_g2::TRINITY_DN45122_c0_g2_i1::g.25902::m.25902	0.17631	-0.98434	0.2621	0.038961	*
TRINITY_DN54991_c0_g1::TRINITY_DN54991_c0_g1_i7::g.14710::m.14710	0.09423	-0.99555	0.2643	0.038961	*
TRINITY_DN55688_c0_g1::TRINITY_DN55688_c0_g1_i1::g.30230::m.30230	0.091	-0.99585	0.2732	0.038961	*
TRINITY_DN60588_c0_g1::TRINITY_DN60588_c0_g1_i1::g.16872::m.16872	0.36534	0.93088	0.2939	0.03996	*
TRINITY_DN63962_c2_g1::TRINITY_DN63962_c2_g1_i2::g.14330::m.14330	-0.51353	0.85807	0.2575	0.03996	*
TRINITY_DN59359_c2_g1::TRINITY_DN59359_c2_g1_i2::g.6914::m.6914	0.73032	0.6831	0.2521	0.03996	*
TRINITY_DN61154_c0_g1::TRINITY_DN61154_c0_g1_i1::g.31702::m.31702	0.92392	0.38259	0.2526	0.03996	*
TRINITY_DN58091_c0_g1::TRINITY_DN58091_c0_g1_i2::g.28573::m.28573	-0.98995	0.14143	0.2778	0.03996	*
TRINITY_DN55505_c1_g1::TRINITY_DN55505_c1_g1_i1::g.4442::m.4442	0.99013	-0.14014	0.2532	0.03996	*
TRINITY_DN60999_c5_g2::TRINITY_DN60999_c5_g2_i1::g.12146::m.12146	-0.95754	-0.28831	0.2581	0.03996	*
TRINITY_DN61291_c0_g1::TRINITY_DN61291_c0_g1_i1::g.31975::m.31975	-0.89586	-0.44434	0.2755	0.03996	*
TRINITY_DN63758_c1_g2::TRINITY_DN63758_c1_g2_i1::g.4738::m.4738	0.70119	-0.71298	0.2741	0.03996	*
TRINITY_DN56613_c0_g1::TRINITY_DN56613_c0_g1_i1::g.39177::m.39177	0.63877	-0.7694	0.266	0.03996	*
TRINITY_DN63587_c1_g2::TRINITY_DN63587_c1_g2_i1::g.19583::m.19583	0.56383	-0.82589	0.2807	0.03996	*
TRINITY_DN28619_c0_g1::TRINITY_DN28619_c0_g1_i1::g.14821::m.14821	0.39512	-0.91863	0.2766	0.03996	*
TRINITY_DN53534_c0_g2::TRINITY_DN53534_c0_g2_i1::g.10904::m.10904	0.29326	-0.95603	0.2872	0.03996	*
TRINITY_DN49515_c0_g1::TRINITY_DN49515_c0_g1_i1::g.7853::m.7853	0.27222	-0.96224	0.2638	0.03996	*
TRINITY_DN57134_c0_g1::TRINITY_DN57134_c0_g1_i2::g.29027::m.29027	-0.11587	-0.99326	0.2607	0.03996	*
TRINITY_DN51677_c0_g1::TRINITY_DN51677_c0_g1_i1::g.2439::m.2439	-0.22664	0.97398	0.2563	0.040959	*
TRINITY_DN62607_c2_g2::TRINITY_DN62607_c2_g2_i2::g.36331::m.36331	0.3169	0.94846	0.2643	0.040959	*
TRINITY_DN60297_c0_g1::TRINITY_DN60297_c0_g1_i1::g.7093::m.7093	0.36416	0.93134	0.2572	0.040959	*
TRINITY_DN55835_c0_g1::TRINITY_DN55835_c0_g1_i1::g.39634::m.39634	0.40341	0.91502	0.2606	0.040959	*
TRINITY_DN46682_c1_g1::TRINITY_DN46682_c1_g1_i1::g.30526::m.30526	0.6992	0.71493	0.2557	0.040959	*
TRINITY_DN31987_c0_g1::TRINITY_DN31987_c0_g1_i1::g.4036::m.4036	0.71273	0.70144	0.2756	0.040959	*
TRINITY_DN59980_c0_g1::TRINITY_DN59980_c0_g1_i1::g.11753::m.11753	-0.71332	0.70084	0.2667	0.040959	*
TRINITY_DN57687_c0_g1::TRINITY_DN57687_c0_g1_i2::g.23752::m.23752	-0.90288	-0.42989	0.2551	0.040959	*
TRINITY_DN45982_c0_g1::TRINITY_DN45982_c0_g1_i1::g.14850::m.14850	0.87256	-0.48851	0.2646	0.040959	*
TRINITY_DN63437_c1_g2::TRINITY_DN63437_c1_g2_i2::g.35300::m.35300	-0.78787	-0.61584	0.2699	0.040959	*
TRINITY_DN54585_c0_g1::TRINITY_DN54585_c0_g1_i1::g.20044::m.20044	-0.6509	-0.75916	0.272	0.040959	*
TRINITY_DN25417_c0_g1::TRINITY_DN25417_c0_g1_i1::g.28292::m.28292	0.6255	-0.78022	0.2661	0.040959	*
TRINITY_DN63624_c1_g5::TRINITY_DN63624_c1_g5_i1::g.19766::m.19766	0.20255	-0.97927	0.268	0.040959	*
TRINITY_DN63260_c0_g1::TRINITY_DN63260_c0_g1_i5::g.9669::m.9669	0.04368	0.99905	0.266	0.041958	*
TRINITY_DN59857_c7_g1::TRINITY_DN59857_c7_g1_i1::g.27620::m.27620	-0.56376	0.82594	0.2516	0.041958	*
TRINITY_DN63686_c0_g1::TRINITY_DN63686_c0_g1_i1::g.19820::m.19820	0.75123	0.66004	0.2746	0.041958	*
TRINITY_DN56210_c0_g1::TRINITY_DN56210_c0_g1_i2::g.3902::m.3902	-0.92229	0.3865	0.267	0.041958	*
TRINITY_DN63698_c0_g1::TRINITY_DN63698_c0_g1_i1::g.19941::m.19941	-0.97815	0.20788	0.262	0.041958	*
TRINITY_DN39218_c0_g1::TRINITY_DN39218_c0_g1_i1::g.13520::m.13520	-0.97867	-0.20546	0.2537	0.041958	*
TRINITY_DN21501_c0_g1::TRINITY_DN21501_c0_g1_i1::g.25227::m.25227	-0.94224	-0.33495	0.2442	0.041958	*
TRINITY_DN55762_c0_g1::TRINITY_DN55762_c0_g1_i3::g.14072::m.14072	0.93228	-0.36175	0.2673	0.041958	*
TRINITY_DN60148_c1_g1::TRINITY_DN60148_c1_g1_i1::g.22329::m.22329	0.82711	-0.56204	0.2663	0.041958	*
TRINITY_DN54339_c0_g1::TRINITY_DN54339_c0_g1_i1::g.35531::m.35531	-0.79223	-0.61023	0.2601	0.041958	*
TRINITY_DN62434_c0_g1::TRINITY_DN62434_c0_g1_i2::g.26273::m.26273	-0.73472	-0.67837	0.2628	0.041958	*
TRINITY_DN87227_c0_g1::TRINITY_DN87227_c0_g1_i1::g.5411::m.5411	0.52496	-0.85112	0.2626	0.041958	*
TRINITY_DN62827_c1_g1::TRINITY_DN62827_c1_g1_i1::g.20787::m.20787	0.46104	-0.88738	0.252	0.041958	*
TRINITY_DN61549_c0_g1::TRINITY_DN61549_c0_g1_i2::g.26807::m.26807	0.32246	-0.94658	0.2642	0.041958	*
TRINITY_DN54236_c0_g1::TRINITY_DN54236_c0_g1_i1::g.10231::m.10231	0.27224	-0.96223	0.2519	0.041958	*
TRINITY_DN48265_c0_g2::TRINITY_DN48265_c0_g2_i3::g.13322::m.13322	0.20871	-0.97798	0.2751	0.041958	*
TRINITY_DN59647_c0_g1::TRINITY_DN59647_c0_g1_i1::g.16628::m.16628	-0.17403	-0.98474	0.2677	0.041958	*
TRINITY_DN35585_c0_g1::TRINITY_DN35585_c0_g1_i2::g.36978::m.36978	0.03957	0.99922	0.2666	0.042957	*
TRINITY_DN63660_c2_g1::TRINITY_DN63660_c2_g1_i1::g.19928::m.19928	0.54173	0.84056	0.2645	0.042957	*
TRINITY_DN54890_c0_g1::TRINITY_DN54890_c0_g1_i1::g.31001::m.31001	-0.5786	0.81561	0.2621	0.042957	*
TRINITY_DN62093_c7_g2::TRINITY_DN62093_c7_g2_i1::g.15024::m.15024	0.92319	0.38435	0.2799	0.042957	*
TRINITY_DN56465_c0_g1::TRINITY_DN56465_c0_g1_i1::g.29705::m.29705	-0.91485	-0.40379	0.2989	0.042957	*
TRINITY_DN62579_c2_g1::TRINITY_DN62579_c2_g1_i2::g.10612::m.10612	-0.91257	-0.40892	0.258	0.042957	*
TRINITY_DN8334_c0_g1::TRINITY_DN8334_c0_g1_i1::g.13970::m.13970	0.779	-0.62702	0.2665	0.042957	*
TRINITY_DN58498_c0_g1::TRINITY_DN58498_c0_g1_i6::g.23018::m.23018	-0.65251	-0.75778	0.2676	0.042957	*
TRINITY_DN59167_c0_g2::TRINITY_DN59167_c0_g2_i1::g.21785::m.21785	0.62201	-0.78301	0.2582	0.042957	*
TRINITY_DN63190_c0_g2::TRINITY_DN63190_c0_g2_i1::g.25469::m.25469	-0.55835	-0.82961	0.2824	0.042957	*
TRINITY_DN62663_c0_g1::TRINITY_DN62663_c0_g1_i1::g.36242::m.36242	0.54636	-0.83755	0.2651	0.042957	*
TRINITY_DN63811_c1_g2::TRINITY_DN63811_c1_g2_i1::g.30752::m.30752	-0.13286	-0.99114	0.2804	0.042957	*
TRINITY_DN59092_c1_g1::TRINITY_DN59092_c1_g1_i1::g.37351::m.37351	0.0647	-0.9979	0.2689	0.042957	*
TRINITY_DN56455_c0_g1::TRINITY_DN56455_c0_g1_i1::g.29762::m.29762	-0.05676	0.99839	0.2523	0.043956	*
TRINITY_DN59810_c3_g1::TRINITY_DN59810_c3_g1_i1::g.27515::m.27515	-0.61842	0.78585	0.2708	0.043956	*
TRINITY_DN61801_c1_g1::TRINITY_DN61801_c1_g1_i1::g.11304::m.11304	-0.82467	0.56561	0.26	0.043956	*
TRINITY_DN62384_c0_g1::TRINITY_DN62384_c0_g1_i2::g.25957::m.25957	0.98115	0.19323	0.2538	0.043956	*
TRINITY_DN62386_c4_g1::TRINITY_DN62386_c4_g1_i2::g.26069::m.26069	0.99754	0.07005	0.2554	0.043956	*
TRINITY_DN61178_c0_g1::TRINITY_DN61178_c0_g1_i3::g.31777::m.31777	0.99804	0.06256	0.2564	0.043956	*
TRINITY_DN53281_c0_g1::TRINITY_DN53281_c0_g1_i1::g.1140::m.1140	-0.72531	-0.68842	0.2562	0.043956	*
TRINITY_DN63591_c0_g2::TRINITY_DN63591_c0_g2_i1::g.19480::m.19480	0.53923	-0.84216	0.2648	0.043956	*
TRINITY_DN61997_c0_g2::TRINITY_DN61997_c0_g2_i2::g.21138::m.21138	0.41049	-0.91186	0.2772	0.043956	*
TRINITY_DN39365_c0_g1::TRINITY_DN39365_c0_g1_i2::g.39007::m.39007	-0.36045	-0.93278	0.258	0.043956	*
TRINITY_DN59497_c0_g1::TRINITY_DN59497_c0_g1_i1::g.32552::m.32552	0.16134	-0.9869	0.2591	0.043956	*
TRINITY_DN60920_c0_g2::TRINITY_DN60920_c0_g2_i2::g.12104::m.12104	0.77977	0.62606	0.2695	0.044955	*
TRINITY_DN58574_c0_g1::TRINITY_DN58574_c0_g1_i5::g.7606::m.7606	0.80086	0.59885	0.2529	0.044955	*
TRINITY_DN7860_c0_g1::TRINITY_DN7860_c0_g1_i1::g.2351::m.2351	-0.99936	0.03584	0.2691	0.044955	*
TRINITY_DN60588_c0_g2::TRINITY_DN60588_c0_g2_i2::g.16874::m.16874	-0.99975	-0.02251	0.2481	0.044955	*
TRINITY_DN5090_c0_g1::TRINITY_DN5090_c0_g1_i1::g.34574::m.34574	-0.85022	-0.52642	0.2592	0.044955	*
TRINITY_DN51523_c0_g1::TRINITY_DN51523_c0_g1_i1::g.17090::m.17090	0.8408	-0.54135	0.2574	0.044955	*
TRINITY_DN81438_c0_g1::TRINITY_DN81438_c0_g1_i1::g.34624::m.34624	0.81026	-0.58608	0.2687	0.044955	*
TRINITY_DN58823_c0_g1::TRINITY_DN58823_c0_g1_i1::g.17534::m.17534	-0.75495	-0.65578	0.2451	0.044955	*
TRINITY_DN35792_c0_g1::TRINITY_DN35792_c0_g1_i1::g.21484::m.21484	0.65571	-0.75502	0.2514	0.044955	*
TRINITY_DN63003_c0_g3::TRINITY_DN63003_c0_g3_i1::g.5461::m.5461	0.39512	-0.91863	0.2526	0.044955	*
TRINITY_DN102712_c0_g1::TRINITY_DN102712_c0_g1_i1::g.40172::m.40172	0.31825	-0.94801	0.275	0.044955	*
TRINITY_DN56084_c0_g1::TRINITY_DN56084_c0_g1_i1::g.34413::m.34413	0.03338	0.99944	0.2679	0.045954	*
TRINITY_DN61380_c2_g1::TRINITY_DN61380_c2_g1_i1::g.15813::m.15813	-0.30894	0.95108	0.2659	0.045954	*
TRINITY_DN59436_c4_g1::TRINITY_DN59436_c4_g1_i2::g.32490::m.32490	-0.49854	0.86687	0.2585	0.045954	*
TRINITY_DN56162_c1_g1::TRINITY_DN56162_c1_g1_i1::g.18739::m.18739	-0.62314	0.78211	0.2669	0.045954	*
TRINITY_DN58032_c1_g1::TRINITY_DN58032_c1_g1_i1::g.28554::m.28554	-0.88168	0.47185	0.2628	0.045954	*
TRINITY_DN54753_c0_g1::TRINITY_DN54753_c0_g1_i1::g.5239::m.5239	0.99164	0.12902	0.2447	0.045954	*
TRINITY_DN61266_c1_g1::TRINITY_DN61266_c1_g1_i1::g.31981::m.31981	-0.99975	-0.02245	0.273	0.045954	*
TRINITY_DN63920_c2_g2::TRINITY_DN63920_c2_g2_i1::g.14326::m.14326	-0.99877	-0.04965	0.2482	0.045954	*
TRINITY_DN60643_c1_g1::TRINITY_DN60643_c1_g1_i1::g.2271::m.2271	-0.8076	-0.58973	0.2416	0.045954	*
TRINITY_DN59487_c1_g1::TRINITY_DN59487_c1_g1_i4::g.32452::m.32452	0.80202	-0.5973	0.2552	0.045954	*
TRINITY_DN62624_c0_g1::TRINITY_DN62624_c0_g1_i3::g.36244::m.36244	-0.72164	-0.69227	0.2521	0.045954	*
TRINITY_DN41672_c0_g1::TRINITY_DN41672_c0_g1_i1::g.18171::m.18171	0.71881	-0.69521	0.2515	0.045954	*
TRINITY_DN58840_c0_g1::TRINITY_DN58840_c0_g1_i3::g.17468::m.17468	0.10966	-0.99397	0.2665	0.045954	*
TRINITY_DN64761_c0_g1::TRINITY_DN64761_c0_g1_i1::g.13918::m.13918	-0.20335	0.97911	0.2609	0.046953	*
TRINITY_DN60795_c2_g1::TRINITY_DN60795_c2_g1_i1::g.27765::m.27765	0.6469	0.76258	0.2488	0.046953	*
TRINITY_DN52530_c0_g1::TRINITY_DN52530_c0_g1_i1::g.27349::m.27349	0.6959	0.71814	0.2552	0.046953	*
TRINITY_DN54415_c0_g1::TRINITY_DN54415_c0_g1_i1::g.35746::m.35746	-0.69746	0.71662	0.2522	0.046953	*
TRINITY_DN62024_c0_g1::TRINITY_DN62024_c0_g1_i1::g.15076::m.15076	-0.71123	0.70296	0.237	0.046953	*
TRINITY_DN56266_c0_g1::TRINITY_DN56266_c0_g1_i1::g.3990::m.3990	-0.86921	0.49444	0.2564	0.046953	*
TRINITY_DN47873_c0_g1::TRINITY_DN47873_c0_g1_i1::g.24877::m.24877	-0.90831	0.4183	0.2691	0.046953	*
TRINITY_DN62990_c8_g1::TRINITY_DN62990_c8_g1_i1::g.5530::m.5530	0.93942	0.34277	0.262	0.046953	*
TRINITY_DN56361_c0_g1::TRINITY_DN56361_c0_g1_i1::g.29545::m.29545	-0.99851	-0.05454	0.2581	0.046953	*
TRINITY_DN53201_c0_g1::TRINITY_DN53201_c0_g1_i1::g.975::m.975	0.85084	-0.52543	0.2445	0.046953	*
TRINITY_DN60726_c0_g1::TRINITY_DN60726_c0_g1_i1::g.27792::m.27792	0.8445	-0.53556	0.2493	0.046953	*
TRINITY_DN40904_c0_g1::TRINITY_DN40904_c0_g1_i1::g.3712::m.3712	-0.74449	-0.66763	0.2601	0.046953	*
TRINITY_DN58936_c5_g3::TRINITY_DN58936_c5_g3_i2::g.2754::m.2754	0.6554	-0.75528	0.2593	0.046953	*
TRINITY_DN63903_c1_g1::TRINITY_DN63903_c1_g1_i1::g.30657::m.30657	-0.45021	-0.89292	0.2608	0.046953	*
TRINITY_DN61248_c6_g1::TRINITY_DN61248_c6_g1_i1::g.32152::m.32152	0.40255	-0.9154	0.2744	0.046953	*
TRINITY_DN62013_c4_g1::TRINITY_DN62013_c4_g1_i1::g.15138::m.15138	0.30437	-0.95255	0.2609	0.046953	*
TRINITY_DN61101_c2_g1::TRINITY_DN61101_c2_g1_i1::g.6362::m.6362	0.90955	0.4156	0.2552	0.047952	*
TRINITY_DN60429_c0_g1::TRINITY_DN60429_c0_g1_i1::g.32869::m.32869	-0.92081	0.39001	0.2462	0.047952	*
TRINITY_DN7334_c0_g1::TRINITY_DN7334_c0_g1_i1::g.30848::m.30848	1	0.00061	0.2594	0.047952	*
TRINITY_DN51726_c0_g1::TRINITY_DN51726_c0_g1_i1::g.28249::m.28249	-0.65116	-0.75894	0.2678	0.047952	*
TRINITY_DN16958_c0_g1::TRINITY_DN16958_c0_g1_i1::g.7461::m.7461	0.6332	-0.77399	0.2618	0.047952	*
TRINITY_DN61853_c1_g2::TRINITY_DN61853_c1_g2_i1::g.36780::m.36780	-0.56837	-0.82277	0.2643	0.047952	*
TRINITY_DN62679_c0_g1::TRINITY_DN62679_c0_g1_i1::g.36248::m.36248	0.49635	-0.86812	0.2609	0.047952	*
TRINITY_DN45435_c0_g1::TRINITY_DN45435_c0_g1_i1::g.36056::m.36056	0.46659	-0.88447	0.2621	0.047952	*
TRINITY_DN61529_c4_g1::TRINITY_DN61529_c4_g1_i1::g.26783::m.26783	-0.29399	-0.95581	0.2586	0.047952	*
TRINITY_DN63729_c0_g3::TRINITY_DN63729_c0_g3_i3::g.4813::m.4813	0.24041	-0.97067	0.2475	0.047952	*
TRINITY_DN57957_c2_g3::TRINITY_DN57957_c2_g3_i1::g.17933::m.17933	0.04794	0.99885	0.2612	0.048951	*
TRINITY_DN53928_c0_g1::TRINITY_DN53928_c0_g1_i1::g.5887::m.5887	0.09974	0.99501	0.2389	0.048951	*
TRINITY_DN62516_c0_g1::TRINITY_DN62516_c0_g1_i1::g.10526::m.10526	0.52115	0.85347	0.2679	0.048951	*
TRINITY_DN61752_c0_g2::TRINITY_DN61752_c0_g2_i1::g.11254::m.11254	0.65674	0.75411	0.2367	0.048951	*
TRINITY_DN87274_c0_g1::TRINITY_DN87274_c0_g1_i1::g.5401::m.5401	-0.8957	0.44466	0.2475	0.048951	*
TRINITY_DN62156_c0_g2::TRINITY_DN62156_c0_g2_i3::g.15439::m.15439	-0.95034	0.31123	0.2487	0.048951	*
TRINITY_DN59879_c0_g2::TRINITY_DN59879_c0_g2_i2::g.27605::m.27605	-0.96781	0.25166	0.2638	0.048951	*
TRINITY_DN54466_c0_g1::TRINITY_DN54466_c0_g1_i1::g.35711::m.35711	0.97233	-0.23361	0.27	0.048951	*
TRINITY_DN63836_c1_g1::TRINITY_DN63836_c1_g1_i1::g.30722::m.30722	0.89327	-0.44951	0.2465	0.048951	*
TRINITY_DN64024_c6_g2::TRINITY_DN64024_c6_g2_i3::g.9037::m.9037	-0.8767	-0.48104	0.2433	0.048951	*
TRINITY_DN55277_c0_g1::TRINITY_DN55277_c0_g1_i1::g.34995::m.34995	0.797	-0.60399	0.2451	0.048951	*
TRINITY_DN57560_c0_g1::TRINITY_DN57560_c0_g1_i2::g.23553::m.23553	0.72617	-0.68752	0.2505	0.048951	*
TRINITY_DN50795_c0_g1::TRINITY_DN50795_c0_g1_i1::g.17874::m.17874	-0.48882	-0.87239	0.2469	0.048951	*
TRINITY_DN63624_c1_g2::TRINITY_DN63624_c1_g2_i2::g.19765::m.19765	0.46424	-0.88571	0.2515	0.048951	*
TRINITY_DN51558_c0_g1::TRINITY_DN51558_c0_g1_i1::g.17094::m.17094	0.61471	0.78875	0.259	0.04995	*
TRINITY_DN45001_c0_g1::TRINITY_DN45001_c0_g1_i1::g.31424::m.31424	0.80288	0.59615	0.2497	0.04995	*
TRINITY_DN100903_c0_g1::TRINITY_DN100903_c0_g1_i1::g.40291::m.40291	0.85667	-0.51587	0.2395	0.04995	*
TRINITY_DN60235_c0_g1::TRINITY_DN60235_c0_g1_i2::g.7096::m.7096	0.77492	-0.63206	0.2365	0.04995	*
TRINITY_DN63202_c0_g1::TRINITY_DN63202_c0_g1_i2::g.25323::m.25323	0.70823	-0.70598	0.2476	0.04995	*
TRINITY_DN60588_c0_g2::TRINITY_DN60588_c0_g2_i3::g.16875::m.16875	0.57571	-0.81765	0.2486	0.04995	*
TRINITY_DN62396_c0_g1::TRINITY_DN62396_c0_g1_i1::g.25928::m.25928	0.53963	-0.8419	0.2318	0.04995	*
TRINITY_DN91955_c0_g1::TRINITY_DN91955_c0_g1_i1::g.13502::m.13502	0.32347	-0.94624	0.2535	0.04995	*
TRINITY_DN54810_c0_g1::TRINITY_DN54810_c0_g1_i1::g.30976::m.30976	0.25568	-0.96676	0.2512	0.04995	*
TRINITY_DN58920_c4_g2::TRINITY_DN58920_c4_g2_i1::g.2715::m.2715	-0.11239	-0.99366	0.2512	0.04995	*
TRINITY_DN59106_c1_g1::TRINITY_DN59106_c1_g1_i26::g.37404::m.37404	0.09338	0.99563	0.2443	0.050949	.
TRINITY_DN59766_c4_g2::TRINITY_DN59766_c4_g2_i10::g.1850::m.1850	0.11275	0.99362	0.2554	0.050949	.
TRINITY_DN57038_c8_g3::TRINITY_DN57038_c8_g3_i2::g.3397::m.3397	-0.15691	0.98761	0.2481	0.050949	.
TRINITY_DN58164_c9_g1::TRINITY_DN58164_c9_g1_i1::g.12684::m.12684	0.34593	0.93826	0.2538	0.050949	.
TRINITY_DN63749_c0_g1::TRINITY_DN63749_c0_g1_i4::g.4881::m.4881	-0.90011	0.43566	0.2678	0.050949	.
TRINITY_DN53135_c0_g1::TRINITY_DN53135_c0_g1_i1::g.1068::m.1068	0.99972	0.02358	0.2414	0.050949	.
TRINITY_DN84103_c0_g1::TRINITY_DN84103_c0_g1_i1::g.17631::m.17631	0.97715	-0.21254	0.2532	0.050949	.
TRINITY_DN54103_c0_g1::TRINITY_DN54103_c0_g1_i1::g.490::m.490	-0.95753	-0.28833	0.2544	0.050949	.
TRINITY_DN58481_c1_g1::TRINITY_DN58481_c1_g1_i2::g.22918::m.22918	-0.80922	-0.5875	0.2529	0.050949	.
TRINITY_DN46503_c0_g1::TRINITY_DN46503_c0_g1_i1::g.4572::m.4572	0.72812	-0.68545	0.2439	0.050949	.
TRINITY_DN62592_c7_g4::TRINITY_DN62592_c7_g4_i1::g.10688::m.10688	0.10827	0.99412	0.25	0.051948	.
TRINITY_DN57776_c0_g2::TRINITY_DN57776_c0_g2_i1::g.8065::m.8065	-0.3134	0.94962	0.2729	0.051948	.
TRINITY_DN62022_c0_g2::TRINITY_DN62022_c0_g2_i2::g.15093::m.15093	0.37021	0.92895	0.2636	0.051948	.
TRINITY_DN58198_c0_g1::TRINITY_DN58198_c0_g1_i1::g.12612::m.12612	0.92353	0.38353	0.2411	0.051948	.
TRINITY_DN62301_c0_g1::TRINITY_DN62301_c0_g1_i1::g.874::m.874	-0.9932	-0.11645	0.2493	0.051948	.
TRINITY_DN48382_c0_g1::TRINITY_DN48382_c0_g1_i3::g.13447::m.13447	-0.96212	-0.27263	0.2435	0.051948	.
TRINITY_DN61739_c0_g1::TRINITY_DN61739_c0_g1_i2::g.11319::m.11319	0.90999	-0.41463	0.2426	0.051948	.
TRINITY_DN58115_c7_g1::TRINITY_DN58115_c7_g1_i4::g.12652::m.12652	-0.73475	-0.67834	0.246	0.051948	.
TRINITY_DN56622_c0_g1::TRINITY_DN56622_c0_g1_i1::g.39164::m.39164	0.30407	0.95265	0.2365	0.052947	.
TRINITY_DN63160_c0_g3::TRINITY_DN63160_c0_g3_i1::g.25543::m.25543	0.32075	0.94716	0.2595	0.052947	.
TRINITY_DN58329_c10_g1::TRINITY_DN58329_c10_g1_i1::g.22811::m.22811	-0.5863	0.81009	0.2413	0.052947	.
TRINITY_DN63650_c0_g4::TRINITY_DN63650_c0_g4_i2::g.19839::m.19839	-0.63129	0.77555	0.25	0.052947	.
TRINITY_DN63934_c0_g1::TRINITY_DN63934_c0_g1_i1::g.14446::m.14446	-0.70747	0.70675	0.2286	0.052947	.
TRINITY_DN59903_c1_g3::TRINITY_DN59903_c1_g3_i1::g.27603::m.27603	0.78842	0.61513	0.2312	0.052947	.
TRINITY_DN31490_c0_g1::TRINITY_DN31490_c0_g1_i1::g.24821::m.24821	-0.95918	0.28279	0.2307	0.052947	.
TRINITY_DN63887_c1_g1::TRINITY_DN63887_c1_g1_i1::g.30618::m.30618	-0.99989	-0.01505	0.2412	0.052947	.
TRINITY_DN63623_c0_g1::TRINITY_DN63623_c0_g1_i5::g.19740::m.19740	0.82662	-0.56277	0.2654	0.052947	.
TRINITY_DN84931_c0_g1::TRINITY_DN84931_c0_g1_i1::g.33183::m.33183	-0.23809	-0.97124	0.2488	0.052947	.
TRINITY_DN58033_c7_g2::TRINITY_DN58033_c7_g2_i1::g.28625::m.28625	0.09283	-0.99568	0.2605	0.052947	.
TRINITY_DN777_c0_g1::TRINITY_DN777_c0_g1_i1::g.34693::m.34693	0.19875	0.98005	0.233	0.053946	.
TRINITY_DN53236_c0_g1::TRINITY_DN53236_c0_g1_i2::g.1176::m.1176	0.37098	0.92864	0.2489	0.053946	.
TRINITY_DN62777_c0_g3::TRINITY_DN62777_c0_g3_i2::g.20339::m.20339	0.66737	0.74473	0.2352	0.053946	.
TRINITY_DN34329_c0_g1::TRINITY_DN34329_c0_g1_i3::g.2401::m.2401	-0.67363	0.73907	0.2413	0.053946	.
TRINITY_DN61485_c2_g1::TRINITY_DN61485_c2_g1_i1::g.1379::m.1379	0.97658	0.21515	0.2369	0.053946	.
TRINITY_DN17868_c0_g1::TRINITY_DN17868_c0_g1_i1::g.32318::m.32318	0.99116	0.13265	0.262	0.053946	.
TRINITY_DN63851_c1_g1::TRINITY_DN63851_c1_g1_i3::g.30760::m.30760	0.82529	-0.56471	0.2343	0.053946	.
TRINITY_DN55622_c0_g2::TRINITY_DN55622_c0_g2_i1::g.30333::m.30333	0.63195	-0.77501	0.2417	0.053946	.
TRINITY_DN80084_c0_g1::TRINITY_DN80084_c0_g1_i1::g.31033::m.31033	0.60297	-0.79777	0.2445	0.053946	.
TRINITY_DN30950_c0_g1::TRINITY_DN30950_c0_g1_i1::g.35020::m.35020	0.51797	-0.8554	0.2427	0.053946	.
TRINITY_DN61773_c0_g1::TRINITY_DN61773_c0_g1_i1::g.11124::m.11124	-0.39425	-0.919	0.2377	0.053946	.
TRINITY_DN82682_c0_g1::TRINITY_DN82682_c0_g1_i1::g.29441::m.29441	-0.12616	-0.99201	0.2529	0.053946	.
TRINITY_DN57952_c1_g1::TRINITY_DN57952_c1_g1_i1::g.18083::m.18083	-0.25742	0.9663	0.2595	0.054945	.
TRINITY_DN59311_c0_g2::TRINITY_DN59311_c0_g2_i2::g.6836::m.6836	-0.68534	0.72822	0.2476	0.054945	.
TRINITY_DN61251_c1_g1::TRINITY_DN61251_c1_g1_i8::g.31957::m.31957	-0.75751	0.65282	0.2312	0.054945	.
TRINITY_DN53647_c0_g1::TRINITY_DN53647_c0_g1_i1::g.36526::m.36526	-0.94162	0.33668	0.2493	0.054945	.
TRINITY_DN61452_c1_g1::TRINITY_DN61452_c1_g1_i3::g.1383::m.1383	0.96912	0.24658	0.2429	0.054945	.
TRINITY_DN60138_c6_g1::TRINITY_DN60138_c6_g1_i1::g.22269::m.22269	-0.93227	-0.36177	0.2424	0.054945	.
TRINITY_DN63793_c3_g1::TRINITY_DN63793_c3_g1_i5::g.4679::m.4679	-0.8822	-0.47087	0.2538	0.054945	.
TRINITY_DN62878_c1_g1::TRINITY_DN62878_c1_g1_i2::g.20582::m.20582	0.27157	-0.96242	0.2487	0.054945	.
TRINITY_DN51602_c0_g3::TRINITY_DN51602_c0_g3_i1::g.17116::m.17116	-0.22975	-0.97325	0.2272	0.054945	.
TRINITY_DN63640_c2_g2::TRINITY_DN63640_c2_g2_i2::g.19815::m.19815	0.06242	-0.99805	0.2394	0.054945	.
TRINITY_DN52353_c0_g1::TRINITY_DN52353_c0_g1_i1::g.16283::m.16283	-0.23214	0.97268	0.2301	0.055944	.
TRINITY_DN58417_c0_g2::TRINITY_DN58417_c0_g2_i1::g.22991::m.22991	-0.58872	0.80833	0.2495	0.055944	.
TRINITY_DN62597_c6_g1::TRINITY_DN62597_c6_g1_i1::g.10490::m.10490	0.99048	-0.13765	0.2656	0.055944	.
TRINITY_DN62582_c0_g1::TRINITY_DN62582_c0_g1_i1::g.10621::m.10621	-0.60429	-0.79677	0.2457	0.055944	.
TRINITY_DN100259_c0_g1::TRINITY_DN100259_c0_g1_i1::g.40012::m.40012	-0.33534	-0.9421	0.2536	0.055944	.
TRINITY_DN54513_c0_g1::TRINITY_DN54513_c0_g1_i1::g.20073::m.20073	0.19999	-0.9798	0.2417	0.055944	.
TRINITY_DN54608_c0_g1::TRINITY_DN54608_c0_g1_i1::g.5028::m.5028	0.30857	0.9512	0.2545	0.056943	.
TRINITY_DN48277_c0_g1::TRINITY_DN48277_c0_g1_i1::g.13305::m.13305	-0.41725	0.90879	0.2248	0.056943	.
TRINITY_DN57595_c2_g1::TRINITY_DN57595_c2_g1_i1::g.23477::m.23477	0.62768	0.77847	0.2438	0.056943	.
TRINITY_DN54193_c0_g1::TRINITY_DN54193_c0_g1_i1::g.25666::m.25666	0.74405	0.66812	0.2461	0.056943	.
TRINITY_DN55122_c0_g1::TRINITY_DN55122_c0_g1_i1::g.34814::m.34814	0.9484	0.31707	0.2478	0.056943	.
TRINITY_DN52214_c0_g1::TRINITY_DN52214_c0_g1_i1::g.16092::m.16092	-0.86678	-0.49868	0.2356	0.056943	.
TRINITY_DN60788_c1_g1::TRINITY_DN60788_c1_g1_i6::g.27843::m.27843	0.76618	-0.64263	0.2476	0.056943	.
TRINITY_DN54281_c0_g1::TRINITY_DN54281_c0_g1_i2::g.10135::m.10135	-0.61551	-0.78813	0.2309	0.056943	.
TRINITY_DN62101_c0_g3::TRINITY_DN62101_c0_g3_i1::g.15013::m.15013	0.2201	-0.97548	0.2482	0.056943	.
TRINITY_DN53819_c0_g1::TRINITY_DN53819_c0_g1_i1::g.5722::m.5722	-0.13995	0.99016	0.2466	0.057942	.
TRINITY_DN61160_c3_g1::TRINITY_DN61160_c3_g1_i1::g.31643::m.31643	0.76144	0.64823	0.2342	0.057942	.
TRINITY_DN56977_c5_g1::TRINITY_DN56977_c5_g1_i1::g.8596::m.8596	-0.80002	0.59997	0.2314	0.057942	.
TRINITY_DN11169_c0_g1::TRINITY_DN11169_c0_g1_i1::g.21001::m.21001	0.9211	0.38933	0.2303	0.057942	.
TRINITY_DN63438_c2_g1::TRINITY_DN63438_c2_g1_i1::g.35178::m.35178	-0.8638	-0.50384	0.2425	0.057942	.
TRINITY_DN67256_c0_g1::TRINITY_DN67256_c0_g1_i1::g.37941::m.37941	-0.83715	-0.54697	0.2556	0.057942	.
TRINITY_DN59617_c4_g1::TRINITY_DN59617_c4_g1_i3::g.16606::m.16606	-0.79888	-0.60149	0.2332	0.057942	.
TRINITY_DN28602_c0_g1::TRINITY_DN28602_c0_g1_i1::g.14815::m.14815	-0.73452	-0.67858	0.2419	0.057942	.
TRINITY_DN43153_c0_g2::TRINITY_DN43153_c0_g2_i1::g.32586::m.32586	-0.65116	-0.75894	0.2424	0.057942	.
TRINITY_DN58413_c5_g1::TRINITY_DN58413_c5_g1_i2::g.23091::m.23091	-0.61626	-0.78754	0.2376	0.057942	.
TRINITY_DN97998_c0_g1::TRINITY_DN97998_c0_g1_i1::g.19028::m.19028	0.51099	-0.85959	0.2453	0.057942	.
TRINITY_DN54555_c0_g1::TRINITY_DN54555_c0_g1_i1::g.20048::m.20048	-0.16542	-0.98622	0.2316	0.057942	.
TRINITY_DN62499_c0_g1::TRINITY_DN62499_c0_g1_i1::g.26332::m.26332	-0.32562	0.9455	0.2611	0.058941	.
TRINITY_DN87288_c0_g1::TRINITY_DN87288_c0_g1_i1::g.5394::m.5394	0.41911	0.90793	0.233	0.058941	.
TRINITY_DN79865_c0_g1::TRINITY_DN79865_c0_g1_i1::g.35460::m.35460	0.46447	0.88559	0.2337	0.058941	.
TRINITY_DN61138_c2_g2::TRINITY_DN61138_c2_g2_i1::g.31843::m.31843	-0.6351	0.77243	0.228	0.058941	.
TRINITY_DN100694_c0_g1::TRINITY_DN100694_c0_g1_i1::g.40049::m.40049	-0.97578	0.21877	0.2158	0.058941	.
TRINITY_DN57011_c0_g1::TRINITY_DN57011_c0_g1_i1::g.3387::m.3387	-0.9998	-0.01975	0.2457	0.058941	.
TRINITY_DN54064_c0_g1::TRINITY_DN54064_c0_g1_i1::g.439::m.439	-0.72735	-0.68627	0.2357	0.058941	.
TRINITY_DN60624_c0_g2::TRINITY_DN60624_c0_g2_i2::g.2172::m.2172	0.68808	-0.72563	0.2272	0.058941	.
TRINITY_DN64047_c6_g2::TRINITY_DN64047_c6_g2_i4::g.8946::m.8946	0.68365	-0.72981	0.2523	0.058941	.
TRINITY_DN98112_c0_g1::TRINITY_DN98112_c0_g1_i1::g.13817::m.13817	0.67412	-0.73863	0.2354	0.058941	.
TRINITY_DN62137_c0_g1::TRINITY_DN62137_c0_g1_i1::g.15331::m.15331	-0.65504	-0.7556	0.2328	0.058941	.
TRINITY_DN13672_c0_g1::TRINITY_DN13672_c0_g1_i1::g.34707::m.34707	-0.59777	-0.80167	0.2273	0.058941	.
TRINITY_DN55818_c0_g1::TRINITY_DN55818_c0_g1_i1::g.39619::m.39619	0.20671	-0.9784	0.2299	0.058941	.
TRINITY_DN51160_c0_g2::TRINITY_DN51160_c0_g2_i1::g.22581::m.22581	0.57461	0.81843	0.2385	0.05994	.
TRINITY_DN58472_c6_g1::TRINITY_DN58472_c6_g1_i1::g.22895::m.22895	0.91207	0.41002	0.2356	0.05994	.
TRINITY_DN59512_c0_g1::TRINITY_DN59512_c0_g1_i1::g.16325::m.16325	-0.93522	0.35408	0.2377	0.05994	.
TRINITY_DN64072_c0_g1::TRINITY_DN64072_c0_g1_i3::g.8924::m.8924	-0.94961	-0.31343	0.243	0.05994	.
TRINITY_DN86653_c0_g1::TRINITY_DN86653_c0_g1_i1::g.15640::m.15640	0.54363	-0.83933	0.2359	0.05994	.
TRINITY_DN46804_c0_g1::TRINITY_DN46804_c0_g1_i1::g.14308::m.14308	-0.4524	-0.89182	0.2218	0.05994	.
TRINITY_DN55560_c0_g1::TRINITY_DN55560_c0_g1_i1::g.30189::m.30189	0.31698	-0.94843	0.2476	0.05994	.
TRINITY_DN56061_c0_g1::TRINITY_DN56061_c0_g1_i3::g.34386::m.34386	0.0592	-0.99825	0.2316	0.05994	.
TRINITY_DN60457_c0_g1::TRINITY_DN60457_c0_g1_i2::g.32988::m.32988	-0.06847	0.99765	0.2546	0.060939	.
TRINITY_DN55743_c0_g1::TRINITY_DN55743_c0_g1_i4::g.14098::m.14098	0.98305	0.18332	0.2213	0.060939	.
TRINITY_DN52429_c0_g1::TRINITY_DN52429_c0_g1_i1::g.1733::m.1733	0.96859	-0.24867	0.2366	0.060939	.
TRINITY_DN57022_c0_g1::TRINITY_DN57022_c0_g1_i1::g.3448::m.3448	0.9613	-0.27549	0.2342	0.060939	.
TRINITY_DN53925_c0_g1::TRINITY_DN53925_c0_g1_i1::g.5959::m.5959	-0.95308	-0.30273	0.2411	0.060939	.
TRINITY_DN101036_c0_g1::TRINITY_DN101036_c0_g1_i1::g.40460::m.40460	0.83668	-0.5477	0.2289	0.060939	.
TRINITY_DN57158_c1_g1::TRINITY_DN57158_c1_g1_i1::g.28957::m.28957	0.76317	-0.6462	0.2286	0.060939	.
TRINITY_DN48082_c0_g1::TRINITY_DN48082_c0_g1_i1::g.3632::m.3632	-0.67831	-0.73477	0.2683	0.060939	.
TRINITY_DN48511_c0_g1::TRINITY_DN48511_c0_g1_i1::g.23976::m.23976	-0.41453	-0.91004	0.2541	0.060939	.
TRINITY_DN100117_c0_g1::TRINITY_DN100117_c0_g1_i1::g.40605::m.40605	-0.2929	-0.95614	0.223	0.060939	.
TRINITY_DN57956_c2_g1::TRINITY_DN57956_c2_g1_i1::g.18097::m.18097	-0.02185	-0.99976	0.2339	0.060939	.
TRINITY_DN51583_c0_g1::TRINITY_DN51583_c0_g1_i1::g.17107::m.17107	0.37956	0.92517	0.2412	0.061938	.
TRINITY_DN93900_c0_g1::TRINITY_DN93900_c0_g1_i1::g.7374::m.7374	0.94291	0.33303	0.2478	0.061938	.
TRINITY_DN60734_c0_g1::TRINITY_DN60734_c0_g1_i3::g.27761::m.27761	0.98278	0.18476	0.2221	0.061938	.
TRINITY_DN59250_c0_g2::TRINITY_DN59250_c0_g2_i1::g.22055::m.22055	-0.99648	0.08384	0.2337	0.061938	.
TRINITY_DN56378_c0_g2::TRINITY_DN56378_c0_g2_i1::g.29559::m.29559	-0.99849	0.0549	0.2531	0.061938	.
TRINITY_DN42942_c0_g2::TRINITY_DN42942_c0_g2_i1::g.37958::m.37958	-0.98589	-0.16742	0.2439	0.061938	.
TRINITY_DN58319_c1_g4::TRINITY_DN58319_c1_g4_i2::g.22618::m.22618	-0.95835	-0.2856	0.2514	0.061938	.
TRINITY_DN63244_c0_g4::TRINITY_DN63244_c0_g4_i3::g.9641::m.9641	0.92928	-0.36938	0.2353	0.061938	.
TRINITY_DN60370_c0_g1::TRINITY_DN60370_c0_g1_i3::g.32616::m.32616	0.86732	-0.49775	0.2416	0.061938	.
TRINITY_DN60226_c0_g1::TRINITY_DN60226_c0_g1_i3::g.7278::m.7278	-0.86424	-0.50308	0.2331	0.061938	.
TRINITY_DN99390_c0_g1::TRINITY_DN99390_c0_g1_i1::g.8370::m.8370	0.83717	-0.54694	0.2498	0.061938	.
TRINITY_DN57709_c1_g1::TRINITY_DN57709_c1_g1_i1::g.8055::m.8055	0.83236	-0.55423	0.2352	0.061938	.
TRINITY_DN20095_c0_g1::TRINITY_DN20095_c0_g1_i1::g.36414::m.36414	-0.59534	-0.80347	0.2227	0.061938	.
TRINITY_DN61364_c3_g1::TRINITY_DN61364_c3_g1_i1::g.15877::m.15877	0.52067	-0.85376	0.2172	0.061938	.
TRINITY_DN60818_c1_g1::TRINITY_DN60818_c1_g1_i1::g.27985::m.27985	-0.51206	-0.85895	0.2288	0.061938	.
TRINITY_DN52967_c0_g1::TRINITY_DN52967_c0_g1_i5::g.21539::m.21539	0.1108	-0.99384	0.2531	0.061938	.
TRINITY_DN100647_c0_g1::TRINITY_DN100647_c0_g1_i1::g.40043::m.40043	0.06568	0.99784	0.2308	0.062937	.
TRINITY_DN52987_c0_g1::TRINITY_DN52987_c0_g1_i1::g.21576::m.21576	0.35796	0.93374	0.2477	0.062937	.
TRINITY_DN41254_c0_g1::TRINITY_DN41254_c0_g1_i1::g.23747::m.23747	0.47286	0.88114	0.2316	0.062937	.
TRINITY_DN33927_c0_g1::TRINITY_DN33927_c0_g1_i1::g.38266::m.38266	0.60805	0.7939	0.2396	0.062937	.
TRINITY_DN62420_c0_g1::TRINITY_DN62420_c0_g1_i3::g.26368::m.26368	0.78975	0.61343	0.2385	0.062937	.
TRINITY_DN51974_c0_g1::TRINITY_DN51974_c0_g1_i2::g.12386::m.12386	0.89986	0.43619	0.2427	0.062937	.
TRINITY_DN59879_c0_g1::TRINITY_DN59879_c0_g1_i4::g.27608::m.27608	-0.94191	0.33587	0.2349	0.062937	.
TRINITY_DN27893_c0_g1::TRINITY_DN27893_c0_g1_i1::g.15479::m.15479	-0.99207	-0.12567	0.2274	0.062937	.
TRINITY_DN55844_c0_g1::TRINITY_DN55844_c0_g1_i1::g.39531::m.39531	0.92355	-0.38348	0.2343	0.062937	.
TRINITY_DN60664_c0_g1::TRINITY_DN60664_c0_g1_i1::g.2263::m.2263	0.79877	-0.60163	0.2247	0.062937	.
TRINITY_DN53506_c0_g1::TRINITY_DN53506_c0_g1_i2::g.10771::m.10771	0.77809	-0.62815	0.2291	0.062937	.
TRINITY_DN43156_c0_g1::TRINITY_DN43156_c0_g1_i1::g.32587::m.32587	-0.76904	-0.6392	0.2343	0.062937	.
TRINITY_DN19066_c0_g1::TRINITY_DN19066_c0_g1_i1::g.36007::m.36007	-0.74971	-0.66177	0.2359	0.062937	.
TRINITY_DN62739_c2_g1::TRINITY_DN62739_c2_g1_i3::g.20422::m.20422	0.65892	-0.75221	0.2361	0.062937	.
TRINITY_DN60672_c0_g1::TRINITY_DN60672_c0_g1_i1::g.2156::m.2156	0.65466	-0.75592	0.2415	0.062937	.
TRINITY_DN58235_c0_g1::TRINITY_DN58235_c0_g1_i2::g.38233::m.38233	-0.6194	-0.78507	0.2355	0.062937	.
TRINITY_DN77388_c0_g1::TRINITY_DN77388_c0_g1_i1::g.6240::m.6240	0.32098	-0.94709	0.2257	0.062937	.
TRINITY_DN63736_c0_g1::TRINITY_DN63736_c0_g1_i2::g.4705::m.4705	0.2812	-0.95965	0.2491	0.062937	.
TRINITY_DN58796_c0_g1::TRINITY_DN58796_c0_g1_i1::g.17152::m.17152	-0.04	0.9992	0.2372	0.063936	.
TRINITY_DN11646_c0_g1::TRINITY_DN11646_c0_g1_i1::g.944::m.944	0.50523	0.86299	0.2396	0.063936	.
TRINITY_DN60807_c1_g1::TRINITY_DN60807_c1_g1_i1::g.27937::m.27937	0.6591	0.75206	0.2315	0.063936	.
TRINITY_DN62414_c1_g4::TRINITY_DN62414_c1_g4_i3::g.26386::m.26386	0.8693	0.49429	0.2451	0.063936	.
TRINITY_DN55861_c0_g1::TRINITY_DN55861_c0_g1_i1::g.39518::m.39518	0.87866	0.47745	0.2278	0.063936	.
TRINITY_DN58396_c3_g1::TRINITY_DN58396_c3_g1_i3::g.22774::m.22774	0.97087	0.2396	0.2283	0.063936	.
TRINITY_DN62993_c1_g2::TRINITY_DN62993_c1_g2_i1::g.5622::m.5622	0.99994	0.01126	0.2376	0.063936	.
TRINITY_DN60673_c0_g1::TRINITY_DN60673_c0_g1_i3::g.2291::m.2291	-0.98058	-0.1961	0.226	0.063936	.
TRINITY_DN12093_c0_g1::TRINITY_DN12093_c0_g1_i1::g.5305::m.5305	-0.95888	-0.2838	0.2129	0.063936	.
TRINITY_DN63115_c0_g1::TRINITY_DN63115_c0_g1_i1::g.25334::m.25334	0.87727	-0.48001	0.2389	0.063936	.
TRINITY_DN41271_c0_g1::TRINITY_DN41271_c0_g1_i1::g.23719::m.23719	-0.47405	-0.8805	0.2525	0.063936	.
TRINITY_DN26193_c0_g1::TRINITY_DN26193_c0_g1_i1::g.1775::m.1775	0.2149	-0.97664	0.2375	0.063936	.
TRINITY_DN63608_c0_g3::TRINITY_DN63608_c0_g3_i12::g.19779::m.19779	-0.89411	0.44784	0.2392	0.064935	.
TRINITY_DN60363_c0_g1::TRINITY_DN60363_c0_g1_i1::g.32779::m.32779	-0.94198	0.33568	0.237	0.064935	.
TRINITY_DN49249_c0_g1::TRINITY_DN49249_c0_g1_i1::g.38355::m.38355	0.97107	0.2388	0.2231	0.064935	.
TRINITY_DN59399_c0_g1::TRINITY_DN59399_c0_g1_i3::g.6817::m.6817	0.99833	0.05779	0.2472	0.064935	.
TRINITY_DN59128_c0_g1::TRINITY_DN59128_c0_g1_i2::g.21815::m.21815	0.8537	-0.52076	0.2462	0.064935	.
TRINITY_DN69206_c0_g1::TRINITY_DN69206_c0_g1_i1::g.6028::m.6028	-0.60953	-0.79276	0.2407	0.064935	.
TRINITY_DN63357_c0_g1::TRINITY_DN63357_c0_g1_i3::g.9910::m.9910	0.46965	-0.88286	0.2296	0.064935	.
TRINITY_DN58467_c0_g3::TRINITY_DN58467_c0_g3_i1::g.23038::m.23038	0.24703	-0.96901	0.2304	0.064935	.
TRINITY_DN58454_c0_g2::TRINITY_DN58454_c0_g2_i1::g.22938::m.22938	0.27434	0.96163	0.2356	0.065934	.
TRINITY_DN53193_c0_g1::TRINITY_DN53193_c0_g1_i1::g.985::m.985	-0.47584	0.87953	0.2269	0.065934	.
TRINITY_DN61034_c1_g3::TRINITY_DN61034_c1_g3_i1::g.6259::m.6259	-0.65039	0.7596	0.2266	0.065934	.
TRINITY_DN59863_c0_g1::TRINITY_DN59863_c0_g1_i1::g.27637::m.27637	0.98371	-0.17976	0.2285	0.065934	.
TRINITY_DN50105_c0_g1::TRINITY_DN50105_c0_g1_i1::g.12906::m.12906	-0.95241	-0.30483	0.2229	0.065934	.
TRINITY_DN98783_c0_g1::TRINITY_DN98783_c0_g1_i1::g.18539::m.18539	0.8684	-0.49586	0.2163	0.065934	.
TRINITY_DN59899_c7_g1::TRINITY_DN59899_c7_g1_i1::g.27628::m.27628	-0.83181	-0.55506	0.2181	0.065934	.
TRINITY_DN59777_c0_g1::TRINITY_DN59777_c0_g1_i2::g.2007::m.2007	-0.8116	-0.58421	0.2503	0.065934	.
TRINITY_DN46477_c0_g1::TRINITY_DN46477_c0_g1_i1::g.4543::m.4543	-0.69	-0.72381	0.2188	0.065934	.
TRINITY_DN49540_c0_g1::TRINITY_DN49540_c0_g1_i1::g.7854::m.7854	-0.67684	-0.73613	0.2296	0.065934	.
TRINITY_DN43050_c0_g1::TRINITY_DN43050_c0_g1_i1::g.7051::m.7051	-0.63505	-0.77247	0.2206	0.065934	.
TRINITY_DN62692_c0_g1::TRINITY_DN62692_c0_g1_i1::g.36311::m.36311	0.58809	-0.80879	0.2326	0.065934	.
TRINITY_DN62562_c0_g1::TRINITY_DN62562_c0_g1_i1::g.10474::m.10474	0.39663	-0.91798	0.2454	0.065934	.
TRINITY_DN28301_c0_g1::TRINITY_DN28301_c0_g1_i1::g.5133::m.5133	-0.05033	-0.99873	0.2433	0.065934	.
TRINITY_DN65641_c0_g1::TRINITY_DN65641_c0_g1_i1::g.38953::m.38953	0.28479	0.95859	0.23	0.066933	.
TRINITY_DN100261_c0_g1::TRINITY_DN100261_c0_g1_i1::g.40034::m.40034	0.60395	0.79702	0.2301	0.066933	.
TRINITY_DN59225_c1_g2::TRINITY_DN59225_c1_g2_i2::g.22092::m.22092	0.64568	0.76361	0.2421	0.066933	.
TRINITY_DN62419_c10_g1::TRINITY_DN62419_c10_g1_i2::g.26402::m.26402	-0.781	0.62454	0.2231	0.066933	.
TRINITY_DN58570_c0_g1::TRINITY_DN58570_c0_g1_i2::g.7596::m.7596	-0.93586	0.35237	0.236	0.066933	.
TRINITY_DN50457_c0_g1::TRINITY_DN50457_c0_g1_i1::g.7929::m.7929	-0.91291	-0.40816	0.2347	0.066933	.
TRINITY_DN16593_c0_g1::TRINITY_DN16593_c0_g1_i1::g.12496::m.12496	-0.90598	-0.42332	0.2252	0.066933	.
TRINITY_DN30102_c0_g1::TRINITY_DN30102_c0_g1_i1::g.4612::m.4612	0.83125	-0.5559	0.232	0.066933	.
TRINITY_DN81598_c0_g1::TRINITY_DN81598_c0_g1_i1::g.34916::m.34916	-0.73203	-0.68127	0.2371	0.066933	.
TRINITY_DN50633_c0_g1::TRINITY_DN50633_c0_g1_i2::g.17753::m.17753	-0.59873	-0.80095	0.2343	0.066933	.
TRINITY_DN48201_c0_g1::TRINITY_DN48201_c0_g1_i1::g.29368::m.29368	-0.39585	-0.91832	0.218	0.066933	.
TRINITY_DN51878_c0_g2::TRINITY_DN51878_c0_g2_i1::g.12288::m.12288	-0.05413	-0.99853	0.2193	0.066933	.
TRINITY_DN56519_c1_g1::TRINITY_DN56519_c1_g1_i1::g.13618::m.13618	0.23684	0.97155	0.2144	0.067932	.
TRINITY_DN63667_c0_g1::TRINITY_DN63667_c0_g1_i2::g.19961::m.19961	-0.58506	0.81099	0.2219	0.067932	.
TRINITY_DN56244_c0_g1::TRINITY_DN56244_c0_g1_i1::g.3903::m.3903	-0.92589	0.3778	0.2257	0.067932	.
TRINITY_DN56610_c0_g1::TRINITY_DN56610_c0_g1_i2::g.39190::m.39190	0.98767	-0.15656	0.2278	0.067932	.
TRINITY_DN57358_c2_g1::TRINITY_DN57358_c2_g1_i1::g.13125::m.13125	0.906	-0.42328	0.2317	0.067932	.
TRINITY_DN60157_c0_g1::TRINITY_DN60157_c0_g1_i3::g.22287::m.22287	-0.8987	-0.43856	0.2503	0.067932	.
TRINITY_DN63373_c0_g2::TRINITY_DN63373_c0_g2_i2::g.9848::m.9848	-0.39929	-0.91683	0.2224	0.067932	.
TRINITY_DN55379_c3_g1::TRINITY_DN55379_c3_g1_i1::g.19242::m.19242	0.16499	-0.98629	0.2391	0.067932	.
TRINITY_DN36349_c0_g1::TRINITY_DN36349_c0_g1_i1::g.36388::m.36388	-0.11432	-0.99344	0.2402	0.067932	.
TRINITY_DN57040_c3_g1::TRINITY_DN57040_c3_g1_i1::g.3360::m.3360	-0.01206	-0.99993	0.2059	0.067932	.
TRINITY_DN14668_c0_g1::TRINITY_DN14668_c0_g1_i1::g.3766::m.3766	0.07653	0.99707	0.2353	0.068931	.
TRINITY_DN101565_c0_g1::TRINITY_DN101565_c0_g1_i1::g.40529::m.40529	0.28321	0.95906	0.2267	0.068931	.
TRINITY_DN57389_c0_g1::TRINITY_DN57389_c0_g1_i2::g.13204::m.13204	0.71504	0.69909	0.2329	0.068931	.
TRINITY_DN63237_c1_g1::TRINITY_DN63237_c1_g1_i3::g.9507::m.9507	-0.77802	0.62824	0.2319	0.068931	.
TRINITY_DN62835_c9_g3::TRINITY_DN62835_c9_g3_i1::g.20579::m.20579	-0.98145	0.19172	0.2217	0.068931	.
TRINITY_DN60552_c9_g1::TRINITY_DN60552_c9_g1_i1::g.16757::m.16757	0.87515	-0.48386	0.2302	0.068931	.
TRINITY_DN29621_c0_g1::TRINITY_DN29621_c0_g1_i1::g.24995::m.24995	0.86007	-0.51017	0.2104	0.068931	.
TRINITY_DN72826_c0_g1::TRINITY_DN72826_c0_g1_i1::g.30397::m.30397	-0.81846	-0.57457	0.219	0.068931	.
TRINITY_DN59397_c0_g1::TRINITY_DN59397_c0_g1_i1::g.6958::m.6958	-0.50381	-0.86381	0.2315	0.068931	.
TRINITY_DN79677_c0_g1::TRINITY_DN79677_c0_g1_i1::g.9748::m.9748	0.26889	-0.96317	0.2164	0.068931	.
TRINITY_DN49778_c0_g1::TRINITY_DN49778_c0_g1_i1::g.17719::m.17719	-0.27789	0.96061	0.2386	0.06993	.
TRINITY_DN57979_c10_g1::TRINITY_DN57979_c10_g1_i1::g.17995::m.17995	-0.93491	0.35488	0.2369	0.06993	.
TRINITY_DN56847_c0_g1::TRINITY_DN56847_c0_g1_i1::g.24471::m.24471	-0.98115	0.19323	0.242	0.06993	.
TRINITY_DN59673_c2_g6::TRINITY_DN59673_c2_g6_i1::g.16627::m.16627	1	0.0005	0.2246	0.06993	.
TRINITY_DN15577_c0_g1::TRINITY_DN15577_c0_g1_i1::g.3298::m.3298	-0.99996	-0.00921	0.2275	0.06993	.
TRINITY_DN57229_c2_g1::TRINITY_DN57229_c2_g1_i2::g.29249::m.29249	-0.58918	-0.808	0.2227	0.06993	.
TRINITY_DN43284_c0_g1::TRINITY_DN43284_c0_g1_i3::g.16505::m.16505	-0.31334	-0.94964	0.2327	0.06993	.
TRINITY_DN53861_c0_g1::TRINITY_DN53861_c0_g1_i2::g.5816::m.5816	-0.2634	-0.96469	0.2196	0.06993	.
TRINITY_DN58437_c4_g1::TRINITY_DN58437_c4_g1_i4::g.22937::m.22937	0.35057	0.93654	0.2241	0.070929	.
TRINITY_DN69534_c0_g1::TRINITY_DN69534_c0_g1_i1::g.1091::m.1091	-0.94072	-0.33918	0.2179	0.070929	.
TRINITY_DN61801_c3_g1::TRINITY_DN61801_c3_g1_i1::g.11305::m.11305	-0.87077	-0.49168	0.2324	0.070929	.
TRINITY_DN73269_c0_g1::TRINITY_DN73269_c0_g1_i1::g.34549::m.34549	0.38347	-0.92356	0.2087	0.070929	.
TRINITY_DN62712_c0_g1::TRINITY_DN62712_c0_g1_i1::g.20427::m.20427	0.00563	-0.99998	0.225	0.070929	.
TRINITY_DN56867_c0_g2::TRINITY_DN56867_c0_g2_i1::g.24494::m.24494	0.46632	0.88462	0.2051	0.071928	.
TRINITY_DN54935_c0_g1::TRINITY_DN54935_c0_g1_i1::g.14756::m.14756	0.88905	0.45782	0.2246	0.071928	.
TRINITY_DN53224_c0_g2::TRINITY_DN53224_c0_g2_i1::g.1172::m.1172	-0.96564	-0.25988	0.227	0.071928	.
TRINITY_DN72080_c0_g1::TRINITY_DN72080_c0_g1_i1::g.39951::m.39951	-0.07747	-0.99699	0.2186	0.071928	.
TRINITY_DN52077_c0_g1::TRINITY_DN52077_c0_g1_i1::g.6651::m.6651	-0.2979	0.9546	0.198	0.072927	.
TRINITY_DN62412_c0_g1::TRINITY_DN62412_c0_g1_i1::g.26404::m.26404	-0.50734	0.86175	0.2251	0.072927	.
TRINITY_DN60887_c0_g4::TRINITY_DN60887_c0_g4_i1::g.28177::m.28177	-0.71788	0.69616	0.2282	0.072927	.
TRINITY_DN60313_c0_g1::TRINITY_DN60313_c0_g1_i8::g.32635::m.32635	-0.87729	0.47997	0.219	0.072927	.
TRINITY_DN63817_c1_g2::TRINITY_DN63817_c1_g2_i1::g.30740::m.30740	-0.90654	0.42212	0.2252	0.072927	.
TRINITY_DN55070_c0_g1::TRINITY_DN55070_c0_g1_i1::g.9297::m.9297	-0.96859	0.24866	0.2222	0.072927	.
TRINITY_DN62909_c0_g1::TRINITY_DN62909_c0_g1_i1::g.5599::m.5599	-0.97399	0.22661	0.2223	0.072927	.
TRINITY_DN59271_c3_g1::TRINITY_DN59271_c3_g1_i1::g.21998::m.21998	-0.97604	0.21758	0.2376	0.072927	.
TRINITY_DN55644_c0_g1::TRINITY_DN55644_c0_g1_i1::g.30251::m.30251	0.7504	-0.66099	0.2097	0.072927	.
TRINITY_DN72278_c0_g1::TRINITY_DN72278_c0_g1_i1::g.25251::m.25251	0.47909	-0.87777	0.221	0.072927	.
TRINITY_DN60844_c0_g1::TRINITY_DN60844_c0_g1_i1::g.27981::m.27981	-0.29229	-0.95633	0.2281	0.072927	.
TRINITY_DN55482_c0_g1::TRINITY_DN55482_c0_g1_i1::g.4307::m.4307	-0.22723	-0.97384	0.214	0.072927	.
TRINITY_DN62675_c0_g1::TRINITY_DN62675_c0_g1_i1::g.36271::m.36271	0.38344	0.92356	0.2258	0.073926	.
TRINITY_DN71202_c0_g1::TRINITY_DN71202_c0_g1_i1::g.14900::m.14900	0.75321	0.65778	0.207	0.073926	.
TRINITY_DN58882_c0_g1::TRINITY_DN58882_c0_g1_i1::g.17550::m.17550	0.82596	0.56373	0.2335	0.073926	.
TRINITY_DN30399_c0_g1::TRINITY_DN30399_c0_g1_i1::g.14261::m.14261	0.97403	-0.22642	0.2231	0.073926	.
TRINITY_DN59895_c5_g1::TRINITY_DN59895_c5_g1_i4::g.27645::m.27645	0.89566	-0.44474	0.2239	0.073926	.
TRINITY_DN98534_c0_g1::TRINITY_DN98534_c0_g1_i1::g.8795::m.8795	-0.83949	-0.54338	0.2056	0.073926	.
TRINITY_DN64042_c0_g1::TRINITY_DN64042_c0_g1_i3::g.9088::m.9088	-0.43845	-0.89876	0.2177	0.073926	.
TRINITY_DN27174_c0_g1::TRINITY_DN27174_c0_g1_i1::g.10886::m.10886	-0.12529	0.99212	0.2143	0.074925	.
TRINITY_DN56915_c0_g1::TRINITY_DN56915_c0_g1_i2::g.8646::m.8646	0.68039	0.73285	0.2175	0.074925	.
TRINITY_DN50369_c0_g1::TRINITY_DN50369_c0_g1_i1::g.23391::m.23391	-0.73775	0.67507	0.2196	0.074925	.
TRINITY_DN52764_c0_g1::TRINITY_DN52764_c0_g1_i1::g.11616::m.11616	0.81772	0.57562	0.231	0.074925	.
TRINITY_DN101286_c0_g1::TRINITY_DN101286_c0_g1_i1::g.40398::m.40398	-0.79593	-0.60539	0.2135	0.074925	.
TRINITY_DN56886_c0_g1::TRINITY_DN56886_c0_g1_i3::g.24532::m.24532	0.61358	-0.78963	0.2268	0.074925	.
TRINITY_DN63464_c0_g3::TRINITY_DN63464_c0_g3_i1::g.35219::m.35219	0.52943	-0.84835	0.2178	0.074925	.
TRINITY_DN53427_c0_g1::TRINITY_DN53427_c0_g1_i1::g.10750::m.10750	0.10238	-0.99475	0.2099	0.074925	.
TRINITY_DN62295_c3_g1::TRINITY_DN62295_c3_g1_i1::g.634::m.634	-0.25587	0.96671	0.2263	0.075924	.
TRINITY_DN31770_c0_g1::TRINITY_DN31770_c0_g1_i1::g.34515::m.34515	0.85589	0.51715	0.2053	0.075924	.
TRINITY_DN50217_c0_g1::TRINITY_DN50217_c0_g1_i1::g.23235::m.23235	0.95004	0.31212	0.2231	0.075924	.
TRINITY_DN59495_c0_g2::TRINITY_DN59495_c0_g2_i3::g.32559::m.32559	0.64685	-0.76262	0.2258	0.075924	.
TRINITY_DN57600_c1_g1::TRINITY_DN57600_c1_g1_i1::g.23500::m.23500	0.49609	-0.86827	0.2206	0.075924	.
TRINITY_DN54800_c0_g1::TRINITY_DN54800_c0_g1_i2::g.5286::m.5286	0.97143	0.23731	0.2221	0.076923	.
TRINITY_DN56211_c0_g1::TRINITY_DN56211_c0_g1_i1::g.4003::m.4003	-0.99934	-0.0364	0.2006	0.076923	.
TRINITY_DN39189_c0_g1::TRINITY_DN39189_c0_g1_i1::g.29464::m.29464	-0.87652	-0.48137	0.2024	0.076923	.
TRINITY_DN91786_c0_g1::TRINITY_DN91786_c0_g1_i1::g.29409::m.29409	-0.6598	-0.75144	0.2207	0.076923	.
TRINITY_DN49679_c0_g2::TRINITY_DN49679_c0_g2_i1::g.33480::m.33480	-0.43365	-0.90108	0.221	0.076923	.
TRINITY_DN45255_c0_g1::TRINITY_DN45255_c0_g1_i1::g.10339::m.10339	0.21319	-0.97701	0.219	0.076923	.
TRINITY_DN58269_c0_g1::TRINITY_DN58269_c0_g1_i1::g.38124::m.38124	0.44095	0.89753	0.2195	0.077922	.
TRINITY_DN58309_c0_g2::TRINITY_DN58309_c0_g2_i6::g.22663::m.22663	0.60343	0.79742	0.2228	0.077922	.
TRINITY_DN57735_c0_g1::TRINITY_DN57735_c0_g1_i1::g.8172::m.8172	-0.99433	0.1063	0.2018	0.077922	.
TRINITY_DN59893_c0_g3::TRINITY_DN59893_c0_g3_i4::g.27490::m.27490	-0.99797	0.06371	0.2156	0.077922	.
TRINITY_DN44529_c0_g1::TRINITY_DN44529_c0_g1_i1::g.36603::m.36603	0.97164	-0.23647	0.2194	0.077922	.
TRINITY_DN59222_c0_g1::TRINITY_DN59222_c0_g1_i11::g.21975::m.21975	-0.60557	-0.79579	0.2225	0.077922	.
TRINITY_DN57307_c0_g1::TRINITY_DN57307_c0_g1_i1::g.13144::m.13144	-0.3931	-0.9195	0.218	0.077922	.
TRINITY_DN52411_c0_g1::TRINITY_DN52411_c0_g1_i2::g.1721::m.1721	-0.05277	-0.99861	0.2125	0.077922	.
TRINITY_DN91692_c0_g1::TRINITY_DN91692_c0_g1_i1::g.3735::m.3735	0.00693	-0.99998	0.2163	0.077922	.
TRINITY_DN58721_c6_g1::TRINITY_DN58721_c6_g1_i1::g.17220::m.17220	-0.0725	0.99737	0.2072	0.078921	.
TRINITY_DN5449_c0_g1::TRINITY_DN5449_c0_g1_i1::g.6148::m.6148	-0.12343	0.99235	0.2113	0.078921	.
TRINITY_DN60069_c1_g3::TRINITY_DN60069_c1_g3_i1::g.37848::m.37848	-0.97445	0.22461	0.2166	0.078921	.
TRINITY_DN15418_c0_g1::TRINITY_DN15418_c0_g1_i1::g.3200::m.3200	0.98238	0.18689	0.2252	0.078921	.
TRINITY_DN56104_c0_g1::TRINITY_DN56104_c0_g1_i1::g.34428::m.34428	0.99589	0.09053	0.219	0.078921	.
TRINITY_DN41276_c0_g1::TRINITY_DN41276_c0_g1_i1::g.23739::m.23739	0.91263	-0.40878	0.2313	0.078921	.
TRINITY_DN52857_c0_g1::TRINITY_DN52857_c0_g1_i1::g.37069::m.37069	-0.48578	-0.87408	0.209	0.078921	.
TRINITY_DN50180_c0_g1::TRINITY_DN50180_c0_g1_i1::g.38451::m.38451	-0.30805	-0.95137	0.21	0.078921	.
TRINITY_DN53142_c0_g1::TRINITY_DN53142_c0_g1_i1::g.1074::m.1074	-0.07578	-0.99712	0.2285	0.078921	.
TRINITY_DN58724_c3_g2::TRINITY_DN58724_c3_g2_i1::g.17248::m.17248	-0.00955	0.99995	0.2197	0.07992	.
TRINITY_DN16320_c0_g1::TRINITY_DN16320_c0_g1_i1::g.2924::m.2924	-0.4036	0.91494	0.2106	0.07992	.
TRINITY_DN63971_c0_g2::TRINITY_DN63971_c0_g2_i1::g.14494::m.14494	-0.89473	0.4466	0.2187	0.07992	.
TRINITY_DN28452_c0_g1::TRINITY_DN28452_c0_g1_i1::g.30835::m.30835	0.93409	0.35704	0.2266	0.07992	.
TRINITY_DN55029_c1_g1::TRINITY_DN55029_c1_g1_i1::g.9253::m.9253	-0.94437	0.32889	0.2244	0.07992	.
TRINITY_DN61319_c0_g1::TRINITY_DN61319_c0_g1_i1::g.15924::m.15924	-0.98936	0.14551	0.2159	0.07992	.
TRINITY_DN53499_c0_g1::TRINITY_DN53499_c0_g1_i3::g.10821::m.10821	0.99964	0.02683	0.2211	0.07992	.
TRINITY_DN63212_c2_g1::TRINITY_DN63212_c2_g1_i1::g.9654::m.9654	-0.8553	-0.51813	0.211	0.07992	.
TRINITY_DN62049_c4_g1::TRINITY_DN62049_c4_g1_i1::g.14994::m.14994	-0.5175	-0.85568	0.2235	0.07992	.
TRINITY_DN52456_c0_g1::TRINITY_DN52456_c0_g1_i1::g.1752::m.1752	0.22386	-0.97462	0.2173	0.07992	.
TRINITY_DN63868_c1_g2::TRINITY_DN63868_c1_g2_i1::g.30688::m.30688	-0.19593	-0.98062	0.2141	0.07992	.
TRINITY_DN63967_c2_g1::TRINITY_DN63967_c2_g1_i3::g.14334::m.14334	-0.71384	0.70031	0.2196	0.080919	.
TRINITY_DN53168_c0_g1::TRINITY_DN53168_c0_g1_i2::g.987::m.987	0.76652	0.64222	0.2112	0.080919	.
TRINITY_DN62682_c0_g3::TRINITY_DN62682_c0_g3_i2::g.36342::m.36342	-0.98721	-0.1594	0.2222	0.080919	.
TRINITY_DN34282_c0_g1::TRINITY_DN34282_c0_g1_i1::g.16994::m.16994	0.86178	-0.50728	0.2205	0.080919	.
TRINITY_DN61633_c0_g1::TRINITY_DN61633_c0_g1_i1::g.27065::m.27065	0.60888	-0.79326	0.2241	0.080919	.
TRINITY_DN58341_c0_g1::TRINITY_DN58341_c0_g1_i1::g.22810::m.22810	-0.54277	-0.83988	0.218	0.080919	.
TRINITY_DN59531_c0_g2::TRINITY_DN59531_c0_g2_i2::g.16460::m.16460	0.54228	-0.8402	0.2175	0.080919	.
TRINITY_DN58695_c0_g1::TRINITY_DN58695_c0_g1_i1::g.33349::m.33349	0.36127	-0.93246	0.1987	0.080919	.
TRINITY_DN98879_c0_g1::TRINITY_DN98879_c0_g1_i1::g.18602::m.18602	-0.08931	0.996	0.2117	0.081918	.
TRINITY_DN62371_c1_g1::TRINITY_DN62371_c1_g1_i2::g.25978::m.25978	0.69585	0.71819	0.2173	0.081918	.
TRINITY_DN55637_c0_g1::TRINITY_DN55637_c0_g1_i1::g.30272::m.30272	-0.84302	0.53789	0.2259	0.081918	.
TRINITY_DN55488_c0_g1::TRINITY_DN55488_c0_g1_i1::g.4429::m.4429	0.87493	0.48425	0.2145	0.081918	.
TRINITY_DN60010_c1_g1::TRINITY_DN60010_c1_g1_i1::g.37792::m.37792	-0.99246	-0.12254	0.2019	0.081918	.
TRINITY_DN44024_c0_g1::TRINITY_DN44024_c0_g1_i1::g.15739::m.15739	0.94979	-0.31289	0.2075	0.081918	.
TRINITY_DN60842_c0_g1::TRINITY_DN60842_c0_g1_i1::g.28024::m.28024	0.94623	-0.32349	0.2272	0.081918	.
TRINITY_DN48627_c0_g1::TRINITY_DN48627_c0_g1_i1::g.8301::m.8301	0.84496	-0.53483	0.2169	0.081918	.
TRINITY_DN55290_c8_g1::TRINITY_DN55290_c8_g1_i1::g.35009::m.35009	0.75174	-0.65946	0.2111	0.081918	.
TRINITY_DN53552_c0_g1::TRINITY_DN53552_c0_g1_i1::g.10964::m.10964	0.64067	-0.76781	0.1994	0.081918	.
TRINITY_DN63114_c0_g1::TRINITY_DN63114_c0_g1_i1::g.25517::m.25517	0.63396	-0.77336	0.2058	0.081918	.
TRINITY_DN40316_c0_g1::TRINITY_DN40316_c0_g1_i1::g.39281::m.39281	0.19137	-0.98152	0.2088	0.081918	.
TRINITY_DN16364_c0_g1::TRINITY_DN16364_c0_g1_i1::g.2921::m.2921	0.49525	0.86875	0.2127	0.082917	.
TRINITY_DN51471_c0_g1::TRINITY_DN51471_c0_g1_i1::g.17008::m.17008	-0.5248	0.85123	0.2006	0.082917	.
TRINITY_DN21554_c0_g1::TRINITY_DN21554_c0_g1_i1::g.25222::m.25222	0.88045	0.47415	0.2194	0.082917	.
TRINITY_DN26152_c0_g1::TRINITY_DN26152_c0_g1_i1::g.1789::m.1789	0.99196	0.12657	0.2165	0.082917	.
TRINITY_DN62154_c0_g1::TRINITY_DN62154_c0_g1_i3::g.15461::m.15461	-0.64578	-0.76352	0.2174	0.082917	.
TRINITY_DN38061_c0_g1::TRINITY_DN38061_c0_g1_i1::g.18999::m.18999	-0.52506	-0.85106	0.1984	0.082917	.
TRINITY_DN59319_c0_g2::TRINITY_DN59319_c0_g2_i2::g.6872::m.6872	0.24633	-0.96919	0.2131	0.082917	.
TRINITY_DN3412_c0_g1::TRINITY_DN3412_c0_g1_i1::g.13003::m.13003	0.37758	0.92598	0.2113	0.083916	.
TRINITY_DN76297_c0_g1::TRINITY_DN76297_c0_g1_i1::g.12329::m.12329	0.39189	0.92001	0.208	0.083916	.
TRINITY_DN62025_c5_g1::TRINITY_DN62025_c5_g1_i3::g.15112::m.15112	0.93775	0.34732	0.1996	0.083916	.
TRINITY_DN97309_c0_g1::TRINITY_DN97309_c0_g1_i1::g.14249::m.14249	0.99379	0.11125	0.2121	0.083916	.
TRINITY_DN62657_c0_g1::TRINITY_DN62657_c0_g1_i2::g.36251::m.36251	-0.99861	-0.0528	0.2124	0.083916	.
TRINITY_DN63292_c0_g1::TRINITY_DN63292_c0_g1_i2::g.9664::m.9664	0.99721	-0.07461	0.2074	0.083916	.
TRINITY_DN56905_c0_g1::TRINITY_DN56905_c0_g1_i1::g.24666::m.24666	0.98245	-0.18655	0.2043	0.083916	.
TRINITY_DN93041_c0_g1::TRINITY_DN93041_c0_g1_i1::g.17129::m.17129	-0.96899	-0.2471	0.2124	0.083916	.
TRINITY_DN91928_c0_g1::TRINITY_DN91928_c0_g1_i1::g.13491::m.13491	-0.90988	-0.41486	0.2088	0.083916	.
TRINITY_DN63504_c3_g1::TRINITY_DN63504_c3_g1_i1::g.35421::m.35421	0.89179	-0.45245	0.2112	0.083916	.
TRINITY_DN60757_c0_g2::TRINITY_DN60757_c0_g2_i1::g.27850::m.27850	-0.83307	-0.55317	0.2082	0.083916	.
TRINITY_DN57936_c0_g1::TRINITY_DN57936_c0_g1_i1::g.17988::m.17988	-0.04267	0.99909	0.2046	0.084915	.
TRINITY_DN42431_c0_g1::TRINITY_DN42431_c0_g1_i1::g.17350::m.17350	-0.1164	0.9932	0.2148	0.084915	.
TRINITY_DN8217_c0_g1::TRINITY_DN8217_c0_g1_i1::g.4979::m.4979	0.18666	0.98242	0.2108	0.084915	.
TRINITY_DN57865_c2_g1::TRINITY_DN57865_c2_g1_i1::g.33744::m.33744	0.57193	0.82031	0.1962	0.084915	.
TRINITY_DN42476_c0_g1::TRINITY_DN42476_c0_g1_i1::g.17341::m.17341	-0.59849	0.80113	0.2044	0.084915	.
TRINITY_DN91281_c0_g1::TRINITY_DN91281_c0_g1_i1::g.8576::m.8576	-0.99422	0.1074	0.2053	0.084915	.
TRINITY_DN60592_c7_g1::TRINITY_DN60592_c7_g1_i1::g.16754::m.16754	-0.91072	-0.41302	0.2152	0.084915	.
TRINITY_DN57539_c0_g1::TRINITY_DN57539_c0_g1_i9::g.23582::m.23582	-0.84502	-0.53473	0.2165	0.084915	.
TRINITY_DN78244_c0_g1::TRINITY_DN78244_c0_g1_i1::g.5857::m.5857	0.74784	-0.66388	0.1881	0.084915	.
TRINITY_DN5045_c0_g1::TRINITY_DN5045_c0_g1_i1::g.34571::m.34571	0.731	-0.68238	0.2148	0.084915	.
TRINITY_DN58614_c0_g1::TRINITY_DN58614_c0_g1_i2::g.33262::m.33262	-0.63482	-0.77266	0.2286	0.084915	.
TRINITY_DN53530_c0_g1::TRINITY_DN53530_c0_g1_i1::g.10968::m.10968	0.22331	-0.97475	0.2	0.084915	.
TRINITY_DN56259_c0_g1::TRINITY_DN56259_c0_g1_i1::g.3923::m.3923	-0.09252	-0.99571	0.2141	0.084915	.
TRINITY_DN57444_c0_g1::TRINITY_DN57444_c0_g1_i1::g.38584::m.38584	-0.36443	0.93123	0.2002	0.085914	.
TRINITY_DN52553_c0_g1::TRINITY_DN52553_c0_g1_i1::g.27384::m.27384	-0.64929	0.76054	0.2179	0.085914	.
TRINITY_DN61692_c6_g1::TRINITY_DN61692_c6_g1_i1::g.27044::m.27044	0.96808	-0.25064	0.2153	0.085914	.
TRINITY_DN54985_c0_g1::TRINITY_DN54985_c0_g1_i1::g.14703::m.14703	0.71577	-0.69834	0.2004	0.085914	.
TRINITY_DN61819_c0_g1::TRINITY_DN61819_c0_g1_i1::g.36858::m.36858	-0.4668	0.88436	0.2072	0.086913	.
TRINITY_DN31032_c0_g1::TRINITY_DN31032_c0_g1_i1::g.29940::m.29940	0.555	0.83185	0.1918	0.086913	.
TRINITY_DN61192_c0_g1::TRINITY_DN61192_c0_g1_i2::g.31799::m.31799	-0.60049	0.79963	0.1977	0.086913	.
TRINITY_DN56334_c0_g1::TRINITY_DN56334_c0_g1_i1::g.29629::m.29629	0.67702	0.73596	0.2136	0.086913	.
TRINITY_DN17856_c0_g1::TRINITY_DN17856_c0_g1_i1::g.32302::m.32302	-0.79416	0.6077	0.2086	0.086913	.
TRINITY_DN79760_c0_g1::TRINITY_DN79760_c0_g1_i1::g.35162::m.35162	-0.66101	-0.75037	0.2139	0.086913	.
TRINITY_DN64412_c0_g1::TRINITY_DN64412_c0_g1_i1::g.4160::m.4160	0.40774	-0.9131	0.2026	0.086913	.
TRINITY_DN87938_c0_g1::TRINITY_DN87938_c0_g1_i1::g.10334::m.10334	-0.26048	-0.96548	0.2089	0.086913	.
TRINITY_DN63339_c0_g2::TRINITY_DN63339_c0_g2_i2::g.9963::m.9963	-0.19278	-0.98124	0.2087	0.086913	.
TRINITY_DN61438_c0_g1::TRINITY_DN61438_c0_g1_i1::g.1567::m.1567	0.14489	-0.98945	0.213	0.086913	.
TRINITY_DN59311_c0_g1::TRINITY_DN59311_c0_g1_i2::g.6837::m.6837	0.12364	0.99233	0.2002	0.087912	.
TRINITY_DN80106_c0_g1::TRINITY_DN80106_c0_g1_i1::g.31042::m.31042	-0.44678	0.89464	0.198	0.087912	.
TRINITY_DN55603_c0_g2::TRINITY_DN55603_c0_g2_i1::g.30085::m.30085	0.62793	0.77827	0.1996	0.087912	.
TRINITY_DN103987_c0_g1::TRINITY_DN103987_c0_g1_i1::g.40643::m.40643	0.75695	0.65347	0.2134	0.087912	.
TRINITY_DN52330_c2_g1::TRINITY_DN52330_c2_g1_i1::g.16232::m.16232	0.87636	0.48165	0.2185	0.087912	.
TRINITY_DN105565_c0_g1::TRINITY_DN105565_c0_g1_i1::g.40194::m.40194	0.95687	-0.29051	0.2124	0.087912	.
TRINITY_DN73567_c0_g1::TRINITY_DN73567_c0_g1_i1::g.4067::m.4067	-0.82348	-0.56734	0.2028	0.087912	.
TRINITY_DN58514_c0_g2::TRINITY_DN58514_c0_g2_i1::g.7531::m.7531	-0.46607	-0.88475	0.2226	0.087912	.
TRINITY_DN59033_c2_g5::TRINITY_DN59033_c2_g5_i3::g.37321::m.37321	-0.37557	-0.92679	0.2025	0.087912	.
TRINITY_DN60527_c3_g1::TRINITY_DN60527_c3_g1_i1::g.16755::m.16755	0.13589	-0.99072	0.216	0.087912	.
TRINITY_DN60411_c0_g1::TRINITY_DN60411_c0_g1_i2::g.32920::m.32920	0.11616	-0.99323	0.2014	0.087912	.
TRINITY_DN59134_c2_g2::TRINITY_DN59134_c2_g2_i2::g.21873::m.21873	0.02534	-0.99968	0.1994	0.087912	.
TRINITY_DN56182_c2_g2::TRINITY_DN56182_c2_g2_i2::g.18718::m.18718	-0.8826	0.47012	0.2132	0.088911	.
TRINITY_DN60563_c0_g1::TRINITY_DN60563_c0_g1_i1::g.16846::m.16846	0.99236	-0.12339	0.1995	0.088911	.
TRINITY_DN55208_c9_g1::TRINITY_DN55208_c9_g1_i2::g.34925::m.34925	-0.82462	-0.56569	0.2183	0.088911	.
TRINITY_DN53470_c0_g1::TRINITY_DN53470_c0_g1_i1::g.10797::m.10797	-0.71904	-0.69497	0.1933	0.088911	.
TRINITY_DN55072_c0_g1::TRINITY_DN55072_c0_g1_i1::g.9309::m.9309	0.31763	-0.94822	0.2185	0.088911	.
TRINITY_DN25318_c0_g1::TRINITY_DN25318_c0_g1_i1::g.2516::m.2516	0.29556	-0.95532	0.21	0.088911	.
TRINITY_DN36054_c0_g1::TRINITY_DN36054_c0_g1_i1::g.26170::m.26170	0.14973	-0.98873	0.2068	0.088911	.
TRINITY_DN56064_c1_g1::TRINITY_DN56064_c1_g1_i1::g.34400::m.34400	-0.1014	-0.99485	0.2006	0.088911	.
TRINITY_DN52858_c0_g1::TRINITY_DN52858_c0_g1_i1::g.37066::m.37066	0.15994	0.98713	0.2037	0.08991	.
TRINITY_DN60471_c0_g1::TRINITY_DN60471_c0_g1_i1::g.32982::m.32982	0.20347	0.97908	0.1962	0.08991	.
TRINITY_DN62235_c0_g1::TRINITY_DN62235_c0_g1_i3::g.741::m.741	0.7624	0.64711	0.2146	0.08991	.
TRINITY_DN49444_c0_g1::TRINITY_DN49444_c0_g1_i1::g.7790::m.7790	0.77677	0.62979	0.2071	0.08991	.
TRINITY_DN48716_c0_g1::TRINITY_DN48716_c0_g1_i1::g.8389::m.8389	-0.99152	-0.12995	0.2085	0.08991	.
TRINITY_DN54714_c0_g1::TRINITY_DN54714_c0_g1_i1::g.5230::m.5230	0.97615	-0.21711	0.1955	0.08991	.
TRINITY_DN53083_c0_g1::TRINITY_DN53083_c0_g1_i1::g.15534::m.15534	-0.65706	-0.75384	0.192	0.08991	.
TRINITY_DN44919_c0_g1::TRINITY_DN44919_c0_g1_i3::g.31467::m.31467	-0.65027	-0.7597	0.2072	0.08991	.
TRINITY_DN62716_c0_g1::TRINITY_DN62716_c0_g1_i2::g.20467::m.20467	-0.04794	0.99885	0.2011	0.090909	.
TRINITY_DN98892_c0_g1::TRINITY_DN98892_c0_g1_i1::g.18598::m.18598	-0.9997	0.02435	0.1858	0.090909	.
TRINITY_DN61251_c1_g1::TRINITY_DN61251_c1_g1_i10::g.31959::m.31959	0.97366	-0.22799	0.2151	0.090909	.
TRINITY_DN64092_c0_g1::TRINITY_DN64092_c0_g1_i1::g.8964::m.8964	-0.9287	-0.37084	0.2242	0.090909	.
TRINITY_DN95856_c0_g1::TRINITY_DN95856_c0_g1_i1::g.962::m.962	-0.90423	-0.42704	0.195	0.090909	.
TRINITY_DN60106_c5_g1::TRINITY_DN60106_c5_g1_i3::g.37801::m.37801	0.87405	-0.48584	0.1985	0.090909	.
TRINITY_DN56223_c4_g1::TRINITY_DN56223_c4_g1_i3::g.3956::m.3956	-0.69612	-0.71793	0.1933	0.090909	.
TRINITY_DN55417_c0_g1::TRINITY_DN55417_c0_g1_i2::g.4389::m.4389	0.33135	-0.94351	0.1933	0.090909	.
TRINITY_DN61963_c1_g3::TRINITY_DN61963_c1_g3_i1::g.21298::m.21298	-0.17636	-0.98433	0.1872	0.090909	.
TRINITY_DN69309_c0_g1::TRINITY_DN69309_c0_g1_i1::g.31527::m.31527	-0.05713	0.99837	0.2135	0.091908	.
TRINITY_DN58528_c0_g1::TRINITY_DN58528_c0_g1_i1::g.7665::m.7665	-0.94746	0.31988	0.2045	0.091908	.
TRINITY_DN50287_c0_g1::TRINITY_DN50287_c0_g1_i1::g.23213::m.23213	0.96817	0.25028	0.2073	0.091908	.
TRINITY_DN57982_c0_g1::TRINITY_DN57982_c0_g1_i1::g.18069::m.18069	-0.98088	0.1946	0.2002	0.091908	.
TRINITY_DN2875_c0_g1::TRINITY_DN2875_c0_g1_i1::g.15794::m.15794	-0.98212	0.18827	0.2098	0.091908	.
TRINITY_DN54511_c0_g1::TRINITY_DN54511_c0_g1_i2::g.20069::m.20069	0.83299	-0.55329	0.2106	0.091908	.
TRINITY_DN55753_c1_g2::TRINITY_DN55753_c1_g2_i1::g.14151::m.14151	0.82555	-0.56433	0.2067	0.091908	.
TRINITY_DN5460_c0_g1::TRINITY_DN5460_c0_g1_i1::g.6150::m.6150	-0.7486	-0.66302	0.2161	0.091908	.
TRINITY_DN63322_c7_g2::TRINITY_DN63322_c7_g2_i4::g.9916::m.9916	0.57005	-0.82161	0.1944	0.091908	.
TRINITY_DN39121_c0_g1::TRINITY_DN39121_c0_g1_i1::g.29475::m.29475	0.22947	-0.97332	0.2012	0.091908	.
TRINITY_DN56319_c0_g1::TRINITY_DN56319_c0_g1_i1::g.29608::m.29608	-0.10758	-0.9942	0.2069	0.091908	.
TRINITY_DN60913_c0_g1::TRINITY_DN60913_c0_g1_i14::g.12065::m.12065	0.0825	-0.99659	0.221	0.091908	.
TRINITY_DN60313_c0_g1::TRINITY_DN60313_c0_g1_i7::g.32634::m.32634	-0.35928	0.93323	0.2096	0.092907	.
TRINITY_DN46377_c0_g1::TRINITY_DN46377_c0_g1_i1::g.19434::m.19434	0.49037	0.87152	0.197	0.092907	.
TRINITY_DN13582_c0_g1::TRINITY_DN13582_c0_g1_i1::g.9242::m.9242	0.77851	0.62763	0.2039	0.092907	.
TRINITY_DN86936_c0_g1::TRINITY_DN86936_c0_g1_i1::g.26646::m.26646	-0.99377	-0.11144	0.1801	0.092907	.
TRINITY_DN47582_c0_g1::TRINITY_DN47582_c0_g1_i1::g.13883::m.13883	-0.99247	-0.12249	0.1791	0.092907	.
TRINITY_DN60974_c2_g1::TRINITY_DN60974_c2_g1_i4::g.12195::m.12195	0.80325	-0.59565	0.2218	0.092907	.
TRINITY_DN63029_c3_g1::TRINITY_DN63029_c3_g1_i2::g.211::m.211	0.53833	-0.84273	0.2115	0.092907	.
TRINITY_DN56925_c6_g1::TRINITY_DN56925_c6_g1_i1::g.8685::m.8685	0.27019	0.96281	0.1986	0.093906	.
TRINITY_DN61737_c5_g5::TRINITY_DN61737_c5_g5_i1::g.11281::m.11281	0.41068	0.91178	0.2028	0.093906	.
TRINITY_DN77542_c0_g1::TRINITY_DN77542_c0_g1_i1::g.31891::m.31891	0.98498	0.17268	0.2047	0.093906	.
TRINITY_DN63128_c0_g1::TRINITY_DN63128_c0_g1_i1::g.25481::m.25481	-0.98767	-0.15657	0.2178	0.093906	.
TRINITY_DN59999_c0_g1::TRINITY_DN59999_c0_g1_i1::g.11783::m.11783	0.98532	-0.1707	0.1909	0.093906	.
TRINITY_DN62174_c1_g5::TRINITY_DN62174_c1_g5_i1::g.15280::m.15280	-0.98289	-0.18417	0.1961	0.093906	.
TRINITY_DN28824_c0_g1::TRINITY_DN28824_c0_g1_i1::g.413::m.413	0.34375	-0.93906	0.1924	0.093906	.
TRINITY_DN39133_c0_g1::TRINITY_DN39133_c0_g1_i1::g.29466::m.29466	0.33458	-0.94237	0.2113	0.093906	.
TRINITY_DN62687_c2_g2::TRINITY_DN62687_c2_g2_i1::g.36105::m.36105	0.23935	-0.97093	0.2117	0.093906	.
TRINITY_DN65651_c0_g1::TRINITY_DN65651_c0_g1_i1::g.38949::m.38949	-0.15411	-0.98805	0.221	0.093906	.
TRINITY_DN22793_c0_g1::TRINITY_DN22793_c0_g1_i1::g.18869::m.18869	0.58552	0.81066	0.1963	0.094905	.
TRINITY_DN56105_c0_g1::TRINITY_DN56105_c0_g1_i1::g.34430::m.34430	-0.85602	0.51695	0.2042	0.094905	.
TRINITY_DN82395_c0_g1::TRINITY_DN82395_c0_g1_i1::g.34364::m.34364	-0.71601	-0.69809	0.1978	0.094905	.
TRINITY_DN63311_c1_g3::TRINITY_DN63311_c1_g3_i5::g.9958::m.9958	-0.04481	-0.999	0.1924	0.094905	.
TRINITY_DN100683_c0_g1::TRINITY_DN100683_c0_g1_i1::g.40041::m.40041	0.32978	0.94406	0.2083	0.095904	.
TRINITY_DN27211_c0_g1::TRINITY_DN27211_c0_g1_i1::g.36444::m.36444	-0.74053	0.67202	0.191	0.095904	.
TRINITY_DN55489_c2_g1::TRINITY_DN55489_c2_g1_i1::g.4403::m.4403	-0.84734	0.53105	0.1906	0.095904	.
TRINITY_DN60753_c0_g1::TRINITY_DN60753_c0_g1_i2::g.27813::m.27813	-0.99986	-0.01681	0.1986	0.095904	.
TRINITY_DN62284_c0_g1::TRINITY_DN62284_c0_g1_i2::g.719::m.719	-0.94203	-0.33553	0.1957	0.095904	.
TRINITY_DN63374_c0_g3::TRINITY_DN63374_c0_g3_i1::g.9854::m.9854	0.71708	-0.69699	0.2054	0.095904	.
TRINITY_DN28274_c0_g1::TRINITY_DN28274_c0_g1_i1::g.20129::m.20129	0.69979	-0.71435	0.2107	0.095904	.
TRINITY_DN84095_c0_g1::TRINITY_DN84095_c0_g1_i1::g.17635::m.17635	-0.32528	-0.94562	0.1809	0.095904	.
TRINITY_DN61329_c1_g1::TRINITY_DN61329_c1_g1_i3::g.15819::m.15819	-0.26379	-0.96458	0.2019	0.095904	.
TRINITY_DN95423_c0_g1::TRINITY_DN95423_c0_g1_i1::g.5987::m.5987	0.15539	0.98785	0.1997	0.096903	.
TRINITY_DN42444_c0_g1::TRINITY_DN42444_c0_g1_i1::g.17330::m.17330	-0.56491	0.82516	0.1997	0.096903	.
TRINITY_DN54705_c0_g1::TRINITY_DN54705_c0_g1_i2::g.5087::m.5087	-0.95974	0.28089	0.2037	0.096903	.
TRINITY_DN85555_c0_g1::TRINITY_DN85555_c0_g1_i1::g.21919::m.21919	0.95146	-0.30777	0.2079	0.096903	.
TRINITY_DN20570_c0_g1::TRINITY_DN20570_c0_g1_i1::g.14991::m.14991	-0.84092	-0.54116	0.2264	0.096903	.
TRINITY_DN73136_c0_g1::TRINITY_DN73136_c0_g1_i1::g.8873::m.8873	0.57785	-0.81614	0.1989	0.096903	.
TRINITY_DN55614_c0_g1::TRINITY_DN55614_c0_g1_i1::g.30236::m.30236	0.21254	0.97715	0.1928	0.097902	.
TRINITY_DN54436_c0_g1::TRINITY_DN54436_c0_g1_i1::g.35812::m.35812	-0.86666	0.49891	0.1862	0.097902	.
TRINITY_DN56277_c0_g1::TRINITY_DN56277_c0_g1_i1::g.4008::m.4008	0.97956	0.20115	0.2087	0.097902	.
TRINITY_DN62574_c0_g1::TRINITY_DN62574_c0_g1_i2::g.10519::m.10519	0.99968	-0.0254	0.2047	0.097902	.
TRINITY_DN61004_c0_g2::TRINITY_DN61004_c0_g2_i5::g.12052::m.12052	0.83437	-0.5512	0.2065	0.097902	.
TRINITY_DN61052_c4_g4::TRINITY_DN61052_c4_g4_i1::g.6359::m.6359	-0.35141	-0.93622	0.1979	0.097902	.
TRINITY_DN57676_c6_g1::TRINITY_DN57676_c6_g1_i1::g.23768::m.23768	0.30647	-0.95188	0.2009	0.097902	.
TRINITY_DN53506_c0_g2::TRINITY_DN53506_c0_g2_i1::g.10772::m.10772	0.04587	0.99895	0.1998	0.098901	.
TRINITY_DN61921_c8_g1::TRINITY_DN61921_c8_g1_i1::g.21091::m.21091	0.72977	0.68369	0.2101	0.098901	.
TRINITY_DN61635_c0_g1::TRINITY_DN61635_c0_g1_i13::g.27064::m.27064	-0.74207	0.67032	0.2009	0.098901	.
TRINITY_DN19169_c0_g1::TRINITY_DN19169_c0_g1_i1::g.20181::m.20181	-0.77209	0.63551	0.2001	0.098901	.
TRINITY_DN79286_c0_g1::TRINITY_DN79286_c0_g1_i1::g.14616::m.14616	0.89328	0.44951	0.202	0.098901	.
TRINITY_DN84929_c0_g1::TRINITY_DN84929_c0_g1_i1::g.33168::m.33168	-0.99911	-0.04214	0.2035	0.098901	.
TRINITY_DN47210_c0_g1::TRINITY_DN47210_c0_g1_i2::g.4097::m.4097	-0.97025	-0.24212	0.208	0.098901	.
TRINITY_DN58697_c5_g2::TRINITY_DN58697_c5_g2_i3::g.33285::m.33285	0.11179	0.99373	0.2005	0.0999	.
TRINITY_DN60750_c4_g1::TRINITY_DN60750_c4_g1_i1::g.27869::m.27869	-0.71232	0.70186	0.2052	0.0999	.
TRINITY_DN57467_c0_g1::TRINITY_DN57467_c0_g1_i1::g.38765::m.38765	-0.86788	0.49677	0.1959	0.0999	.
TRINITY_DN3633_c0_g1::TRINITY_DN3633_c0_g1_i1::g.6730::m.6730	0.99997	-0.00793	0.1983	0.0999	.
TRINITY_DN57154_c1_g1::TRINITY_DN57154_c1_g1_i1::g.28997::m.28997	0.99787	-0.06526	0.1964	0.0999	.
TRINITY_DN57727_c0_g1::TRINITY_DN57727_c0_g1_i2::g.8079::m.8079	-0.97856	-0.20595	0.1959	0.0999	.
TRINITY_DN51047_c0_g1::TRINITY_DN51047_c0_g1_i1::g.22431::m.22431	-0.96591	-0.25889	0.1946	0.0999	.
TRINITY_DN51116_c0_g1::TRINITY_DN51116_c0_g1_i1::g.22564::m.22564	0.88375	-0.46796	0.1917	0.0999	.
TRINITY_DN54839_c0_g1::TRINITY_DN54839_c0_g1_i1::g.30972::m.30972	-0.73345	-0.67974	0.2057	0.0999	.
TRINITY_DN57585_c0_g1::TRINITY_DN57585_c0_g1_i3::g.23570::m.23570	-0.71626	-0.69783	0.2106	0.0999	.
TRINITY_DN31955_c0_g1::TRINITY_DN31955_c0_g1_i1::g.4047::m.4047	0.63072	-0.77601	0.1816	0.0999	.
TRINITY_DN52225_c1_g1::TRINITY_DN52225_c1_g1_i2::g.16154::m.16154	-0.54613	-0.8377	0.2018	0.0999	.
TRINITY_DN61346_c0_g1::TRINITY_DN61346_c0_g1_i2::g.15841::m.15841	0.03174	-0.9995	0.1899	0.0999	.
TRINITY_DN62682_c0_g1::TRINITY_DN62682_c0_g1_i1::g.36340::m.36340	-0.84201	0.53946	0.2011	0.100899	
TRINITY_DN40876_c0_g1::TRINITY_DN40876_c0_g1_i1::g.18503::m.18503	0.88403	0.46743	0.1929	0.100899	
TRINITY_DN58970_c1_g1::TRINITY_DN58970_c1_g1_i2::g.2737::m.2737	0.90117	0.43346	0.2093	0.100899	
TRINITY_DN35771_c0_g1::TRINITY_DN35771_c0_g1_i1::g.21480::m.21480	0.99153	-0.12991	0.1805	0.100899	
TRINITY_DN90957_c0_g1::TRINITY_DN90957_c0_g1_i1::g.29982::m.29982	-0.64774	-0.76186	0.2073	0.100899	
TRINITY_DN60991_c5_g1::TRINITY_DN60991_c5_g1_i1::g.12209::m.12209	0.38097	-0.92459	0.1988	0.100899	
TRINITY_DN83742_c0_g1::TRINITY_DN83742_c0_g1_i1::g.38545::m.38545	0.25406	-0.96719	0.2015	0.100899	
TRINITY_DN62713_c0_g2::TRINITY_DN62713_c0_g2_i3::g.20354::m.20354	0.30156	0.95345	0.1983	0.101898	
TRINITY_DN92020_c0_g1::TRINITY_DN92020_c0_g1_i1::g.8012::m.8012	-0.78197	0.62331	0.1886	0.101898	
TRINITY_DN61770_c3_g1::TRINITY_DN61770_c3_g1_i1::g.11329::m.11329	0.96097	0.27665	0.2174	0.101898	
TRINITY_DN53850_c0_g1::TRINITY_DN53850_c0_g1_i1::g.5821::m.5821	0.99167	0.12878	0.198	0.101898	
TRINITY_DN52865_c0_g1::TRINITY_DN52865_c0_g1_i1::g.37080::m.37080	-0.87715	-0.48022	0.2051	0.101898	
TRINITY_DN75355_c0_g1::TRINITY_DN75355_c0_g1_i1::g.12705::m.12705	-0.86954	-0.49386	0.2029	0.101898	
TRINITY_DN52773_c0_g1::TRINITY_DN52773_c0_g1_i1::g.11565::m.11565	0.03197	-0.99949	0.1979	0.101898	
TRINITY_DN70057_c0_g1::TRINITY_DN70057_c0_g1_i1::g.6102::m.6102	0.18495	0.98275	0.1976	0.102897	
TRINITY_DN56921_c7_g1::TRINITY_DN56921_c7_g1_i1::g.8674::m.8674	-0.38945	0.92105	0.1986	0.102897	
TRINITY_DN81192_c0_g1::TRINITY_DN81192_c0_g1_i1::g.39864::m.39864	0.95693	0.2903	0.2037	0.102897	
TRINITY_DN46233_c0_g1::TRINITY_DN46233_c0_g1_i1::g.19323::m.19323	-0.9997	-0.02459	0.1973	0.102897	
TRINITY_DN59918_c0_g1::TRINITY_DN59918_c0_g1_i1::g.11924::m.11924	-0.98102	-0.19391	0.1796	0.102897	
TRINITY_DN49472_c0_g1::TRINITY_DN49472_c0_g1_i1::g.7754::m.7754	-0.73416	-0.67897	0.194	0.102897	
TRINITY_DN95511_c0_g1::TRINITY_DN95511_c0_g1_i1::g.31368::m.31368	0.66038	-0.75093	0.2019	0.102897	
TRINITY_DN56182_c2_g1::TRINITY_DN56182_c2_g1_i2::g.18719::m.18719	0.12659	0.99196	0.186	0.103896	
TRINITY_DN60326_c0_g1::TRINITY_DN60326_c0_g1_i1::g.32742::m.32742	0.33697	0.94151	0.189	0.103896	
TRINITY_DN50440_c0_g1::TRINITY_DN50440_c0_g1_i1::g.7945::m.7945	0.82128	0.57053	0.19	0.103896	
TRINITY_DN60978_c0_g1::TRINITY_DN60978_c0_g1_i1::g.12133::m.12133	-0.84749	0.53081	0.1987	0.103896	
TRINITY_DN22774_c0_g1::TRINITY_DN22774_c0_g1_i1::g.18875::m.18875	0.98882	-0.14911	0.1784	0.103896	
TRINITY_DN61492_c1_g1::TRINITY_DN61492_c1_g1_i1::g.1368::m.1368	-0.96874	-0.24807	0.191	0.103896	
TRINITY_DN61994_c5_g2::TRINITY_DN61994_c5_g2_i2::g.21146::m.21146	-0.96664	-0.25616	0.1905	0.103896	
TRINITY_DN56036_c1_g1::TRINITY_DN56036_c1_g1_i1::g.34451::m.34451	-0.50217	-0.86477	0.2068	0.103896	
TRINITY_DN59998_c1_g3::TRINITY_DN59998_c1_g3_i5::g.11888::m.11888	0.55357	0.8328	0.2042	0.104895	
TRINITY_DN58392_c0_g1::TRINITY_DN58392_c0_g1_i1::g.22653::m.22653	-0.84556	0.53388	0.1915	0.104895	
TRINITY_DN60910_c0_g1::TRINITY_DN60910_c0_g1_i2::g.12119::m.12119	0.77588	-0.63088	0.1787	0.104895	
TRINITY_DN53377_c0_g1::TRINITY_DN53377_c0_g1_i1::g.26543::m.26543	-0.71667	-0.69741	0.1773	0.104895	
TRINITY_DN59191_c0_g1::TRINITY_DN59191_c0_g1_i1::g.21858::m.21858	0.67975	-0.73345	0.1916	0.104895	
TRINITY_DN61038_c0_g2::TRINITY_DN61038_c0_g2_i3::g.6331::m.6331	-0.58487	-0.81113	0.1882	0.104895	
TRINITY_DN60250_c0_g2::TRINITY_DN60250_c0_g2_i2::g.7268::m.7268	-0.25564	-0.96677	0.1981	0.104895	
TRINITY_DN54081_c0_g1::TRINITY_DN54081_c0_g1_i2::g.420::m.420	0.06152	0.99811	0.1889	0.105894	
TRINITY_DN56648_c0_g1::TRINITY_DN56648_c0_g1_i1::g.39185::m.39185	0.37272	0.92794	0.2074	0.105894	
TRINITY_DN25750_c0_g1::TRINITY_DN25750_c0_g1_i1::g.37934::m.37934	0.44678	0.89464	0.1787	0.105894	
TRINITY_DN61694_c2_g1::TRINITY_DN61694_c2_g1_i1::g.27117::m.27117	0.47135	0.88194	0.1949	0.105894	
TRINITY_DN49479_c0_g1::TRINITY_DN49479_c0_g1_i2::g.7789::m.7789	-0.47971	0.87743	0.1929	0.105894	
TRINITY_DN61400_c0_g1::TRINITY_DN61400_c0_g1_i3::g.15914::m.15914	-0.49997	0.86604	0.1672	0.105894	
TRINITY_DN11336_c0_g1::TRINITY_DN11336_c0_g1_i1::g.31351::m.31351	1	-0.00126	0.205	0.105894	
TRINITY_DN63697_c1_g2::TRINITY_DN63697_c1_g2_i2::g.19870::m.19870	0.99987	-0.01589	0.1961	0.105894	
TRINITY_DN63307_c0_g3::TRINITY_DN63307_c0_g3_i1::g.9831::m.9831	0.92705	-0.37493	0.1845	0.105894	
TRINITY_DN54596_c0_g1::TRINITY_DN54596_c0_g1_i1::g.20047::m.20047	-0.86789	-0.49676	0.1882	0.105894	
TRINITY_DN27514_c0_g1::TRINITY_DN27514_c0_g1_i2::g.5836::m.5836	0.81476	-0.5798	0.1752	0.105894	
TRINITY_DN63158_c7_g3::TRINITY_DN63158_c7_g3_i1::g.25397::m.25397	0.65107	-0.75902	0.189	0.105894	
TRINITY_DN30148_c0_g1::TRINITY_DN30148_c0_g1_i1::g.4621::m.4621	0.33983	-0.94049	0.1965	0.105894	
TRINITY_DN60175_c2_g1::TRINITY_DN60175_c2_g1_i12::g.22262::m.22262	-0.17818	-0.984	0.1885	0.105894	
TRINITY_DN52811_c0_g1::TRINITY_DN52811_c0_g1_i1::g.37068::m.37068	0.55439	0.83225	0.1932	0.106893	
TRINITY_DN33059_c0_g1::TRINITY_DN33059_c0_g1_i1::g.23175::m.23175	-0.6249	0.78071	0.1865	0.106893	
TRINITY_DN54314_c0_g1::TRINITY_DN54314_c0_g1_i1::g.35552::m.35552	-0.63002	0.77658	0.1981	0.106893	
TRINITY_DN60248_c0_g2::TRINITY_DN60248_c0_g2_i3::g.7109::m.7109	-0.99058	0.13693	0.1996	0.106893	
TRINITY_DN35287_c0_g2::TRINITY_DN35287_c0_g2_i1::g.26987::m.26987	0.99984	0.01805	0.2067	0.106893	
TRINITY_DN50137_c0_g1::TRINITY_DN50137_c0_g1_i1::g.38433::m.38433	-0.80465	-0.59375	0.2023	0.106893	
TRINITY_DN63159_c0_g1::TRINITY_DN63159_c0_g1_i4::g.25488::m.25488	0.72966	-0.68381	0.1932	0.106893	
TRINITY_DN57990_c0_g2::TRINITY_DN57990_c0_g2_i1::g.18139::m.18139	0.67568	-0.7372	0.2002	0.106893	
TRINITY_DN53206_c2_g1::TRINITY_DN53206_c2_g1_i4::g.1010::m.1010	-0.64601	-0.76332	0.182	0.106893	
TRINITY_DN31499_c0_g1::TRINITY_DN31499_c0_g1_i1::g.24805::m.24805	0.5734	-0.81927	0.2045	0.106893	
TRINITY_DN63687_c1_g2::TRINITY_DN63687_c1_g2_i1::g.19890::m.19890	-0.38461	-0.92308	0.1896	0.106893	
TRINITY_DN46996_c0_g1::TRINITY_DN46996_c0_g1_i2::g.25090::m.25090	-0.35042	-0.93659	0.1835	0.106893	
TRINITY_DN61092_c0_g1::TRINITY_DN61092_c0_g1_i2::g.6483::m.6483	0.3132	-0.94969	0.2029	0.106893	
TRINITY_DN24926_c0_g1::TRINITY_DN24926_c0_g1_i1::g.38382::m.38382	0.06398	0.99795	0.2011	0.107892	
TRINITY_DN58285_c0_g2::TRINITY_DN58285_c0_g2_i2::g.38088::m.38088	0.62645	0.77946	0.2015	0.107892	
TRINITY_DN54756_c0_g2::TRINITY_DN54756_c0_g2_i2::g.5181::m.5181	-0.98057	0.19617	0.1877	0.107892	
TRINITY_DN52575_c0_g1::TRINITY_DN52575_c0_g1_i1::g.27336::m.27336	0.99375	0.1116	0.1879	0.107892	
TRINITY_DN44019_c0_g1::TRINITY_DN44019_c0_g1_i1::g.15744::m.15744	0.93386	-0.35763	0.1928	0.107892	
TRINITY_DN46624_c0_g1::TRINITY_DN46624_c0_g1_i1::g.30527::m.30527	-0.89782	-0.44036	0.1834	0.107892	
TRINITY_DN58087_c2_g3::TRINITY_DN58087_c2_g3_i1::g.28659::m.28659	-0.52714	-0.84978	0.2025	0.107892	
TRINITY_DN42685_c0_g1::TRINITY_DN42685_c0_g1_i1::g.2827::m.2827	0.62305	0.78218	0.1845	0.108891	
TRINITY_DN49910_c0_g1::TRINITY_DN49910_c0_g1_i1::g.2972::m.2972	-0.99994	-0.0106	0.1956	0.108891	
TRINITY_DN61820_c4_g4::TRINITY_DN61820_c4_g4_i2::g.36868::m.36868	-0.88475	-0.46606	0.204	0.108891	
TRINITY_DN70169_c0_g1::TRINITY_DN70169_c0_g1_i1::g.6165::m.6165	0.79591	-0.60541	0.1968	0.108891	
TRINITY_DN63527_c0_g1::TRINITY_DN63527_c0_g1_i1::g.19606::m.19606	-0.47969	-0.87744	0.1948	0.108891	
TRINITY_DN56651_c2_g1::TRINITY_DN56651_c2_g1_i12::g.39218::m.39218	-0.38258	-0.92392	0.201	0.108891	
TRINITY_DN61540_c5_g1::TRINITY_DN61540_c5_g1_i1::g.26831::m.26831	0.35251	-0.93581	0.1862	0.108891	
TRINITY_DN17496_c0_g1::TRINITY_DN17496_c0_g1_i1::g.37228::m.37228	0.29011	0.95699	0.1805	0.10989	
TRINITY_DN41502_c0_g1::TRINITY_DN41502_c0_g1_i1::g.33883::m.33883	0.31046	0.95059	0.1919	0.10989	
TRINITY_DN63717_c0_g1::TRINITY_DN63717_c0_g1_i5::g.4892::m.4892	-0.36085	0.93262	0.1877	0.10989	
TRINITY_DN62631_c4_g1::TRINITY_DN62631_c4_g1_i1::g.36188::m.36188	-0.38519	0.92284	0.1769	0.10989	
TRINITY_DN37717_c0_g1::TRINITY_DN37717_c0_g1_i2::g.14597::m.14597	0.63707	0.77081	0.2046	0.10989	
TRINITY_DN58186_c11_g1::TRINITY_DN58186_c11_g1_i1::g.12669::m.12669	-0.97332	0.22943	0.1857	0.10989	
TRINITY_DN54225_c0_g1::TRINITY_DN54225_c0_g1_i1::g.10210::m.10210	-0.98954	-0.14424	0.1935	0.10989	
TRINITY_DN59567_c2_g3::TRINITY_DN59567_c2_g3_i1::g.16413::m.16413	0.72013	-0.69384	0.1974	0.10989	
TRINITY_DN44157_c0_g1::TRINITY_DN44157_c0_g1_i1::g.1252::m.1252	-0.53853	-0.84261	0.1837	0.10989	
TRINITY_DN51200_c0_g1::TRINITY_DN51200_c0_g1_i2::g.22577::m.22577	0.27121	-0.96252	0.1845	0.10989	
TRINITY_DN62558_c0_g1::TRINITY_DN62558_c0_g1_i4::g.10538::m.10538	-0.44878	0.89364	0.1785	0.110889	
TRINITY_DN51672_c0_g1::TRINITY_DN51672_c0_g1_i1::g.2451::m.2451	-0.50032	0.86584	0.1899	0.110889	
TRINITY_DN60719_c9_g2::TRINITY_DN60719_c9_g2_i1::g.27762::m.27762	0.68917	0.7246	0.1885	0.110889	
TRINITY_DN57363_c3_g1::TRINITY_DN57363_c3_g1_i1::g.13014::m.13014	0.84014	0.54238	0.2	0.110889	
TRINITY_DN57407_c3_g1::TRINITY_DN57407_c3_g1_i1::g.38716::m.38716	0.96881	0.24779	0.1913	0.110889	
TRINITY_DN56195_c0_g1::TRINITY_DN56195_c0_g1_i1::g.18740::m.18740	0.99776	-0.06691	0.2042	0.110889	
TRINITY_DN53649_c0_g1::TRINITY_DN53649_c0_g1_i4::g.36501::m.36501	-0.86175	-0.50733	0.1899	0.110889	
TRINITY_DN62526_c0_g1::TRINITY_DN62526_c0_g1_i1::g.10521::m.10521	0.72619	-0.6875	0.1994	0.110889	
TRINITY_DN50883_c0_g1::TRINITY_DN50883_c0_g1_i1::g.2991::m.2991	-0.67972	-0.73347	0.194	0.110889	
TRINITY_DN8125_c0_g1::TRINITY_DN8125_c0_g1_i1::g.20539::m.20539	-0.52012	-0.85409	0.1914	0.110889	
TRINITY_DN53774_c0_g1::TRINITY_DN53774_c0_g1_i4::g.20923::m.20923	-0.28247	-0.95928	0.1891	0.110889	
TRINITY_DN63368_c1_g1::TRINITY_DN63368_c1_g1_i4::g.9978::m.9978	-0.13414	-0.99096	0.18	0.110889	
TRINITY_DN53023_c0_g1::TRINITY_DN53023_c0_g1_i1::g.15516::m.15516	0.14128	0.98997	0.187	0.111888	
TRINITY_DN61736_c0_g2::TRINITY_DN61736_c0_g2_i1::g.11244::m.11244	0.99996	0.00902	0.1796	0.111888	
TRINITY_DN63293_c0_g1::TRINITY_DN63293_c0_g1_i2::g.9531::m.9531	0.99745	-0.07134	0.1796	0.111888	
TRINITY_DN102257_c0_g1::TRINITY_DN102257_c0_g1_i1::g.40660::m.40660	0.90361	-0.42835	0.1878	0.111888	
TRINITY_DN65413_c0_g1::TRINITY_DN65413_c0_g1_i1::g.29429::m.29429	0.70985	-0.70435	0.1877	0.111888	
TRINITY_DN68466_c0_g1::TRINITY_DN68466_c0_g1_i1::g.32207::m.32207	-0.37813	-0.92575	0.1944	0.111888	
TRINITY_DN60156_c0_g1::TRINITY_DN60156_c0_g1_i1::g.22256::m.22256	-0.34674	-0.93796	0.1926	0.111888	
TRINITY_DN80080_c0_g1::TRINITY_DN80080_c0_g1_i1::g.31041::m.31041	0.09465	-0.99551	0.1783	0.111888	
TRINITY_DN36927_c0_g1::TRINITY_DN36927_c0_g1_i1::g.15189::m.15189	0.20983	0.97774	0.1868	0.112887	
TRINITY_DN52658_c0_g1::TRINITY_DN52658_c0_g1_i1::g.11444::m.11444	0.93652	0.35062	0.1934	0.112887	
TRINITY_DN61187_c0_g1::TRINITY_DN61187_c0_g1_i1::g.31788::m.31788	0.94159	0.33675	0.1837	0.112887	
TRINITY_DN40717_c0_g1::TRINITY_DN40717_c0_g1_i1::g.34264::m.34264	0.91482	-0.40387	0.1831	0.112887	
TRINITY_DN58727_c0_g2::TRINITY_DN58727_c0_g2_i3::g.17207::m.17207	-0.65605	-0.75472	0.1974	0.112887	
TRINITY_DN93266_c0_g1::TRINITY_DN93266_c0_g1_i1::g.2549::m.2549	-0.09411	-0.99556	0.1874	0.112887	
TRINITY_DN57760_c0_g1::TRINITY_DN57760_c0_g1_i1::g.8054::m.8054	0.14801	0.98899	0.1921	0.113886	
TRINITY_DN58622_c5_g2::TRINITY_DN58622_c5_g2_i6::g.33368::m.33368	0.89662	0.44281	0.1744	0.113886	
TRINITY_DN92522_c0_g1::TRINITY_DN92522_c0_g1_i1::g.28811::m.28811	0.80611	-0.59177	0.1927	0.113886	
TRINITY_DN46437_c0_g1::TRINITY_DN46437_c0_g1_i1::g.4549::m.4549	-0.74169	-0.67075	0.1823	0.113886	
TRINITY_DN94876_c0_g1::TRINITY_DN94876_c0_g1_i1::g.32220::m.32220	-0.16221	0.98676	0.184	0.114885	
TRINITY_DN52474_c0_g1::TRINITY_DN52474_c0_g1_i1::g.1691::m.1691	0.29569	0.95529	0.1967	0.114885	
TRINITY_DN98371_c0_g1::TRINITY_DN98371_c0_g1_i1::g.24717::m.24717	0.30391	0.9527	0.1889	0.114885	
TRINITY_DN69238_c0_g1::TRINITY_DN69238_c0_g1_i1::g.31409::m.31409	0.91395	0.40583	0.1927	0.114885	
TRINITY_DN53206_c1_g1::TRINITY_DN53206_c1_g1_i1::g.1005::m.1005	0.96613	-0.25806	0.188	0.114885	
TRINITY_DN61653_c1_g1::TRINITY_DN61653_c1_g1_i1::g.27171::m.27171	-0.93393	-0.35746	0.1867	0.114885	
TRINITY_DN47573_c0_g1::TRINITY_DN47573_c0_g1_i1::g.13885::m.13885	0.83537	-0.54968	0.1837	0.114885	
TRINITY_DN71200_c0_g1::TRINITY_DN71200_c0_g1_i1::g.14918::m.14918	-0.57622	-0.81729	0.1788	0.114885	
TRINITY_DN55586_c10_g1::TRINITY_DN55586_c10_g1_i1::g.30088::m.30088	-0.82793	0.56083	0.1853	0.115884	
TRINITY_DN40279_c0_g1::TRINITY_DN40279_c0_g1_i1::g.13761::m.13761	-0.94086	0.33879	0.1826	0.115884	
TRINITY_DN61523_c0_g1::TRINITY_DN61523_c0_g1_i2::g.26911::m.26911	-0.98425	-0.17681	0.1869	0.115884	
TRINITY_DN55980_c0_g1::TRINITY_DN55980_c0_g1_i2::g.39692::m.39692	0.93858	-0.34506	0.1879	0.115884	
TRINITY_DN61937_c1_g1::TRINITY_DN61937_c1_g1_i3::g.21242::m.21242	-0.80532	-0.59284	0.1676	0.115884	
TRINITY_DN57279_c0_g1::TRINITY_DN57279_c0_g1_i2::g.29269::m.29269	-0.74895	-0.66262	0.1734	0.115884	
TRINITY_DN27988_c0_g1::TRINITY_DN27988_c0_g1_i1::g.908::m.908	0.08643	-0.99626	0.1834	0.115884	
TRINITY_DN55123_c0_g1::TRINITY_DN55123_c0_g1_i2::g.34809::m.34809	-0.06077	0.99815	0.1888	0.116883	
TRINITY_DN62265_c1_g3::TRINITY_DN62265_c1_g3_i1::g.693::m.693	-0.10729	0.99423	0.1919	0.116883	
TRINITY_DN61231_c0_g1::TRINITY_DN61231_c0_g1_i1::g.32159::m.32159	0.14133	0.98996	0.179	0.116883	
TRINITY_DN60933_c2_g1::TRINITY_DN60933_c2_g1_i1::g.12114::m.12114	-0.86809	0.4964	0.1702	0.116883	
TRINITY_DN56570_c0_g1::TRINITY_DN56570_c0_g1_i2::g.13614::m.13614	-0.99857	-0.05338	0.189	0.116883	
TRINITY_DN58344_c1_g1::TRINITY_DN58344_c1_g1_i1::g.22714::m.22714	-0.65297	-0.75739	0.1816	0.116883	
TRINITY_DN35683_c0_g1::TRINITY_DN35683_c0_g1_i1::g.21432::m.21432	0.50868	-0.86095	0.1834	0.116883	
TRINITY_DN57092_c5_g1::TRINITY_DN57092_c5_g1_i3::g.3407::m.3407	0.23271	0.97255	0.1822	0.117882	
TRINITY_DN48700_c0_g1::TRINITY_DN48700_c0_g1_i1::g.8312::m.8312	-0.47093	0.88217	0.1839	0.117882	
TRINITY_DN52654_c0_g1::TRINITY_DN52654_c0_g1_i1::g.11454::m.11454	-0.97016	0.24247	0.1838	0.117882	
TRINITY_DN21618_c0_g1::TRINITY_DN21618_c0_g1_i1::g.25285::m.25285	-0.97425	0.22545	0.1854	0.117882	
TRINITY_DN60760_c6_g2::TRINITY_DN60760_c6_g2_i1::g.27861::m.27861	-0.67902	-0.73412	0.1768	0.117882	
TRINITY_DN63437_c1_g1::TRINITY_DN63437_c1_g1_i2::g.35299::m.35299	-0.63922	-0.76902	0.1755	0.117882	
TRINITY_DN45117_c0_g2::TRINITY_DN45117_c0_g2_i1::g.25894::m.25894	0.87011	0.49285	0.1814	0.118881	
TRINITY_DN52637_c0_g1::TRINITY_DN52637_c0_g1_i1::g.11476::m.11476	0.98978	-0.14262	0.1849	0.118881	
TRINITY_DN60645_c0_g1::TRINITY_DN60645_c0_g1_i2::g.2297::m.2297	0.84958	-0.52746	0.2	0.118881	
TRINITY_DN6786_c0_g1::TRINITY_DN6786_c0_g1_i1::g.8463::m.8463	-0.62393	-0.78148	0.1796	0.118881	
TRINITY_DN60706_c3_g1::TRINITY_DN60706_c3_g1_i24::g.2146::m.2146	0.31324	-0.94968	0.181	0.118881	
TRINITY_DN26362_c0_g1::TRINITY_DN26362_c0_g1_i1::g.11528::m.11528	0.25048	-0.96812	0.189	0.118881	
TRINITY_DN58716_c5_g1::TRINITY_DN58716_c5_g1_i1::g.17192::m.17192	-0.22028	-0.97544	0.191	0.118881	
TRINITY_DN15103_c0_g1::TRINITY_DN15103_c0_g1_i1::g.8330::m.8330	-0.14445	-0.98951	0.1908	0.118881	
TRINITY_DN57758_c1_g1::TRINITY_DN57758_c1_g1_i3::g.8107::m.8107	0.25395	0.96722	0.186	0.11988	
TRINITY_DN33666_c0_g1::TRINITY_DN33666_c0_g1_i1::g.28493::m.28493	0.78372	0.62112	0.1777	0.11988	
TRINITY_DN13205_c0_g1::TRINITY_DN13205_c0_g1_i1::g.39808::m.39808	-0.9852	0.17142	0.1858	0.11988	
TRINITY_DN55943_c0_g1::TRINITY_DN55943_c0_g1_i1::g.39803::m.39803	-0.99996	-0.00866	0.1852	0.11988	
TRINITY_DN57044_c2_g1::TRINITY_DN57044_c2_g1_i2::g.3375::m.3375	0.99774	-0.0672	0.1814	0.11988	
TRINITY_DN58315_c0_g1::TRINITY_DN58315_c0_g1_i2::g.22626::m.22626	0.46877	-0.88332	0.1813	0.11988	
TRINITY_DN53728_c0_g1::TRINITY_DN53728_c0_g1_i1::g.20902::m.20902	0.37355	-0.92761	0.1833	0.11988	
TRINITY_DN54689_c0_g1::TRINITY_DN54689_c0_g1_i2::g.5103::m.5103	0.99929	0.03757	0.1958	0.120879	
TRINITY_DN50518_c0_g1::TRINITY_DN50518_c0_g1_i1::g.33594::m.33594	0.80449	-0.59396	0.1765	0.120879	
TRINITY_DN54443_c0_g1::TRINITY_DN54443_c0_g1_i1::g.35795::m.35795	0.80147	-0.59803	0.1742	0.120879	
TRINITY_DN60071_c2_g2::TRINITY_DN60071_c2_g2_i1::g.37820::m.37820	0.72046	-0.6935	0.1842	0.120879	
TRINITY_DN39544_c0_g1::TRINITY_DN39544_c0_g1_i1::g.24180::m.24180	0.58535	-0.81078	0.1829	0.120879	
TRINITY_DN43359_c0_g1::TRINITY_DN43359_c0_g1_i1::g.1795::m.1795	0.49268	-0.87021	0.188	0.120879	
TRINITY_DN56582_c0_g1::TRINITY_DN56582_c0_g1_i1::g.13645::m.13645	-0.14365	0.98963	0.1875	0.121878	
TRINITY_DN33276_c0_g1::TRINITY_DN33276_c0_g1_i1::g.33463::m.33463	-0.22672	0.97396	0.1847	0.121878	
TRINITY_DN55990_c0_g1::TRINITY_DN55990_c0_g1_i1::g.39757::m.39757	-0.87862	0.47752	0.1889	0.121878	
TRINITY_DN34416_c0_g1::TRINITY_DN34416_c0_g1_i1::g.27903::m.27903	-0.99606	0.08871	0.1839	0.121878	
TRINITY_DN57361_c0_g1::TRINITY_DN57361_c0_g1_i2::g.13011::m.13011	-0.98657	-0.16331	0.1755	0.121878	
TRINITY_DN63752_c0_g1::TRINITY_DN63752_c0_g1_i1::g.4712::m.4712	0.56378	-0.82593	0.1792	0.121878	
TRINITY_DN63216_c0_g2::TRINITY_DN63216_c0_g2_i2::g.9719::m.9719	0.49839	-0.86695	0.191	0.121878	
TRINITY_DN62270_c0_g1::TRINITY_DN62270_c0_g1_i3::g.651::m.651	0.47649	-0.87918	0.185	0.121878	
TRINITY_DN28840_c0_g1::TRINITY_DN28840_c0_g1_i1::g.397::m.397	0.43195	-0.9019	0.1879	0.121878	
TRINITY_DN60876_c0_g1::TRINITY_DN60876_c0_g1_i1::g.28068::m.28068	0.38181	-0.92424	0.1697	0.121878	
TRINITY_DN55403_c0_g1::TRINITY_DN55403_c0_g1_i12::g.19089::m.19089	-0.93642	0.35088	0.1878	0.122877	
TRINITY_DN60588_c0_g2::TRINITY_DN60588_c0_g2_i4::g.16876::m.16876	0.99956	0.02958	0.1803	0.122877	
TRINITY_DN56771_c0_g1::TRINITY_DN56771_c0_g1_i1::g.24250::m.24250	0.99955	-0.03015	0.1889	0.122877	
TRINITY_DN60285_c3_g2::TRINITY_DN60285_c3_g2_i1::g.7145::m.7145	0.86045	-0.50953	0.1832	0.122877	
TRINITY_DN19576_c0_g2::TRINITY_DN19576_c0_g2_i1::g.31251::m.31251	0.84796	-0.53006	0.1747	0.122877	
TRINITY_DN60268_c0_g2::TRINITY_DN60268_c0_g2_i1::g.7283::m.7283	-0.70797	-0.70624	0.18	0.122877	
TRINITY_DN62223_c2_g3::TRINITY_DN62223_c2_g3_i3::g.819::m.819	0.39151	-0.92017	0.1786	0.122877	
TRINITY_DN62808_c1_g1::TRINITY_DN62808_c1_g1_i1::g.20588::m.20588	-0.12461	0.99221	0.1737	0.123876	
TRINITY_DN58818_c0_g1::TRINITY_DN58818_c0_g1_i1::g.17535::m.17535	0.99806	0.0623	0.175	0.123876	
TRINITY_DN26705_c0_g1::TRINITY_DN26705_c0_g1_i1::g.6490::m.6490	0.99856	-0.05365	0.1727	0.123876	
TRINITY_DN60515_c0_g1::TRINITY_DN60515_c0_g1_i2::g.16903::m.16903	-0.96776	-0.25188	0.1874	0.123876	
TRINITY_DN54309_c0_g1::TRINITY_DN54309_c0_g1_i1::g.35501::m.35501	0.85273	-0.52235	0.1708	0.123876	
TRINITY_DN61351_c0_g1::TRINITY_DN61351_c0_g1_i2::g.15837::m.15837	0.72022	-0.69374	0.1857	0.123876	
TRINITY_DN56118_c0_g1::TRINITY_DN56118_c0_g1_i1::g.18735::m.18735	0.69189	-0.722	0.1869	0.123876	
TRINITY_DN52093_c0_g1::TRINITY_DN52093_c0_g1_i1::g.6640::m.6640	-0.50509	-0.86307	0.1904	0.123876	
TRINITY_DN60669_c0_g1::TRINITY_DN60669_c0_g1_i1::g.2302::m.2302	-0.40201	-0.91564	0.1732	0.123876	
TRINITY_DN62307_c1_g1::TRINITY_DN62307_c1_g1_i1::g.26119::m.26119	-0.2815	-0.95956	0.18	0.123876	
TRINITY_DN54419_c0_g1::TRINITY_DN54419_c0_g1_i1::g.35756::m.35756	-0.09517	-0.99546	0.1978	0.123876	
TRINITY_DN55628_c2_g1::TRINITY_DN55628_c2_g1_i1::g.30365::m.30365	0.42524	0.90508	0.1816	0.124875	
TRINITY_DN84562_c0_g1::TRINITY_DN84562_c0_g1_i1::g.38049::m.38049	0.69119	0.72267	0.175	0.124875	
TRINITY_DN50167_c0_g1::TRINITY_DN50167_c0_g1_i1::g.38452::m.38452	-0.95933	0.28229	0.1669	0.124875	
TRINITY_DN86154_c0_g1::TRINITY_DN86154_c0_g1_i1::g.36715::m.36715	0.99544	0.09541	0.1809	0.124875	
TRINITY_DN57027_c2_g2::TRINITY_DN57027_c2_g2_i2::g.3441::m.3441	0.9006	-0.43465	0.1885	0.124875	
TRINITY_DN63655_c1_g1::TRINITY_DN63655_c1_g1_i1::g.19825::m.19825	0.75723	-0.65315	0.183	0.124875	
TRINITY_DN57347_c0_g1::TRINITY_DN57347_c0_g1_i3::g.13013::m.13013	0.65693	-0.75395	0.1774	0.124875	
TRINITY_DN68992_c0_g1::TRINITY_DN68992_c0_g1_i1::g.27412::m.27412	0.19586	0.98063	0.1804	0.125874	
TRINITY_DN37000_c0_g1::TRINITY_DN37000_c0_g1_i1::g.15197::m.15197	0.70295	0.71124	0.1846	0.125874	
TRINITY_DN91519_c0_g1::TRINITY_DN91519_c0_g1_i1::g.3579::m.3579	-0.78072	0.62489	0.1953	0.125874	
TRINITY_DN100934_c0_g1::TRINITY_DN100934_c0_g1_i1::g.40066::m.40066	0.79639	0.60479	0.1836	0.125874	
TRINITY_DN59694_c0_g2::TRINITY_DN59694_c0_g2_i1::g.16571::m.16571	-0.95983	0.28058	0.1711	0.125874	
TRINITY_DN51688_c0_g1::TRINITY_DN51688_c0_g1_i1::g.2457::m.2457	-0.97577	0.21881	0.1749	0.125874	
TRINITY_DN52537_c0_g1::TRINITY_DN52537_c0_g1_i1::g.27334::m.27334	-0.99314	0.1169	0.1912	0.125874	
TRINITY_DN64036_c2_g1::TRINITY_DN64036_c2_g1_i4::g.9067::m.9067	-0.99889	0.04718	0.1785	0.125874	
TRINITY_DN60367_c0_g1::TRINITY_DN60367_c0_g1_i1::g.32733::m.32733	-0.99978	0.02113	0.1722	0.125874	
TRINITY_DN71505_c0_g1::TRINITY_DN71505_c0_g1_i1::g.25845::m.25845	0.99567	-0.09301	0.1674	0.125874	
TRINITY_DN54417_c1_g1::TRINITY_DN54417_c1_g1_i4::g.35808::m.35808	-0.71221	-0.70196	0.1612	0.125874	
TRINITY_DN61141_c6_g1::TRINITY_DN61141_c6_g1_i2::g.31769::m.31769	-0.71216	-0.70202	0.1612	0.125874	
TRINITY_DN62953_c3_g1::TRINITY_DN62953_c3_g1_i1::g.5536::m.5536	-0.43304	-0.90137	0.1916	0.125874	
TRINITY_DN62408_c0_g1::TRINITY_DN62408_c0_g1_i1::g.26227::m.26227	-0.83612	0.54854	0.1799	0.126873	
TRINITY_DN41009_c0_g1::TRINITY_DN41009_c0_g1_i1::g.13273::m.13273	-0.86625	0.49962	0.1775	0.126873	
TRINITY_DN61678_c0_g1::TRINITY_DN61678_c0_g1_i1::g.27246::m.27246	-0.90047	0.43491	0.19	0.126873	
TRINITY_DN83845_c0_g1::TRINITY_DN83845_c0_g1_i1::g.23319::m.23319	0.99132	0.13149	0.1732	0.126873	
TRINITY_DN56015_c0_g1::TRINITY_DN56015_c0_g1_i4::g.34455::m.34455	0.70673	-0.70748	0.1699	0.126873	
TRINITY_DN57618_c0_g1::TRINITY_DN57618_c0_g1_i1::g.23885::m.23885	0.70557	-0.70864	0.1902	0.126873	
TRINITY_DN49772_c0_g1::TRINITY_DN49772_c0_g1_i1::g.17672::m.17672	0.14713	-0.98912	0.1773	0.126873	
TRINITY_DN53186_c0_g1::TRINITY_DN53186_c0_g1_i1::g.978::m.978	0.77681	0.62974	0.1766	0.127872	
TRINITY_DN65127_c0_g1::TRINITY_DN65127_c0_g1_i1::g.18463::m.18463	-0.90224	0.43123	0.1832	0.127872	
TRINITY_DN57938_c0_g1::TRINITY_DN57938_c0_g1_i1::g.18136::m.18136	0.97351	-0.22864	0.1748	0.127872	
TRINITY_DN68718_c0_g1::TRINITY_DN68718_c0_g1_i1::g.1665::m.1665	-0.9649	-0.26261	0.1838	0.127872	
TRINITY_DN61468_c1_g1::TRINITY_DN61468_c1_g1_i2::g.1396::m.1396	-0.23688	-0.97154	0.179	0.127872	
TRINITY_DN56518_c0_g1::TRINITY_DN56518_c0_g1_i1::g.13596::m.13596	-0.24836	0.96867	0.1763	0.128871	
TRINITY_DN61937_c1_g1::TRINITY_DN61937_c1_g1_i10::g.21249::m.21249	-0.69362	0.72034	0.1674	0.128871	
TRINITY_DN46230_c0_g1::TRINITY_DN46230_c0_g1_i1::g.19330::m.19330	0.48118	-0.87662	0.1665	0.128871	
TRINITY_DN58124_c0_g1::TRINITY_DN58124_c0_g1_i2::g.12628::m.12628	0.18045	0.98358	0.1942	0.12987	
TRINITY_DN33480_c0_g1::TRINITY_DN33480_c0_g1_i1::g.17729::m.17729	0.34852	0.9373	0.1581	0.12987	
TRINITY_DN54966_c0_g1::TRINITY_DN54966_c0_g1_i1::g.14762::m.14762	-0.61728	0.78675	0.1684	0.12987	
TRINITY_DN54822_c0_g1::TRINITY_DN54822_c0_g1_i2::g.30979::m.30979	-0.81145	0.58443	0.1865	0.12987	
TRINITY_DN54774_c0_g1::TRINITY_DN54774_c0_g1_i1::g.5280::m.5280	-0.99062	-0.13665	0.1762	0.12987	
TRINITY_DN13694_c0_g1::TRINITY_DN13694_c0_g1_i1::g.34715::m.34715	0.59509	-0.80366	0.1855	0.12987	
TRINITY_DN37376_c0_g1::TRINITY_DN37376_c0_g1_i1::g.4657::m.4657	0.26899	-0.96314	0.1744	0.12987	
TRINITY_DN50710_c0_g1::TRINITY_DN50710_c0_g1_i1::g.17877::m.17877	0.23858	-0.97112	0.1648	0.12987	
TRINITY_DN30241_c0_g1::TRINITY_DN30241_c0_g1_i1::g.30520::m.30520	0.99617	0.08741	0.1814	0.130869	
TRINITY_DN61044_c4_g10::TRINITY_DN61044_c4_g10_i1::g.6352::m.6352	-0.92134	-0.38877	0.1676	0.130869	
TRINITY_DN56818_c0_g2::TRINITY_DN56818_c0_g2_i4::g.24484::m.24484	-0.73338	-0.67982	0.1703	0.130869	
TRINITY_DN53464_c0_g1::TRINITY_DN53464_c0_g1_i1::g.10778::m.10778	-0.04242	-0.9991	0.1847	0.130869	
TRINITY_DN28230_c0_g1::TRINITY_DN28230_c0_g1_i1::g.20105::m.20105	0.4776	0.87858	0.1759	0.131868	
TRINITY_DN29396_c0_g1::TRINITY_DN29396_c0_g1_i1::g.30435::m.30435	0.77707	0.62941	0.1763	0.131868	
TRINITY_DN51314_c0_g2::TRINITY_DN51314_c0_g2_i1::g.33125::m.33125	0.97166	0.23637	0.1707	0.131868	
TRINITY_DN58801_c4_g5::TRINITY_DN58801_c4_g5_i2::g.17180::m.17180	-0.93404	-0.35718	0.1722	0.131868	
TRINITY_DN59280_c1_g1::TRINITY_DN59280_c1_g1_i1::g.22038::m.22038	0.80593	-0.59201	0.1702	0.131868	
TRINITY_DN41955_c0_g1::TRINITY_DN41955_c0_g1_i1::g.28858::m.28858	0.0491	-0.99879	0.1756	0.131868	
TRINITY_DN60380_c4_g2::TRINITY_DN60380_c4_g2_i1::g.32796::m.32796	-0.71102	0.70317	0.1865	0.132867	
TRINITY_DN61005_c9_g3::TRINITY_DN61005_c9_g3_i1::g.12218::m.12218	0.74886	-0.66272	0.1838	0.132867	
TRINITY_DN12804_c0_g1::TRINITY_DN12804_c0_g1_i1::g.35488::m.35488	-0.46277	-0.88648	0.1729	0.132867	
TRINITY_DN63740_c0_g1::TRINITY_DN63740_c0_g1_i1::g.4922::m.4922	0.177	-0.98421	0.1792	0.132867	
TRINITY_DN61416_c3_g1::TRINITY_DN61416_c3_g1_i1::g.1496::m.1496	0.05165	-0.99867	0.1835	0.132867	
TRINITY_DN103463_c0_g1::TRINITY_DN103463_c0_g1_i1::g.40732::m.40732	-0.43124	0.90223	0.1732	0.133866	
TRINITY_DN63353_c0_g3::TRINITY_DN63353_c0_g3_i1::g.9988::m.9988	0.96475	-0.26318	0.1743	0.133866	
TRINITY_DN28661_c0_g1::TRINITY_DN28661_c0_g1_i1::g.14816::m.14816	-0.64468	-0.76446	0.1782	0.133866	
TRINITY_DN63543_c0_g2::TRINITY_DN63543_c0_g2_i1::g.19446::m.19446	0.36356	-0.93157	0.1837	0.133866	
TRINITY_DN56492_c0_g1::TRINITY_DN56492_c0_g1_i1::g.29798::m.29798	-0.34057	-0.94022	0.1798	0.133866	
TRINITY_DN61954_c0_g3::TRINITY_DN61954_c0_g3_i1::g.21170::m.21170	-0.27629	-0.96107	0.1697	0.133866	
TRINITY_DN61938_c0_g1::TRINITY_DN61938_c0_g1_i3::g.21368::m.21368	-0.0231	0.99973	0.1752	0.134865	
TRINITY_DN65375_c0_g1::TRINITY_DN65375_c0_g1_i1::g.3789::m.3789	-0.04821	0.99884	0.1774	0.134865	
TRINITY_DN67931_c0_g1::TRINITY_DN67931_c0_g1_i1::g.2403::m.2403	0.86117	0.50831	0.173	0.134865	
TRINITY_DN56762_c0_g1::TRINITY_DN56762_c0_g1_i1::g.24207::m.24207	0.77411	-0.63305	0.1788	0.134865	
TRINITY_DN55668_c1_g1::TRINITY_DN55668_c1_g1_i1::g.30352::m.30352	0.36906	-0.92941	0.1715	0.134865	
TRINITY_DN55970_c0_g1::TRINITY_DN55970_c0_g1_i1::g.39777::m.39777	-0.22983	-0.97323	0.1731	0.134865	
TRINITY_DN55291_c0_g1::TRINITY_DN55291_c0_g1_i1::g.35005::m.35005	0.15552	0.98783	0.1786	0.135864	
TRINITY_DN61065_c0_g1::TRINITY_DN61065_c0_g1_i1::g.6393::m.6393	-0.8588	0.51231	0.1623	0.135864	
TRINITY_DN59533_c0_g1::TRINITY_DN59533_c0_g1_i2::g.16350::m.16350	0.93462	0.35564	0.1678	0.135864	
TRINITY_DN32584_c0_g1::TRINITY_DN32584_c0_g1_i1::g.34074::m.34074	-0.99608	0.08846	0.1829	0.135864	
TRINITY_DN62196_c1_g1::TRINITY_DN62196_c1_g1_i1::g.15250::m.15250	-0.80987	-0.5866	0.164	0.135864	
TRINITY_DN53380_c0_g1::TRINITY_DN53380_c0_g1_i2::g.26509::m.26509	-0.75796	-0.6523	0.1666	0.135864	
TRINITY_DN55026_c0_g1::TRINITY_DN55026_c0_g1_i1::g.9271::m.9271	-0.72866	-0.68488	0.1891	0.135864	
TRINITY_DN61544_c4_g1::TRINITY_DN61544_c4_g1_i4::g.26919::m.26919	-0.19587	0.98063	0.1874	0.136863	
TRINITY_DN65197_c0_g1::TRINITY_DN65197_c0_g1_i1::g.18461::m.18461	0.57671	0.81695	0.1852	0.136863	
TRINITY_DN60560_c0_g1::TRINITY_DN60560_c0_g1_i1::g.16788::m.16788	0.9623	-0.27198	0.1819	0.136863	
TRINITY_DN57597_c2_g1::TRINITY_DN57597_c2_g1_i2::g.23537::m.23537	-0.94672	-0.32204	0.1707	0.136863	
TRINITY_DN58589_c11_g1::TRINITY_DN58589_c11_g1_i2::g.7635::m.7635	0.77734	-0.62908	0.1777	0.136863	
TRINITY_DN53424_c0_g1::TRINITY_DN53424_c0_g1_i1::g.10833::m.10833	-0.63085	-0.77591	0.1746	0.136863	
TRINITY_DN37716_c0_g1::TRINITY_DN37716_c0_g1_i1::g.14605::m.14605	0.15411	-0.98805	0.1633	0.136863	
TRINITY_DN59759_c0_g1::TRINITY_DN59759_c0_g1_i1::g.1975::m.1975	0.24441	0.96967	0.1823	0.137862	
TRINITY_DN60892_c1_g1::TRINITY_DN60892_c1_g1_i2::g.28160::m.28160	-0.42101	0.90705	0.1755	0.137862	
TRINITY_DN40866_c0_g1::TRINITY_DN40866_c0_g1_i2::g.18491::m.18491	0.48647	0.87369	0.1597	0.137862	
TRINITY_DN46460_c0_g1::TRINITY_DN46460_c0_g1_i1::g.4551::m.4551	0.76502	-0.64401	0.17	0.137862	
TRINITY_DN59833_c1_g1::TRINITY_DN59833_c1_g1_i1::g.27547::m.27547	-0.59722	-0.80208	0.161	0.137862	
TRINITY_DN61317_c0_g2::TRINITY_DN61317_c0_g2_i1::g.15857::m.15857	0.57796	-0.81607	0.1744	0.137862	
TRINITY_DN58872_c2_g3::TRINITY_DN58872_c2_g3_i2::g.17522::m.17522	-0.33001	-0.94398	0.1691	0.137862	
TRINITY_DN56775_c4_g1::TRINITY_DN56775_c4_g1_i1::g.24247::m.24247	-0.13274	0.99115	0.1738	0.138861	
TRINITY_DN54140_c0_g1::TRINITY_DN54140_c0_g1_i1::g.25689::m.25689	0.661	0.75039	0.1748	0.138861	
TRINITY_DN33114_c0_g1::TRINITY_DN33114_c0_g1_i2::g.7808::m.7808	-0.84563	-0.53377	0.1787	0.138861	
TRINITY_DN56909_c0_g1::TRINITY_DN56909_c0_g1_i1::g.8640::m.8640	-0.58073	0.8141	0.1699	0.13986	
TRINITY_DN58432_c8_g1::TRINITY_DN58432_c8_g1_i1::g.23031::m.23031	-0.77073	0.63716	0.166	0.13986	
TRINITY_DN58633_c2_g1::TRINITY_DN58633_c2_g1_i1::g.33313::m.33313	-0.83435	0.55124	0.1707	0.13986	
TRINITY_DN58936_c6_g1::TRINITY_DN58936_c6_g1_i1::g.2755::m.2755	0.97908	0.20347	0.1801	0.13986	
TRINITY_DN61348_c3_g1::TRINITY_DN61348_c3_g1_i1::g.15997::m.15997	-0.57638	-0.81718	0.1692	0.13986	
TRINITY_DN57766_c0_g1::TRINITY_DN57766_c0_g1_i1::g.8110::m.8110	-0.35215	-0.93594	0.1662	0.13986	
TRINITY_DN56079_c0_g1::TRINITY_DN56079_c0_g1_i1::g.34465::m.34465	-0.15074	-0.98857	0.1824	0.13986	
TRINITY_DN63351_c0_g5::TRINITY_DN63351_c0_g5_i1::g.9898::m.9898	-0.10605	-0.99436	0.1638	0.13986	
TRINITY_DN57162_c1_g4::TRINITY_DN57162_c1_g4_i5::g.28937::m.28937	-0.02817	0.9996	0.174	0.140859	
TRINITY_DN60879_c0_g1::TRINITY_DN60879_c0_g1_i1::g.27976::m.27976	-0.03015	0.99955	0.1745	0.140859	
TRINITY_DN61652_c1_g1::TRINITY_DN61652_c1_g1_i1::g.27110::m.27110	-0.99975	0.02229	0.1796	0.140859	
TRINITY_DN7276_c0_g1::TRINITY_DN7276_c0_g1_i1::g.20993::m.20993	-0.99172	-0.12841	0.163	0.140859	
TRINITY_DN41436_c0_g1::TRINITY_DN41436_c0_g1_i3::g.8247::m.8247	0.95376	-0.30056	0.1714	0.140859	
TRINITY_DN52698_c0_g1::TRINITY_DN52698_c0_g1_i1::g.11502::m.11502	0.6481	-0.76156	0.1819	0.140859	
TRINITY_DN56560_c0_g1::TRINITY_DN56560_c0_g1_i1::g.13694::m.13694	-0.4705	-0.8824	0.1887	0.140859	
TRINITY_DN48877_c0_g1::TRINITY_DN48877_c0_g1_i1::g.34022::m.34022	0.16946	-0.98554	0.1735	0.140859	
TRINITY_DN62271_c0_g2::TRINITY_DN62271_c0_g2_i1::g.691::m.691	0.93974	0.34189	0.1815	0.141858	
TRINITY_DN53206_c2_g1::TRINITY_DN53206_c2_g1_i1::g.1006::m.1006	-0.94776	0.319	0.1721	0.141858	
TRINITY_DN57205_c0_g1::TRINITY_DN57205_c0_g1_i2::g.29011::m.29011	-0.93124	-0.36442	0.166	0.141858	
TRINITY_DN47946_c0_g2::TRINITY_DN47946_c0_g2_i1::g.8827::m.8827	-0.06592	-0.99783	0.175	0.141858	
TRINITY_DN35494_c0_g1::TRINITY_DN35494_c0_g1_i1::g.11362::m.11362	0.75162	0.65959	0.1648	0.142857	
TRINITY_DN63387_c0_g3::TRINITY_DN63387_c0_g3_i1::g.9794::m.9794	0.87336	0.48707	0.1649	0.142857	
TRINITY_DN60555_c1_g4::TRINITY_DN60555_c1_g4_i3::g.16947::m.16947	0.85966	-0.51087	0.1693	0.142857	
TRINITY_DN101687_c0_g1::TRINITY_DN101687_c0_g1_i1::g.40826::m.40826	-0.4917	-0.87077	0.1633	0.142857	
TRINITY_DN57720_c2_g1::TRINITY_DN57720_c2_g1_i2::g.8102::m.8102	-0.94546	-0.32574	0.1703	0.143856	
TRINITY_DN53062_c0_g1::TRINITY_DN53062_c0_g1_i1::g.15570::m.15570	0.73816	-0.67463	0.1721	0.143856	
TRINITY_DN56153_c0_g1::TRINITY_DN56153_c0_g1_i1::g.18625::m.18625	0.68606	-0.72755	0.1631	0.143856	
TRINITY_DN29454_c0_g1::TRINITY_DN29454_c0_g1_i1::g.14188::m.14188	-0.61865	-0.78567	0.1707	0.143856	
TRINITY_DN55759_c0_g2::TRINITY_DN55759_c0_g2_i1::g.14090::m.14090	-0.12718	-0.99188	0.1732	0.143856	
TRINITY_DN86887_c0_g1::TRINITY_DN86887_c0_g1_i1::g.1247::m.1247	0.55852	0.82949	0.1599	0.144855	
TRINITY_DN63976_c1_g2::TRINITY_DN63976_c1_g2_i3::g.14500::m.14500	0.71932	0.69468	0.168	0.144855	
TRINITY_DN57706_c4_g2::TRINITY_DN57706_c4_g2_i1::g.23758::m.23758	0.86173	0.50736	0.1677	0.144855	
TRINITY_DN60244_c0_g1::TRINITY_DN60244_c0_g1_i1::g.7083::m.7083	0.88658	0.46258	0.1515	0.144855	
TRINITY_DN55444_c0_g1::TRINITY_DN55444_c0_g1_i8::g.4432::m.4432	-0.96637	-0.25717	0.1732	0.144855	
TRINITY_DN42189_c0_g1::TRINITY_DN42189_c0_g1_i1::g.7482::m.7482	-0.87573	-0.48281	0.1725	0.144855	
TRINITY_DN61308_c6_g2::TRINITY_DN61308_c6_g2_i1::g.15993::m.15993	0.37088	-0.92868	0.1685	0.144855	
TRINITY_DN54558_c0_g1::TRINITY_DN54558_c0_g1_i1::g.20079::m.20079	0.22488	-0.97439	0.173	0.144855	
TRINITY_DN60704_c2_g1::TRINITY_DN60704_c2_g1_i2::g.2155::m.2155	0.42766	0.90394	0.1571	0.145854	
TRINITY_DN49794_c0_g1::TRINITY_DN49794_c0_g1_i1::g.17720::m.17720	0.67278	0.73984	0.1678	0.145854	
TRINITY_DN63678_c0_g1::TRINITY_DN63678_c0_g1_i1::g.19835::m.19835	-0.80326	0.59562	0.1726	0.145854	
TRINITY_DN36539_c0_g1::TRINITY_DN36539_c0_g1_i1::g.20836::m.20836	0.81766	-0.5757	0.1635	0.145854	
TRINITY_DN59509_c0_g1::TRINITY_DN59509_c0_g1_i1::g.16357::m.16357	0.08336	-0.99652	0.1653	0.145854	
TRINITY_DN105018_c0_g1::TRINITY_DN105018_c0_g1_i1::g.40884::m.40884	-0.42384	0.90574	0.1712	0.146853	
TRINITY_DN61923_c0_g1::TRINITY_DN61923_c0_g1_i1::g.21354::m.21354	0.43062	0.90253	0.1685	0.146853	
TRINITY_DN53543_c0_g1::TRINITY_DN53543_c0_g1_i1::g.10948::m.10948	0.90608	0.4231	0.1592	0.146853	
TRINITY_DN46131_c0_g1::TRINITY_DN46131_c0_g1_i1::g.35101::m.35101	-0.99494	0.10052	0.1835	0.146853	
TRINITY_DN57354_c0_g1::TRINITY_DN57354_c0_g1_i1::g.13033::m.13033	0.96559	-0.26008	0.1681	0.146853	
TRINITY_DN63351_c0_g1::TRINITY_DN63351_c0_g1_i2::g.9896::m.9896	-0.64816	-0.76151	0.1586	0.146853	
TRINITY_DN45327_c0_g1::TRINITY_DN45327_c0_g1_i1::g.35938::m.35938	-0.35417	-0.93518	0.1806	0.146853	
TRINITY_DN55209_c0_g1::TRINITY_DN55209_c0_g1_i1::g.34974::m.34974	-0.27276	0.96208	0.1726	0.147852	
TRINITY_DN62296_c1_g1::TRINITY_DN62296_c1_g1_i1::g.739::m.739	0.83509	0.55012	0.1797	0.147852	
TRINITY_DN35690_c0_g1::TRINITY_DN35690_c0_g1_i1::g.21405::m.21405	0.98655	0.16343	0.1637	0.147852	
TRINITY_DN17461_c0_g1::TRINITY_DN17461_c0_g1_i1::g.37227::m.37227	-0.73797	-0.67483	0.1643	0.147852	
TRINITY_DN39141_c0_g1::TRINITY_DN39141_c0_g1_i1::g.29472::m.29472	0.73016	-0.68327	0.1675	0.147852	
TRINITY_DN57447_c0_g1::TRINITY_DN57447_c0_g1_i2::g.38767::m.38767	0.39243	-0.91978	0.1698	0.147852	
TRINITY_DN25978_c0_g1::TRINITY_DN25978_c0_g1_i1::g.7340::m.7340	0.29575	-0.95526	0.1753	0.147852	
TRINITY_DN58381_c0_g2::TRINITY_DN58381_c0_g2_i1::g.22817::m.22817	0.07235	0.99738	0.1768	0.148851	
TRINITY_DN63603_c2_g2::TRINITY_DN63603_c2_g2_i1::g.19610::m.19610	0.74945	0.66206	0.172	0.148851	
TRINITY_DN58319_c1_g2::TRINITY_DN58319_c1_g2_i1::g.22613::m.22613	0.96788	0.25139	0.1713	0.148851	
TRINITY_DN90095_c0_g1::TRINITY_DN90095_c0_g1_i1::g.14022::m.14022	0.99967	-0.02587	0.16	0.148851	
TRINITY_DN56950_c6_g2::TRINITY_DN56950_c6_g2_i2::g.8664::m.8664	0.94559	-0.32536	0.167	0.148851	
TRINITY_DN56780_c0_g1::TRINITY_DN56780_c0_g1_i1::g.24298::m.24298	0.85459	-0.5193	0.163	0.148851	
TRINITY_DN15299_c0_g1::TRINITY_DN15299_c0_g1_i1::g.33931::m.33931	-0.60043	-0.79968	0.1624	0.148851	
TRINITY_DN35854_c0_g1::TRINITY_DN35854_c0_g1_i1::g.6208::m.6208	0.08162	-0.99666	0.1703	0.148851	
TRINITY_DN83668_c0_g1::TRINITY_DN83668_c0_g1_i1::g.12965::m.12965	0.29706	0.95486	0.1722	0.14985	
TRINITY_DN3632_c0_g1::TRINITY_DN3632_c0_g1_i1::g.6725::m.6725	0.69196	0.72194	0.1751	0.14985	
TRINITY_DN49785_c0_g1::TRINITY_DN49785_c0_g1_i1::g.17681::m.17681	0.96957	-0.24481	0.1647	0.14985	
TRINITY_DN100330_c0_g1::TRINITY_DN100330_c0_g1_i1::g.40429::m.40429	-0.07234	0.99738	0.1698	0.150849	
TRINITY_DN62773_c0_g1::TRINITY_DN62773_c0_g1_i1::g.20447::m.20447	-0.21283	0.97709	0.1605	0.150849	
TRINITY_DN53916_c0_g1::TRINITY_DN53916_c0_g1_i1::g.5910::m.5910	0.97719	0.21237	0.1676	0.150849	
TRINITY_DN85507_c0_g1::TRINITY_DN85507_c0_g1_i1::g.21927::m.21927	0.94114	-0.33801	0.1591	0.150849	
TRINITY_DN61778_c0_g3::TRINITY_DN61778_c0_g3_i1::g.11265::m.11265	0.55181	-0.83397	0.1594	0.150849	
TRINITY_DN59063_c4_g2::TRINITY_DN59063_c4_g2_i2::g.37418::m.37418	-0.33334	-0.94281	0.1627	0.150849	
TRINITY_DN63380_c1_g1::TRINITY_DN63380_c1_g1_i1::g.9870::m.9870	0.30812	-0.95135	0.1743	0.150849	
TRINITY_DN29330_c0_g1::TRINITY_DN29330_c0_g1_i1::g.30418::m.30418	-0.06886	0.99763	0.1614	0.151848	
TRINITY_DN51479_c0_g2::TRINITY_DN51479_c0_g2_i1::g.17030::m.17030	-0.56176	0.8273	0.1639	0.151848	
TRINITY_DN69910_c0_g1::TRINITY_DN69910_c0_g1_i1::g.36433::m.36433	-0.77446	0.63262	0.1657	0.151848	
TRINITY_DN84403_c0_g1::TRINITY_DN84403_c0_g1_i1::g.28513::m.28513	-0.9428	0.33335	0.1647	0.151848	
TRINITY_DN45187_c0_g1::TRINITY_DN45187_c0_g1_i1::g.25880::m.25880	-0.89461	-0.44684	0.164	0.151848	
TRINITY_DN63144_c0_g2::TRINITY_DN63144_c0_g2_i6::g.25348::m.25348	-0.62408	0.78136	0.173	0.152847	
TRINITY_DN16251_c0_g1::TRINITY_DN16251_c0_g1_i1::g.2808::m.2808	-0.88879	0.45831	0.1665	0.152847	
TRINITY_DN58943_c1_g4::TRINITY_DN58943_c1_g4_i10::g.2677::m.2677	0.94509	0.32682	0.1646	0.152847	
TRINITY_DN33101_c0_g1::TRINITY_DN33101_c0_g1_i1::g.7806::m.7806	-0.95489	0.29698	0.1653	0.152847	
TRINITY_DN5760_c0_g1::TRINITY_DN5760_c0_g1_i1::g.24958::m.24958	-0.85123	-0.52479	0.1659	0.152847	
TRINITY_DN62091_c2_g1::TRINITY_DN62091_c2_g1_i1::g.14999::m.14999	-0.01039	-0.99995	0.1724	0.152847	
TRINITY_DN61181_c1_g1::TRINITY_DN61181_c1_g1_i1::g.31771::m.31771	0.73273	0.68052	0.1506	0.153846	
TRINITY_DN55268_c0_g1::TRINITY_DN55268_c0_g1_i1::g.34986::m.34986	-0.81099	0.58506	0.1599	0.153846	
TRINITY_DN60165_c0_g3::TRINITY_DN60165_c0_g3_i1::g.22363::m.22363	-0.83602	0.5487	0.1601	0.153846	
TRINITY_DN61449_c3_g6::TRINITY_DN61449_c3_g6_i1::g.1446::m.1446	0.8678	0.49691	0.1525	0.153846	
TRINITY_DN55020_c0_g3::TRINITY_DN55020_c0_g3_i1::g.9313::m.9313	-0.97407	0.22625	0.1542	0.153846	
TRINITY_DN60160_c0_g2::TRINITY_DN60160_c0_g2_i1::g.22216::m.22216	0.8793	-0.47628	0.171	0.153846	
TRINITY_DN55580_c0_g1::TRINITY_DN55580_c0_g1_i1::g.30099::m.30099	0.51523	0.85705	0.1741	0.154845	
TRINITY_DN26576_c0_g1::TRINITY_DN26576_c0_g1_i1::g.37156::m.37156	-0.78183	-0.6235	0.1632	0.154845	
TRINITY_DN51592_c0_g1::TRINITY_DN51592_c0_g1_i1::g.17067::m.17067	-0.65123	-0.75888	0.163	0.154845	
TRINITY_DN54880_c0_g1::TRINITY_DN54880_c0_g1_i2::g.30959::m.30959	0.47354	-0.88077	0.1595	0.154845	
TRINITY_DN29483_c0_g1::TRINITY_DN29483_c0_g1_i1::g.14186::m.14186	0.32097	-0.94709	0.1642	0.154845	
TRINITY_DN59136_c4_g2::TRINITY_DN59136_c4_g2_i1::g.21797::m.21797	-0.12681	-0.99193	0.1619	0.154845	
TRINITY_DN56673_c3_g1::TRINITY_DN56673_c3_g1_i1::g.39132::m.39132	0.10872	0.99407	0.1652	0.155844	
TRINITY_DN77480_c0_g1::TRINITY_DN77480_c0_g1_i1::g.6540::m.6540	0.26847	0.96329	0.1606	0.155844	
TRINITY_DN61047_c0_g1::TRINITY_DN61047_c0_g1_i1::g.6484::m.6484	0.9986	-0.05296	0.1656	0.155844	
TRINITY_DN50328_c0_g1::TRINITY_DN50328_c0_g1_i1::g.23364::m.23364	-0.98957	-0.14405	0.1627	0.155844	
TRINITY_DN61535_c0_g2::TRINITY_DN61535_c0_g2_i1::g.26902::m.26902	-0.96586	-0.25905	0.1623	0.155844	
TRINITY_DN28954_c0_g1::TRINITY_DN28954_c0_g1_i2::g.25609::m.25609	-0.92504	-0.37986	0.1618	0.155844	
TRINITY_DN1028_c0_g1::TRINITY_DN1028_c0_g1_i1::g.33533::m.33533	0.48084	-0.87681	0.1673	0.155844	
TRINITY_DN83743_c0_g1::TRINITY_DN83743_c0_g1_i1::g.38552::m.38552	0.44156	-0.89723	0.1603	0.155844	
TRINITY_DN515_c0_g1::TRINITY_DN515_c0_g1_i1::g.26650::m.26650	0.10762	-0.99419	0.1617	0.155844	
TRINITY_DN35822_c0_g1::TRINITY_DN35822_c0_g1_i1::g.6219::m.6219	0.24363	0.96987	0.1627	0.156843	
TRINITY_DN63175_c10_g6::TRINITY_DN63175_c10_g6_i1::g.25332::m.25332	-0.76821	0.64019	0.1643	0.156843	
TRINITY_DN8474_c0_g1::TRINITY_DN8474_c0_g1_i1::g.39105::m.39105	0.99774	0.06726	0.162	0.156843	
TRINITY_DN61031_c5_g1::TRINITY_DN61031_c5_g1_i1::g.6373::m.6373	0.99958	-0.02895	0.1648	0.156843	
TRINITY_DN63839_c0_g4::TRINITY_DN63839_c0_g4_i1::g.30661::m.30661	-0.36707	-0.93019	0.1551	0.156843	
TRINITY_DN58915_c0_g1::TRINITY_DN58915_c0_g1_i2::g.2635::m.2635	0.69378	0.72019	0.1623	0.157842	
TRINITY_DN84273_c0_g1::TRINITY_DN84273_c0_g1_i1::g.28390::m.28390	0.98879	0.1493	0.1682	0.157842	
TRINITY_DN102693_c0_g1::TRINITY_DN102693_c0_g1_i1::g.40254::m.40254	-0.88618	-0.46333	0.1628	0.157842	
TRINITY_DN7974_c0_g1::TRINITY_DN7974_c0_g1_i1::g.11054::m.11054	-0.80729	-0.59015	0.161	0.157842	
TRINITY_DN66719_c0_g1::TRINITY_DN66719_c0_g1_i1::g.7883::m.7883	0.7951	-0.60648	0.165	0.157842	
TRINITY_DN30884_c0_g1::TRINITY_DN30884_c0_g1_i1::g.34888::m.34888	-0.52822	-0.84911	0.1555	0.157842	
TRINITY_DN56176_c0_g1::TRINITY_DN56176_c0_g1_i1::g.18629::m.18629	-0.51416	-0.85769	0.1571	0.157842	
TRINITY_DN10413_c0_g1::TRINITY_DN10413_c0_g1_i1::g.6546::m.6546	0.09311	-0.99566	0.1558	0.157842	
TRINITY_DN61212_c1_g6::TRINITY_DN61212_c1_g6_i1::g.32065::m.32065	-0.77833	0.62786	0.1609	0.158841	
TRINITY_DN54609_c0_g2::TRINITY_DN54609_c0_g2_i1::g.5051::m.5051	-0.8215	0.5702	0.1605	0.158841	
TRINITY_DN59497_c0_g2::TRINITY_DN59497_c0_g2_i1::g.32553::m.32553	-0.98203	0.18873	0.1549	0.158841	
TRINITY_DN60882_c0_g1::TRINITY_DN60882_c0_g1_i1::g.28072::m.28072	-0.70364	-0.71056	0.1695	0.158841	
TRINITY_DN47041_c0_g1::TRINITY_DN47041_c0_g1_i1::g.18846::m.18846	0.43484	-0.90051	0.1615	0.158841	
TRINITY_DN28937_c0_g1::TRINITY_DN28937_c0_g1_i1::g.25597::m.25597	0.27019	-0.96281	0.1592	0.158841	
TRINITY_DN48942_c0_g1::TRINITY_DN48942_c0_g1_i1::g.18275::m.18275	0.05939	-0.99823	0.1637	0.158841	
TRINITY_DN62718_c0_g1::TRINITY_DN62718_c0_g1_i2::g.20430::m.20430	0.13153	0.99131	0.1595	0.15984	
TRINITY_DN7527_c0_g1::TRINITY_DN7527_c0_g1_i1::g.24426::m.24426	-0.27351	0.96187	0.1571	0.15984	
TRINITY_DN61500_c0_g1::TRINITY_DN61500_c0_g1_i1::g.1443::m.1443	0.60212	0.7984	0.1597	0.15984	
TRINITY_DN45955_c0_g1::TRINITY_DN45955_c0_g1_i1::g.14854::m.14854	-0.45042	-0.89282	0.1533	0.15984	
TRINITY_DN64193_c0_g1::TRINITY_DN64193_c0_g1_i1::g.9155::m.9155	0.34056	-0.94022	0.1763	0.15984	
TRINITY_DN39159_c0_g1::TRINITY_DN39159_c0_g1_i1::g.29485::m.29485	-0.01578	0.99988	0.1635	0.160839	
TRINITY_DN43463_c0_g1::TRINITY_DN43463_c0_g1_i1::g.2124::m.2124	-0.03893	0.99924	0.1699	0.160839	
TRINITY_DN59396_c1_g2::TRINITY_DN59396_c1_g2_i1::g.6980::m.6980	0.99313	0.11705	0.1581	0.160839	
TRINITY_DN37446_c0_g1::TRINITY_DN37446_c0_g1_i1::g.4968::m.4968	-0.99876	0.04986	0.1617	0.160839	
TRINITY_DN15822_c0_g1::TRINITY_DN15822_c0_g1_i1::g.38485::m.38485	0.99974	0.02286	0.1542	0.160839	
TRINITY_DN53848_c0_g1::TRINITY_DN53848_c0_g1_i1::g.5739::m.5739	0.99996	-0.00948	0.1578	0.160839	
TRINITY_DN100277_c0_g1::TRINITY_DN100277_c0_g1_i1::g.40013::m.40013	-0.98078	-0.1951	0.156	0.160839	
TRINITY_DN59023_c0_g3::TRINITY_DN59023_c0_g3_i3::g.37483::m.37483	0.91697	-0.39896	0.163	0.160839	
TRINITY_DN47898_c0_g1::TRINITY_DN47898_c0_g1_i2::g.24881::m.24881	0.79301	-0.6092	0.1627	0.160839	
TRINITY_DN47157_c0_g1::TRINITY_DN47157_c0_g1_i1::g.18932::m.18932	0.02336	0.99973	0.1541	0.161838	
TRINITY_DN58241_c2_g1::TRINITY_DN58241_c2_g1_i3::g.38146::m.38146	-0.32963	0.94411	0.1634	0.161838	
TRINITY_DN57031_c0_g1::TRINITY_DN57031_c0_g1_i1::g.3497::m.3497	0.42359	0.90585	0.1674	0.161838	
TRINITY_DN33809_c0_g1::TRINITY_DN33809_c0_g1_i1::g.12697::m.12697	0.72539	0.68834	0.159	0.161838	
TRINITY_DN2558_c0_g1::TRINITY_DN2558_c0_g1_i1::g.13392::m.13392	-0.80708	-0.59045	0.1586	0.161838	
TRINITY_DN50089_c0_g1::TRINITY_DN50089_c0_g1_i1::g.12907::m.12907	0.32403	-0.94605	0.1618	0.161838	
TRINITY_DN48477_c0_g2::TRINITY_DN48477_c0_g2_i1::g.38918::m.38918	0.2059	-0.97857	0.1603	0.161838	
TRINITY_DN61193_c4_g1::TRINITY_DN61193_c4_g1_i1::g.31782::m.31782	-0.12014	-0.99276	0.1582	0.161838	
TRINITY_DN29538_c0_g1::TRINITY_DN29538_c0_g1_i1::g.39684::m.39684	0.16802	0.98578	0.1641	0.162837	
TRINITY_DN58153_c0_g1::TRINITY_DN58153_c0_g1_i1::g.12581::m.12581	0.87884	0.47711	0.1622	0.162837	
TRINITY_DN68543_c0_g1::TRINITY_DN68543_c0_g1_i1::g.32341::m.32341	-0.83874	-0.54454	0.1504	0.162837	
TRINITY_DN62234_c0_g2::TRINITY_DN62234_c0_g2_i2::g.753::m.753	0.82618	-0.5634	0.1618	0.162837	
TRINITY_DN63066_c0_g2::TRINITY_DN63066_c0_g2_i2::g.209::m.209	0.54	0.84167	0.1578	0.163836	
TRINITY_DN64070_c1_g3::TRINITY_DN64070_c1_g3_i1::g.8991::m.8991	0.86609	0.49989	0.145	0.163836	
TRINITY_DN40063_c0_g1::TRINITY_DN40063_c0_g1_i1::g.29672::m.29672	-0.93699	-0.34936	0.1572	0.163836	
TRINITY_DN45765_c0_g1::TRINITY_DN45765_c0_g1_i1::g.31097::m.31097	0.91357	-0.40667	0.1647	0.163836	
TRINITY_DN63803_c0_g2::TRINITY_DN63803_c0_g2_i1::g.4806::m.4806	0.856	-0.51697	0.1593	0.163836	
TRINITY_DN101664_c0_g1::TRINITY_DN101664_c0_g1_i1::g.40812::m.40812	0.78508	-0.61939	0.1651	0.163836	
TRINITY_DN55395_c10_g1::TRINITY_DN55395_c10_g1_i1::g.19187::m.19187	0.78507	-0.61941	0.1651	0.163836	
TRINITY_DN22740_c0_g1::TRINITY_DN22740_c0_g1_i1::g.18870::m.18870	0.78489	-0.61963	0.1645	0.163836	
TRINITY_DN63876_c5_g6::TRINITY_DN63876_c5_g6_i1::g.30585::m.30585	-0.05411	0.99854	0.1627	0.164835	
TRINITY_DN61003_c2_g2::TRINITY_DN61003_c2_g2_i1::g.12012::m.12012	0.14577	0.98932	0.1464	0.164835	
TRINITY_DN38728_c0_g1::TRINITY_DN38728_c0_g1_i1::g.24944::m.24944	0.62129	0.78358	0.1523	0.164835	
TRINITY_DN62156_c0_g2::TRINITY_DN62156_c0_g2_i6::g.15441::m.15441	-0.62169	0.78326	0.1612	0.164835	
TRINITY_DN54535_c0_g1::TRINITY_DN54535_c0_g1_i2::g.20055::m.20055	-0.98466	-0.17448	0.1616	0.164835	
TRINITY_DN45600_c0_g1::TRINITY_DN45600_c0_g1_i1::g.20196::m.20196	-0.77908	-0.62693	0.1627	0.165834	
TRINITY_DN60865_c5_g1::TRINITY_DN60865_c5_g1_i1::g.28027::m.28027	-0.55784	-0.82995	0.158	0.165834	
TRINITY_DN57493_c0_g1::TRINITY_DN57493_c0_g1_i1::g.38647::m.38647	0.30107	-0.9536	0.1571	0.165834	
TRINITY_DN47993_c0_g1::TRINITY_DN47993_c0_g1_i1::g.8841::m.8841	-0.26749	-0.96356	0.1554	0.165834	
TRINITY_DN58180_c1_g1::TRINITY_DN58180_c1_g1_i1::g.12583::m.12583	0.20204	-0.97938	0.1521	0.165834	
TRINITY_DN59136_c6_g2::TRINITY_DN59136_c6_g2_i2::g.21805::m.21805	-0.02384	-0.99972	0.1493	0.165834	
TRINITY_DN55582_c0_g1::TRINITY_DN55582_c0_g1_i1::g.30111::m.30111	0.37729	0.9261	0.1542	0.166833	
TRINITY_DN63766_c0_g2::TRINITY_DN63766_c0_g2_i2::g.4719::m.4719	-0.85289	0.52209	0.154	0.166833	
TRINITY_DN62658_c0_g1::TRINITY_DN62658_c0_g1_i1::g.36178::m.36178	0.91211	0.40995	0.1465	0.166833	
TRINITY_DN83940_c0_g1::TRINITY_DN83940_c0_g1_i1::g.23668::m.23668	0.43925	-0.89837	0.1554	0.166833	
TRINITY_DN63366_c1_g1::TRINITY_DN63366_c1_g1_i7::g.9972::m.9972	0.05606	-0.99843	0.1473	0.166833	
TRINITY_DN10243_c0_g1::TRINITY_DN10243_c0_g1_i1::g.21609::m.21609	-0.21587	0.97642	0.1578	0.167832	
TRINITY_DN58340_c0_g1::TRINITY_DN58340_c0_g1_i1::g.22692::m.22692	-0.28303	0.95911	0.1579	0.167832	
TRINITY_DN61635_c0_g1::TRINITY_DN61635_c0_g1_i2::g.27059::m.27059	0.58384	0.81187	0.1575	0.167832	
TRINITY_DN59584_c1_g2::TRINITY_DN59584_c1_g2_i3::g.16379::m.16379	-0.96806	0.25073	0.1599	0.167832	
TRINITY_DN81572_c0_g1::TRINITY_DN81572_c0_g1_i1::g.34913::m.34913	0.9983	0.05825	0.1543	0.167832	
TRINITY_DN35468_c0_g1::TRINITY_DN35468_c0_g1_i1::g.11366::m.11366	-0.47409	-0.88048	0.1441	0.167832	
TRINITY_DN63061_c5_g3::TRINITY_DN63061_c5_g3_i1::g.242::m.242	0.4692	-0.88309	0.1609	0.167832	
TRINITY_DN42645_c0_g1::TRINITY_DN42645_c0_g1_i1::g.2835::m.2835	0.45451	-0.89074	0.1495	0.167832	
TRINITY_DN61704_c0_g1::TRINITY_DN61704_c0_g1_i2::g.27185::m.27185	0.18155	-0.98338	0.1707	0.167832	
TRINITY_DN32569_c0_g1::TRINITY_DN32569_c0_g1_i1::g.34080::m.34080	0.24484	0.96956	0.1579	0.168831	
TRINITY_DN55108_c0_g1::TRINITY_DN55108_c0_g1_i3::g.34785::m.34785	0.63132	0.77552	0.1527	0.168831	
TRINITY_DN10929_c0_g1::TRINITY_DN10929_c0_g1_i1::g.27005::m.27005	-0.98696	-0.16096	0.1508	0.168831	
TRINITY_DN54368_c0_g1::TRINITY_DN54368_c0_g1_i1::g.35539::m.35539	0.43435	-0.90074	0.1599	0.168831	
TRINITY_DN55051_c0_g1::TRINITY_DN55051_c0_g1_i1::g.9343::m.9343	-0.64136	0.76724	0.1566	0.16983	
TRINITY_DN50178_c0_g1::TRINITY_DN50178_c0_g1_i1::g.38468::m.38468	0.78491	0.61962	0.1442	0.16983	
TRINITY_DN51092_c0_g1::TRINITY_DN51092_c0_g1_i1::g.22430::m.22430	-0.38979	0.9209	0.1501	0.170829	
TRINITY_DN46118_c0_g1::TRINITY_DN46118_c0_g1_i1::g.35112::m.35112	0.53612	0.84414	0.1495	0.170829	
TRINITY_DN58067_c0_g1::TRINITY_DN58067_c0_g1_i1::g.28543::m.28543	-0.71145	0.70274	0.1618	0.170829	
TRINITY_DN54043_c0_g1::TRINITY_DN54043_c0_g1_i1::g.481::m.481	-0.72799	-0.68558	0.1643	0.170829	
TRINITY_DN52303_c0_g1::TRINITY_DN52303_c0_g1_i1::g.16150::m.16150	0.72461	-0.68916	0.1677	0.170829	
TRINITY_DN85192_c0_g1::TRINITY_DN85192_c0_g1_i1::g.27932::m.27932	0.59991	-0.80007	0.1502	0.170829	
TRINITY_DN48711_c0_g1::TRINITY_DN48711_c0_g1_i2::g.8403::m.8403	0.22341	0.97472	0.1575	0.171828	
TRINITY_DN57895_c0_g1::TRINITY_DN57895_c0_g1_i2::g.33866::m.33866	0.28148	0.95957	0.162	0.171828	
TRINITY_DN63241_c0_g1::TRINITY_DN63241_c0_g1_i1::g.9515::m.9515	-0.78904	0.61435	0.1635	0.171828	
TRINITY_DN47500_c0_g2::TRINITY_DN47500_c0_g2_i1::g.13776::m.13776	-0.68195	-0.7314	0.1606	0.171828	
TRINITY_DN30028_c0_g1::TRINITY_DN30028_c0_g1_i1::g.4516::m.4516	0.65198	-0.75824	0.1523	0.171828	
TRINITY_DN58103_c3_g1::TRINITY_DN58103_c3_g1_i3::g.28603::m.28603	0.38656	-0.92227	0.1629	0.171828	
TRINITY_DN32154_c0_g1::TRINITY_DN32154_c0_g1_i1::g.38987::m.38987	0.33421	-0.9425	0.1502	0.171828	
TRINITY_DN62093_c8_g4::TRINITY_DN62093_c8_g4_i1::g.15031::m.15031	0.11425	-0.99345	0.1572	0.171828	
TRINITY_DN62697_c0_g4::TRINITY_DN62697_c0_g4_i1::g.36347::m.36347	0.05706	-0.99837	0.1665	0.171828	
TRINITY_DN54690_c0_g1::TRINITY_DN54690_c0_g1_i1::g.5101::m.5101	0.32786	0.94473	0.1568	0.172827	
TRINITY_DN80477_c0_g1::TRINITY_DN80477_c0_g1_i1::g.25583::m.25583	0.78081	0.62476	0.1612	0.172827	
TRINITY_DN63274_c0_g1::TRINITY_DN63274_c0_g1_i2::g.9650::m.9650	0.94681	0.32179	0.1484	0.172827	
TRINITY_DN63848_c0_g1::TRINITY_DN63848_c0_g1_i1::g.30694::m.30694	-0.99415	0.10797	0.159	0.172827	
TRINITY_DN55776_c0_g1::TRINITY_DN55776_c0_g1_i2::g.14150::m.14150	0.91676	-0.39944	0.1485	0.172827	
TRINITY_DN91403_c0_g1::TRINITY_DN91403_c0_g1_i1::g.34169::m.34169	-0.66266	-0.74892	0.1472	0.172827	
TRINITY_DN55323_c0_g1::TRINITY_DN55323_c0_g1_i1::g.19253::m.19253	-0.55751	0.83017	0.1507	0.173826	
TRINITY_DN13572_c0_g1::TRINITY_DN13572_c0_g1_i1::g.9230::m.9230	-0.98941	0.14512	0.1484	0.173826	
TRINITY_DN41209_c0_g1::TRINITY_DN41209_c0_g1_i1::g.23728::m.23728	-0.92239	-0.38625	0.1563	0.173826	
TRINITY_DN62685_c0_g3::TRINITY_DN62685_c0_g3_i1::g.36090::m.36090	-0.76715	-0.64147	0.1577	0.173826	
TRINITY_DN105750_c0_g1::TRINITY_DN105750_c0_g1_i1::g.40156::m.40156	0.03989	-0.9992	0.1494	0.173826	
TRINITY_DN51862_c0_g1::TRINITY_DN51862_c0_g1_i1::g.12308::m.12308	0.17583	0.98442	0.1553	0.174825	
TRINITY_DN47276_c0_g2::TRINITY_DN47276_c0_g2_i1::g.4122::m.4122	0.99077	-0.13556	0.1539	0.174825	
TRINITY_DN61774_c2_g3::TRINITY_DN61774_c2_g3_i2::g.11196::m.11196	-0.85761	-0.5143	0.161	0.174825	
TRINITY_DN53219_c0_g1::TRINITY_DN53219_c0_g1_i1::g.1127::m.1127	-0.75251	-0.65858	0.156	0.174825	
TRINITY_DN62691_c0_g2::TRINITY_DN62691_c0_g2_i2::g.36343::m.36343	-0.70831	-0.7059	0.1505	0.174825	
TRINITY_DN64865_c0_g1::TRINITY_DN64865_c0_g1_i1::g.13996::m.13996	0.70577	-0.70844	0.1461	0.174825	
TRINITY_DN94457_c0_g1::TRINITY_DN94457_c0_g1_i1::g.37221::m.37221	-0.58433	-0.81152	0.162	0.174825	
TRINITY_DN63126_c0_g2::TRINITY_DN63126_c0_g2_i2::g.25535::m.25535	0.49454	-0.86915	0.1477	0.174825	
TRINITY_DN62835_c10_g8::TRINITY_DN62835_c10_g8_i1::g.20580::m.20580	0.32498	-0.94572	0.1519	0.174825	
TRINITY_DN56215_c6_g3::TRINITY_DN56215_c6_g3_i2::g.3998::m.3998	-0.2791	-0.96026	0.1555	0.174825	
TRINITY_DN49027_c0_g1::TRINITY_DN49027_c0_g1_i1::g.12723::m.12723	-0.24262	0.97012	0.1522	0.175824	
TRINITY_DN32928_c0_g1::TRINITY_DN32928_c0_g1_i1::g.29335::m.29335	-0.98274	0.18498	0.1526	0.175824	
TRINITY_DN90913_c0_g1::TRINITY_DN90913_c0_g1_i1::g.29976::m.29976	0.92728	-0.37436	0.1573	0.175824	
TRINITY_DN37158_c0_g1::TRINITY_DN37158_c0_g1_i1::g.35471::m.35471	-0.80048	-0.59937	0.1594	0.175824	
TRINITY_DN79767_c0_g1::TRINITY_DN79767_c0_g1_i1::g.35156::m.35156	-0.75802	-0.65223	0.1527	0.175824	
TRINITY_DN58699_c0_g1::TRINITY_DN58699_c0_g1_i1::g.33312::m.33312	0.52324	-0.85219	0.1585	0.175824	
TRINITY_DN58715_c0_g1::TRINITY_DN58715_c0_g1_i1::g.17294::m.17294	-0.46056	-0.88763	0.1459	0.175824	
TRINITY_DN83659_c0_g1::TRINITY_DN83659_c0_g1_i1::g.12978::m.12978	0.20088	0.97962	0.15	0.176823	
TRINITY_DN61334_c0_g1::TRINITY_DN61334_c0_g1_i2::g.15843::m.15843	0.72923	0.68426	0.1521	0.176823	
TRINITY_DN101736_c0_g1::TRINITY_DN101736_c0_g1_i1::g.40147::m.40147	0.99158	-0.12947	0.1489	0.176823	
TRINITY_DN60579_c0_g1::TRINITY_DN60579_c0_g1_i1::g.16981::m.16981	-0.96588	-0.25899	0.1528	0.176823	
TRINITY_DN68678_c0_g1::TRINITY_DN68678_c0_g1_i1::g.16168::m.16168	0.95147	-0.30774	0.1552	0.176823	
TRINITY_DN55148_c0_g2::TRINITY_DN55148_c0_g2_i1::g.34826::m.34826	0.91354	-0.40675	0.139	0.176823	
TRINITY_DN101746_c0_g1::TRINITY_DN101746_c0_g1_i1::g.40137::m.40137	-0.31134	0.9503	0.1526	0.177822	
TRINITY_DN47345_c1_g1::TRINITY_DN47345_c1_g1_i1::g.29884::m.29884	0.31173	0.95017	0.1592	0.177822	
TRINITY_DN9916_c0_g1::TRINITY_DN9916_c0_g1_i1::g.19049::m.19049	-0.62805	0.77817	0.1666	0.177822	
TRINITY_DN54138_c0_g1::TRINITY_DN54138_c0_g1_i2::g.25665::m.25665	0.92945	-0.36894	0.1501	0.177822	
TRINITY_DN49298_c0_g1::TRINITY_DN49298_c0_g1_i1::g.38359::m.38359	-0.19155	-0.98148	0.1534	0.177822	
TRINITY_DN44321_c0_g1::TRINITY_DN44321_c0_g1_i1::g.26712::m.26712	-0.11765	-0.99305	0.1524	0.177822	
TRINITY_DN57809_c0_g1::TRINITY_DN57809_c0_g1_i2::g.33739::m.33739	-0.7113	0.70289	0.1554	0.178821	
TRINITY_DN59637_c0_g1::TRINITY_DN59637_c0_g1_i4::g.16547::m.16547	0.93197	0.36253	0.159	0.178821	
TRINITY_DN54199_c0_g1::TRINITY_DN54199_c0_g1_i1::g.25695::m.25695	-0.94484	-0.32753	0.1489	0.178821	
TRINITY_DN55014_c0_g1::TRINITY_DN55014_c0_g1_i2::g.9354::m.9354	0.58031	-0.8144	0.1471	0.178821	
TRINITY_DN63025_c1_g1::TRINITY_DN63025_c1_g1_i1::g.248::m.248	-0.32305	0.94638	0.1513	0.17982	
TRINITY_DN100468_c0_g1::TRINITY_DN100468_c0_g1_i1::g.40360::m.40360	-0.63448	0.77294	0.1552	0.17982	
TRINITY_DN50924_c0_g1::TRINITY_DN50924_c0_g1_i1::g.28745::m.28745	-0.93999	0.34119	0.1551	0.17982	
TRINITY_DN45270_c0_g1::TRINITY_DN45270_c0_g1_i1::g.10370::m.10370	0.99698	0.07765	0.1494	0.17982	
TRINITY_DN58698_c4_g2::TRINITY_DN58698_c4_g2_i2::g.33232::m.33232	0.03401	-0.99942	0.1595	0.17982	
TRINITY_DN60634_c0_g2::TRINITY_DN60634_c0_g2_i4::g.2339::m.2339	0.42618	0.90464	0.1552	0.180819	
TRINITY_DN63904_c1_g1::TRINITY_DN63904_c1_g1_i2::g.30651::m.30651	-0.98533	0.17068	0.1513	0.180819	
TRINITY_DN57150_c1_g1::TRINITY_DN57150_c1_g1_i1::g.28945::m.28945	0.99729	-0.07357	0.1515	0.180819	
TRINITY_DN59681_c6_g1::TRINITY_DN59681_c6_g1_i4::g.16671::m.16671	0.6178	-0.78634	0.1527	0.180819	
TRINITY_DN54757_c0_g1::TRINITY_DN54757_c0_g1_i2::g.5296::m.5296	0.52754	-0.84953	0.1495	0.180819	
TRINITY_DN46946_c0_g1::TRINITY_DN46946_c0_g1_i1::g.25095::m.25095	-0.38485	-0.92298	0.1452	0.180819	
TRINITY_DN63358_c0_g1::TRINITY_DN63358_c0_g1_i2::g.10001::m.10001	0.35765	-0.93386	0.1525	0.180819	
TRINITY_DN63946_c2_g1::TRINITY_DN63946_c2_g1_i1::g.14518::m.14518	0.05807	0.99831	0.139	0.181818	
TRINITY_DN60329_c3_g1::TRINITY_DN60329_c3_g1_i1::g.32687::m.32687	-0.88944	0.45706	0.1421	0.181818	
TRINITY_DN53667_c0_g1::TRINITY_DN53667_c0_g1_i1::g.36469::m.36469	0.81458	-0.58005	0.1472	0.181818	
TRINITY_DN63455_c3_g1::TRINITY_DN63455_c3_g1_i1::g.35217::m.35217	-0.54903	-0.8358	0.1604	0.181818	
TRINITY_DN60953_c0_g1::TRINITY_DN60953_c0_g1_i1::g.12219::m.12219	-0.25998	-0.96561	0.1519	0.181818	
TRINITY_DN43062_c0_g1::TRINITY_DN43062_c0_g1_i1::g.7076::m.7076	0.99669	-0.08135	0.15	0.182817	
TRINITY_DN54923_c0_g1::TRINITY_DN54923_c0_g1_i1::g.14721::m.14721	-0.561	-0.82782	0.1518	0.182817	
TRINITY_DN62504_c9_g1::TRINITY_DN62504_c9_g1_i2::g.26312::m.26312	-0.28045	-0.95987	0.1399	0.182817	
TRINITY_DN48372_c0_g1::TRINITY_DN48372_c0_g1_i1::g.13439::m.13439	-0.5494	0.83556	0.1431	0.183816	
TRINITY_DN63272_c0_g2::TRINITY_DN63272_c0_g2_i2::g.9508::m.9508	0.62274	0.78243	0.1474	0.183816	
TRINITY_DN102246_c0_g1::TRINITY_DN102246_c0_g1_i1::g.40676::m.40676	-0.64673	-0.76272	0.1555	0.183816	
TRINITY_DN57120_c0_g2::TRINITY_DN57120_c0_g2_i2::g.29034::m.29034	-0.39656	-0.91801	0.144	0.183816	
TRINITY_DN59235_c0_g1::TRINITY_DN59235_c0_g1_i2::g.21986::m.21986	-0.11879	-0.99292	0.1447	0.183816	
TRINITY_DN83883_c0_g1::TRINITY_DN83883_c0_g1_i1::g.23291::m.23291	-0.0546	-0.99851	0.1541	0.183816	
TRINITY_DN30157_c0_g1::TRINITY_DN30157_c0_g1_i1::g.4618::m.4618	0.67817	0.73491	0.1406	0.184815	
TRINITY_DN60557_c0_g1::TRINITY_DN60557_c0_g1_i1::g.16738::m.16738	-0.8393	0.54366	0.1479	0.184815	
TRINITY_DN59111_c4_g1::TRINITY_DN59111_c4_g1_i3::g.21822::m.21822	0.67335	-0.73932	0.154	0.184815	
TRINITY_DN53485_c0_g1::TRINITY_DN53485_c0_g1_i3::g.10811::m.10811	0.61758	-0.78651	0.1545	0.184815	
TRINITY_DN62886_c0_g2::TRINITY_DN62886_c0_g2_i2::g.20782::m.20782	-0.25118	-0.96794	0.1514	0.184815	
TRINITY_DN54683_c0_g1::TRINITY_DN54683_c0_g1_i1::g.5096::m.5096	0.7026	0.71159	0.1341	0.185814	
TRINITY_DN58809_c2_g1::TRINITY_DN58809_c2_g1_i4::g.17384::m.17384	-0.99508	0.09904	0.1464	0.185814	
TRINITY_DN8374_c0_g1::TRINITY_DN8374_c0_g1_i1::g.13961::m.13961	-0.14885	-0.98886	0.1546	0.185814	
TRINITY_DN57838_c1_g2::TRINITY_DN57838_c1_g2_i4::g.33832::m.33832	0.11239	0.99366	0.1512	0.186813	
TRINITY_DN56824_c0_g1::TRINITY_DN56824_c0_g1_i1::g.24603::m.24603	-0.22935	0.97334	0.1549	0.186813	
TRINITY_DN35670_c0_g1::TRINITY_DN35670_c0_g1_i1::g.21409::m.21409	0.24977	0.9683	0.1552	0.186813	
TRINITY_DN57582_c4_g1::TRINITY_DN57582_c4_g1_i1::g.23483::m.23483	-0.46521	0.8852	0.1538	0.186813	
TRINITY_DN94960_c0_g1::TRINITY_DN94960_c0_g1_i1::g.16086::m.16086	0.76679	0.6419	0.1528	0.186813	
TRINITY_DN7992_c0_g1::TRINITY_DN7992_c0_g1_i1::g.11074::m.11074	-0.86404	0.50342	0.1451	0.186813	
TRINITY_DN63101_c2_g1::TRINITY_DN63101_c2_g1_i4::g.226::m.226	0.95267	-0.30401	0.1508	0.186813	
TRINITY_DN64025_c0_g1::TRINITY_DN64025_c0_g1_i1::g.8980::m.8980	0.57264	-0.8198	0.151	0.186813	
TRINITY_DN58295_c0_g1::TRINITY_DN58295_c0_g1_i1::g.38250::m.38250	-0.37451	-0.92722	0.1387	0.186813	
TRINITY_DN60160_c0_g1::TRINITY_DN60160_c0_g1_i4::g.22221::m.22221	-0.26208	-0.96505	0.1583	0.186813	
TRINITY_DN57733_c0_g1::TRINITY_DN57733_c0_g1_i1::g.8177::m.8177	-0.42006	0.9075	0.1431	0.187812	
TRINITY_DN46058_c0_g2::TRINITY_DN46058_c0_g2_i1::g.9463::m.9463	-0.5498	0.83529	0.1527	0.187812	
TRINITY_DN60174_c3_g2::TRINITY_DN60174_c3_g2_i2::g.22283::m.22283	-0.99458	0.10393	0.1449	0.187812	
TRINITY_DN60414_c0_g1::TRINITY_DN60414_c0_g1_i1::g.32891::m.32891	-0.99632	-0.08569	0.1614	0.187812	
TRINITY_DN58927_c0_g4::TRINITY_DN58927_c0_g4_i1::g.2693::m.2693	0.99242	-0.12293	0.1497	0.187812	
TRINITY_DN63755_c1_g3::TRINITY_DN63755_c1_g3_i1::g.4789::m.4789	-0.95139	-0.308	0.1455	0.187812	
TRINITY_DN57897_c0_g2::TRINITY_DN57897_c0_g2_i3::g.33795::m.33795	-0.78695	-0.61702	0.141	0.187812	
TRINITY_DN57666_c4_g5::TRINITY_DN57666_c4_g5_i1::g.23819::m.23819	-0.43143	-0.90214	0.1391	0.187812	
TRINITY_DN60196_c0_g1::TRINITY_DN60196_c0_g1_i4::g.22378::m.22378	0.32715	-0.94497	0.1446	0.187812	
TRINITY_DN63781_c0_g1::TRINITY_DN63781_c0_g1_i1::g.4847::m.4847	0.02328	-0.99973	0.1675	0.187812	
TRINITY_DN51248_c0_g1::TRINITY_DN51248_c0_g1_i3::g.7409::m.7409	0.74125	0.67123	0.1539	0.188811	
TRINITY_DN37056_c0_g1::TRINITY_DN37056_c0_g1_i1::g.10091::m.10091	0.97861	0.20573	0.1425	0.188811	
TRINITY_DN20351_c0_g1::TRINITY_DN20351_c0_g1_i1::g.31204::m.31204	-0.97885	-0.2046	0.1363	0.188811	
TRINITY_DN49549_c0_g1::TRINITY_DN49549_c0_g1_i1::g.7851::m.7851	0.76683	-0.64184	0.14	0.188811	
TRINITY_DN63803_c0_g1::TRINITY_DN63803_c0_g1_i1::g.4805::m.4805	-0.50304	-0.86426	0.1608	0.188811	
TRINITY_DN53016_c0_g1::TRINITY_DN53016_c0_g1_i1::g.15607::m.15607	-0.1107	0.99385	0.1527	0.18981	
TRINITY_DN62029_c0_g1::TRINITY_DN62029_c0_g1_i2::g.15083::m.15083	-0.4427	0.89667	0.1512	0.18981	
TRINITY_DN1557_c0_g1::TRINITY_DN1557_c0_g1_i1::g.30036::m.30036	0.94892	-0.31552	0.1468	0.18981	
TRINITY_DN27906_c0_g1::TRINITY_DN27906_c0_g1_i1::g.916::m.916	-0.01413	-0.9999	0.152	0.18981	
TRINITY_DN51381_c0_g1::TRINITY_DN51381_c0_g1_i2::g.33128::m.33128	0.26225	0.965	0.1567	0.190809	
TRINITY_DN56850_c0_g1::TRINITY_DN56850_c0_g1_i2::g.24447::m.24447	0.51451	0.85748	0.151	0.190809	
TRINITY_DN54736_c0_g1::TRINITY_DN54736_c0_g1_i1::g.5188::m.5188	0.73895	-0.67376	0.1392	0.190809	
TRINITY_DN6153_c0_g1::TRINITY_DN6153_c0_g1_i1::g.28486::m.28486	-0.16051	-0.98703	0.1359	0.190809	
TRINITY_DN54857_c0_g1::TRINITY_DN54857_c0_g1_i2::g.30936::m.30936	-0.09276	-0.99569	0.1493	0.190809	
TRINITY_DN46979_c0_g1::TRINITY_DN46979_c0_g1_i1::g.25106::m.25106	0.04822	-0.99884	0.1489	0.190809	
TRINITY_DN85022_c0_g1::TRINITY_DN85022_c0_g1_i1::g.27729::m.27729	-0.0837	0.99649	0.1492	0.191808	
TRINITY_DN60492_c0_g3::TRINITY_DN60492_c0_g3_i1::g.32958::m.32958	-0.55117	0.8344	0.147	0.191808	
TRINITY_DN59627_c3_g1::TRINITY_DN59627_c3_g1_i2::g.16574::m.16574	0.70521	0.709	0.143	0.191808	
TRINITY_DN94396_c0_g1::TRINITY_DN94396_c0_g1_i1::g.37138::m.37138	0.71209	0.70209	0.1401	0.191808	
TRINITY_DN57667_c0_g1::TRINITY_DN57667_c0_g1_i1::g.23869::m.23869	0.99208	0.12562	0.1449	0.191808	
TRINITY_DN53841_c0_g1::TRINITY_DN53841_c0_g1_i1::g.5818::m.5818	0.60283	-0.79787	0.1456	0.191808	
TRINITY_DN100393_c0_g1::TRINITY_DN100393_c0_g1_i1::g.40414::m.40414	-0.03058	0.99953	0.1485	0.192807	
TRINITY_DN38738_c0_g1::TRINITY_DN38738_c0_g1_i1::g.24942::m.24942	0.75904	0.65104	0.1419	0.192807	
TRINITY_DN33290_c0_g1::TRINITY_DN33290_c0_g1_i1::g.33457::m.33457	-0.83151	0.5555	0.1466	0.192807	
TRINITY_DN33030_c0_g1::TRINITY_DN33030_c0_g1_i1::g.23173::m.23173	-0.84378	0.53669	0.1386	0.192807	
TRINITY_DN20971_c0_g1::TRINITY_DN20971_c0_g1_i1::g.10385::m.10385	0.99984	0.01785	0.1364	0.192807	
TRINITY_DN7162_c0_g1::TRINITY_DN7162_c0_g1_i1::g.37019::m.37019	0.94782	-0.3188	0.1412	0.192807	
TRINITY_DN62181_c3_g3::TRINITY_DN62181_c3_g3_i1::g.15241::m.15241	-0.894	-0.44807	0.1335	0.192807	
TRINITY_DN59659_c0_g2::TRINITY_DN59659_c0_g2_i3::g.16561::m.16561	0.88755	-0.4607	0.1455	0.192807	
TRINITY_DN13499_c0_g1::TRINITY_DN13499_c0_g1_i1::g.9146::m.9146	-0.61672	-0.78718	0.1521	0.192807	
TRINITY_DN98173_c0_g1::TRINITY_DN98173_c0_g1_i1::g.13842::m.13842	-0.46089	-0.88746	0.1387	0.192807	
TRINITY_DN56758_c0_g1::TRINITY_DN56758_c0_g1_i19::g.24339::m.24339	0.88382	0.46782	0.1466	0.193806	
TRINITY_DN60342_c1_g1::TRINITY_DN60342_c1_g1_i2::g.32682::m.32682	0.97105	0.23886	0.15	0.193806	
TRINITY_DN44257_c0_g1::TRINITY_DN44257_c0_g1_i1::g.1348::m.1348	0.98179	-0.18996	0.1539	0.193806	
TRINITY_DN56199_c0_g2::TRINITY_DN56199_c0_g2_i1::g.18758::m.18758	0.8758	-0.48267	0.1441	0.193806	
TRINITY_DN61959_c0_g1::TRINITY_DN61959_c0_g1_i2::g.21160::m.21160	-0.35964	-0.93309	0.1398	0.193806	
TRINITY_DN62428_c0_g1::TRINITY_DN62428_c0_g1_i2::g.26336::m.26336	0.0702	0.99753	0.1494	0.194805	
TRINITY_DN63924_c1_g1::TRINITY_DN63924_c1_g1_i1::g.14459::m.14459	0.45811	0.88889	0.1425	0.194805	
TRINITY_DN33158_c0_g1::TRINITY_DN33158_c0_g1_i1::g.7815::m.7815	-0.90915	-0.41646	0.1502	0.194805	
TRINITY_DN60465_c0_g1::TRINITY_DN60465_c0_g1_i1::g.32941::m.32941	0.19592	0.98062	0.148	0.195804	
TRINITY_DN63962_c2_g2::TRINITY_DN63962_c2_g2_i1::g.14329::m.14329	-0.97482	0.223	0.1396	0.195804	
TRINITY_DN50555_c0_g1::TRINITY_DN50555_c0_g1_i1::g.33620::m.33620	-0.00616	0.99998	0.1352	0.196803	
TRINITY_DN16838_c0_g1::TRINITY_DN16838_c0_g1_i1::g.22604::m.22604	0.4452	0.89543	0.1453	0.196803	
TRINITY_DN63409_c1_g3::TRINITY_DN63409_c1_g3_i3::g.35393::m.35393	0.80812	0.58901	0.1406	0.196803	
TRINITY_DN61213_c0_g1::TRINITY_DN61213_c0_g1_i7::g.32170::m.32170	0.75283	0.65821	0.1435	0.197802	
TRINITY_DN53768_c0_g1::TRINITY_DN53768_c0_g1_i1::g.20865::m.20865	0.50747	-0.86167	0.1388	0.197802	
TRINITY_DN95668_c0_g1::TRINITY_DN95668_c0_g1_i1::g.31471::m.31471	0.12955	-0.99157	0.146	0.197802	
TRINITY_DN56115_c0_g1::TRINITY_DN56115_c0_g1_i1::g.18691::m.18691	0.0165	-0.99986	0.1303	0.197802	
TRINITY_DN63696_c0_g3::TRINITY_DN63696_c0_g3_i1::g.19965::m.19965	0.52511	0.85103	0.1426	0.198801	
TRINITY_DN64451_c0_g1::TRINITY_DN64451_c0_g1_i1::g.4137::m.4137	0.542	-0.84038	0.1389	0.198801	
TRINITY_DN63889_c2_g1::TRINITY_DN63889_c2_g1_i2::g.30603::m.30603	0.17345	0.98484	0.1346	0.1998	
TRINITY_DN58845_c0_g1::TRINITY_DN58845_c0_g1_i1::g.17427::m.17427	-0.25944	0.96576	0.1367	0.1998	
TRINITY_DN61045_c0_g1::TRINITY_DN61045_c0_g1_i1::g.6299::m.6299	0.69267	0.72126	0.1394	0.1998	
TRINITY_DN62721_c0_g1::TRINITY_DN62721_c0_g1_i2::g.20324::m.20324	0.92771	0.37331	0.1385	0.1998	
TRINITY_DN50598_c0_g1::TRINITY_DN50598_c0_g1_i1::g.33616::m.33616	-0.79064	-0.61228	0.15	0.1998	
TRINITY_DN61166_c0_g1::TRINITY_DN61166_c0_g1_i2::g.31856::m.31856	0.36834	0.92969	0.1375	0.200799	
TRINITY_DN59228_c0_g1::TRINITY_DN59228_c0_g1_i1::g.22100::m.22100	-0.40035	0.91636	0.148	0.200799	
TRINITY_DN61003_c2_g5::TRINITY_DN61003_c2_g5_i1::g.12013::m.12013	0.84715	0.53136	0.1298	0.200799	
TRINITY_DN59389_c0_g2::TRINITY_DN59389_c0_g2_i1::g.6968::m.6968	-0.59218	-0.8058	0.138	0.200799	
TRINITY_DN58650_c2_g2::TRINITY_DN58650_c2_g2_i1::g.33338::m.33338	-0.54886	-0.83591	0.1408	0.200799	
TRINITY_DN60847_c5_g1::TRINITY_DN60847_c5_g1_i1::g.28058::m.28058	-0.12157	0.99258	0.1357	0.201798	
TRINITY_DN45395_c0_g1::TRINITY_DN45395_c0_g1_i1::g.35918::m.35918	-0.49946	0.86633	0.1449	0.201798	
TRINITY_DN94255_c0_g1::TRINITY_DN94255_c0_g1_i1::g.11686::m.11686	0.69137	0.7225	0.1326	0.201798	
TRINITY_DN98898_c0_g1::TRINITY_DN98898_c0_g1_i1::g.18592::m.18592	0.5983	-0.80127	0.1388	0.201798	
TRINITY_DN60805_c2_g1::TRINITY_DN60805_c2_g1_i1::g.27865::m.27865	0.32258	0.94654	0.134	0.202797	
TRINITY_DN61681_c2_g3::TRINITY_DN61681_c2_g3_i3::g.27042::m.27042	0.95757	0.28821	0.142	0.202797	
TRINITY_DN45709_c0_g1::TRINITY_DN45709_c0_g1_i1::g.31090::m.31090	-0.55478	-0.832	0.1456	0.202797	
TRINITY_DN61925_c3_g1::TRINITY_DN61925_c3_g1_i1::g.21186::m.21186	-0.61786	0.78629	0.1372	0.203796	
TRINITY_DN56624_c0_g1::TRINITY_DN56624_c0_g1_i1::g.39167::m.39167	0.64552	0.76375	0.1407	0.203796	
TRINITY_DN81708_c0_g1::TRINITY_DN81708_c0_g1_i1::g.4268::m.4268	-0.70789	0.70632	0.145	0.203796	
TRINITY_DN58079_c0_g1::TRINITY_DN58079_c0_g1_i1::g.28569::m.28569	-0.92887	0.37041	0.1382	0.203796	
TRINITY_DN51129_c0_g1::TRINITY_DN51129_c0_g1_i1::g.22556::m.22556	-0.98563	0.16892	0.1384	0.203796	
TRINITY_DN14147_c0_g1::TRINITY_DN14147_c0_g1_i1::g.24687::m.24687	0.23614	-0.97172	0.1431	0.203796	
TRINITY_DN61794_c0_g1::TRINITY_DN61794_c0_g1_i12::g.11160::m.11160	-0.65694	0.75394	0.1402	0.204795	
TRINITY_DN58032_c2_g1::TRINITY_DN58032_c2_g1_i2::g.28556::m.28556	-0.65712	0.75378	0.1496	0.204795	
TRINITY_DN54602_c1_g1::TRINITY_DN54602_c1_g1_i1::g.20057::m.20057	-0.799	0.60133	0.1486	0.204795	
TRINITY_DN56368_c1_g1::TRINITY_DN56368_c1_g1_i4::g.29558::m.29558	0.90047	0.43491	0.1371	0.204795	
TRINITY_DN56282_c0_g1::TRINITY_DN56282_c0_g1_i1::g.3924::m.3924	-0.9766	-0.21504	0.148	0.204795	
TRINITY_DN24638_c0_g1::TRINITY_DN24638_c0_g1_i1::g.28789::m.28789	-0.895	-0.44607	0.1357	0.204795	
TRINITY_DN54408_c0_g1::TRINITY_DN54408_c0_g1_i1::g.35729::m.35729	-0.68211	-0.73125	0.1394	0.204795	
TRINITY_DN28673_c0_g1::TRINITY_DN28673_c0_g1_i1::g.14795::m.14795	-0.57327	-0.81937	0.1395	0.204795	
TRINITY_DN63232_c0_g1::TRINITY_DN63232_c0_g1_i1::g.9713::m.9713	-0.27763	-0.96069	0.1385	0.204795	
TRINITY_DN40355_c0_g1::TRINITY_DN40355_c0_g1_i1::g.39292::m.39292	0.96155	-0.27463	0.1353	0.205794	
TRINITY_DN646_c0_g1::TRINITY_DN646_c0_g1_i1::g.10246::m.10246	-0.66226	-0.74927	0.146	0.205794	
TRINITY_DN58886_c1_g2::TRINITY_DN58886_c1_g2_i2::g.17585::m.17585	0.15388	0.98809	0.1416	0.206793	
TRINITY_DN2876_c0_g1::TRINITY_DN2876_c0_g1_i1::g.15802::m.15802	-0.19695	0.98041	0.1351	0.206793	
TRINITY_DN62296_c0_g1::TRINITY_DN62296_c0_g1_i3::g.737::m.737	-0.93874	0.34464	0.1351	0.206793	
TRINITY_DN64604_c0_g1::TRINITY_DN64604_c0_g1_i1::g.4258::m.4258	0.97392	0.22688	0.1374	0.206793	
TRINITY_DN63602_c0_g1::TRINITY_DN63602_c0_g1_i2::g.19651::m.19651	-0.02158	-0.99977	0.1367	0.206793	
TRINITY_DN63407_c3_g1::TRINITY_DN63407_c3_g1_i1::g.35238::m.35238	0.44138	0.89732	0.1448	0.207792	
TRINITY_DN49960_c0_g1::TRINITY_DN49960_c0_g1_i1::g.2955::m.2955	0.99996	0.00889	0.1429	0.207792	
TRINITY_DN56562_c0_g1::TRINITY_DN56562_c0_g1_i2::g.13584::m.13584	0.92868	-0.37088	0.1467	0.207792	
TRINITY_DN86076_c0_g1::TRINITY_DN86076_c0_g1_i1::g.11100::m.11100	-0.9058	-0.4237	0.1224	0.207792	
TRINITY_DN14947_c0_g1::TRINITY_DN14947_c0_g1_i1::g.13535::m.13535	0.45824	-0.88883	0.1367	0.207792	
TRINITY_DN16104_c0_g1::TRINITY_DN16104_c0_g1_i1::g.17614::m.17614	0.31633	-0.94865	0.1445	0.207792	
TRINITY_DN61965_c0_g1::TRINITY_DN61965_c0_g1_i5::g.21324::m.21324	0.66885	0.74339	0.1468	0.208791	
TRINITY_DN62942_c3_g1::TRINITY_DN62942_c3_g1_i1::g.5552::m.5552	-0.92538	0.37904	0.1439	0.208791	
TRINITY_DN48899_c0_g1::TRINITY_DN48899_c0_g1_i2::g.34008::m.34008	0.58636	-0.81005	0.1435	0.208791	
TRINITY_DN52254_c0_g1::TRINITY_DN52254_c0_g1_i1::g.16116::m.16116	-0.0301	-0.99955	0.1376	0.208791	
TRINITY_DN4688_c0_g1::TRINITY_DN4688_c0_g1_i1::g.31494::m.31494	-0.1735	0.98483	0.1415	0.20979	
TRINITY_DN35422_c0_g1::TRINITY_DN35422_c0_g1_i1::g.11389::m.11389	-0.59412	0.80438	0.1409	0.20979	
TRINITY_DN92892_c0_g1::TRINITY_DN92892_c0_g1_i1::g.38424::m.38424	-0.94586	0.32457	0.1331	0.20979	
TRINITY_DN63017_c1_g1::TRINITY_DN63017_c1_g1_i1::g.195::m.195	0.8948	-0.44647	0.1406	0.20979	
TRINITY_DN59544_c1_g1::TRINITY_DN59544_c1_g1_i1::g.16297::m.16297	0.75662	-0.65386	0.1327	0.20979	
TRINITY_DN57453_c0_g1::TRINITY_DN57453_c0_g1_i6::g.38697::m.38697	0.19335	-0.98113	0.1422	0.20979	
TRINITY_DN57004_c7_g4::TRINITY_DN57004_c7_g4_i1::g.8673::m.8673	-0.8788	0.47718	0.139	0.210789	
TRINITY_DN62904_c0_g3::TRINITY_DN62904_c0_g3_i1::g.20586::m.20586	-0.90197	0.4318	0.1369	0.210789	
TRINITY_DN51804_c0_g1::TRINITY_DN51804_c0_g1_i1::g.28228::m.28228	-0.96126	0.27565	0.135	0.210789	
TRINITY_DN76689_c0_g1::TRINITY_DN76689_c0_g1_i1::g.7369::m.7369	-0.92994	-0.36771	0.1349	0.210789	
TRINITY_DN59598_c8_g1::TRINITY_DN59598_c8_g1_i1::g.16327::m.16327	-0.57412	-0.81877	0.1409	0.210789	
TRINITY_DN60380_c3_g3::TRINITY_DN60380_c3_g3_i1::g.32791::m.32791	0.10902	-0.99404	0.1397	0.210789	
TRINITY_DN58858_c0_g1::TRINITY_DN58858_c0_g1_i1::g.17575::m.17575	0.04375	0.99904	0.1355	0.211788	
TRINITY_DN24620_c0_g1::TRINITY_DN24620_c0_g1_i1::g.28799::m.28799	-0.4391	0.89844	0.1307	0.211788	
TRINITY_DN46024_c0_g1::TRINITY_DN46024_c0_g1_i1::g.9459::m.9459	0.9689	0.24745	0.1294	0.211788	
TRINITY_DN62938_c1_g2::TRINITY_DN62938_c1_g2_i1::g.5528::m.5528	0.9069	-0.42134	0.1387	0.211788	
TRINITY_DN76865_c0_g1::TRINITY_DN76865_c0_g1_i1::g.16726::m.16726	-0.69375	-0.72022	0.1517	0.211788	
TRINITY_DN42668_c0_g1::TRINITY_DN42668_c0_g1_i1::g.2817::m.2817	0.26092	0.96536	0.1432	0.212787	
TRINITY_DN59527_c0_g1::TRINITY_DN59527_c0_g1_i1::g.16321::m.16321	0.75961	0.65038	0.1291	0.212787	
TRINITY_DN55456_c0_g1::TRINITY_DN55456_c0_g1_i2::g.4398::m.4398	-0.99996	0.00931	0.1335	0.212787	
TRINITY_DN52785_c0_g1::TRINITY_DN52785_c0_g1_i1::g.11581::m.11581	0.93957	-0.34236	0.143	0.212787	
TRINITY_DN46975_c0_g1::TRINITY_DN46975_c0_g1_i2::g.25103::m.25103	-0.63511	-0.77242	0.1424	0.212787	
TRINITY_DN55528_c0_g1::TRINITY_DN55528_c0_g1_i1::g.30070::m.30070	0.11628	-0.99322	0.1341	0.212787	
TRINITY_DN60127_c8_g1::TRINITY_DN60127_c8_g1_i1::g.22382::m.22382	0.07131	0.99745	0.1392	0.213786	
TRINITY_DN54801_c0_g1::TRINITY_DN54801_c0_g1_i1::g.5281::m.5281	-0.86976	0.49347	0.1455	0.213786	
TRINITY_DN63977_c2_g1::TRINITY_DN63977_c2_g1_i3::g.14479::m.14479	0.99992	0.01231	0.1476	0.213786	
TRINITY_DN21451_c0_g1::TRINITY_DN21451_c0_g1_i1::g.16::m.16	0.85748	-0.51452	0.133	0.213786	
TRINITY_DN45996_c0_g1::TRINITY_DN45996_c0_g1_i1::g.14853::m.14853	-0.6176	-0.78649	0.1395	0.213786	
TRINITY_DN59724_c0_g1::TRINITY_DN59724_c0_g1_i1::g.1932::m.1932	-0.34961	0.9369	0.139	0.214785	
TRINITY_DN63963_c0_g1::TRINITY_DN63963_c0_g1_i2::g.14472::m.14472	-0.99564	-0.09328	0.132	0.214785	
TRINITY_DN27561_c0_g1::TRINITY_DN27561_c0_g1_i1::g.5840::m.5840	0.96659	-0.25633	0.1272	0.214785	
TRINITY_DN54227_c0_g1::TRINITY_DN54227_c0_g1_i1::g.10230::m.10230	0.00297	-1	0.1379	0.214785	
TRINITY_DN61592_c3_g3::TRINITY_DN61592_c3_g3_i1::g.26907::m.26907	0.88057	0.47391	0.1313	0.215784	
TRINITY_DN52633_c0_g1::TRINITY_DN52633_c0_g1_i1::g.11450::m.11450	0.95339	-0.30176	0.1359	0.215784	
TRINITY_DN32565_c0_g1::TRINITY_DN32565_c0_g1_i1::g.34054::m.34054	0.93668	-0.35019	0.1333	0.215784	
TRINITY_DN40051_c0_g1::TRINITY_DN40051_c0_g1_i1::g.29686::m.29686	0.80352	-0.59527	0.1335	0.215784	
TRINITY_DN63020_c2_g6::TRINITY_DN63020_c2_g6_i1::g.105::m.105	0.76453	-0.64459	0.1297	0.215784	
TRINITY_DN55201_c1_g1::TRINITY_DN55201_c1_g1_i3::g.34760::m.34760	-0.522	-0.85295	0.1329	0.215784	
TRINITY_DN61983_c2_g1::TRINITY_DN61983_c2_g1_i15::g.21180::m.21180	0.54456	0.83872	0.1292	0.216783	
TRINITY_DN88179_c0_g1::TRINITY_DN88179_c0_g1_i1::g.30568::m.30568	-0.58153	0.81352	0.1426	0.216783	
TRINITY_DN60783_c0_g1::TRINITY_DN60783_c0_g1_i2::g.27833::m.27833	0.58238	-0.81291	0.1393	0.216783	
TRINITY_DN61999_c4_g1::TRINITY_DN61999_c4_g1_i12::g.21352::m.21352	0.73259	0.68067	0.1397	0.217782	
TRINITY_DN45521_c0_g1::TRINITY_DN45521_c0_g1_i1::g.20218::m.20218	0.92609	0.37731	0.1411	0.217782	
TRINITY_DN60751_c1_g1::TRINITY_DN60751_c1_g1_i3::g.27810::m.27810	-0.99687	-0.07912	0.1339	0.217782	
TRINITY_DN54559_c0_g1::TRINITY_DN54559_c0_g1_i1::g.20023::m.20023	-0.43565	-0.90012	0.1277	0.217782	
TRINITY_DN62598_c4_g3::TRINITY_DN62598_c4_g3_i2::g.10488::m.10488	0.42851	-0.90353	0.1357	0.217782	
TRINITY_DN58271_c2_g2::TRINITY_DN58271_c2_g2_i2::g.38158::m.38158	-0.14509	-0.98942	0.1272	0.217782	
TRINITY_DN42920_c0_g1::TRINITY_DN42920_c0_g1_i1::g.37963::m.37963	0.26912	0.96311	0.1455	0.218781	
TRINITY_DN63917_c3_g3::TRINITY_DN63917_c3_g3_i1::g.14408::m.14408	-0.52141	0.85331	0.1362	0.218781	
TRINITY_DN60906_c0_g3::TRINITY_DN60906_c0_g3_i3::g.27984::m.27984	0.98921	0.14654	0.1372	0.218781	
TRINITY_DN54811_c1_g1::TRINITY_DN54811_c1_g1_i1::g.30888::m.30888	0.78559	-0.61874	0.1385	0.218781	
TRINITY_DN55276_c0_g2::TRINITY_DN55276_c0_g2_i1::g.34969::m.34969	-0.44832	-0.89387	0.1333	0.218781	
TRINITY_DN45808_c0_g1::TRINITY_DN45808_c0_g1_i1::g.31168::m.31168	-0.18012	0.98364	0.1327	0.21978	
TRINITY_DN52856_c0_g1::TRINITY_DN52856_c0_g1_i1::g.37111::m.37111	0.99323	-0.11619	0.14	0.21978	
TRINITY_DN63325_c5_g1::TRINITY_DN63325_c5_g1_i1::g.9815::m.9815	-0.34086	-0.94011	0.1311	0.21978	
TRINITY_DN55800_c0_g1::TRINITY_DN55800_c0_g1_i1::g.14029::m.14029	-0.65066	0.75937	0.1406	0.220779	
TRINITY_DN28489_c0_g1::TRINITY_DN28489_c0_g1_i1::g.30839::m.30839	0.83759	0.54631	0.1334	0.220779	
TRINITY_DN62548_c2_g1::TRINITY_DN62548_c2_g1_i1::g.10637::m.10637	0.99996	-0.00931	0.1383	0.220779	
TRINITY_DN53822_c0_g1::TRINITY_DN53822_c0_g1_i1::g.5756::m.5756	0.93423	-0.35668	0.1343	0.220779	
TRINITY_DN44999_c0_g1::TRINITY_DN44999_c0_g1_i1::g.31423::m.31423	0.79518	-0.60638	0.1306	0.220779	
TRINITY_DN55789_c0_g2::TRINITY_DN55789_c0_g2_i1::g.14099::m.14099	-0.57206	-0.82021	0.1387	0.220779	
TRINITY_DN44745_c0_g1::TRINITY_DN44745_c0_g1_i1::g.21056::m.21056	-0.291	-0.95672	0.1357	0.220779	
TRINITY_DN59413_c1_g3::TRINITY_DN59413_c1_g3_i1::g.32429::m.32429	0.254	-0.9672	0.1395	0.220779	
TRINITY_DN9973_c0_g1::TRINITY_DN9973_c0_g1_i1::g.19051::m.19051	-0.09584	-0.9954	0.1299	0.220779	
TRINITY_DN51792_c0_g1::TRINITY_DN51792_c0_g1_i1::g.28254::m.28254	-0.92429	-0.3817	0.1451	0.221778	
TRINITY_DN56879_c5_g1::TRINITY_DN56879_c5_g1_i1::g.24448::m.24448	0.16592	0.98614	0.1375	0.222777	
TRINITY_DN39315_c0_g1::TRINITY_DN39315_c0_g1_i1::g.39018::m.39018	-0.9559	0.29369	0.1478	0.222777	
TRINITY_DN56707_c0_g1::TRINITY_DN56707_c0_g1_i1::g.24366::m.24366	0.99983	0.01847	0.1392	0.222777	
TRINITY_DN46870_c0_g1::TRINITY_DN46870_c0_g1_i1::g.39873::m.39873	0.89713	-0.44177	0.1412	0.222777	
TRINITY_DN63484_c0_g1::TRINITY_DN63484_c0_g1_i2::g.35319::m.35319	-0.88694	-0.46189	0.1386	0.222777	
TRINITY_DN51742_c0_g1::TRINITY_DN51742_c0_g1_i1::g.28212::m.28212	-0.40962	-0.91226	0.1285	0.222777	
TRINITY_DN59718_c0_g1::TRINITY_DN59718_c0_g1_i1::g.2075::m.2075	0.17875	-0.98389	0.1369	0.222777	
TRINITY_DN60264_c1_g2::TRINITY_DN60264_c1_g2_i2::g.7195::m.7195	0.03711	0.99931	0.1339	0.223776	
TRINITY_DN62602_c3_g1::TRINITY_DN62602_c3_g1_i3::g.10709::m.10709	-0.9937	-0.11209	0.1385	0.223776	
TRINITY_DN57993_c5_g1::TRINITY_DN57993_c5_g1_i2::g.17940::m.17940	0.95242	-0.3048	0.1414	0.223776
[truncated: 232,840 more chars]
