# Supplementary material for: Dynamic response in the larval geoduck (Panopea generosa) proteome to elevated pCO2
Source: Ecol Evol. 2019 Dec 6;10(1):185–97. doi: 10.1002/ece3.5885 (PMC6972802; doi:10.1002/ece3.5885)
Supplement: Supplementary file 3 [file ECE3-10-185-s003.txt]

Screen size (�m)	Number of grams per million larvae
53	0.3
60	0.55
70	0.8
80	1.2
90	0.5
100	2
120	3
140	5
150	5.5
160	6
180	9
200	13
224	15
236	18
250	20
