# Supplementary material for: Dynamic response in the larval geoduck (Panopea generosa) proteome to elevated pCO2
Source: Ecol Evol. 2019 Dec 6;10(1):185–97. doi: 10.1002/ece3.5885 (PMC6972802; doi:10.1002/ece3.5885)
Supplement: Supplementary file 4 [file ECE3-10-185-s004.csv]

protein	G10_2	G10_3	G11_2	G11_3	G12_2	G12_3	G13_2	G13_3	G16_2	G16_3	G17_2	G17_3	G18_2	G18_3	G19_2	G19_3	G20	G20_2	G21	G21_2	G22	G22_2	G23	G23_2	G26	G26_2	G27	G27_2	G28	G28_2	G29	G29_2	G32	G32_2	G33	G33_2	G34	G34_2	G35	G35_2	G4_2	G4_3	G5_2	G5_3	G6_2	G6_3	G7_2	G7_3	SumNSAFpH7.1
TRINITY_DN100057_c0_g1::TRINITY_DN100057_c0_g1_i1::g.40724::m.40724	10.4793	10.7341	3.383	6.9297	10.479	10.7841	7.1826	7.494	3.4318	3.3708	13.3912	10.1316	9.937	10.1602	9.9414	13.6423	3.368	3.4041	3.5016	3.4978	7.8161	7.858	6.8352	6.9049	6.7923	6.8296	0	7.0853	0	0	6.7629	6.7136	11.1481	10.9478	7.3598	10.9396	3.7414	7.3432	10.7631	7.451	10.398	10.4255	7.0679	6.9841	3.5593	11.0629	3.3246	3.4425	166.3641
TRINITY_DN100112_c0_g1::TRINITY_DN100112_c0_g1_i1::g.40618::m.40618	0	0	0	0	0	7.5948	0	0	0	0	0	0	0	0	0	0	7.1159	0	7.3982	0	0	0	0	0	7.1753	14.4294	7.3919	0	15.5531	23.252	0	0	0	0	0	0	0	0	0	0	0	0	0	0	0	0	0	0	46.3999
TRINITY_DN100117_c0_g1::TRINITY_DN100117_c0_g1_i1::g.40605::m.40605	11.4803	11.7593	5.5592	5.6937	11.4799	5.9071	5.9015	0	0	0	11.0027	5.5497	5.4431	5.5653	5.4455	5.6045	5.5346	0	5.7542	11.4958	6.422	0	11.2322	0	5.5808	0	0	0	6.0484	6.0283	5.5566	5.5161	6.1065	5.9968	24.1883	11.9845	6.1481	12.067	11.7912	6.122	17.0867	5.7106	5.8073	11.4768	17.5469	12.1196	5.4632	5.657	151.8333
TRINITY_DN100188_c0_g1::TRINITY_DN100188_c0_g1_i1::g.40600::m.40600	5.9851	6.1306	11.5931	5.9367	5.985	6.1592	6.1534	6.4202	5.8801	5.7756	5.7362	5.7866	11.3509	5.8029	5.6779	5.8437	5.7708	11.6654	11.9995	0	6.6961	0	5.8558	5.9155	0	5.8509	0	6.0701	0	6.2856	5.7938	5.7516	0	0	0	0	6.4105	0	0	0	11.8773	5.9544	6.0551	5.9833	12.1972	6.3185	17.0892	11.797	137.6482
TRINITY_DN100259_c0_g1::TRINITY_DN100259_c0_g1_i1::g.40012::m.40012	0	6.2063	0	0	6.0588	0	0	0	0	5.8469	5.807	0	0	5.8745	5.748	0	0	5.9047	0	0	0	6.8151	0	0	0	0	0	0	0	0	0	5.8226	0	6.3299	0	0	0	0	0	6.4621	12.024	6.0279	6.1299	6.0572	0	6.3965	0	5.9713	49.1489
TRINITY_DN100261_c0_g1::TRINITY_DN100261_c0_g1_i1::g.40034::m.40034	0	0	0	0	0	0	0	0	0	0	0	0	0	0	0	0	0	0	0	0	0	0	0	0	8.2984	8.3439	0	0	0	8.9638	8.2624	0	0	0	8.9918	0	0	0	8.7665	0	0	0	0	0	0	0	0	0	25.9927
TRINITY_DN100267_c0_g1::TRINITY_DN100267_c0_g1_i1::g.40035::m.40035	50.6613	45.4062	24.5324	37.6886	37.9948	32.5843	32.5533	40.7578	31.1075	36.6658	30.3462	36.7353	36.0298	24.5592	30.0381	18.5491	24.4236	30.8569	19.0444	31.7062	35.4247	21.3687	30.979	18.7768	12.3137	12.3813	25.371	19.2675	40.0366	26.6023	18.3906	30.4277	13.4736	19.8474	26.6852	33.054	20.3483	13.3126	45.5291	27.0158	18.8505	18.9004	32.0336	31.6536	32.2636	13.3707	12.0543	31.205	639.1932
TRINITY_DN100277_c0_g1::TRINITY_DN100277_c0_g1_i1::g.40013::m.40013	21.9344	22.4676	21.2431	21.7569	21.9337	16.9293	33.8263	11.7643	16.162	10.5833	10.511	5.3016	15.5995	5.3166	10.4043	10.708	21.149	10.6879	21.988	10.982	12.27	12.3357	21.4603	10.8395	26.6569	10.7213	21.9693	11.1228	11.5562	5.7589	15.9248	15.8088	5.8336	17.1863	11.5537	11.4489	17.62	11.5276	16.8963	5.8484	16.323	16.3663	5.5477	21.9277	16.7626	11.578	26.0952	16.2127	333.5167
TRINITY_DN100330_c0_g1::TRINITY_DN100330_c0_g1_i1::g.40429::m.40429	7.7902	0	15.0894	7.7272	0	8.0168	8.0091	16.7128	22.9603	15.0349	14.9323	15.0634	7.3871	15.1059	7.3903	15.2122	7.5112	15.1835	15.6184	23.4022	17.4312	0	22.8655	15.399	15.1479	15.231	15.6052	15.8014	16.4171	16.3625	0	0	8.2873	8.1385	16.4135	24.397	16.6878	8.1883	8.0011	8.3084	7.7297	7.7502	15.7626	7.7878	23.8136	16.4481	22.243	15.3548	262.4891
TRINITY_DN100339_c0_g1::TRINITY_DN100339_c0_g1_i1::g.40432::m.40432	0	0	0	0	0	0	0	0	0	0	0	0	0	0	6.6513	0	0	0	0	0	0	0	0	6.9295	0	0	0	0	0	0	0	0	14.9172	0	7.3861	0	7.5095	0	7.201	14.9551	0	0	0	0	0	0	0	0	43.2464
TRINITY_DN100360_c0_g1::TRINITY_DN100360_c0_g1_i1::g.40439::m.40439	8.1121	0	0	0	0	0	8.3401	8.7017	0	0	7.7747	0	7.6923	0	7.6957	7.9204	0	0	8.1319	8.1231	9.0758	0	7.9368	16.0353	15.7738	0	8.125	8.2272	0	8.5193	0	7.7955	8.6298	8.4748	8.5459	8.4684	8.6887	8.5266	8.3318	8.6517	0	8.0704	0	0	0	0	0	0	115.9749
TRINITY_DN100388_c0_g1::TRINITY_DN100388_c0_g1_i1::g.40428::m.40428	14.8722	7.6168	7.2017	0	0	7.6524	0	7.9766	0	0	0	0	0	0	0	0	0	0	14.9085	14.8923	8.3194	8.364	14.5508	7.3495	7.2297	14.5387	0	0	7.8354	0	0	7.1459	0	7.7685	15.6675	7.7627	7.9646	7.8161	15.2749	15.8615	7.3783	0	22.5691	0	0	0	7.0773	14.6569	123.2945
TRINITY_DN100393_c0_g1::TRINITY_DN100393_c0_g1_i1::g.40414::m.40414	4.1416	4.2423	4.0111	8.2162	4.1415	8.5242	8.516	4.4427	0	7.9933	3.9693	4.0042	7.8546	4.0155	7.8581	0	11.9799	8.0723	12.4552	8.2945	0	13.9753	8.1042	0	4.0266	4.0487	16.5929	8.4008	0	13.0486	12.0276	11.94	4.4059	0	0	4.3235	4.436	8.7065	0	0	4.1095	4.1203	0	0	8.4403	4.3723	7.8836	4.0817	134.2645
TRINITY_DN100421_c0_g1::TRINITY_DN100421_c0_g1_i1::g.40377::m.40377	10.9672	11.2338	10.6216	5.4392	21.9337	11.2862	16.9132	17.6465	21.5493	21.1665	21.022	21.2066	20.7993	26.5829	15.6064	32.1241	21.149	32.0636	16.491	16.4731	30.675	18.5036	21.4603	27.0988	15.9941	26.8031	16.477	16.6842	17.3343	11.5178	21.2331	21.0784	23.3342	28.6438	28.8841	22.8977	23.4934	23.0553	22.5284	35.0903	16.323	10.9108	16.6432	5.4819	11.1751	11.578	5.219	10.8084	453.2812
TRINITY_DN100468_c0_g1::TRINITY_DN100468_c0_g1_i1::g.40360::m.40360	0	7.9796	15.0894	7.7272	0	0	0	0	0	0	0	0	0	7.5529	0	7.6061	7.5112	0	0	0	0	0	0	0	0	0	7.8026	0	0	16.3625	0	0	0	0	0	0	0	0	0	0	7.7297	0	0	7.7878	0	0	0	0	31.5215
TRINITY_DN100489_c0_g1::TRINITY_DN100489_c0_g1_i1::g.40370::m.40370	0	0	0	0	0	0	0	0	0	0	0	0	0	0	0	0	0	0	0	0	0	0	0	9.5111	0	0	0	0	0	0	0	0	0	0	0	0	0	20.2299	0	0	0	0	0	0	0	0	0	0	29.741
TRINITY_DN100526_c0_g1::TRINITY_DN100526_c0_g1_i1::g.40577::m.40577	0	0	3.4443	0	3.5563	10.9795	0	11.4447	3.494	3.4319	0	0	6.7447	0	3.3738	0	6.8581	10.3974	10.6952	10.6836	0	0	6.9591	7.03	0	0	0	0	3.7474	0	6.8854	6.8352	0	0	3.7466	0	0	3.7381	3.6527	0	0	0	0	3.5553	0	0	3.3848	3.5049	74.8775
TRINITY_DN10058_c0_g1::TRINITY_DN10058_c0_g1_i1::g.11669::m.11669	5.0337	5.156	0	4.9929	5.0335	0	10.3503	5.3995	4.9453	4.8574	9.6485	9.7333	9.5464	9.7607	9.5506	9.8294	9.7068	9.8109	10.0919	10.081	11.2632	5.6618	4.9249	14.9252	4.8939	4.9208	5.0417	5.1051	5.304	0	4.8727	4.8372	10.7098	10.5174	10.6057	5.2547	10.7829	5.2909	10.3399	5.3685	9.9891	5.0078	5.0925	5.0321	10.2582	5.314	4.7908	4.9608	163.4405
TRINITY_DN100647_c0_g1::TRINITY_DN100647_c0_g1_i1::g.40043::m.40043	4.9325	0	0	0	0	0	10.1422	5.291	0	0	4.7273	4.7688	4.6772	4.7823	4.6793	4.8159	9.5117	4.8069	0	9.8783	0	5.548	0	4.8751	14.3867	4.8219	4.9403	5.0025	5.1974	0	0	0	5.2473	5.153	0	0	0	0	0	0	0	0	4.9902	0	5.026	0	9.389	9.7222	74.1456
TRINITY_DN100683_c0_g1::TRINITY_DN100683_c0_g1_i1::g.40041::m.40041	17.5279	17.954	16.9755	17.3861	17.5274	18.0377	18.0206	18.8019	17.2202	16.9143	16.7988	8.4732	16.6209	25.4911	16.6283	17.1137	25.3504	17.0815	17.5708	17.5517	19.6101	29.5727	17.1491	8.6619	17.0413	25.7023	17.5558	17.7766	27.7039	27.6118	16.9675	16.8439	18.6465	18.3116	18.4652	18.2977	18.7737	18.4236	18.0026	9.347	17.3918	17.4379	8.8664	17.5225	17.8602	18.5041	16.6823	17.2742	430.0811
TRINITY_DN100694_c0_g1::TRINITY_DN100694_c0_g1_i1::g.40049::m.40049	0	0	5.495	0	0	0	0	0	0	0	0	0	0	0	0	0	0	0	0	0	0	0	0	0	0	0	0	0	0	0	0	0	0	0	0	0	0	0	0	0	0	0	0	0	0	0	0	5.5916	5.5916
TRINITY_DN100752_c0_g1::TRINITY_DN100752_c0_g1_i1::g.40239::m.40239	16.9235	26.0023	24.5853	16.7866	16.923	8.7079	26.0988	9.0768	16.6264	8.1655	32.4391	16.362	24.0716	8.204	40.1372	24.7854	16.3175	8.2462	25.4473	16.9464	9.467	19.0353	16.5578	25.0897	16.4537	16.544	16.9505	8.5818	8.9162	0	40.9561	40.6577	18.0036	26.5202	8.9142	35.3336	36.2527	35.5767	34.7636	27.074	8.396	16.8366	8.5607	25.3775	8.6222	17.866	16.107	16.6785	495.0674
TRINITY_DN100754_c0_g1::TRINITY_DN100754_c0_g1_i1::g.40246::m.40246	0	0	0	18.3702	0	0	0	0	0	8.9359	8.8748	17.9056	0	17.956	8.7847	9.0412	0	0	9.2827	0	20.7201	0	9.0599	0	0	9.0524	0	0	9.7574	9.7249	8.964	0	0	9.674	9.7552	9.6667	0	0	9.5108	9.876	0	0	0	9.2572	0	0	0	9.126	113.4611
TRINITY_DN100855_c0_g1::TRINITY_DN100855_c0_g1_i1::g.40282::m.40282	0	0	0	0	0	0	0	0	0	0	0	0	0	0	0	0	0	0	0	0	0	0	0	0	0	0	0	0	0	0	0	0	0	0	0	0	0	0	0	0	0	0	0	14.9811	0	0	0	0	0
TRINITY_DN100903_c0_g1::TRINITY_DN100903_c0_g1_i1::g.40291::m.40291	0	0	0	0	2.8869	0	0	0	0	0	0	0	2.7376	2.799	0	2.8187	0	0	0	0	3.2299	0	2.8246	2.8533	2.8068	0	2.8915	0	0	0	0	0	0	0	0	3.0137	0	3.0345	0	3.079	0	0	0	0	0	0	0	0	23.4389
TRINITY_DN100934_c0_g1::TRINITY_DN100934_c0_g1_i1::g.40066::m.40066	0	0	4.1153	4.2148	0	0	0	0	4.1746	0	0	4.1082	0	0	0	0	0	4.141	0	0	4.754	4.7794	4.1574	4.1997	0	4.1539	4.256	4.3095	0	8.925	4.1133	0	0	0	8.9528	0	4.5512	4.4663	8.7285	0	0	0	4.2989	0	0	0	0	4.1877	48.7051
TRINITY_DN100955_c0_g1::TRINITY_DN100955_c0_g1_i1::g.40074::m.40074	0	0	0	0	0	0	0	0	0	0	0	0	0	0	2.7307	2.8105	2.7754	2.8052	0	0	0	0	2.8163	0	0	0	0	0	3.0331	0	0	0	0	0	0	0	0	0	0	3.07	0	0	0	0	0	0	0	0	11.6443
TRINITY_DN101036_c0_g1::TRINITY_DN101036_c0_g1_i1::g.40460::m.40460	0	0	0	0	0	0	0	0	0	0	0	0	5.7455	0	5.748	0	0	0	6.0738	6.0672	0	6.8151	5.9281	0	0	0	0	0	0	0	0	0	6.4457	0	0	6.3251	0	0	6.2231	0	0	0	0	6.0572	0	0	0	0	24.5317
TRINITY_DN101057_c0_g1::TRINITY_DN101057_c0_g1_i1::g.40474::m.40474	0	0	0	0	0	0	0	0	0	0	0	0	0	0	0	0	7.9531	8.0383	8.2686	16.5192	0	0	8.0702	0	0	24.1904	8.2616	8.3655	0	0	0	0	0	0	0	0	0	0	0	0	0	0	0	0	0	0	0	8.129	8.129
TRINITY_DN101103_c0_g1::TRINITY_DN101103_c0_g1_i1::g.40473::m.40473	0	0	0	0	0	0	0	0	9.3624	9.1961	9.1333	0	0	0	0	0	64.3195	65.0091	47.7652	38.1706	10.6618	0	0	0	64.8564	65.2123	66.8144	48.3247	0	0	0	0	10.1379	9.9558	20.0787	0	0	0	0	0	0	0	0	9.5268	0	0	0	0	10.6618
TRINITY_DN101123_c0_g1::TRINITY_DN101123_c0_g1_i1::g.40697::m.40697	9.0885	0	8.8021	0	9.0883	0	9.344	9.7492	8.929	26.3111	26.1315	8.787	25.8547	17.6235	25.8662	26.6214	26.2893	26.5712	18.2215	18.2017	10.1682	10.2227	0	17.9655	26.5088	26.6542	18.206	27.6525	0	9.5448	35.1919	17.4678	9.6686	18.9898	9.5746	18.9754	0	19.106	18.6693	29.0795	18.036	9.0419	9.1948	9.0858	0	9.5947	0	8.957	310.1147
TRINITY_DN101174_c0_g1::TRINITY_DN101174_c0_g1_i1::g.40701::m.40701	0	0	0	6.7146	0	0	0	0	0	0	0	0	0	0	0	6.6094	6.527	0	0	6.7786	0	0	0	0	0	0	0	6.8654	0	0	0	0	7.2014	0	0	0	0	0	0	0	0	0	0	6.7673	0	0	0	0	6.6094
TRINITY_DN101213_c0_g1::TRINITY_DN101213_c0_g1_i1::g.40401::m.40401	7.2174	7.3928	6.9899	0	0	14.8546	0	0	0	0	0	6.9779	0	0	0	0	0	0	7.235	7.2272	0	0	0	0	0	0	0	0	0	0	0	0	0	0	0	0	0	0	0	0	7.1613	7.1803	14.6036	7.2152	7.3542	15.2386	6.8692	0	44.3166
TRINITY_DN101285_c0_g1::TRINITY_DN101285_c0_g1_i1::g.40385::m.40385	8.4618	0	16.3902	0	0	0	0	0	0	0	8.1098	0	8.0239	0	0	0	0	0	0	0	9.467	0	0	0	8.2269	8.272	8.4752	25.7454	17.8324	0	0	0	0	0	8.9142	8.8334	0	0	0	9.0247	8.396	0	0	0	0	0	0	8.3393	52.6873
TRINITY_DN101286_c0_g1::TRINITY_DN101286_c0_g1_i1::g.40398::m.40398	5.4836	0	0	0	0	0	5.6377	0	5.3873	0	0	0	0	0	5.2021	0	0	0	0	0	0	0	0	0	0	0	0	0	0	0	0	0	0	0	0	0	5.8733	0	0	0	0	0	0	0	0	11.578	5.219	0	33.5101
TRINITY_DN101354_c0_g1::TRINITY_DN101354_c0_g1_i1::g.40341::m.40341	7.7288	7.9167	14.9706	0	0	0	0	8.2906	0	7.4583	7.4073	14.9448	7.3289	0	7.3321	0	14.9042	7.532	0	0	8.647	8.6933	0	7.6389	0	0	7.7412	0	0	16.2337	7.4817	0	8.2221	0	8.1421	8.0683	16.5564	8.1238	15.8763	16.486	0	7.6891	15.6385	7.7265	0	0	0	15.2339	143.9226
TRINITY_DN101391_c0_g1::TRINITY_DN101391_c0_g1_i1::g.40331::m.40331	0	0	4.9512	0	0	5.261	0	5.4839	0	4.9333	0	0	0	0	0	0	0	0	0	0	0	5.7502	0	0	4.9704	0	0	0	0	0	0	0	5.4386	5.3409	5.3857	0	0	0	0	0	0	0	0	5.1107	0	0	0	0	16.4951
TRINITY_DN101565_c0_g1::TRINITY_DN101565_c0_g1_i1::g.40529::m.40529	0	0	0	0	0	0	0	0	0	0	0	0	0	0	0	0	0	0	0	0	0	0	0	0	9.2652	0	0	0	10.0415	0	0	0	0	0	0	0	0	0	0	10.1637	0	0	0	0	0	0	0	0	20.2052
TRINITY_DN101624_c0_g1::TRINITY_DN101624_c0_g1_i1::g.40819::m.40819	5.7068	0	0	5.6606	0	11.7455	5.8672	6.1216	0	0	0	0	0	0	0	0	0	5.5614	0	0	12.7694	0	0	0	0	0	5.7159	0	0	0	5.5243	5.4841	0	0	0	0	0	5.9984	0	0	0	0	0	5.705	0	0	0	0	53.5105
TRINITY_DN101664_c0_g1::TRINITY_DN101664_c0_g1_i1::g.40812::m.40812	0	0	0	0	0	0	0	0	0	0	0	0	0	0	0	0	0	0	0	0	0	7.6141	0	0	0	0	0	0	0	0	0	6.5052	0	0	0	0	0	0	0	0	0	0	0	0	0	0	0	0	14.1193
TRINITY_DN101687_c0_g1::TRINITY_DN101687_c0_g1_i1::g.40826::m.40826	3.8951	3.9898	0	0	3.895	4.0084	0	4.1782	0	0	7.4661	3.7659	0	0	0	0	0	0	3.9046	3.9004	4.3578	4.3811	3.8109	0	0	0	0	0	0	0	3.7706	0	0	0	4.1034	0	0	0	4.0006	0	0	3.8751	7.8813	0	0	4.112	3.7072	3.8387	40.2496
TRINITY_DN101701_c0_g1::TRINITY_DN101701_c0_g1_i1::g.40804::m.40804	0	0	0	0	0	3.2584	0	6.793	0	0	0	0	0	3.0699	0	0	0	0	0	3.1706	0	3.5614	0	0	3.0784	0	0	0	0	0	0	0	0	0	0	0	0	0	3.2521	0	0	0	0	0	0	0	0	0	19.9348
TRINITY_DN101736_c0_g1::TRINITY_DN101736_c0_g1_i1::g.40147::m.40147	0	7.6168	0	7.3759	0	7.6524	7.6451	0	0	0	7.1268	7.1894	0	7.2096	0	7.2604	14.3396	7.2467	0	0	0	8.364	0	0	14.4593	14.5387	14.8959	15.0832	0	0	14.3967	14.2918	7.9107	0	0	0	7.9646	0	0	7.9308	0	0	0	7.4338	0	0	0	0	82.7154
TRINITY_DN101746_c0_g1::TRINITY_DN101746_c0_g1_i1::g.40137::m.40137	3.6087	0	0	0	0	3.7137	0	3.871	0	0	0	0	0	3.4988	3.4235	3.5234	0	3.5168	0	3.6136	0	0	0	0	3.5085	3.5278	0	3.6599	0	3.7899	0	0	0	0	3.8017	0	0	0	0	3.8488	0	0	3.6509	0	3.6771	0	3.4346	3.5565	36.3373
TRINITY_DN101810_c0_g1::TRINITY_DN101810_c0_g1_i1::g.40588::m.40588	0	0	0	0	0	0	0	0	0	0	0	0	0	0	0	0	0	0	0	0	6.6961	6.732	0	0	0	0	0	0	0	0	0	0	0	0	6.3052	0	6.4105	0	0	0	0	0	0	0	0	0	0	0	19.8386
TRINITY_DN101843_c0_g1::TRINITY_DN101843_c0_g1_i1::g.40596::m.40596	0	0	0	0	0	15.0763	0	0	7.1965	7.0687	0	0	0	0	0	7.152	0	0	0	0	0	0	0	0	0	0	0	0	15.437	0	0	7.0393	0	0	7.7168	0	0	7.6994	0	7.8124	0	7.2875	0	0	0	0	0	0	60.2164
TRINITY_DN101860_c0_g1::TRINITY_DN101860_c0_g1_i1::g.40589::m.40589	0	0	0	0	0	0	0	0	0	0	0	6.1225	0	0	6.0076	0	0	0	0	0	0	0	0	0	0	0	0	6.4225	0	0	0	6.0855	6.7368	0	0	0	0	0	0	0	6.2835	0	0	0	0	0	6.0271	0	18.1202
TRINITY_DN101955_c0_g1::TRINITY_DN101955_c0_g1_i1::g.40224::m.40224	0	0	0	0	0	0	0	0	6.0271	0	0	0	0	5.9479	0	0	0	0	6.1498	6.1431	41.1813	27.6012	18.0066	0	5.9645	5.9972	6.1445	12.4436	32.3212	32.2137	11.8773	23.5815	19.5789	19.2272	12.9256	19.2126	19.7124	19.3448	18.9027	19.6286	0	0	0	0	0	0	0	0	252.3126
TRINITY_DN101969_c0_g1::TRINITY_DN101969_c0_g1_i1::g.40230::m.40230	0	0	0	0	0	0	0	0	0	0	0	0	0	0	0	7.3721	7.2801	7.3582	7.5689	7.5607	16.8949	8.4927	7.3873	7.4626	7.3409	7.3812	7.5625	15.3152	7.956	23.7886	7.3091	14.5117	16.0647	7.8881	15.9085	23.6463	0	7.9363	0	16.1055	0	0	0	0	0	0	0	0	117.8295
TRINITY_DN102034_c0_g1::TRINITY_DN102034_c0_g1_i1::g.40511::m.40511	0	9.1402	8.6421	17.7022	8.923	18.3657	9.1741	0	17.5333	17.2218	17.1042	8.6272	16.9231	17.3031	16.9306	17.4249	17.2076	8.696	8.9451	8.9354	0	0	17.4609	8.8194	17.3512	17.4464	0	9.0499	28.2076	18.7425	17.276	8.5751	0	0	0	9.3152	0	0	9.1649	9.5169	8.854	8.8775	9.0277	0	0	0	8.4928	8.7941	222.6338
TRINITY_DN102207_c0_g1::TRINITY_DN102207_c0_g1_i1::g.40666::m.40666	13.7282	7.0309	0	0	0	0	14.114	7.363	6.7436	6.6238	13.1571	6.6363	6.5089	6.655	13.0235	13.4038	26.4732	26.757	6.8809	13.7468	23.0385	7.7206	13.4315	20.3525	20.0206	20.1305	20.625	27.8459	14.4654	36.0434	13.2892	19.7887	21.9064	21.5129	21.6934	14.3311	22.0559	14.4297	14.0999	14.6414	0	0	6.9444	6.862	6.9942	0	0	0	267.9876
TRINITY_DN102246_c0_g1::TRINITY_DN102246_c0_g1_i1::g.40676::m.40676	39.6591	40.6232	38.4093	29.5037	39.6579	40.8127	30.5804	42.5418	38.9629	28.7031	28.5071	28.7574	37.6069	19.2256	47.0294	38.722	38.239	28.9868	39.756	29.7846	33.2778	44.608	38.802	39.1975	28.9186	29.0773	39.7223	30.1664	31.3418	31.2376	38.3912	38.1115	31.6426	31.0742	31.3349	20.7005	31.8585	31.2644	40.7331	21.1487	39.3512	29.5915	40.1229	39.647	30.3082	41.8678	37.7458	29.3138	816.5824
TRINITY_DN102257_c0_g1::TRINITY_DN102257_c0_g1_i1::g.40660::m.40660	0	0	0	0	0	0	0	6.7494	6.1816	0	0	0	0	0	0	0	6.0668	0	0	0	0	14.1545	0	0	0	0	6.3021	0	0	0	0	6.0465	6.6936	0	0	0	0	0	0	6.7106	0	0	0	0	6.4114	0	0	0	40.0724
TRINITY_DN10243_c0_g1::TRINITY_DN10243_c0_g1_i1::g.21609::m.21609	13.4461	27.5459	19.5335	33.3432	6.7228	13.8372	6.912	21.6351	33.0251	25.9507	19.3301	12.9999	12.7503	26.0731	6.378	19.6925	19.4469	13.1036	26.9579	20.1964	7.5217	7.562	19.7332	26.5791	19.6092	19.7168	40.4025	13.6368	28.3364	14.1211	19.5243	25.8427	14.3042	7.0236	7.0825	14.0366	21.6027	28.2664	6.9051	14.3406	13.3417	20.0655	20.405	13.442	6.8505	14.1949	0	19.8772	355.5257
TRINITY_DN102528_c0_g1::TRINITY_DN102528_c0_g1_i1::g.39973::m.39973	0	0	0	0	0	7.9537	0	0	0	0	0	0	0	0	0	0	7.4521	0	0	7.7393	0	8.6933	0	0	0	0	7.7412	7.8385	0	0	0	0	0	0	0	0	0	8.1238	0	0	0	0	0	0	0	0	0	0	24.7708
TRINITY_DN102693_c0_g1::TRINITY_DN102693_c0_g1_i1::g.40254::m.40254	17.2204	17.639	16.6777	17.0811	8.6099	17.7213	17.7044	18.4721	25.3772	16.6176	24.7561	24.9736	16.3293	16.6959	16.3365	16.8135	16.6038	16.7818	17.2625	0	9.633	9.6846	0	8.51	16.7424	8.4171	0	8.7324	0	0	8.3349	8.2742	9.1597	8.9952	18.1413	17.9767	0	0	0	0	25.63	17.1319	17.4218	17.2151	17.5469	18.1794	24.5844	16.9711	250.4014
TRINITY_DN102712_c0_g1::TRINITY_DN102712_c0_g1_i1::g.40172::m.40172	4.4016	0	4.2629	4.366	4.4015	4.5297	4.5253	4.7216	0	4.2475	12.6556	4.2556	8.3477	4.2676	16.7028	8.5952	8.488	4.2895	0	4.4076	4.9245	4.9509	4.3065	4.3504	0	0	0	4.4641	0	0	0	4.2299	4.6825	4.5984	4.637	0	0	4.6266	9.0417	4.6944	0	8.758	4.4531	4.4003	0	0	0	0	92.9098
TRINITY_DN1028_c0_g1::TRINITY_DN1028_c0_g1_i1::g.33533::m.33533	3.1766	0	0	3.1509	0	0	0	0	0	0	0	3.0712	0	0	0	6.203	0	0	0	0	0	3.573	0	0	0	0	0	3.2216	0	0	3.075	3.0526	0	0	0	0	0	3.3389	0	3.3879	0	0	0	0	0	0	0	0	22.6304
TRINITY_DN103004_c0_g1::TRINITY_DN103004_c0_g1_i1::g.40099::m.40099	4.6741	4.7877	9.0536	4.6363	4.674	4.8101	4.8055	5.0139	0	9.021	4.4797	0	8.8645	4.5318	8.8684	4.5637	4.5067	9.1101	4.6855	0	5.2294	5.2574	4.5731	4.6197	9.0887	0	9.3631	0	0	4.9088	9.0493	8.9834	4.9724	4.8831	4.9241	0	0	4.913	9.6014	9.9701	4.6378	9.3002	4.7288	9.3454	4.7627	0	0	4.6065	118.0336
TRINITY_DN103081_c0_g1::TRINITY_DN103081_c0_g1_i1::g.40498::m.40498	0	0	0	0	0	0	0	0	0	0	0	0	0	0	0	0	0	0	0	6.5092	0	0	0	0	0	0	0	0	0	0	0	0	0	0	0	0	0	0	0	6.9328	0	0	0	0	0	0	0	0	6.9328
TRINITY_DN103188_c0_g1::TRINITY_DN103188_c0_g1_i1::g.40876::m.40876	0	0	0	0	0	0	0	0	0	0	0	0	0	0	0	0	0	0	6.9785	0	0	0	6.811	0	0	0	0	0	0	0	0	0	14.8114	0	0	0	0	0	7.15	0	0	0	7.0429	0	0	0	0	0	7.15
TRINITY_DN103191_c0_g1::TRINITY_DN103191_c0_g1_i1::g.40879::m.40879	11.2179	17.2358	21.7287	16.6907	16.8263	17.3162	17.2997	24.0665	22.0419	21.6503	21.5025	16.2685	21.2747	21.7524	15.9631	21.9056	21.6324	21.8643	33.7358	39.3157	37.6514	37.8531	32.9263	38.8055	38.1726	27.4158	44.9429	34.1311	41.3712	47.1241	38.0072	37.7304	35.8014	29.2985	35.4532	35.1316	42.0532	47.1645	40.3258	41.8744	0	5.5801	0	0	5.7153	5.9213	5.3383	11.0555	634.3957
TRINITY_DN103272_c0_g1::TRINITY_DN103272_c0_g1_i1::g.40759::m.40759	0	8.5934	8.125	0	0	0	8.6252	0	8.2422	0	8.0405	8.1111	0	0	7.9588	0	8.089	0	16.8199	0	0	0	16.4162	0	0	0	0	0	0	0	0	0	0	0	8.8381	8.7579	8.9857	8.8182	17.2332	17.895	0	8.3463	25.4626	0	0	0	0	0	69.5161
TRINITY_DN103292_c0_g1::TRINITY_DN103292_c0_g1_i1::g.40747::m.40747	0	8.3785	0	0	0	0	0	0	0	0	0	0	0	0	0	0	0	7.9714	0	8.1908	0	0	0	0	0	0	8.1927	0	0	0	0	0	0	8.5454	0	0	0	0	0	0	8.1162	0	0	0	0	0	0	0	0
TRINITY_DN103463_c0_g1::TRINITY_DN103463_c0_g1_i1::g.40732::m.40732	0	0	0	5.5636	0	5.7721	0	0	5.5105	0	0	0	0	0	0	0	0	5.4661	0	0	0	0	0	0	0	0	0	0	0	5.8905	0	0	0	0	0	0	0	0	0	0	0	0	0	0	0	0	0	0	11.6626
TRINITY_DN103608_c0_g1::TRINITY_DN103608_c0_g1_i1::g.40767::m.40767	0	0	0	0	0	9.8069	0	0	0	0	0	0	0	0	0	0	0	0	0	0	0	0	0	0	0	0	0	9.6649	0	0	0	0	0	9.9558	0	0	0	0	0	0	0	0	0	0	0	0	0	0	9.8069
TRINITY_DN103678_c0_g1::TRINITY_DN103678_c0_g1_i1::g.40766::m.40766	6.9124	7.0804	0	6.8565	6.9122	0	0	0	0	0	6.6249	0	6.5547	0	6.5576	0	6.6649	6.7364	0	0	7.7336	7.775	0	0	0	0	0	0	7.2837	7.2594	0	0	0	0	0	0	7.4037	0	7.0996	0	13.7175	6.8769	0	0	7.0435	0	6.5789	0	78.2019
TRINITY_DN103794_c0_g1::TRINITY_DN103794_c0_g1_i1::g.40851::m.40851	0	0	8.0562	16.5021	0	8.5603	0	0	0	8.0271	0	8.0423	0	0	0	0	0	0	0	0	0	0	0	0	0	0	0	0	0	0	0	0	0	0	0	0	0	0	0	0	0	0	0	16.6316	0	0	7.917	8.1979	24.6752
TRINITY_DN103890_c0_g1::TRINITY_DN103890_c0_g1_i1::g.39993::m.39993	0	0	0	0	0	8.5603	0	0	0	0	0	0	0	8.065	0	0	0	0	8.3387	0	0	0	8.1386	0	0	0	0	0	0	0	0	0	0	0	0	0	0	0	0	0	0	0	0	0	0	0	0	0	16.6253
TRINITY_DN103985_c0_g1::TRINITY_DN103985_c0_g1_i1::g.40639::m.40639	19.6313	10.0542	0	0	0	10.1011	0	10.5291	9.6433	9.472	9.4073	9.49	9.3077	9.5167	9.3118	9.5837	9.4642	19.1313	9.8396	9.8289	32.945	22.081	9.6035	29.1041	9.5432	19.191	19.6625	9.9549	10.3428	10.3084	28.5054	28.2978	20.8841	20.509	20.681	30.7402	21.0266	20.6345	10.0814	41.8744	19.4788	0	0	0	0	0	0	0	313.5515
TRINITY_DN103987_c0_g1::TRINITY_DN103987_c0_g1_i1::g.40643::m.40643	0	0	0	0	0	0	0	0	0	0	0	6.2026	0	6.2201	0	0	0	6.252	6.4311	6.4241	0	0	0	6.3408	0	0	0	0	0	6.7375	6.2103	0	6.8249	0	0	6.6972	0	6.7433	0	0	0	0	0	0	0	0	0	0	32.252
TRINITY_DN104013_c0_g1::TRINITY_DN104013_c0_g1_i1::g.40323::m.40323	0	0	0	8.251	0	8.5603	8.5521	0	0	0	0	8.0423	0	0	0	0	8.0205	8.1065	25.016	24.9888	0	0	16.2771	0	16.1748	0	16.6632	8.4364	26.2952	26.2078	8.0524	0	0	8.6902	8.7632	0	0	0	0	0	0	0	0	0	0	0	23.751	8.1979	109.6167
TRINITY_DN104042_c0_g1::TRINITY_DN104042_c0_g1_i1::g.40326::m.40326	12.0437	18.5047	23.3283	5.9731	12.0433	12.394	24.7645	19.3787	35.4969	29.0552	23.0855	29.1103	28.5512	23.3538	22.8511	11.7591	17.4187	17.6055	24.1463	18.0901	13.4744	13.5466	23.5669	5.9518	23.4188	23.5473	24.1258	18.3219	25.3811	18.9725	17.488	11.5737	12.8123	18.8733	12.6878	18.859	6.4499	12.6592	12.3699	12.8449	17.9253	17.9728	24.3691	24.0801	18.4081	12.7145	11.4627	17.8041	366.1971
TRINITY_DN10413_c0_g1::TRINITY_DN10413_c0_g1_i1::g.6546::m.6546	7.6685	7.8549	7.4268	7.6064	7.6682	7.8915	0	0	0	0	7.3495	7.414	7.2716	7.4349	0	0	0	14.9463	7.6872	0	8.5794	8.6254	0	7.5792	0	0	0	0	8.0803	8.0534	0	7.3692	8.1579	8.0113	8.0785	8.0053	8.2135	8.0603	7.8761	8.1786	7.6089	7.6291	7.7581	7.6661	15.6277	8.0955	0	0	134.6048
TRINITY_DN10441_c0_g1::TRINITY_DN10441_c0_g1_i1::g.6550::m.6550	30.4833	31.2243	29.5227	30.2367	48.7718	31.37	37.6081	39.2388	23.9586	29.4162	29.2153	41.2607	28.9059	29.5549	23.135	23.8104	17.6351	29.7069	24.4463	36.6296	20.4627	27.4298	23.8596	24.1028	17.7823	17.8799	36.6383	30.9158	32.1205	25.6109	17.7052	17.5763	19.4573	12.7385	19.268	19.0933	19.59	19.2247	25.0471	26.009	18.148	42.4574	43.1758	42.6636	43.4857	38.6172	40.6177	18.0253	658.0198
TRINITY_DN10491_c0_g1::TRINITY_DN10491_c0_g1_i1::g.6551::m.6551	6.1734	18.9703	5.9788	0	0	0	6.3469	6.6221	0	11.9145	0	0	0	5.9853	0	0	0	0	6.1884	6.1817	0	0	0	6.1015	6.002	0	0	0	0	0	0	0	0	0	0	0	0	0	0	6.584	6.1254	12.2833	6.2455	18.5144	6.2904	6.5172	5.8755	6.084	56.4069
TRINITY_DN104942_c0_g1::TRINITY_DN104942_c0_g1_i1::g.40299::m.40299	0	0	8.8844	0	0	9.4403	9.4313	0	9.0124	8.8523	0	8.8691	8.6988	8.8941	0	8.9567	0	8.9398	0	9.1859	0	0	8.9752	18.1334	8.9188	8.9678	0	9.3036	9.6662	0	8.8802	8.8155	9.7589	9.5836	9.664	9.5764	9.8255	0	0	0	9.1023	9.1264	9.2808	9.1707	9.3474	9.6844	8.7309	0	128.5047
TRINITY_DN105018_c0_g1::TRINITY_DN105018_c0_g1_i1::g.40884::m.40884	0	0	0	0	0	0	0	0	0	0	0	0	0	0	0	0	0	0	0	0	0	0	0	0	0	0	0	0	10.14	0	0	0	0	0	0	0	0	0	0	0	0	0	0	9.6202	0	0	0	0	10.14
TRINITY_DN105076_c0_g1::TRINITY_DN105076_c0_g1_i1::g.40882::m.40882	0	0	0	0	0	0	8.1383	0	0	0	0	0	7.5062	0	0	0	0	7.7142	0	0	0	8.9036	0	0	0	7.7383	0	0	0	0	0	0	0	0	0	0	0	0	0	0	0	0	0	0	0	0	0	0	24.5481
TRINITY_DN105231_c0_g1::TRINITY_DN105231_c0_g1_i1::g.40135::m.40135	5.8426	5.9847	5.6585	11.5907	5.8425	6.0126	12.0137	6.2673	5.7401	5.6381	11.1992	5.6488	5.5403	5.6647	5.5428	5.7046	5.6334	5.6938	5.8569	5.8506	6.5367	6.5717	5.7164	5.7746	5.6804	5.7116	5.8519	11.8511	6.1564	6.136	5.6558	5.6146	6.2155	6.1039	6.1551	6.0992	6.2579	6.1412	6.0009	6.2313	5.7973	5.8126	5.911	5.8408	5.9534	6.168	5.5608	5.7581	143.1059
TRINITY_DN105379_c0_g1::TRINITY_DN105379_c0_g1_i1::g.40158::m.40158	0	0	0	0	0	0	0	0	0	0	0	0	0	0	8.0274	0	0	0	0	0	18.9339	0	0	8.3632	0	0	0	8.5818	0	0	0	0	0	8.8401	8.9142	0	9.0632	8.8942	0	0	0	8.4183	0	0	0	0	0	0	53.2819
TRINITY_DN105514_c0_g1::TRINITY_DN105514_c0_g1_i1::g.40196::m.40196	0	0	0	0	0	0	0	0	0	0	0	0	0	0	0	0	7.6944	7.7769	7.9997	7.991	8.9282	0	0	0	7.7587	7.8012	7.9929	8.0934	0	0	0	0	8.4895	0	0	0	0	0	0	0	0	0	0	0	0	0	0	0	8.9282
TRINITY_DN105565_c0_g1::TRINITY_DN105565_c0_g1_i1::g.40194::m.40194	0	0	7.9219	8.1135	0	0	0	8.7742	8.0361	0	7.8394	7.9083	7.7564	7.9306	7.7599	7.9864	0	7.9714	0	0	0	9.2004	8.0029	8.0845	7.9526	7.9963	0	8.2957	0	0	7.9182	7.8605	0	8.5454	8.6171	0	0	0	16.8024	8.7238	0	0	0	8.1772	0	0	0	0	98.7973
TRINITY_DN10560_c0_g1::TRINITY_DN10560_c0_g1_i1::g.31916::m.31916	0	0	0	0	0	0	0	0	0	0	0	0	8.3853	0	8.389	0	8.5263	8.6177	8.8645	0	0	0	8.6518	0	8.5974	0	0	0	0	0	8.5602	0	0	0	9.3158	0	9.4714	0	0	0	0	0	0	0	9.0106	9.3354	0	0	53.1519
TRINITY_DN10561_c0_g1::TRINITY_DN10561_c0_g1_i1::g.31911::m.31911	10.6306	18.1484	6.8638	10.5446	7.0869	10.9399	10.9294	15.2045	13.9254	13.678	20.3769	13.7039	26.8815	27.485	23.5317	17.2991	27.3333	24.1731	3.5522	17.7418	23.787	27.9001	13.8679	14.0092	20.6711	17.3204	10.6476	10.7815	22.4032	11.1643	20.5815	27.2422	30.1576	22.2119	26.1313	22.1951	11.3862	7.4493	18.1976	22.6757	14.0641	10.576	10.755	7.0849	10.8322	3.7409	6.7452	13.969	381.4416
TRINITY_DN105750_c0_g1::TRINITY_DN105750_c0_g1_i1::g.40156::m.40156	0	0	0	0	0	0	0	0	0	0	0	0	0	0	0	0	0	0	0	0	0	7.1691	0	0	0	0	0	0	0	0	0	0	0	0	0	0	0	6.6995	0	0	0	0	6.4483	0	6.4946	0	0	0	20.3632
TRINITY_DN10704_c0_g1::TRINITY_DN10704_c0_g1_i1::g.16069::m.16069	8.0456	0	0	0	0	0	0	0	0	0	0	0	7.6293	0	0	0	0	0	0	0	0	0	0	0	0	0	0	0	0	0	0	0	0	0	0	0	0	0	0	0	0	0	0	0	0	0	0	0	7.6293
TRINITY_DN10745_c0_g1::TRINITY_DN10745_c0_g1_i1::g.16064::m.16064	5.6412	0	0	0	5.641	0	5.7997	0	0	0	0	0	0	5.4694	0	5.5079	0	0	0	0	0	6.3451	0	0	0	0	0	0	0	0	0	0	12.0024	0	0	5.8889	0	0	5.7939	6.0164	0	0	5.7071	0	0	0	0	0	40.5734
TRINITY_DN10817_c0_g1::TRINITY_DN10817_c0_g1_i1::g.1641::m.1641	3.3273	3.4082	6.445	6.6008	9.9817	6.8482	3.4209	3.5692	9.8068	6.4217	3.1889	6.4339	6.3103	3.226	3.1566	3.2487	3.2082	3.2426	3.3355	9.9955	3.7226	3.7425	3.2554	6.5772	3.235	3.2527	9.9979	3.3745	3.506	6.9887	16.1048	6.395	7.0794	3.4761	7.0105	6.9469	14.2553	10.4921	3.4174	7.0974	3.3015	6.6205	3.3662	9.9789	3.3904	7.0253	6.3336	6.5583	145.3682
TRINITY_DN10910_c0_g1::TRINITY_DN10910_c0_g1_i1::g.27007::m.27007	0	8.977	8.4878	17.3861	8.7637	9.0189	9.0103	18.8019	8.6101	8.4572	8.3994	8.4732	8.3104	8.497	8.3141	8.5569	0	0	8.7854	8.7758	19.6101	19.7151	8.5746	0	8.5207	8.5674	8.7779	8.8883	9.2346	9.2039	8.4838	16.8439	9.3233	9.1558	9.2326	27.4466	9.3869	9.2118	9.0013	9.347	0	17.4379	8.8664	8.7613	0	0	8.3411	8.6371	216.2898
TRINITY_DN10929_c0_g1::TRINITY_DN10929_c0_g1_i1::g.27005::m.27005	0	0	5.7614	0	0	0	0	0	0	5.7406	0	5.7515	0	0	0	0	0	0	0	0	0	0	0	0	0	0	0	6.0333	0	0	0	0	0	0	0	0	0	6.2529	0	0	0	0	0	5.947	6.0616	0	5.6619	0	17.9764
TRINITY_DN10941_c0_g1::TRINITY_DN10941_c0_g1_i1::g.27004::m.27004	9.865	10.1048	9.5541	9.7851	9.8646	10.1519	10.1422	5.291	9.6918	4.7598	4.7273	9.5376	9.3545	9.5645	9.3586	9.6319	14.2676	14.4206	9.8891	9.8783	16.5553	16.6439	9.6518	9.7501	9.5911	9.6437	9.8807	10.0049	5.1974	10.3602	9.5496	9.48	20.9891	10.306	10.3925	15.4473	15.8492	10.3691	10.1321	10.5212	9.7884	14.7214	9.9803	9.8619	10.052	10.4144	9.389	9.7222	237.3449
TRINITY_DN10991_c0_g1::TRINITY_DN10991_c0_g1_i1::g.26999::m.26999	0	0	0	6.9544	0	0	7.2082	0	0	6.7657	0	0	0	0	0	0	0	0	0	0	0	0	0	0	0	6.8539	0	0	0	0	0	6.7376	0	0	0	0	0	0	7.201	0	0	0	0	7.009	7.1441	0	0	0	28.2909
TRINITY_DN11062_c0_g1::TRINITY_DN11062_c0_g1_i1::g.20950::m.20950	5.6089	0	0	0	0	0	0	0	5.5105	5.4126	0	0	0	0	0	0	0	5.4661	0	0	0	0	5.4877	5.5436	0	5.4832	0	0	0	0	0	5.3901	0	0	0	0	0	0	0	0	0	5.5801	0	0	5.7153	0	0	0	16.649
TRINITY_DN11169_c0_g1::TRINITY_DN11169_c0_g1_i1::g.21001::m.21001	0	0	0	0	0	0	0	0	0	0	0	0	0	0	0	0	7.8216	0	8.1319	0	0	0	0	0	0	0	0	0	0	0	0	0	8.6298	0	8.5459	0	0	0	0	0	0	0	0	0	0	0	0	0	0
TRINITY_DN1117_c0_g1::TRINITY_DN1117_c0_g1_i1::g.2375::m.2375	0	0	0	4.6363	0	0	0	0	0	4.5105	4.4797	0	0	0	0	18.2547	4.5067	0	0	0	0	0	0	4.6197	4.5444	4.5693	0	0	0	0	4.5247	4.4917	0	0	0	0	5.0063	4.913	0	0	0	4.6501	0	0	0	0	0	4.6065	46.4166
TRINITY_DN11179_c0_g1::TRINITY_DN11179_c0_g1_i1::g.20995::m.20995	0	9.9547	0	0	0	0	0	0	9.5478	9.3782	9.3142	18.792	9.2155	9.4225	9.2196	9.4888	28.1114	18.9418	19.4844	9.7316	32.6188	21.8623	9.5084	9.6053	18.8973	9.5005	19.4679	9.8563	0	10.2063	9.4077	28.0176	20.6773	20.3059	10.2381	10.1453	20.8184	30.6453	19.9633	10.365	0	9.6685	0	0	0	0	0	0	230.8564
TRINITY_DN11227_c0_g1::TRINITY_DN11227_c0_g1_i1::g.5969::m.5969	5.6089	0	5.4322	0	5.6088	5.7721	0	0	0	5.4126	5.3756	5.4228	5.3187	0	5.321	0	0	0	0	0	0	0	5.4877	5.5436	5.4532	5.4832	0	0	0	0	10.8592	5.3901	0	0	5.9089	5.8553	6.0076	0	0	5.9821	0	0	0	0	0	5.9213	0	0	61.7245
TRINITY_DN11302_c0_g1::TRINITY_DN11302_c0_g1_i1::g.31352::m.31352	0	5.264	0	5.0975	0	0	0	0	5.0489	0	0	4.9686	0	4.9826	4.8753	5.0176	0	0	0	0	0	5.7804	0	5.0793	0	0	0	0	0	0	0	4.9385	0	5.3688	0	0	0	0	5.2782	0	0	0	0	0	0	0	0	5.0647	41.0166
TRINITY_DN11336_c0_g1::TRINITY_DN11336_c0_g1_i1::g.31351::m.31351	7.0363	3.6037	3.4073	0	3.518	3.6205	3.617	0	3.4564	3.395	3.3718	6.8028	3.3361	0	3.3376	3.435	6.7843	3.4285	3.5267	3.5229	7.8722	3.9572	3.4421	3.4772	3.4205	3.4393	3.5238	3.5681	3.7071	7.3895	3.4057	3.3809	7.4853	7.3509	3.7063	3.6727	3.7682	7.3959	3.6134	3.7522	3.4908	3.5001	3.5593	3.5171	3.5848	3.7141	3.3484	3.4672	86.6982
TRINITY_DN11555_c0_g1::TRINITY_DN11555_c0_g1_i1::g.15490::m.15490	21.9344	5.6169	15.9324	5.4392	21.9337	11.2862	16.9132	11.7643	5.3873	15.8749	15.7665	15.9049	15.5995	15.9498	15.6064	16.0621	15.8617	21.3757	16.491	10.982	18.405	12.3357	16.0952	16.2593	15.9941	10.7213	16.477	16.6842	0	11.5178	10.6165	15.8088	23.3342	17.1863	23.1073	17.1733	17.62	11.5276	22.5284	17.5451	10.882	21.8217	16.6432	5.4819	11.1751	11.578	10.4381	5.4042	317.8748
TRINITY_DN11593_c0_g1::TRINITY_DN11593_c0_g1_i1::g.15488::m.15488	7.5505	0	0	0	0	0	7.7627	0	0	0	0	7.3	7.1598	0	0	0	0	0	0	0	8.4474	8.4927	0	0	0	0	0	0	0	0	0	0	0	0	0	0	0	7.9363	0	0	0	0	0	0	7.6936	0	7.1862	7.4412	62.1199
TRINITY_DN11646_c0_g1::TRINITY_DN11646_c0_g1_i1::g.944::m.944	8.3894	0	0	0	0	8.6335	17.2505	8.9992	8.2422	8.0957	0	0	0	0	7.9588	0	16.178	8.1758	16.8199	8.4008	9.386	9.4363	8.2081	8.2918	8.1565	8.2013	8.4028	8.5085	8.84	17.6212	8.1212	0	8.9248	8.7645	8.8381	0	8.9857	8.8182	8.6166	0	8.3243	0	8.4875	8.3869	0	0	7.9847	8.268	147.2117
TRINITY_DN11670_c0_g1::TRINITY_DN11670_c0_g1_i1::g.936::m.936	0	0	0	0	0	0	0	0	0	0	0	0	0	0	0	4.9915	14.7877	0	0	0	5.7196	5.7502	0	0	0	4.9977	0	5.1848	0	0	0	0	10.8771	10.6818	10.7714	5.3368	0	5.3736	5.2508	0	0	0	0	0	0	0	0	0	27.0857
TRINITY_DN11690_c0_g1::TRINITY_DN11690_c0_g1_i1::g.939::m.939	0	0	0	0	0	5.261	0	0	0	0	0	0	0	0	0	0	4.9292	0	0	5.1192	5.7196	0	5.0018	0	0	0	0	0	0	0	4.9489	0	0	0	0	0	0	0	0	0	0	5.086	0	0	0	0	0	0	15.9295
TRINITY_DN11806_c0_g1::TRINITY_DN11806_c0_g1_i1::g.10457::m.10457	26.0592	17.7951	16.8253	17.2322	17.3723	8.9391	8.9305	9.3178	17.0678	16.7646	8.3251	16.7964	16.4738	16.8437	24.7217	16.9623	16.7507	16.9303	17.4153	17.3963	19.4366	19.5407	16.9973	25.7558	16.8905	8.4916	17.4005	8.8096	18.3058	9.1225	16.8174	8.3474	9.2408	9.0748	9.1509	9.0679	18.6076	9.1303	8.9216	18.5285	25.8569	34.5671	26.364	17.3675	17.7021	18.3403	16.5347	8.5607	353.2132
TRINITY_DN12084_c0_g1::TRINITY_DN12084_c0_g1_i1::g.5307::m.5307	23.5575	24.1302	15.2101	23.3669	23.5568	16.1618	8.0732	25.2698	7.7147	15.1552	15.0517	22.7759	14.8923	15.2267	7.4495	15.3339	15.1426	15.305	15.7434	7.8631	26.356	26.4971	15.3656	15.5222	22.9036	15.3528	7.865	15.9278	16.5485	8.2467	15.2029	15.0922	16.7073	24.6108	16.5448	24.5922	16.8213	24.7614	24.1955	16.7498	15.5831	23.4365	23.833	31.4004	24.0041	24.8695	14.9473	23.2165	418.995
TRINITY_DN12093_c0_g1::TRINITY_DN12093_c0_g1_i1::g.5305::m.5305	0	0	4.5924	4.7035	4.7417	0	4.8751	0	0	0	4.5446	0	4.4965	0	0	4.6298	0	0	0	0	0	0	0	0	0	0	4.7494	0	0	0	9.1805	0	0	0	0	0	0	0	0	0	0	0	4.7973	4.7404	0	0	4.5131	4.6732	37.1099
TRINITY_DN12266_c0_g1::TRINITY_DN12266_c0_g1_i1::g.14770::m.14770	0	5.7783	0	0	0	0	0	0	0	0	0	5.454	0	0	0	0	0	0	0	0	0	0	0	0	5.4846	5.5147	0	0	5.9441	0	0	0	0	0	0	0	0	5.9294	0	0	0	0	0	0	0	0	5.369	0	17.2425
TRINITY_DN12299_c0_g1::TRINITY_DN12299_c0_g1_i1::g.14765::m.14765	57.739	59.1426	55.9194	47.7266	67.3601	69.3215	69.2555	82.5811	66.1796	55.7177	55.3372	55.8232	63.8764	65.3106	45.6462	46.9789	55.6715	56.2684	38.5867	48.181	53.8317	64.944	56.4912	57.0669	56.1362	65.8516	57.831	58.5582	60.84	60.6376	65.2085	73.9812	40.9493	50.2671	50.6888	60.2749	51.5357	70.8046	49.4188	71.8434	76.3876	67.0161	68.15	67.3415	58.8336	50.7955	64.1123	56.9033	1421.0874
TRINITY_DN12536_c0_g1::TRINITY_DN12536_c0_g1_i1::g.25573::m.25573	0	0	0	0	0	0	0	0	0	0	0	0	0	7.6134	0	7.667	0	7.6525	0	7.8631	0	0	0	0	0	0	0	0	0	0	7.6014	0	0	8.2036	16.5448	0	0	0	8.0652	0	0	7.8122	0	0	0	0	7.4737	0	38.4207
TRINITY_DN12631_c0_g1::TRINITY_DN12631_c0_g1_i1::g.9779::m.9779	0	0	0	2.8468	0	0	0	0	0	0	2.7507	0	0	0	0	0	0	0	0	0	0	0	0	0	0	0	0	0	0	0	0	0	3.0532	0	0	0	0	3.0167	0	0	0	0	0	0	0	0	0	0	3.0167
TRINITY_DN12632_c0_g1::TRINITY_DN12632_c0_g1_i1::g.9775::m.9775	3.4931	0	0	3.4648	0	3.5947	3.5913	0	3.4318	3.3708	0	0	0	3.3867	0	0	0	0	0	0	0	0	0	0	0	0	0	0	0	0	0	0	0	0	0	0	0	0	0	0	0	0	10.6019	3.492	0	0	0	0	10.5727
TRINITY_DN12636_c0_g1::TRINITY_DN12636_c0_g1_i1::g.9787::m.9787	13.3546	0	0	0	0	0	6.865	0	0	0	0	0	0	6.4739	0	0	6.4382	0	0	6.6863	0	7.5105	0	0	0	0	0	0	0	0	0	0	7.1034	6.9758	0	0	0	0	0	0	6.6255	0	0	6.6753	0	0	6.3552	0	27.2046
TRINITY_DN12759_c0_g1::TRINITY_DN12759_c0_g1_i1::g.10113::m.10113	5.3346	5.4643	10.3329	10.5828	5.3344	5.4897	10.969	11.4447	10.4819	5.1478	10.2254	20.6303	15.1756	10.3442	10.1215	10.4171	10.2871	5.1987	5.3476	0	0	12.0005	5.2193	5.2725	15.5595	10.4299	10.6862	10.8205	11.2422	5.6024	10.3281	10.2528	5.675	5.5731	5.6198	5.5689	0	5.6072	5.479	11.3789	5.2932	5.3072	10.7939	5.3329	5.4357	5.6317	5.0772	5.2574	177.8618
TRINITY_DN12776_c0_g2::TRINITY_DN12776_c0_g2_i1::g.10101::m.10101	5.7068	5.8455	0	0	5.7066	5.8728	5.8672	6.1216	11.2132	11.014	10.9388	11.0348	27.0573	11.0659	16.2416	16.7157	44.0193	22.2457	28.6035	22.858	44.6928	64.1888	33.5006	33.842	61.0318	44.6303	57.1585	52.0896	60.1325	59.9326	38.6702	49.3566	42.4968	59.6191	42.0835	47.6592	48.899	23.9936	58.613	30.432	0	0	0	0	0	0	0	0	607.4018
TRINITY_DN12791_c0_g1::TRINITY_DN12791_c0_g1_i1::g.10106::m.10106	0	0	0	0	0	0	0	0	0	0	0	0	0	0	0	3.5495	0	0	0	0	4.0673	4.0891	3.5569	0	0	0	0	3.687	0	0	0	3.4936	0	3.798	0	3.7951	3.8938	3.8212	0	3.8773	0	0	0	0	0	0	0	0	26.7918
TRINITY_DN12801_c0_g1::TRINITY_DN12801_c0_g1_i1::g.35480::m.35480	0	0	0	0	0	0	0	0	0	0	0	0	0	0	0	0	0	0	0	0	9.2283	0	0	0	0	0	0	0	0	0	7.9847	7.9266	8.7748	0	0	0	0	0	0	8.7971	0	0	0	0	0	0	0	0	33.9367
TRINITY_DN12804_c0_g1::TRINITY_DN12804_c0_g1_i1::g.35488::m.35488	9.3482	0	0	0	0	0	0	10.0277	0	0	0	0	0	0	0	0	0	0	0	0	0	0	0	0	0	0	0	0	0	0	0	0	0	0	0	0	10.0127	0	0	0	0	0	0	0	0	9.8688	0	0	29.9092
TRINITY_DN12820_c0_g1::TRINITY_DN12820_c0_g1_i1::g.35493::m.35493	0	16.4824	0	0	8.0453	0	8.2717	0	0	0	0	0	0	0	0	0	7.7575	0	8.0653	0	0	9.0496	0	0	0	7.8652	0	0	0	0	0	0	0	8.4053	0	0	0	8.4568	0	0	15.9663	0	0	0	8.1981	0	0	0	42.0215
TRINITY_DN13205_c0_g1::TRINITY_DN13205_c0_g1_i1::g.39808::m.39808	7.5505	7.734	7.3125	0	7.5503	7.7701	7.7627	8.0993	14.8359	0	7.2364	7.3	7.1598	7.3205	7.1629	7.3721	7.2801	7.3582	7.5689	7.5607	8.4474	0	7.3873	0	7.3409	7.3812	0	0	7.956	7.9295	0	0	8.0324	0	7.9542	7.8821	8.0871	7.9363	0	0	7.4919	7.5117	15.2776	7.5482	7.6936	15.942	7.1862	7.4412	138.817
TRINITY_DN13214_c0_g1::TRINITY_DN13214_c0_g1_i1::g.39820::m.39820	0	0	0	0	0	0	0	0	0	0	0	0	0	0	0	0	0	0	0	0	0	0	0	0	0	0	0	0	6.12	6.0996	0	0	0	0	0	0	0	6.1049	0	6.1944	0	0	0	0	5.9182	0	0	0	30.4371
TRINITY_DN13264_c0_g1::TRINITY_DN13264_c0_g1_i1::g.39810::m.39810	0	0	8.1951	8.3933	0	0	8.6996	9.0768	0	8.1655	0	0	0	0	0	0	0	0	0	0	0	0	0	0	0	0	0	0	0	0	0	0	0	0	0	0	0	0	0	0	0	0	8.5607	16.9183	0	8.933	8.0535	8.3393	43.1022
TRINITY_DN13310_c0_g1::TRINITY_DN13310_c0_g1_i2::g.25020::m.25020	0	0	0	6.3222	0	0	13.1059	0	0	0	0	0	0	0	6.0466	0	0	6.2114	0	6.3824	0	0	6.236	0	6.1969	0	0	0	0	0	0	0	0	0	0	6.6537	0	0	6.5464	0	0	6.341	0	6.3718	0	0	6.0663	0	31.7652
TRINITY_DN13395_c0_g1::TRINITY_DN13395_c0_g1_i1::g.25014::m.25014	18.1771	18.619	17.6043	18.03	18.1765	18.7058	9.344	19.4983	17.858	17.5408	26.1315	17.574	17.2365	17.6235	17.2441	26.6214	17.5262	17.7141	9.1108	9.1009	40.6728	20.4453	17.7843	17.9655	8.8363	0	9.103	18.435	9.5767	9.5448	26.3939	17.4678	38.6743	37.9796	19.1491	9.4877	19.4691	28.659	37.3387	29.0795	27.0539	27.1256	18.3897	27.2573	27.7825	28.7841	17.3001	17.914	492.8439
TRINITY_DN13399_c0_g1::TRINITY_DN13399_c0_g1_i1::g.25021::m.25021	0	5.0524	0	4.8926	0	10.1519	0	0	0	0	0	0	0	0	0	0	0	0	0	0	0	5.548	0	0	0	4.8219	0	0	5.1974	5.1801	0	0	0	0	0	0	0	0	0	0	0	4.9071	0	0	5.026	0	0	0	31.1034
TRINITY_DN1347_c0_g1::TRINITY_DN1347_c0_g1_i1::g.36367::m.36367	0	0	0	0	0	0	0	0	0	0	0	0	0	0	0	6.3468	0	0	0	0	0	0	0	0	0	0	6.5108	0	0	0	0	0	0	0	0	0	0	0	0	0	0	0	0	0	0	0	0	0	6.3468
TRINITY_DN13490_c0_g1::TRINITY_DN13490_c0_g1_i1::g.9122::m.9122	4.63	0	4.4841	4.5926	4.6299	9.5294	4.7602	0	4.5487	4.4679	0	4.4764	4.3904	4.489	8.7847	0	8.9284	0	9.2827	4.6363	5.18	5.2078	9.0599	4.5761	4.5015	4.5262	4.6374	4.6957	9.7574	9.7249	4.482	4.4493	4.9255	9.674	4.8776	0	4.9591	4.8666	4.7554	4.938	9.1881	4.6062	4.6842	13.8858	9.4356	0	4.4066	4.563	117.8854
TRINITY_DN13499_c0_g1::TRINITY_DN13499_c0_g1_i1::g.9146::m.9146	0	3.9428	0	0	3.8491	0	3.9575	4.1291	7.5634	0	0	3.7215	3.6501	7.4641	7.3034	3.7583	0	3.7512	0	0	0	4.3296	0	7.6089	0	0	0	0	0	0	0	3.6991	0	0	0	0	0	0	3.9535	0	0	0	7.7886	0	0	4.0636	3.6636	3.7936	65.2235
TRINITY_DN13504_c0_g1::TRINITY_DN13504_c0_g1_i1::g.9232::m.9232	27.7801	18.9703	17.9364	9.1851	9.2597	9.5294	9.5203	9.9331	18.1949	17.8717	0	8.9528	17.5617	17.956	8.7847	9.0412	8.9284	9.0242	9.2827	9.2726	10.3601	10.4155	9.0599	9.1522	18.006	9.0524	9.2748	9.3914	19.5147	9.7249	8.964	17.7974	9.851	9.674	19.5104	19.3335	19.8364	19.4665	9.5108	19.7521	9.1881	9.2125	9.3683	18.5144	9.4356	9.7757	8.8133	9.126	283.2313
TRINITY_DN13520_c0_g1::TRINITY_DN13520_c0_g1_i1::g.9234::m.9234	0	0	0	0	0	0	0	0	0	0	0	4.698	4.6078	0	0	0	0	0	0	0	0	0	0	4.8027	0	0	0	0	0	0	4.7039	0	0	0	0	0	0	0	4.9908	0	0	0	0	0	0	0	0	0	19.1052
TRINITY_DN13545_c0_g1::TRINITY_DN13545_c0_g1_i1::g.9217::m.9217	4.2309	0	0	2.0983	0	0	2.1749	0	0	0	0	0	0	0	0	2.0655	0	0	0	0	2.3667	0	0	0	0	2.068	0	0	0	0	0	0	0	2.21	0	0	0	0	0	0	2.099	0	0	0	0	0	0	0	6.6071
TRINITY_DN13572_c0_g1::TRINITY_DN13572_c0_g1_i1::g.9230::m.9230	0	0	0	0	0	0	0	0	0	5.7756	0	5.7866	5.6754	5.8029	0	0	0	0	0	0	0	0	0	0	0	0	0	0	0	0	0	0	0	0	0	0	0	0	0	0	0	0	0	5.9833	0	0	0	11.797	23.2753
TRINITY_DN13582_c0_g1::TRINITY_DN13582_c0_g1_i1::g.9242::m.9242	7.2174	14.7856	6.9899	7.159	7.2172	7.4273	7.4202	7.742	7.0907	6.9647	6.9172	6.9779	13.6878	6.9976	13.6939	7.0468	6.9589	21.1007	14.47	14.4543	8.0748	8.118	7.0614	7.1334	14.034	7.0555	7.2289	7.3198	15.21	7.5797	6.9866	20.8072	15.356	7.5401	15.2066	7.5344	7.7304	7.5862	14.8257	7.6975	7.1613	7.1803	7.3018	7.2152	14.7084	7.6193	6.8692	7.1129	219.2921
TRINITY_DN1359_c0_g1::TRINITY_DN1359_c0_g1_i1::g.36377::m.36377	0	0	0	0	0	4.8331	0	0	0	0	0	0	0	0	0	0	0	0	0	0	0	0	0	0	0	0	4.704	0	0	0	0	0	0	0	0	0	0	0	0	0	0	4.6723	0	0	0	0	0	0	4.8331
TRINITY_DN13615_c0_g1::TRINITY_DN13615_c0_g1_i1::g.34729::m.34729	0	10.8694	0	0	0	0	0	0	0	0	0	0	0	0	0	0	0	0	0	0	0	0	0	0	0	0	0	0	0	0	0	0	0	0	0	0	0	0	0	0	0	0	0	0	0	0	0	0	0
TRINITY_DN13616_c0_g1::TRINITY_DN13616_c0_g1_i1::g.34697::m.34697	10.6692	7.2857	6.8886	7.0552	7.1126	7.3197	7.3127	11.4447	6.9879	6.8638	6.8169	6.8768	3.3724	6.8962	6.7477	6.9447	6.8581	6.9316	7.1302	10.6836	3.9789	8.0003	6.9591	7.03	10.373	6.9533	7.1241	10.8205	7.4948	7.4699	6.8854	6.8352	7.5667	7.4308	7.4931	7.4252	7.6183	7.4763	7.3054	7.5859	7.0575	3.5381	10.7939	7.1106	7.2476	7.5089	6.7696	7.0098	163.367
TRINITY_DN13623_c0_g1::TRINITY_DN13623_c0_g1_i1::g.34726::m.34726	0	0	0	0	0	0	0	0	0	0	0	0	0	0	0	0	0	0	0	0	0	0	0	0	0	0	0	0	0	0	0	0	0	0	0	0	0	3.2962	0	0	3.1116	0	0	0	0	0	0	0	3.2962
TRINITY_DN13646_c0_g1::TRINITY_DN13646_c0_g1_i1::g.34698::m.34698	0	0	0	0	0	0	0	0	0	0	6.7195	0	0	0	0	0	0	0	0	0	0	0	6.8596	0	0	0	0	0	0	0	0	0	7.4586	0	7.3861	0	0	0	0	0	0	0	0	0	0	0	6.6729	0	6.6729
TRINITY_DN13672_c0_g1::TRINITY_DN13672_c0_g1_i1::g.34707::m.34707	2.5899	0	0	0	0	2.6652	0	0	0	0	0	0	0	0	0	2.5287	0	0	0	0	0	0	2.5339	0	0	0	0	0	0	0	0	0	0	0	0	0	0	0	0	0	0	2.5766	2.6202	0	0	0	0	0	5.1939
TRINITY_DN13694_c0_g1::TRINITY_DN13694_c0_g1_i1::g.34715::m.34715	0	0	0	0	0	0	0	0	0	0	0	0	0	0	0	2.5625	0	0	0	0	2.9363	2.952	2.5678	0	0	0	0	0	0	0	0	0	0	0	0	0	0	2.7586	0	2.7991	0	0	0	0	0	0	2.4979	0	16.5064
TRINITY_DN13776_c0_g1::TRINITY_DN13776_c0_g1_i1::g.19020::m.19020	0	0	0	0	0	0	0	0	0	0	0	0	0	0	0	0	0	0	0	4.4076	0	0	4.3065	0	0	0	0	0	0	0	0	0	0	4.5984	0	0	4.7145	0	0	0	0	0	0	0	0	0	0	0	4.7145
TRINITY_DN1378_c0_g2::TRINITY_DN1378_c0_g2_i1::g.36379::m.36379	7.4644	11.4687	7.2291	11.106	3.7321	15.3629	3.8371	4.0035	3.6667	3.6015	3.5769	3.6083	3.5391	7.237	0	3.644	0	0	3.7413	3.7372	0	4.1979	3.6515	3.6887	3.6286	3.6485	0	0	7.8652	3.9195	0	3.5865	3.9704	3.899	3.9318	0	0	0	0	3.9805	11.1096	3.713	15.1033	7.4621	11.4088	3.94	3.5521	7.3563	94.8512
TRINITY_DN13846_c0_g1::TRINITY_DN13846_c0_g1_i1::g.4218::m.4218	0	0	0	0	0	5.5197	0	0	0	0	5.1406	5.1858	0	0	0	5.237	0	0	0	5.371	6.0009	0	0	0	0	0	0	0	0	0	0	0	0	0	0	0	0	0	0	0	0	0	0	0	0	0	0	0	16.7576
TRINITY_DN13848_c0_g1::TRINITY_DN13848_c0_g1_i1::g.4232::m.4232	0	0	0	0	0	2.7599	0	0	0	0	0	0	0	0	0	0	0	2.6136	0	0	0	0	0	0	0	0	0	0	2.8259	0	0	2.5772	0	5.6035	0	2.7997	0	0	0	2.8603	0	0	0	0	2.7327	0	0	0	13.756
TRINITY_DN13943_c0_g1::TRINITY_DN13943_c0_g1_i1::g.4295::m.4295	4.2863	0	4.1512	4.2516	4.2862	4.411	4.4068	4.5979	0	4.1362	4.108	0	4.0645	4.1558	4.0663	4.185	4.1328	4.1771	0	0	4.7955	4.8212	4.1937	4.2364	0	0	0	4.3471	0	0	0	4.119	4.5599	4.4779	0	0	4.591	4.5053	4.4024	4.5714	4.253	0	0	8.57	0	4.525	0	4.2243	78.965
TRINITY_DN13959_c0_g1::TRINITY_DN13959_c0_g1_i1::g.4294::m.4294	5.7068	0	0	0	0	0	0	0	5.6066	0	0	0	0	5.533	5.4139	5.5719	0	5.5614	5.7207	5.7145	6.3847	6.4189	0	0	5.5483	5.5788	5.7159	0	0	0	0	0	6.071	0	6.0119	0	6.1124	0	5.8613	0	0	0	5.7735	0	5.8149	0	0	11.2483	58.3593
TRINITY_DN13980_c0_g1::TRINITY_DN13980_c0_g1_i1::g.4289::m.4289	17.3728	8.8976	16.8253	25.8484	8.6861	17.8781	8.9305	9.3178	34.1356	8.3823	16.6501	16.7964	8.2369	16.8437	8.2406	25.4434	16.7507	16.9303	8.7076	8.6982	9.7183	0	8.4987	17.1706	16.8905	16.9832	0	0	9.1529	18.245	16.8174	16.6949	18.4815	18.1495	18.3018	18.1358	18.6076	18.2606	17.8433	9.2643	17.2379	17.2836	17.576	17.3675	17.7021	9.1702	16.5347	17.1213	315.8803
TRINITY_DN1399_c0_g1::TRINITY_DN1399_c0_g1_i1::g.36369::m.36369	0	0	5.3108	0	0	0	0	0	0	0	0	0	0	0	0	0	0	0	5.497	0	0	6.1679	5.3651	0	5.3314	0	0	0	0	0	0	0	0	0	0	0	0	0	5.6321	0	0	0	0	5.4819	0	0	0	0	11.8
TRINITY_DN14055_c0_g1::TRINITY_DN14055_c0_g1_i1::g.39305::m.39305	5.7068	0	0	0	0	0	0	0	0	0	5.4694	0	0	0	0	0	0	5.5614	0	0	6.3847	6.4189	0	0	0	0	0	0	0	0	0	0	0	0	6.0119	0	0	0	0	0	0	0	0	0	0	0	5.4314	0	18.235
TRINITY_DN14130_c0_g1::TRINITY_DN14130_c0_g1_i1::g.24685::m.24685	0	0	0	0	4.1241	0	0	0	0	0	0	0	0	0	0	0	0	0	0	0	0	4.6389	0	0	0	0	0	0	0	0	0	3.9633	0	4.3086	0	0	0	0	8.4718	8.7971	0	0	4.1724	0	0	4.3539	0	0	34.3491
TRINITY_DN14145_c0_g1::TRINITY_DN14145_c0_g1_i1::g.24681::m.24681	4.9826	5.1037	4.8255	4.9422	0	0	0	0	4.8951	0	0	4.8172	0	4.8308	4.7268	4.8648	0	4.8557	4.9947	4.9893	0	0	9.7497	4.9246	4.8442	4.8708	0	10.1065	0	0	4.8233	4.7881	5.3005	5.2053	5.249	5.2014	5.3367	0	0	5.314	4.9439	4.957	5.0408	4.981	5.077	0	4.7422	4.9104	54.3387
TRINITY_DN14147_c0_g1::TRINITY_DN14147_c0_g1_i1::g.24687::m.24687	6.6773	13.6792	6.4669	0	0	0	0	7.1626	0	6.4435	6.3995	6.4557	6.3318	6.4739	12.6691	13.039	12.8764	6.5072	0	0	0	7.5105	6.533	0	0	6.5276	0	6.772	0	0	6.4638	12.8335	7.1034	0	7.0344	0	0	7.0185	0	7.1215	6.6255	0	6.7554	6.6753	6.8039	0	0	6.5806	100.0087
TRINITY_DN14184_c0_g1::TRINITY_DN14184_c0_g1_i1::g.24688::m.24688	0	7.2857	6.8886	0	0	7.3197	0	7.6298	0	0	0	13.7536	0	6.8962	0	0	0	6.9316	14.2603	14.2448	0	0	0	0	0	6.9533	0	7.2137	0	0	0	6.8352	0	7.4308	0	7.4252	0	7.4763	0	0	0	7.0762	0	7.1106	0	7.5089	0	0	43.6661
TRINITY_DN14329_c0_g1::TRINITY_DN14329_c0_g1_i1::g.8779::m.8779	0	0	7.3125	0	0	7.7701	7.7627	0	0	0	0	0	14.3195	7.3205	0	7.3721	0	0	0	0	0	0	0	0	0	0	0	0	0	0	0	0	0	0	0	0	0	0	15.5099	0	0	0	0	0	0	0	0	0	60.0548
TRINITY_DN14433_c0_g1::TRINITY_DN14433_c0_g1_i1::g.34297::m.34297	0	0	9.3199	0	0	0	0	0	0	0	0	0	0	0	0	9.3958	0	0	0	0	0	0	0	0	0	0	0	0	0	0	9.3155	0	0	0	0	0	0	0	0	0	0	0	0	0	0	0	0	0	18.7113
TRINITY_DN1456_c0_g1::TRINITY_DN1456_c0_g1_i1::g.19999::m.19999	7.0616	0	0	0	0	0	0	0	0	0	0	0	0	0	6.6992	0	0	0	0	0	0	7.9428	13.818	0	0	0	14.1457	0	0	0	0	0	0	0	0	0	0	7.4225	0	0	0	0	0	0	0	0	0	0	22.0645
TRINITY_DN14638_c0_g1::TRINITY_DN14638_c0_g1_i1::g.3764::m.3764	0	6.4866	6.1331	0	0	0	0	6.793	0	0	0	0	12.0099	0	0	0	0	6.1714	0	0	0	0	0	0	0	0	0	0	0	0	0	6.0855	13.4736	0	6.6713	0	0	0	0	0	6.2835	6.3001	0	0	6.4527	0	0	0	31.3411
TRINITY_DN14668_c0_g1::TRINITY_DN14668_c0_g1_i1::g.3766::m.3766	0	0	0	0	0	0	0	0	0	0	0	0	0	0	0	0	8.4501	0	0	0	0	0	0	8.6619	0	0	8.7779	0	9.2346	0	0	0	0	0	0	0	0	0	0	0	0	0	8.8664	0	0	0	0	0	17.8965
TRINITY_DN14902_c0_g1::TRINITY_DN14902_c0_g1_i1::g.13532::m.13532	0	0	0	0	0	0	0	7.8575	0	7.0687	0	0	0	0	0	0	14.1256	14.2771	7.343	29.3401	0	0	0	0	21.3653	21.4825	14.6735	22.2871	0	0	0	0	0	0	0	0	0	0	0	0	0	0	0	0	0	0	0	0	7.8575
TRINITY_DN14947_c0_g1::TRINITY_DN14947_c0_g1_i1::g.13535::m.13535	0	0	0	0	0	0	0	0	0	0	0	3.6641	0	0	3.5953	3.7003	0	0	0	0	0	0	0	0	0	0	0	0	0	0	0	0	0	0	0	0	0	3.9835	3.8924	4.0419	0	0	0	0	0	0	0	0	19.2134
TRINITY_DN14962_c0_g1::TRINITY_DN14962_c0_g1_i1::g.13533::m.13533	0	0	0	6.2014	6.2518	6.4338	0	0	0	0	0	0	0	0	0	0	0	0	0	6.2605	0	0	0	0	0	0	0	0	0	0	0	0	0	0	0	0	0	6.5715	0	6.6679	0	0	6.3251	0	0	0	0	0	25.925
TRINITY_DN1497_c0_g1::TRINITY_DN1497_c0_g1_i1::g.20005::m.20005	37.0401	28.4554	26.9046	18.3702	9.2597	19.0588	47.6015	9.9331	27.2924	26.8076	35.4994	35.8111	26.3426	17.956	17.5695	36.1649	26.7853	27.0725	37.1306	37.0903	41.4403	10.4155	27.1797	27.4567	18.006	9.0524	27.8243	18.7828	19.5147	29.1747	53.7838	26.696	29.553	19.3481	39.0208	29.0002	29.7546	29.1997	38.0432	29.6281	27.5644	36.8498	18.7366	27.7716	28.3067	39.1029	17.6266	27.378	631.4076
TRINITY_DN15103_c0_g1::TRINITY_DN15103_c0_g1_i1::g.8330::m.8330	19.2463	19.7142	13.9799	4.7727	19.2457	14.8546	14.8405	5.1613	4.7271	0	13.8343	9.3039	4.5626	0	13.6939	9.3958	13.9179	9.3781	9.6467	9.6362	10.7663	16.236	14.1228	4.7556	4.678	4.7037	4.8192	14.6396	5.07	0	4.6577	4.6238	5.1187	5.0267	10.1378	5.0229	5.1536	5.0575	14.8257	15.395	14.3227	4.7869	14.6036	9.6202	24.514	10.1591	4.5795	4.7419	212.2901
TRINITY_DN15114_c0_g1::TRINITY_DN15114_c0_g1_i1::g.8334::m.8334	0	0	0	5.9367	0	0	0	0	0	0	0	0	0	0	5.6779	5.8437	0	0	0	0	0	0	0	0	5.819	0	0	0	6.3066	0	0	0	0	0	0	6.248	0	0	0	0	0	0	0	0	0	0	0	0	17.8282
TRINITY_DN15142_c0_g1::TRINITY_DN15142_c0_g1_i1::g.8326::m.8326	38.4927	29.5713	37.2796	38.1813	28.8686	39.6123	19.7873	30.9679	37.8169	65.004	36.8915	27.9116	45.626	37.3204	27.3877	28.1873	46.3929	37.5123	67.5268	67.4534	21.5327	43.296	47.076	28.5334	46.7802	37.6295	28.9155	19.5194	60.84	40.4251	27.9465	36.9906	30.7119	30.1602	20.2755	20.0916	20.6143	20.2299	19.7675	20.5267	0	0	0	0	0	0	9.1589	0	607.6191
TRINITY_DN15143_c0_g1::TRINITY_DN15143_c0_g1_i1::g.8329::m.8329	15.705	0	7.605	7.789	7.8523	0	0	8.4233	0	0	7.5259	0	0	7.6134	0	0	0	0	0	0	0	0	7.6828	15.5222	0	0	0	0	0	0	7.6014	0	8.3536	0	0	16.3948	8.4106	8.2538	8.0652	8.3749	0	0	15.8887	7.8501	0	0	0	0	80.1171
TRINITY_DN15144_c0_g1::TRINITY_DN15144_c0_g1_i1::g.8328::m.8328	0	0	0	0	0	0	0	0	0	0	0	0	0	8.065	0	0	8.0205	0	0	0	0	0	0	0	0	0	0	0	0	0	0	0	0	0	0	0	0	0	8.5436	0	0	0	0	0	0	0	0	0	16.6086
TRINITY_DN15268_c0_g2::TRINITY_DN15268_c0_g2_i1::g.33919::m.33919	0	0	0	0	0	0	0	0	9.7407	0	0	9.5858	0	9.6128	9.4059	0	0	9.6623	0	0	0	0	0	0	0	0	0	10.0555	0	10.4125	0	0	0	0	0	0	0	10.4215	0	0	0	9.8638	0	9.9117	0	0	0	0	39.8527
TRINITY_DN15299_c0_g1::TRINITY_DN15299_c0_g1_i1::g.33931::m.33931	3.9739	4.0705	0	3.9418	0	0	0	0	0	0	0	0	0	0	0	0	3.8316	0	0	0	0	0	0	0	0	0	0	0	0	0	0	0	0	0	0	0	0	4.177	0	0	0	0	0	3.9727	0	4.1953	0	0	8.3723
TRINITY_DN15418_c0_g1::TRINITY_DN15418_c0_g1_i1::g.3200::m.3200	0	0	4.8012	0	0	0	0	5.3177	0	4.7838	9.5024	0	0	0	4.7029	0	4.7799	4.8311	4.9695	0	11.0926	5.576	9.7005	0	4.8198	0	4.9653	5.0277	0	0	0	0	0	0	0	0	5.3097	10.4215	5.0916	0	0	0	0	0	0	0	0	0	47.512
TRINITY_DN15478_c0_g1::TRINITY_DN15478_c0_g1_i1::g.3201::m.3201	0	0	0	0	0	0	0	0	0	0	0	0	0	0	0	0	3.6683	0	0	3.8097	0	0	3.7223	3.7602	0	0	0	0	0	0	0	0	0	0	4.008	3.9716	0	0	3.9075	0	7.5499	0	0	0	0	0	0	0	7.6677
TRINITY_DN15487_c0_g1::TRINITY_DN15487_c0_g1_i1::g.3215::m.3215	0	0	0	0	0	0	0	0	0	0	0	0	0	0	0	0	0	0	5.9275	0	0	0	0	0	0	0	0	0	0	0	0	0	0	0	0	0	6.3333	0	0	0	0	0	0	0	0	0	0	0	6.3333
TRINITY_DN1557_c0_g1::TRINITY_DN1557_c0_g1_i1::g.30036::m.30036	13.1931	8.1083	7.6664	13.0863	18.4697	8.1461	10.8511	16.9824	15.5537	10.185	12.6443	10.2042	10.0083	7.6748	15.0191	12.8813	15.2648	15.4284	13.2253	18.4953	17.7124	8.9036	15.4895	13.0395	12.8268	10.3178	10.5713	10.7042	16.6819	8.3132	12.7712	12.6782	11.228	13.7829	19.458	16.527	22.6092	13.8673	16.2604	8.4424	13.0906	13.1253	16.0168	7.9134	13.4432	11.1422	10.0452	13.0021	298.9448
TRINITY_DN15577_c0_g1::TRINITY_DN15577_c0_g1_i1::g.3298::m.3298	0	8.1083	7.6664	7.8518	7.9156	0	0	0	0	0	7.5866	0	0	0	0	0	0	0	0	7.9266	0	0	0	0	0	15.4767	0	0	0	0	7.6627	0	0	0	0	0	0	0	0	0	15.7087	7.8752	8.0084	7.9134	0	0	7.5339	0	23.1122
TRINITY_DN15618_c0_g1::TRINITY_DN15618_c0_g1_i1::g.28888::m.28888	6.6322	6.7934	12.8464	13.1571	6.632	6.8251	6.8186	7.1142	19.5473	19.2	12.7126	12.8243	6.289	12.8604	12.5835	12.9509	6.3947	19.3898	13.2968	19.9235	14.8401	14.9196	12.9777	19.6649	19.3442	19.4504	13.2855	20.1788	20.9651	20.8954	12.8403	19.1201	14.1109	20.7861	20.9605	20.7704	28.4143	27.8844	20.4354	14.1468	13.1614	13.1962	6.7097	6.6302	13.5158	14.0031	6.3122	6.5362	326.5674
TRINITY_DN15722_c0_g1::TRINITY_DN15722_c0_g1_i1::g.12938::m.12938	3.432	3.5155	3.3239	3.4043	0	7.0637	0	3.6815	0	0	0	3.3182	6.5089	3.3275	3.2559	3.3509	0	0	0	0	0	0	0	0	0	0	0	0	0	0	3.3223	3.2981	0	0	0	3.5828	3.676	3.6074	7.05	3.6604	3.4054	3.4144	0	0	0	3.6232	6.5329	0	61.9587
TRINITY_DN1574_c0_g1::TRINITY_DN1574_c0_g1_i1::g.30025::m.30025	28.7007	23.5187	11.1185	22.7748	22.9598	5.9071	47.2118	18.4721	28.1968	33.2351	27.5068	22.1987	38.1017	11.1306	49.0096	28.0225	71.9497	61.5333	46.0333	57.4791	44.9542	58.1078	56.1608	51.0598	61.3887	72.9484	51.7435	52.3942	42.3389	30.1415	44.4529	27.5807	61.0647	41.9774	54.4238	41.9457	49.185	48.2678	53.0602	36.7319	34.1734	28.5532	40.6509	11.4768	11.6979	6.0598	16.3896	0	740.8432
TRINITY_DN15740_c0_g1::TRINITY_DN15740_c0_g1_i1::g.12941::m.12941	37.3421	10.9285	25.8323	15.8743	21.3377	32.9385	16.4536	11.4447	10.4819	10.2957	10.2254	10.3152	5.0585	5.1721	10.1215	10.4171	10.2871	5.1987	0	10.6836	29.8415	18.0008	10.4386	5.2725	5.1865	5.215	10.6862	10.8205	5.6211	5.6024	5.164	5.1264	11.3501	22.2924	22.4794	11.1378	17.1412	11.2144	5.479	17.0684	10.5863	15.9215	21.5879	42.6636	27.1786	28.1584	5.0772	5.2574	304.147
TRINITY_DN15822_c0_g1::TRINITY_DN15822_c0_g1_i1::g.38485::m.38485	0	0	0	0	0	0	0	0	0	0	0	0	0	0	0	0	0	0	4.4523	0	0	0	0	0	0	0	0	4.5045	0	0	0	4.2681	0	4.64	0	0	0	4.6684	0	0	0	0	0	0	0	0	0	0	8.9365
TRINITY_DN15849_c0_g1::TRINITY_DN15849_c0_g1_i1::g.38492::m.38492	16.1796	16.5729	10.4465	16.0487	10.7861	16.6502	11.0896	23.1409	10.5971	15.6132	20.6755	20.857	20.4565	15.6869	20.4655	26.3288	20.8003	26.2792	10.8128	10.801	24.1355	18.1986	10.5533	21.3217	20.974	15.8168	16.2054	21.8789	11.3657	5.664	10.4415	15.5482	11.4748	11.2687	17.0448	22.5203	11.5531	17.0064	11.0785	11.504	16.054	21.462	10.9126	10.7831	16.4863	17.0807	15.399	21.2606	372.6483
TRINITY_DN15861_c0_g1::TRINITY_DN15861_c0_g1_i1::g.38494::m.38494	6.5438	6.7028	6.3375	19.4724	13.0871	6.7341	13.4554	7.0194	6.4289	12.6293	0	12.6533	6.2051	6.3445	12.4158	6.3891	6.3094	6.3771	6.5597	13.1052	7.3211	7.3603	19.207	6.4676	6.3621	6.397	0	13.2732	20.6856	6.8723	12.6691	12.5768	13.9227	13.6726	20.681	6.8312	21.0266	20.6345	20.1629	13.9581	0	6.5101	6.6203	6.5417	0	6.9082	12.4561	12.8981	253.6478
TRINITY_DN15897_c0_g1::TRINITY_DN15897_c0_g1_i1::g.38481::m.38481	17.2204	8.8195	0	0	0	0	0	0	8.4591	8.3088	16.5041	8.3245	0	0	0	0	8.3019	16.7818	8.6312	17.2437	9.633	0	0	0	16.7424	16.8343	8.6239	17.4647	0	0	0	0	9.1597	8.9952	9.0706	8.9884	0	0	0	0	0	0	0	0	0	0	0	0	9.633
TRINITY_DN15949_c0_g1::TRINITY_DN15949_c0_g1_i1::g.38573::m.38573	0	0	4.7295	4.8439	0	5.0254	0	0	4.7977	4.7124	4.6803	4.7214	4.6307	4.7347	0	0	0	0	0	0	5.4635	5.4928	0	0	4.7478	0	0	9.9054	5.1457	10.2571	0	4.6928	0	0	5.1445	5.0979	0	0	0	5.2083	0	0	0	4.8819	0	5.1554	9.2956	4.8127	69.9147
TRINITY_DN15954_c0_g1::TRINITY_DN15954_c0_g1_i1::g.38567::m.38567	0	0	0	0	0	0	0	3.9883	3.6528	0	0	0	0	0	0	0	0	0	0	0	0	4.182	0	0	0	0	0	3.7708	0	0	0	0	0	0	0	0	0	0	0	0	0	0	0	0	0	0	0	0	8.1703
TRINITY_DN15956_c0_g2::TRINITY_DN15956_c0_g2_i1::g.38583::m.38583	0	0	0	0	0	0	0	4.1949	0	0	3.7479	3.7809	0	0	0	0	3.7706	0	3.9202	3.9159	0	0	3.8261	0	0	0	3.9168	3.9661	0	0	0	0	0	0	8.2395	0	0	0	0	0	3.8802	0	3.9563	0	0	0	0	0	4.1949
TRINITY_DN15979_c0_g1::TRINITY_DN15979_c0_g1_i1::g.38576::m.38576	0	0	0	5.9007	0	0	0	0	0	0	0	0	0	0	0	5.8083	0	0	0	5.9569	0	0	0	0	0	11.6309	0	6.0333	0	0	0	0	0	0	0	0	0	0	0	0	0	0	0	0	6.0616	0	0	0	11.8699
TRINITY_DN16003_c0_g1::TRINITY_DN16003_c0_g1_i1::g.33428::m.33428	0	0	0	0	0	0	0	0	0	0	0	0	0	0	0	0	0	0	0	5.0927	0	0	0	0	0	0	0	0	0	0	0	0	0	0	0	0	0	0	0	0	5.0463	0	0	0	0	0	0	0	0
TRINITY_DN16005_c0_g1::TRINITY_DN16005_c0_g1_i1::g.33432::m.33432	0	0	0	3.8483	0	0	0	0	0	0	0	0	0	0	0	3.788	0	0	0	0	0	0	0	0	0	0	0	0	0	4.0745	3.7557	0	0	0	0	0	0	0	0	0	0	0	0	0	0	0	0	0	11.6182
TRINITY_DN16046_c0_g1::TRINITY_DN16046_c0_g1_i1::g.33439::m.33439	7.9158	16.2165	7.6664	7.8518	0	8.1461	8.1383	16.9824	7.7769	15.2774	0	7.6532	7.5062	15.3495	7.5095	15.4576	15.2648	7.7142	7.9352	7.9266	8.8562	8.9036	7.7448	7.8237	15.3922	7.7383	7.9284	8.0281	8.341	16.6265	7.6627	15.2139	8.421	16.5395	8.3391	8.2635	8.4785	8.3204	16.2604	0	7.8544	15.7503	8.0084	15.8268	16.1318	8.3567	7.5339	7.8013	225.4002
TRINITY_DN16072_c0_g1::TRINITY_DN16072_c0_g1_i1::g.33433::m.33433	31.0621	12.7269	24.0666	6.1622	18.6367	6.3931	31.9352	13.328	24.4135	23.9798	35.724	24.0252	29.4548	6.0232	41.2549	36.3938	47.9198	60.542	43.5933	43.5459	48.653	41.9259	36.469	36.8406	48.3198	36.4387	80.8902	56.7051	26.1843	6.5243	48.1104	35.82	33.0445	32.4509	65.4463	38.9116	59.8858	39.1794	57.4259	46.3799	43.1493	18.5415	31.4254	31.0526	18.9906	6.5584	23.6508	12.245	691.794
TRINITY_DN16104_c0_g1::TRINITY_DN16104_c0_g1_i1::g.17614::m.17614	0	4.5289	4.2821	0	0	0	4.5457	9.4857	0	0	4.2375	0	8.3853	8.5736	4.1945	4.317	4.2631	0	4.4323	0	9.8934	4.9732	4.3259	0	0	0	0	0	4.6589	0	4.2801	4.2489	9.4073	0	0	9.2313	0	4.6474	9.0824	4.7156	0	0	4.4732	8.8402	0	4.6677	0	8.7149	99.3843
TRINITY_DN16118_c0_g1::TRINITY_DN16118_c0_g1_i1::g.17597::m.17597	0	0	5.5919	0	5.7737	0	5.9362	0	0	0	0	0	5.4751	5.5981	0	0	0	5.6268	0	0	6.4598	0	0	5.7067	0	0	0	0	0	0	0	0	0	0	0	6.0275	0	0	5.9303	0	0	0	0	0	0	0	0	0	40.8799
TRINITY_DN16123_c0_g1::TRINITY_DN16123_c0_g1_i1::g.17594::m.17594	13.4461	13.7729	21.7039	13.3373	17.9275	18.4496	18.432	14.4234	8.8067	17.3005	17.1823	17.3332	17.0004	17.3821	12.7559	17.5045	12.9646	13.1036	13.4789	13.4643	15.0434	15.1239	13.1555	13.2895	4.3576	13.1446	4.4892	13.6368	4.7227	9.4141	13.0162	12.9214	9.5361	14.0472	9.4434	18.7155	14.4018	14.1332	13.8102	14.3406	17.7889	17.836	13.6033	17.9226	9.134	18.9265	17.0632	13.2514	332.4675
TRINITY_DN16164_c0_g1::TRINITY_DN16164_c0_g1_i1::g.17603::m.17603	0	0	5.9414	0	0	6.3132	0	0	0	0	5.8796	5.9312	5.8173	5.9479	0	5.9898	0	5.9785	0	0	0	0	6.0022	6.0634	0	5.9972	0	6.2218	0	0	0	11.7907	0	0	0	0	0	6.4483	6.3009	13.0858	0	6.1033	0	0	0	0	0	0	67.7573
TRINITY_DN16179_c0_g1::TRINITY_DN16179_c0_g1_i1::g.17626::m.17626	0	0	0	0	0	0	0	0	0	0	0	0	0	0	0	0	0	0	0	0	0	0	0	0	0	0	0	0	0	0	0	0	0	0	0	0	5.0063	0	0	0	0	0	0	0	4.7627	0	0	0	9.769
TRINITY_DN16199_c0_g1::TRINITY_DN16199_c0_g1_i1::g.17624::m.17624	5.1661	5.2917	5.0033	5.1243	10.3319	5.3164	5.3113	5.5416	5.0754	4.9853	9.9025	4.9947	4.8988	5.0088	4.901	5.044	4.9811	5.0345	5.1787	5.1731	11.5596	11.6216	10.1089	5.106	15.0681	5.0503	5.1744	5.2394	10.8872	5.4255	10.0019	4.9645	5.4958	5.3971	5.4424	5.393	5.5333	10.8603	5.306	5.5098	5.126	5.1396	5.2265	5.1645	5.2641	5.4538	9.8338	5.0913	158.7725
TRINITY_DN16199_c0_g2::TRINITY_DN16199_c0_g2_i1::g.17625::m.17625	7.4928	0	7.2567	0	7.4926	7.7108	7.7034	8.0375	7.3613	14.4611	0	7.2442	7.1051	0	0	0	7.2245	7.302	7.5112	15.006	0	8.4278	0	7.4056	0	7.3248	7.5048	7.5992	7.8953	7.869	7.2533	0	0	7.8278	7.8935	7.8219	8.0254	15.7515	15.3915	7.9913	0	0	7.5805	0	7.6349	7.9101	7.1314	7.3844	154.1209
TRINITY_DN16228_c0_g1::TRINITY_DN16228_c0_g1_i1::g.2802::m.2802	0	0	0	6.2814	6.3325	6.5169	0	6.793	0	0	0	0	0	0	0	0	0	6.1714	0	0	7.0849	7.1229	0	6.2589	6.1569	0	0	0	0	0	0	0	0	0	0	0	0	0	0	0	6.2835	0	0	6.3307	0	0	0	0	40.1091
TRINITY_DN16232_c0_g1::TRINITY_DN16232_c0_g1_i1::g.2804::m.2804	0	0	0	0	0	0	0	0	0	0	0	0	0	0	0	0	12.6752	8.5407	4.3927	4.3879	0	0	0	0	12.781	4.2837	8.7779	4.4441	4.6173	0	0	0	0	0	0	4.5744	0	0	4.5006	0	0	0	0	0	0	4.626	0	0	13.7439
TRINITY_DN16251_c0_g1::TRINITY_DN16251_c0_g1_i1::g.2808::m.2808	2.7342	2.8006	0	5.4241	0	2.8137	5.622	0	0	2.6384	5.2409	5.2869	0	0	2.5938	0	5.2725	0	2.7408	5.4757	0	0	0	0	7.9748	0	2.7385	0	2.881	0	5.2935	2.6275	0	0	2.8804	0	2.9285	0	2.8082	0	8.1388	5.4402	0	5.4666	5.572	2.8864	2.6023	0	38.6289
TRINITY_DN16320_c0_g1::TRINITY_DN16320_c0_g1_i1::g.2924::m.2924	0	0	0	6.4908	0	6.7341	13.4554	14.0388	6.4289	6.3147	0	6.3266	0	12.6889	12.4158	12.7783	12.6189	12.7542	13.1195	13.1052	7.3211	7.3603	6.4023	0	6.3621	6.397	0	13.2732	0	13.7445	12.6691	0	0	6.8363	6.8937	0	7.0089	0	0	0	12.9859	6.5101	13.2406	6.5417	13.3356	13.8164	6.2281	32.2452	185.8405
TRINITY_DN16344_c0_g1::TRINITY_DN16344_c0_g1_i1::g.2927::m.2927	0	0	0	0	0	0	0	0	0	0	0	8.8691	0	0	0	0	0	0	0	0	0	0	8.9752	0	0	0	9.1881	0	0	0	0	0	0	0	0	0	0	0	0	0	0	0	0	0	0	0	0	0	0
TRINITY_DN16364_c0_g1::TRINITY_DN16364_c0_g1_i1::g.2921::m.2921	0	3.6964	3.495	0	0	0	0	3.871	3.5453	3.4824	3.4586	3.489	6.8439	3.4988	3.4235	3.5234	3.4795	3.5168	3.6175	3.6136	8.0748	4.059	3.5307	0	7.017	0	3.6144	3.6599	7.605	7.5797	6.9866	3.4679	0	3.77	0	0	3.8652	7.5862	3.7064	0	0	0	7.3018	3.6076	0	0	3.4346	0	77.526
TRINITY_DN16394_c0_g1::TRINITY_DN16394_c0_g1_i1::g.2930::m.2930	0	0	0	0	0	0	0	0	0	0	0	0	9.0366	0	9.0406	0	0	0	0	0	10.6618	0	0	9.4188	0	0	0	0	0	0	0	9.1579	10.1379	0	10.0393	0	0	0	0	0	0	9.4808	0	0	0	0	0	0	47.3157
TRINITY_DN16402_c0_g1::TRINITY_DN16402_c0_g1_i1::g.28458::m.28458	90.0517	83.0166	78.4924	71.4585	90.0489	74.1368	74.0662	67.618	61.9296	69.5193	77.6752	78.3574	85.3918	69.8473	93.9725	79.1314	69.4617	61.4307	72.2174	54.1042	70.5245	81.031	79.2949	62.3024	78.7967	61.6226	90.1951	63.9305	75.9104	47.2862	78.4553	69.2301	76.639	65.8545	75.8937	65.8047	77.1618	56.7922	73.9922	76.8338	80.4172	71.6713	81.9943	72.0193	82.583	85.5601	68.5657	70.9986	1711.4402
TRINITY_DN16416_c0_g1::TRINITY_DN16416_c0_g1_i1::g.28447::m.28447	5.1661	10.5834	10.0066	0	15.4979	0	5.3113	11.0833	0	0	4.9512	4.9947	4.8988	5.0088	9.8019	5.044	19.9245	10.0691	10.3575	0	17.3395	11.6216	5.0545	10.212	5.0227	10.1006	10.3487	5.2394	10.8872	0	5.001	9.9291	10.9916	10.7942	5.4424	10.786	11.0666	10.8603	5.306	11.0196	10.252	5.1396	10.4531	10.3291	10.5281	5.4538	0	0	175.8708
TRINITY_DN16470_c0_g1::TRINITY_DN16470_c0_g1_i1::g.28451::m.28451	0	3.5032	0	0	0	0	0	0	0	0	0	3.3066	0	0	0	0	0	0	0	0	0	0	0	0	0	3.3434	0	0	0	0	0	0	0	0	0	0	0	0	0	0	0	0	0	0	0	0	0	3.3706	3.3706
TRINITY_DN16520_c0_g1::TRINITY_DN16520_c0_g1_i1::g.12499::m.12499	22.0081	13.5259	12.7887	17.4641	13.2045	4.5297	9.0507	14.1647	21.6218	21.2377	8.4371	4.2556	8.3477	21.3379	20.8785	17.1905	21.2201	30.0266	17.6495	8.8152	14.7735	14.8527	12.9195	13.0512	21.3972	17.2117	22.0432	22.3204	18.5521	13.8678	12.7827	12.6896	9.3651	13.7953	13.911	18.3798	14.1434	9.2531	13.5625	4.6944	17.4698	13.1371	26.7186	22.0014	17.9403	18.5871	12.5678	8.6758	308.6982
TRINITY_DN16545_c0_g1::TRINITY_DN16545_c0_g1_i1::g.12509::m.12509	13.5388	0	6.5561	0	13.5384	0	13.9193	21.7843	19.9517	0	19.4634	19.6344	12.8382	6.5632	12.8439	19.8283	13.054	19.791	13.5719	6.7786	15.1471	15.2282	13.2462	20.0718	19.7445	19.8528	6.7802	6.8654	7.133	0	13.1059	13.0105	21.6043	14.1441	14.2628	14.1334	21.7516	7.1153	13.9054	21.6592	13.4337	13.4693	13.6971	13.5347	13.7955	14.2928	0	0	277.5319
TRINITY_DN16558_c0_g1::TRINITY_DN16558_c0_g1_i1::g.12503::m.12503	8.1121	24.9279	15.7129	24.1394	32.4474	8.348	16.6802	34.8069	15.9394	0	23.324	15.6859	7.6923	7.865	23.0872	23.7612	23.4648	31.6219	16.2638	8.1231	36.303	54.7462	23.8103	24.053	15.7738	15.8604	24.375	32.9087	8.5478	8.5193	23.5582	15.5911	25.8894	16.9496	25.6377	25.4051	26.066	34.1066	33.3271	25.9552	32.1964	16.1408	24.6209	24.3288	24.7976	25.6916	23.1622	23.984	543.0971
TRINITY_DN16592_c0_g1::TRINITY_DN16592_c0_g1_i1::g.12508::m.12508	0	0	0	0	6.8162	7.0147	0	0	6.6967	0	0	0	6.4637	0	0	0	0	0	0	0	0	0	0	0	0	0	0	0	0	0	0	0	0	0	0	0	0	0	0	0	0	0	0	0	0	0	0	0	20.2946
TRINITY_DN16593_c0_g1::TRINITY_DN16593_c0_g1_i1::g.12496::m.12496	4.4617	4.5701	4.321	4.4256	0	4.5914	0	4.7859	0	0	0	0	0	0	4.2326	0	0	4.348	0	8.9354	4.9917	0	0	0	0	0	0	0	0	0	0	0	0	0	0	4.6576	0	0	0	0	4.427	0	0	4.4603	0	4.7101	0	8.7941	32.1058
TRINITY_DN16610_c0_g1::TRINITY_DN16610_c0_g1_i1::g.38010::m.38010	0	5.7783	5.4634	11.1911	5.641	0	0	6.0512	5.5421	0	0	16.362	5.3493	21.8775	5.3516	16.5236	10.8783	0	5.655	5.6488	0	6.3451	5.5193	5.5755	10.9691	0	11.3003	11.4424	5.9441	5.9244	5.4608	10.8421	0	0	5.9428	5.8889	0	5.9294	17.3818	6.0164	16.7921	16.8366	11.4143	0	0	0	5.369	0	135.5828
TRINITY_DN16684_c0_g1::TRINITY_DN16684_c0_g1_i2::g.38023::m.38023	0	4.4292	0	0	0	0	0	0	0	0	0	0	0	0	0	0	0	0	0	0	0	0	0	4.2737	0	0	0	0	0	0	0	0	0	0	0	0	0	0	0	0	0	0	0	0	0	0	0	0	4.2737
TRINITY_DN16693_c0_g1::TRINITY_DN16693_c0_g1_i1::g.38002::m.38002	8.6864	0	0	0	0	0	8.9305	0	0	8.3823	0	0	0	0	0	0	0	0	8.7076	0	0	0	0	0	0	8.4916	0	0	0	9.1225	0	0	0	0	0	18.1358	9.3038	0	0	0	0	0	0	0	0	0	0	8.5607	35.9175
TRINITY_DN16751_c0_g1::TRINITY_DN16751_c0_g1_i1::g.38079::m.38079	10.7864	22.0972	5.2232	5.3496	10.7861	16.6502	11.0896	11.5704	10.5971	5.2044	10.3377	15.6428	10.2282	15.6869	40.9311	26.3288	26.0004	31.5351	10.8128	16.2015	18.1016	18.1986	10.5533	10.6608	15.7305	15.8168	16.2054	10.9394	17.0486	11.3279	20.8831	15.5482	22.9496	22.5373	17.0448	16.8902	11.5531	11.3376	16.6178	11.504	10.7027	10.731	21.8251	16.1747	10.9909	5.6936	5.133	5.3151	333.1852
TRINITY_DN16811_c0_g1::TRINITY_DN16811_c0_g1_i1::g.22608::m.22608	0	0	0	0	0	0	0	0	0	0	0	0	0	0	0	0	0	0	0	0	7.3211	0	0	0	0	0	0	0	6.8952	0	0	0	0	0	0	0	0	0	0	0	0	0	0	0	0	0	6.2281	0	20.4444
TRINITY_DN16830_c0_g1::TRINITY_DN16830_c0_g1_i1::g.22601::m.22601	0	5.0021	0	4.8439	0	0	0	0	0	0	0	0	0	0	0	4.768	0	4.759	0	0	0	5.4928	0	0	4.7478	0	0	0	0	0	4.7273	0	0	0	5.1445	0	0	0	5.0156	0	0	4.8583	0	0	0	0	0	0	20.0037
TRINITY_DN16838_c0_g1::TRINITY_DN16838_c0_g1_i1::g.22604::m.22604	0	0	0	6.4054	6.4575	0	0	0	0	0	0	0	0	0	0	0	0	6.2932	0	0	7.2248	0	0	0	0	6.3128	0	6.5493	0	6.7818	0	0	0	0	0	0	0	6.7877	0	0	0	0	0	0	0	0	0	0	27.2518
TRINITY_DN16842_c0_g1::TRINITY_DN16842_c0_g1_i1::g.22593::m.22593	0	0	0	0	0	0	0	0	0	0	2.9035	0	0	0	0	0	0	0	0	0	0	0	0	0	2.9454	0	0	0	0	0	0	2.9113	0	0	0	3.1626	0	0	0	0	0	0	0	0	0	0	0	0	2.9113
TRINITY_DN16864_c0_g1::TRINITY_DN16864_c0_g1_i1::g.22592::m.22592	22.3083	27.4206	21.6052	17.7022	26.7691	27.5486	27.5223	23.9297	26.3	21.5273	25.6564	17.2545	21.1539	12.9773	25.3959	21.7811	25.8113	21.7401	26.8353	17.8708	24.9583	20.0736	26.1914	30.868	21.689	21.808	26.8125	13.5749	28.2076	28.1138	25.914	21.4377	28.4783	18.6445	18.8009	13.9728	23.8938	18.7586	22.9124	14.2754	22.135	31.0711	22.5691	17.8411	27.2774	32.9709	21.232	17.5883	545.5597
TRINITY_DN16906_c0_g1::TRINITY_DN16906_c0_g1_i1::g.7452::m.7452	0	0	0	0	0	0	0	0	0	0	0	6.0446	0	0	0	0	0	0	0	0	0	0	0	0	0	0	0	6.3407	0	0	0	0	0	0	0	0	0	0	0	0	0	0	0	6.2501	0	0	0	0	0
TRINITY_DN16950_c0_g1::TRINITY_DN16950_c0_g1_i1::g.7450::m.7450	0	0	0	0	0	0	0	0	0	0	0	7.3	0	0	0	0	0	7.3582	0	0	0	0	0	0	0	0	0	0	0	0	7.3091	7.2558	8.0324	0	0	0	0	0	0	0	0	0	0	0	0	0	0	7.4412	22.0061
TRINITY_DN16958_c0_g1::TRINITY_DN16958_c0_g1_i1::g.7461::m.7461	0	0	0	0	0	0	0	0	4.267	0	4.1625	0	4.1185	0	0	4.2406	0	4.2326	0	0	4.8591	4.8852	4.2493	0	0	0	0	0	0	0	0	4.1737	0	0	0	0	9.3038	0	4.4608	0	0	4.3209	0	0	0	0	0	0	36.0417
TRINITY_DN17008_c0_g1::TRINITY_DN17008_c0_g1_i1::g.2090::m.2090	0	0	0	0	5.2488	0	0	0	0	0	0	0	0	5.0891	0	0	0	0	0	0	0	0	0	0	0	0	0	0	0	0	0	0	0	0	0	0	0	0	0	0	0	0	0	0	0	0	0	0	10.3379
TRINITY_DN17117_c0_g1::TRINITY_DN17117_c0_g1_i1::g.2387::m.2387	24.5391	25.1356	23.7658	18.2554	24.5383	18.9396	6.3072	19.742	12.0541	5.92	0	0	11.6346	5.9479	5.8199	0	5.9151	5.9785	12.2995	18.4292	13.7271	0	12.0044	6.0634	5.9645	5.9972	12.2891	6.2218	12.9285	32.2137	11.8773	5.8954	6.5263	6.4091	6.4628	6.4042	13.1416	6.4483	12.6018	0	18.2614	18.3098	18.6195	12.2658	18.7532	19.4293	17.5164	18.1379	281.6634
TRINITY_DN17352_c0_g1::TRINITY_DN17352_c0_g1_i1::g.11968::m.11968	0	5.156	0	0	0	0	0	0	9.8906	9.7149	9.6485	9.7333	0	0	0	0	33.9739	29.4327	20.1838	20.1619	5.6316	0	0	0	34.2575	39.3663	40.3334	25.5254	0	0	4.8727	0	10.7098	5.2587	15.9085	5.2547	0	0	5.17	5.3685	0	0	0	0	0	5.314	0	0	26.3568
TRINITY_DN17461_c0_g1::TRINITY_DN17461_c0_g1_i1::g.37227::m.37227	22.2241	22.7643	21.5237	18.3702	14.8156	15.247	15.2325	23.8394	18.1949	17.8717	7.0999	7.1622	17.5617	14.3648	14.0556	18.0824	14.2855	25.2677	18.5653	11.1271	4.144	16.6649	10.8719	7.3218	7.2024	14.4838	22.2595	11.2697	11.7088	7.7799	14.3424	14.2379	11.8212	11.6088	19.5104	11.6001	19.8364	15.5732	19.0216	11.8512	18.3763	14.7399	14.9893	18.5144	15.0969	11.7309	17.6266	21.9024	342.0379
TRINITY_DN17496_c0_g1::TRINITY_DN17496_c0_g1_i1::g.37228::m.37228	0	0	0	0	0	0	0	0	0	0	0	0	0	0	0	0	6.9589	0	0	0	0	0	0	0	0	7.0555	7.2289	7.3198	0	0	0	0	0	0	0	0	0	0	0	0	0	0	0	0	0	7.6193	0	0	7.6193
TRINITY_DN17676_c0_g1::TRINITY_DN17676_c0_g1_i1::g.21723::m.21723	0	0	0	0	0	0	0	0	0	3.3708	0	0	0	0	0	3.4106	0	0	0	0	3.9081	0	0	0	0	0	0	0	0	0	0	0	0	0	0	0	0	0	0	0	0	0	0	0	0	0	0	0	7.3187
TRINITY_DN17724_c0_g1::TRINITY_DN17724_c0_g1_i1::g.6691::m.6691	4.2863	8.781	4.1512	4.2516	4.2862	4.411	4.4068	4.5979	4.2111	8.2725	4.108	4.1441	4.0645	4.1558	4.0663	4.185	0	0	0	0	9.591	9.6423	8.3873	4.2364	0	0	0	0	4.5165	0	4.1493	8.2381	13.6796	4.4779	4.5155	4.4746	4.591	13.516	8.8048	9.1429	8.506	4.2643	4.3364	4.285	4.3676	4.525	0	4.2243	123.7187
TRINITY_DN17798_c0_g1::TRINITY_DN17798_c0_g1_i1::g.6686::m.6686	0	0	0	0	0	0	0	0	0	0	0	0	8.0937	0	0	0	0	0	0	8.5469	0	0	0	0	0	0	0	0	0	0	0	0	0	0	0	0	0	0	0	0	0	0	0	0	8.6971	0	0	0	16.7908
TRINITY_DN17823_c0_g1::TRINITY_DN17823_c0_g1_i1::g.32321::m.32321	0	0	9.2294	0	0	0	0	0	9.3624	0	0	9.2135	0	0	9.0406	0	0	0	0	0	0	0	0	0	0	0	0	0	10.0415	0	0	0	0	9.9558	0	0	10.2071	10.0167	0	0	0	0	0	9.5268	0	10.0605	0	0	49.3664
TRINITY_DN17840_c0_g1::TRINITY_DN17840_c0_g1_i1::g.32301::m.32301	0	0	2.8462	5.8301	2.9387	3.0243	3.0214	9.4573	0	11.3437	2.8166	2.8413	2.7867	0	0	5.7387	5.6672	0	2.946	5.8856	9.8638	3.3055	0	5.8092	2.8572	5.7458	5.887	5.961	0	6.1727	8.5346	0	3.1264	3.0702	3.096	9.2037	6.2954	9.267	3.0184	3.1343	5.832	8.7711	5.9464	11.7516	2.9945	6.205	8.3911	5.7925	105.7511
TRINITY_DN17856_c0_g1::TRINITY_DN17856_c0_g1_i1::g.32302::m.32302	0	0	0	0	0	8.1461	0	0	0	22.9162	7.5866	7.6532	0	0	0	0	0	7.7142	0	15.8531	0	0	7.7448	0	0	0	0	0	0	0	0	0	0	0	0	0	0	0	0	0	0	7.8752	0	0	8.0659	0	22.6018	15.6025	54.4163
TRINITY_DN17868_c0_g1::TRINITY_DN17868_c0_g1_i1::g.32318::m.32318	0	0	0	0	2.0534	0	0	0	0	0	0	0	0	0	1.9481	0	1.9799	0	2.0585	0	2.2974	0	2.0091	0	3.993	0	2.0568	2.0826	0	0	1.9878	1.9733	0	0	2.1633	0	0	2.1584	0	2.1901	2.0375	2.0429	0	0	0	0	0	0	14.6085
TRINITY_DN18086_c0_g1::TRINITY_DN18086_c0_g1_i1::g.26947::m.26947	4.9078	15.0814	0	4.8681	4.9077	15.1517	5.0458	5.2645	9.6433	0	4.7037	9.49	18.6154	0	13.9677	14.3755	14.1962	9.5656	9.8396	9.8289	16.4725	16.5607	9.6035	14.5521	19.0863	9.5955	4.9156	9.9549	10.3428	5.1542	14.2527	4.7163	31.3262	15.3817	15.5108	10.2467	15.7699	0	15.1222	10.4686	19.4788	19.5304	4.9652	0	15.0026	15.5434	18.6842	19.3471	269.3176
TRINITY_DN18091_c0_g1::TRINITY_DN18091_c0_g1_i1::g.26943::m.26943	0	0	0	0	0	0	0	0	0	0	0	0	0	0	2.0832	0	0	0	0	0	0	2.4699	0	2.1703	0	0	0	0	0	0	0	0	0	0	0	0	0	0	0	0	0	2.1846	0	0	0	0	0	0	6.7234
TRINITY_DN181_c0_g1::TRINITY_DN181_c0_g1_i1::g.25123::m.25123	5.6738	5.8117	10.9899	5.6279	0	11.6776	5.8332	6.0862	11.1483	10.9503	5.4378	0	5.3802	11.002	5.3826	5.5397	16.4118	11.0585	5.6876	11.3629	6.3478	6.3818	5.5512	0	5.5163	0	11.3656	11.5086	5.9785	5.9586	5.4924	5.4524	12.0717	5.9274	5.9772	5.923	6.077	5.9637	11.6548	12.1024	5.6297	11.2893	5.7401	0	5.7813	5.9898	5.4	5.5916	145.0736
TRINITY_DN18116_c0_g1::TRINITY_DN18116_c0_g1_i1::g.11081::m.11081	0	0	0	0	0	0	0	0	0	0	0	0	0	0	0	0	0	0	0	0	0	0	0	0	0	0	0	0	0	0	0	0	0	6.7023	0	0	0	0	0	0	0	0	6.4905	0	0	0	0	0	0
TRINITY_DN18117_c0_g1::TRINITY_DN18117_c0_g1_i1::g.11089::m.11089	15.3369	31.4195	9.9024	25.3547	25.5607	21.044	15.768	32.9034	15.0677	14.8	24.4983	14.8281	14.5433	9.9132	9.6998	9.983	9.8585	9.9642	20.4992	15.3577	0	5.7502	10.0036	10.1056	9.9408	9.9953	10.2409	10.3697	16.1606	21.4758	9.8977	19.6512	0	5.3409	10.7714	5.3368	10.9513	16.1207	5.2508	0	5.0726	20.3442	5.1721	15.3322	20.8369	26.9851	9.7313	20.1532	332.4858
TRINITY_DN18313_c0_g1::TRINITY_DN18313_c0_g1_i1::g.36965::m.36965	0	7.1307	6.7421	0	0	7.1639	7.1571	0	13.6785	0	6.6719	0	6.6012	0	6.6041	0	6.7122	0	6.9785	0	15.5768	7.8301	13.622	6.8804	6.7682	0	13.9451	0	0	14.6218	13.4777	0	7.4057	0	0	0	7.4562	0	0	0	0	6.9257	0	0	0	0	6.6256	13.7214	113.7163
TRINITY_DN18391_c0_g1::TRINITY_DN18391_c0_g1_i1::g.36966::m.36966	4.3432	0	4.2063	0	4.3431	4.4695	4.4653	0	17.0678	0	8.3251	0	8.2369	0	4.1203	0	0	4.2326	4.3538	4.3491	4.8591	4.8852	0	0	4.2226	8.4916	13.0504	0	9.1529	9.1225	0	8.3474	13.8611	0	9.1509	4.534	9.3038	4.5652	4.4608	9.2643	8.619	4.3209	4.394	4.3419	0	4.5851	0	4.2803	98.4617
TRINITY_DN18393_c0_g1::TRINITY_DN18393_c0_g1_i1::g.36953::m.36953	0	10.0542	9.5063	9.7362	19.6307	10.1011	20.183	10.5291	9.6433	9.472	9.4073	9.49	0	9.5167	9.3118	9.5837	9.4642	0	19.6792	9.8289	21.9633	11.0405	9.6035	19.4027	9.5432	0	9.8313	9.9549	10.3428	10.3084	9.5018	9.4326	10.4421	10.2545	20.681	10.2467	10.5133	10.3172	10.0814	20.9372	9.7394	9.7652	19.8608	9.8126	10.0017	20.7246	9.3421	0	272.7657
TRINITY_DN18438_c0_g1::TRINITY_DN18438_c0_g1_i1::g.21375::m.21375	21.0636	21.5756	16.3198	16.7145	21.0629	17.341	17.3245	22.5946	12.4163	20.3262	12.1124	8.1459	23.9683	16.3377	15.986	12.3395	16.2475	8.2108	25.3381	12.6553	18.8526	18.9536	12.365	12.491	8.1915	12.3548	8.4389	17.0899	8.8779	8.8484	16.3121	12.145	13.4447	13.2032	17.752	17.591	18.0486	17.712	21.634	17.9719	25.08	29.3375	21.3099	21.0571	12.8777	13.342	12.0284	16.607	373.6567
TRINITY_DN1847_c0_g1::TRINITY_DN1847_c0_g1_i1::g.33045::m.33045	0	0	0	0	0	0	0	0	0	0	0	0	6.3318	0	0	0	0	0	0	0	0	0	0	0	0	0	0	0	0	0	0	0	7.1034	0	0	0	0	0	0	0	0	0	0	6.6753	0	0	0	6.5806	12.9124
TRINITY_DN18557_c0_g1::TRINITY_DN18557_c0_g1_i1::g.6112::m.6112	0	0	0	0	0	0	0	0	0	8.3088	33.0082	33.2981	24.494	41.7399	16.3365	33.627	33.2076	33.5636	0	0	0	9.6846	0	17.0199	41.8559	33.6685	17.2478	17.4647	0	9.0425	16.6698	33.0968	9.1597	8.9952	0	8.9884	0	0	8.8434	9.183	0	0	0	8.6076	0	0	0	0	219.7374
TRINITY_DN18701_c0_g1::TRINITY_DN18701_c0_g1_i1::g.31589::m.31589	0	3.6428	0	0	0	3.6598	0	0	0	0	0	0	0	3.4481	3.3738	0	0	0	0	0	3.9789	0	0	0	0	3.4766	3.5621	3.6068	3.7474	3.7349	0	0	0	0	0	0	3.8092	3.7381	0	0	0	3.5381	0	0	3.6238	0	0	3.5049	36.6189
TRINITY_DN18793_c0_g1::TRINITY_DN18793_c0_g1_i1::g.31598::m.31598	0	4.2068	3.9775	4.0737	4.1068	4.2264	0	0	0	0	0	0	3.8944	0	3.8962	4.0099	0	0	0	0	0	0	0	0	3.993	0	0	0	0	4.3131	0	7.8934	0	0	0	0	0	0	0	0	4.0751	0	0	0	0	0	0	0	32.3402
TRINITY_DN18828_c0_g1::TRINITY_DN18828_c0_g1_i1::g.15703::m.15703	0	0	0	0	0	0	0	0	0	0	0	0	0	0	0	0	0	0	0	0	0	0	0	0	0	5.215	0	0	0	0	5.164	0	0	0	0	0	0	0	0	0	0	0	0	0	0	0	0	0	5.164
TRINITY_DN18875_c0_g1::TRINITY_DN18875_c0_g1_i1::g.15704::m.15704	8.5726	0	4.1512	12.7549	4.2862	0	0	0	0	4.1362	0	4.1441	4.0645	0	0	0	4.1328	0	0	0	0	0	0	0	4.1673	0	0	0	0	4.5015	4.1493	0	0	0	0	0	0	0	0	0	4.253	17.0571	13.0093	12.855	8.7351	4.525	4.0795	4.2243	38.5654
TRINITY_DN19034_c0_g1::TRINITY_DN19034_c0_g1_i1::g.35998::m.35998	0	8.8976	0	0	8.6861	0	8.9305	0	0	0	0	16.7964	0	0	24.7217	0	0	0	0	8.6982	0	0	16.9973	0	0	0	8.7002	0	0	0	0	0	0	0	9.1509	0	0	0	0	0	8.619	0	0	17.3675	0	0	0	0	42.3383
TRINITY_DN1906_c0_g1::TRINITY_DN1906_c0_g1_i1::g.16212::m.16212	5.6738	0	5.495	5.6279	0	0	0	0	5.5742	0	0	0	0	0	0	5.5397	5.4706	5.5293	5.6876	0	0	0	0	5.6077	5.5163	0	0	5.7543	5.9785	0	0	0	0	0	5.9772	0	6.077	0	5.8274	0	5.6297	5.6446	0	0	0	0	0	0	29.0303
TRINITY_DN19066_c0_g1::TRINITY_DN19066_c0_g1_i1::g.36007::m.36007	4.9826	5.1037	4.8255	0	4.9824	5.1275	5.1226	5.3447	4.8951	4.8081	9.5506	4.8172	4.7247	4.8308	4.7268	4.8648	0	0	4.9947	4.9893	0	5.6043	0	0	0	0	0	5.0532	0	0	0	0	5.3005	0	0	0	5.3367	0	0	0	4.9439	4.957	5.0408	4.981	0	0	4.7422	4.9104	60.3179
TRINITY_DN19089_c0_g1::TRINITY_DN19089_c0_g1_i1::g.35995::m.35995	0	0	9.3199	9.5453	0	0	0	10.3226	18.9085	9.2863	0	0	0	0	0	0	18.5572	18.7561	19.2934	0	0	0	0	0	0	0	9.6385	0	0	0	18.631	0	0	0	10.1378	10.0458	0	0	0	0	9.5484	9.5737	0	9.6202	0	0	0	9.4839	38.4375
TRINITY_DN19128_c0_g1::TRINITY_DN19128_c0_g1_i1::g.20190::m.20190	0	0	0	0	0	0	0	0	0	0	0	0	0	0	5.6779	0	0	5.8327	5.9998	0	0	0	0	0	5.819	5.8509	5.9947	6.0701	0	0	5.7938	5.7516	0	0	0	12.496	0	6.291	0	6.3833	0	0	0	0	0	0	0	0	29.8976
TRINITY_DN19169_c0_g1::TRINITY_DN19169_c0_g1_i1::g.20181::m.20181	0	0	0	0	0	0	5.6377	11.7643	0	5.2916	0	0	0	0	0	0	0	0	0	0	0	0	0	0	0	0	0	0	0	5.7589	0	5.2696	0	0	0	0	0	0	0	0	0	0	0	0	5.5875	0	5.219	0	39.237
TRINITY_DN19177_c0_g1::TRINITY_DN19177_c0_g1_i1::g.20178::m.20178	3.718	0	0	0	0	0	0	3.9883	0	0	0	3.5947	3.5256	0	0	0	0	0	0	3.7231	0	0	0	0	0	0	0	0	0	0	0	0	0	3.8843	0	0	0	0	0	0	0	7.3979	0	0	0	0	0	0	7.5139
TRINITY_DN19245_c0_g1::TRINITY_DN19245_c0_g1_i1::g.20492::m.20492	4.0228	0	3.896	3.9903	4.0227	4.1398	8.2717	4.3152	7.9044	0	3.8555	0	7.6293	7.8006	3.8163	3.9277	7.7575	3.9203	8.0653	8.0565	0	0	3.9359	3.976	7.8223	3.9326	8.0584	8.1598	12.7165	8.4495	3.8942	3.8658	4.2795	0	4.2379	4.1995	4.3087	4.2284	4.1317	4.2904	3.9916	4.0021	4.0698	4.0216	4.0991	0	7.6574	3.9646	109.5056
TRINITY_DN19290_c0_g1::TRINITY_DN19290_c0_g1_i1::g.20499::m.20499	0	0	0	0	0	0	0	0	0	6.2729	0	0	0	0	0	0	0	0	0	0	0	0	0	0	0	0	0	0	0	0	0	0	0	0	0	0	0	0	0	0	6.4499	0	0	0	0	0	0	0	0
TRINITY_DN19305_c0_g1::TRINITY_DN19305_c0_g1_i1::g.5391::m.5391	0	0	0	0	0	0	0	0	0	0	0	0	0	0	0	8.9567	0	0	9.1959	0	20.5265	0	8.9752	0	0	0	0	0	0	0	0	8.8155	9.7589	9.5836	19.3281	9.5764	9.8255	0	9.4219	9.7837	0	0	0	0	0	0	0	0	67.3298
TRINITY_DN1934_c0_g1::TRINITY_DN1934_c0_g1_i1::g.16211::m.16211	0	0	0	0	0	0	0	0	5.9527	0	5.807	0	0	0	0	0	0	0	0	0	0	0	5.9281	0	0	0	0	0	0	0	0	0	0	0	0	0	0	0	0	0	0	6.0279	6.1299	6.0572	6.1739	6.3965	11.5334	5.9713	30.0751
TRINITY_DN19385_c0_g1::TRINITY_DN19385_c0_g1_i1::g.5378::m.5378	0	0	0	0	0	0	6.268	0	0	0	5.8431	0	0	0	0	0	0	0	0	0	6.8209	0	0	0	0	0	0	0	0	0	0	5.8588	6.4858	0	0	0	0	0	0	6.5022	0	6.0653	0	0	0	0	5.8025	0	31.2524
TRINITY_DN19413_c0_g1::TRINITY_DN19413_c0_g1_i1::g.31130::m.31130	0	0	0	0	0	0	0	0	0	0	0	7.3566	0	0	0	0	0	0	0	0	0	0	0	0	0	0	0	0	16.0353	0	0	0	0	0	0	0	0	0	0	0	0	0	0	0	0	0	0	0	16.0353
TRINITY_DN19436_c0_g2::TRINITY_DN19436_c0_g2_i1::g.31132::m.31132	0	0	0	0	0	0	0	0	0	0	0	0	0	7.865	0	0	7.8216	0	0	0	0	9.1244	7.9368	8.0177	0	0	0	0	0	0	0	0	0	0	0	0	0	0	0	0	0	0	0	0	0	0	0	0	25.0071
TRINITY_DN19454_c0_g1::TRINITY_DN19454_c0_g1_i1::g.31133::m.31133	30.9154	47.5003	22.4558	38.3316	15.4572	7.9537	23.8382	24.8719	30.3727	14.9166	37.0367	29.8896	36.6445	22.4804	36.6607	37.7311	44.7125	45.192	38.7387	30.9573	25.9409	52.1597	37.809	38.1944	30.0572	45.3332	38.7058	47.031	16.2879	24.3506	52.3722	51.9907	32.8884	16.1488	32.5686	32.2732	24.8345	32.4953	31.7526	41.215	46.013	30.7566	31.2769	30.9059	7.8754	40.7964	7.356	7.617	660.8763
TRINITY_DN19560_c0_g1::TRINITY_DN19560_c0_g1_i1::g.31252::m.31252	0	0	6.2133	0	6.4152	6.6021	0	6.8818	0	12.3817	12.2972	0	0	0	0	0	0	0	0	0	0	0	0	0	0	0	0	0	0	0	0	0	0	0	0	0	0	0	0	0	0	0	12.9809	12.827	6.5371	6.7727	0	0	33.2089
TRINITY_DN19576_c0_g2::TRINITY_DN19576_c0_g2_i1::g.31251::m.31251	0	0	5.7965	0	0	0	0	0	0	0	0	0	0	0	0	0	0	0	0	5.9933	6.6961	6.732	0	0	0	0	0	0	0	0	0	0	0	0	6.3052	0	0	0	0	6.3833	0	0	0	0	0	0	0	0	19.8114
TRINITY_DN19634_c0_g1::TRINITY_DN19634_c0_g1_i2::g.14931::m.14931	17.4242	23.797	11.2501	17.2832	23.2315	17.931	11.9426	18.6907	22.8244	16.8142	16.6994	16.8461	11.015	11.2624	11.0199	17.0125	11.2002	11.3203	11.6445	11.6319	12.9961	13.0657	17.0476	11.4809	11.2937	11.3556	11.6346	11.7809	12.24	6.0996	16.8671	22.3257	12.3575	12.1355	18.356	18.1895	12.4418	12.2098	17.8961	12.3889	23.0519	17.3347	17.628	29.0314	23.6727	18.3946	27.6393	22.896	364.7199
TRINITY_DN19663_c0_g1::TRINITY_DN19663_c0_g1_i1::g.14934::m.14934	6.723	20.6594	6.5112	13.3373	6.7228	13.8372	0	7.2117	26.42	0	6.4434	12.9999	6.3751	0	6.378	0	6.4823	6.5518	6.7395	0	7.5217	0	6.5777	13.2895	6.5364	6.5723	6.7337	13.6368	7.0841	14.1211	6.5081	0	7.1521	14.0472	7.0825	0	0	7.0666	13.8102	7.1703	13.3417	6.6885	20.405	6.721	13.701	0	12.7974	0	143.5948
TRINITY_DN19716_c0_g1::TRINITY_DN19716_c0_g1_i1::g.534::m.534	0	0	4.5054	0	0	0	0	0	0	0	0	0	0	0	0	0	0	0	0	0	0	0	4.5514	0	0	0	0	0	0	0	0	0	0	0	0	0	0	0	0	0	0	0	0	0	4.7401	0	0	0	4.7401
TRINITY_DN19741_c0_g1::TRINITY_DN19741_c0_g1_i1::g.528::m.528	14.9857	7.675	14.5134	14.8645	7.4926	23.1324	7.7034	8.0375	7.3613	14.4611	7.1812	14.4885	7.1051	7.2646	14.2165	7.3158	14.4491	14.604	15.0223	7.503	25.1489	8.4278	7.3309	14.8113	7.2849	7.3248	15.0096	7.5992	15.7905	23.607	7.2533	14.4009	15.9421	7.8278	7.8935	15.6439	8.0254	7.8758	15.3915	7.9913	7.4347	14.9087	15.161	14.9811	7.6349	7.9101	7.1314	22.1532	275.8212
TRINITY_DN19828_c0_g1::TRINITY_DN19828_c0_g1_i1::g.25723::m.25723	0	0	0	0	0	0	0	0	0	0	0	0	0	0	0	0	0	7.4152	7.6276	0	0	0	7.4446	0	7.3978	0	0	0	0	0	0	0	8.0946	0	0	0	0	0	0	0	0	0	0	0	0	0	0	0	0
TRINITY_DN200_c0_g1::TRINITY_DN200_c0_g1_i1::g.8721::m.8721	0	0	0	0	0	7.8915	0	8.2259	0	0	7.3495	0	0	0	7.2749	7.4873	7.3939	0	0	0	0	0	0	7.5792	0	0	0	0	0	0	7.4233	0	0	0	0	0	0	0	0	0	0	0	0	0	0	0	0	0	45.8821
TRINITY_DN20023_c0_g1::TRINITY_DN20023_c0_g1_i1::g.36401::m.36401	9.865	5.0524	9.5541	14.6777	9.8646	10.1519	0	0	9.6918	0	0	0	4.6772	9.5645	4.6793	0	0	0	0	0	0	0	0	0	0	0	0	0	0	0	0	0	0	5.153	5.1962	0	0	5.1845	0	0	0	9.8143	9.9803	14.7929	10.052	5.2072	9.389	0	68.7702
TRINITY_DN20095_c0_g1::TRINITY_DN20095_c0_g1_i1::g.36414::m.36414	7.3251	22.5095	0	7.2658	0	7.5382	22.593	0	7.1965	7.0687	28.0816	7.0821	6.946	7.102	13.8982	21.456	0	0	0	7.335	16.3905	8.2392	7.1668	7.2398	0	0	22.0103	14.8581	7.7185	7.6928	0	14.0785	7.7926	7.6526	7.7168	0	15.6915	0	0	15.6248	36.3411	14.5749	7.4108	14.6457	7.464	23.1991	27.8868	14.4381	245.197
TRINITY_DN2028_c0_g2::TRINITY_DN2028_c0_g2_i1::g.1773::m.1773	13.5388	6.934	6.5561	0	13.5384	0	6.9597	14.5229	0	0	12.9756	6.5448	6.4191	6.5632	6.4219	6.6094	6.527	0	0	6.7786	0	0	0	20.0718	0	0	0	6.8654	0	0	0	13.0105	7.2014	0	7.1314	7.0667	7.2505	0	6.9527	7.2197	13.4337	13.4693	6.8486	13.5347	6.8977	7.1464	0	0	129.5839
TRINITY_DN20280_c0_g1::TRINITY_DN20280_c0_g1_i1::g.5644::m.5644	0	0	0	2.6314	0	0	0	0	0	2.56	2.5425	0	0	0	0	0	0	0	2.6594	0	0	0	2.5955	2.622	0	0	0	0	0	0	0	2.5494	2.8222	0	0	0	0	0	0	0	2.6323	0	0	0	0	2.8006	0	0	7.972
TRINITY_DN20351_c0_g1::TRINITY_DN20351_c0_g1_i1::g.31204::m.31204	0	4.0217	7.605	3.8945	0	0	0	0	0	0	0	0	0	3.8067	0	0	0	0	0	0	0	0	0	0	0	0	0	0	4.1371	0	0	0	0	0	0	0	0	4.1269	0	0	0	0	0	0	4.0007	0	0	0	16.0714
TRINITY_DN20500_c0_g1::TRINITY_DN20500_c0_g1_i1::g.14988::m.14988	16.2242	11.079	7.8564	5.3643	8.1118	11.1307	2.78	5.8012	13.2828	5.2187	20.7324	10.4572	25.6411	15.7301	17.9567	10.5605	15.6432	18.4461	10.8426	10.8308	9.0758	9.1244	18.5191	10.6902	18.4028	7.9302	10.8334	13.712	5.6985	0	7.8527	20.7881	5.7532	5.6499	8.5459	5.6456	8.6887	2.8422	11.109	5.7678	10.7321	5.3803	16.4139	5.4064	2.7553	5.7092	5.1472	5.3298	208.291
TRINITY_DN20508_c0_g1::TRINITY_DN20508_c0_g1_i1::g.14983::m.14983	0	0	0	0	0	0	7.6451	0	7.3055	7.1758	0	0	0	0	0	0	0	0	0	0	0	8.364	7.2754	7.3495	0	7.2693	0	0	0	7.8094	0	0	0	0	0	0	0	0	7.6375	0	0	0	0	0	0	0	0	0	38.8055
TRINITY_DN20565_c0_g1::TRINITY_DN20565_c0_g1_i1::g.14982::m.14982	0	0	0	0	0	0	0	0	0	0	0	0	0	0	0	0	0	0	0	0	0	0	0	0	0	0	0	0	0	0	7.4817	0	0	0	0	0	0	0	0	0	0	0	0	0	0	8.1593	0	7.617	23.258
TRINITY_DN20570_c0_g1::TRINITY_DN20570_c0_g1_i1::g.14991::m.14991	0	0	0	5.7611	0	0	0	0	0	0	0	0	0	0	0	0	0	0	0	0	0	0	0	0	0	0	0	0	0	0	0	0	0	0	0	0	0	0	0	0	5.763	0	5.876	0	0	0	0	0	0
TRINITY_DN20578_c0_g1::TRINITY_DN20578_c0_g1_i1::g.14990::m.14990	0	7.2857	6.8886	7.0552	7.1126	7.3197	14.6254	7.6298	6.9879	6.8638	13.6338	6.8768	13.4894	6.8962	20.2431	13.8894	13.7162	13.8632	14.2603	14.2448	7.9577	24.001	13.9181	0	13.8307	27.8131	7.1241	14.4274	0	7.4699	13.7707	6.8352	15.1334	14.8616	14.9863	29.7007	15.2367	7.4763	14.6108	15.1719	0	14.1525	7.196	7.1106	7.2476	7.5089	0	21.0295	239.5218
TRINITY_DN20584_c0_g1::TRINITY_DN20584_c0_g1_i1::g.14989::m.14989	0	0	0	0	0	0	0	0	0	0	0	0	0	0	0	0	0	0	7.9352	0	0	0	0	0	0	0	15.8569	0	0	0	0	0	8.421	8.2697	8.3391	0	0	0	0	0	0	0	0	7.9134	0	0	0	0	0
TRINITY_DN20714_c0_g1::TRINITY_DN20714_c0_g1_i1::g.25810::m.25810	0	0	4.0975	0	0	4.3539	0	4.5384	0	4.0828	4.0549	0	0	0	0	4.1309	0	0	0	8.4732	0	4.7588	0	0	0	4.136	0	0	4.4581	0	0	4.0658	0	8.8401	4.4571	4.4167	9.0632	4.4471	0	4.5123	4.198	0	8.5607	4.2296	0	4.4665	0	0	48.795
TRINITY_DN2072_c0_g1::TRINITY_DN2072_c0_g1_i1::g.1769::m.1769	0	4.2245	0	4.0908	4.1241	4.2442	0	0	8.1036	3.9798	3.9527	7.9747	0	7.9972	11.7376	4.0268	0	8.0383	0	4.1298	0	0	0	0	0	4.0317	0	4.1827	0	0	0	3.9633	0	8.6172	0	0	0	0	0	0	0	0	0	4.123	4.2024	0	0	0	40.2956
TRINITY_DN20777_c0_g1::TRINITY_DN20777_c0_g1_i1::g.25821::m.25821	0	0	0	4.5285	0	0	0	0	4.4853	0	4.3755	0	0	0	0	0	0	0	0	0	5.1078	0	0	0	0	0	0	4.6302	0	4.7946	0	0	0	0	0	4.7659	0	0	0	0	0	0	4.6188	0	0	0	0	0	9.9024
TRINITY_DN20862_c0_g1::TRINITY_DN20862_c0_g1_i1::g.25918::m.25918	0	4.0541	0	3.9259	0	8.1461	0	0	0	3.8194	0	0	0	0	0	0	0	0	0	3.9633	0	0	0	0	0	0	0	0	0	4.1566	0	7.6069	0	0	0	0	0	8.3204	0	0	0	0	0	0	0	0	0	0	28.23
TRINITY_DN20905_c0_g1::TRINITY_DN20905_c0_g1_i1::g.10389::m.10389	0	0	0	0	0	0	0	0	0	0	0	0	0	0	0	9.0412	0	0	9.2827	0	0	0	0	0	9.003	0	9.2748	0	9.7574	9.7249	0	0	0	0	0	19.3335	9.9182	9.7332	9.5108	0	9.1881	9.2125	9.3683	0	9.4356	0	0	9.126	76.2473
TRINITY_DN20971_c0_g1::TRINITY_DN20971_c0_g1_i1::g.10385::m.10385	0	0	0	0	0	0	0	0	0	0	0	0	0	0	0	0	0	0	0	0	0	0	0	0	0	0	3.6412	0	0	0	0	3.4936	0	3.798	0	0	0	0	0	0	0	0	0	0	0	0	0	0	3.4936
TRINITY_DN20981_c0_g1::TRINITY_DN20981_c0_g1_i1::g.10390::m.10390	22.6515	0	21.9376	22.4682	22.6508	23.3103	0	24.2979	0	21.8585	0	21.8999	0	29.2821	28.6518	0	14.5602	14.7164	0	30.2429	0	25.478	0	22.3878	22.0227	0	30.25	15.3152	23.868	0	21.9273	21.7675	0	23.6642	23.8627	23.6463	24.2614	0	0	24.1583	0	30.0468	0	0	0	23.913	28.7449	22.3236	367.0227
TRINITY_DN21011_c0_g1::TRINITY_DN21011_c0_g1_i1::g.4930::m.4930	40.6164	13.8679	32.7804	26.8585	40.6151	34.8315	34.7983	58.0915	26.6023	32.6621	38.9269	19.6344	25.6764	13.1265	44.9536	46.2661	39.162	32.9849	40.7157	27.1143	37.8678	38.0706	39.7386	33.453	39.4889	33.088	20.3406	27.4618	35.6648	21.3277	26.2119	26.021	28.8057	35.3603	35.657	49.467	14.5011	21.346	55.6218	43.3184	33.5842	20.2039	61.6371	27.0693	55.1819	42.8784	32.2141	33.3571	815.3946
TRINITY_DN21146_c0_g1::TRINITY_DN21146_c0_g1_i1::g.30765::m.30765	9.9148	10.1558	19.2047	9.8346	9.9145	20.4063	20.3869	21.2709	0	9.5677	9.5024	0	18.8034	9.6128	9.4059	19.361	19.1195	9.6623	9.939	9.9282	0	0	0	0	9.6395	0	9.9306	0	0	0	19.1956	19.0558	0	0	0	10.3502	0	0	0	10.5743	9.8378	19.7277	20.0615	19.8235	10.1027	10.467	9.4364	9.7713	217.7648
TRINITY_DN21221_c0_g1::TRINITY_DN21221_c0_g1_i1::g.30807::m.30807	0	0	0	0	0	0	0	0	0	0	0	0	0	0	0	0	0	6.3349	0	0	0	0	6.3599	0	0	0	0	0	0	0	0	0	0	0	0	0	0	0	0	0	0	0	0	6.4984	0	0	0	0	0
TRINITY_DN21252_c0_g1::TRINITY_DN21252_c0_g1_i1::g.30816::m.30816	0	0	0	6.2412	0	0	6.4689	13.4988	0	0	0	6.0833	0	0	0	12.2868	0	0	0	0	0	7.0772	0	0	0	0	12.6042	0	0	0	0	0	0	0	0	0	0	6.6136	0	6.7106	0	0	0	0	0	6.6425	0	12.402	71.7004
TRINITY_DN21305_c0_g1::TRINITY_DN21305_c0_g1_i1::g.14581::m.14581	0	0	0	0	0	0	0	0	0	0	0	0	0	0	0	0	0	0	0	0	0	0	0	0	0	0	0	18.6073	0	0	0	0	0	0	0	0	0	0	0	0	0	0	0	0	0	0	0	0	0
TRINITY_DN21358_c0_g1::TRINITY_DN21358_c0_g1_i1::g.14583::m.14583	0	0	0	0	0	0	0	0	0	0	0	0	0	0	0	0	0	5.1706	0	0	0	0	0	5.244	0	0	0	0	5.5907	0	0	0	0	0	0	0	0	0	0	0	0	0	0	0	0	0	0	0	10.8347
TRINITY_DN21397_c0_g1::TRINITY_DN21397_c0_g1_i1::g.14589::m.14589	6.5004	6.6584	6.2956	0	6.5002	6.6895	0	13.9458	6.3863	6.2729	6.23	12.5695	18.4921	12.6049	6.1668	6.3468	6.2677	6.3349	0	0	0	14.6231	0	19.2742	6.32	31.7733	13.0215	6.5926	0	0	6.2926	6.2468	0	20.3731	6.848	6.7859	6.9624	13.6652	20.0294	6.9328	6.4499	12.9341	6.5764	6.4984	0	13.7249	0	6.4063	184.9038
TRINITY_DN21451_c0_g1::TRINITY_DN21451_c0_g1_i1::g.16::m.16	14.1572	19.3351	18.2814	18.7235	18.8756	19.4253	19.4068	15.1862	13.9086	13.6616	18.091	13.6874	17.8994	13.726	17.9074	13.8226	13.6502	13.7966	18.9223	23.6272	15.8389	15.9238	18.4683	13.9924	13.7642	18.4529	18.9063	23.93	19.89	14.8679	18.2727	18.1396	25.1011	19.7202	14.9142	19.7053	20.2179	19.8409	19.3874	20.1319	18.7296	14.0844	14.3227	18.8704	14.4255	14.9456	13.4742	13.9522	389.5502
TRINITY_DN21481_c0_g1::TRINITY_DN21481_c0_g1_i1::g.13::m.13	0	0	0	0	0	0	14.4165	0	0	0	13.439	0	0	0	6.6513	6.8455	6.7601	6.8326	14.0566	21.062	23.5321	7.8861	6.8596	6.9295	6.8165	6.8539	14.0447	7.1106	22.1631	14.7263	6.787	0	7.4586	7.3246	7.3861	7.3191	22.5285	7.3695	7.201	7.4776	0	0	0	0	7.1441	0	6.6729	0	168.331
TRINITY_DN21501_c0_g1::TRINITY_DN21501_c0_g1_i1::g.25227::m.25227	3.2719	0	0	0	0	0	0	0	0	0	0	0	0	0	0	0	0	0	0	0	0	0	0	0	0	0	0	0	0	0	0	0	0	0	0	0	0	0	0	0	0	0	0	0	3.3339	3.4541	0	3.2245	10.0125
TRINITY_DN21554_c0_g1::TRINITY_DN21554_c0_g1_i1::g.25222::m.25222	0	0	0	0	0	7.8915	0	0	0	0	0	0	0	0	0	0	7.3939	0	0	0	0	8.6254	0	0	7.4556	7.4965	7.6807	0	0	0	0	0	0	0	0	0	0	0	7.8761	0	0	0	0	0	0	0	0	0	24.393
TRINITY_DN21617_c0_g1::TRINITY_DN21617_c0_g1_i1::g.25276::m.25276	0	5.7783	0	0	0	0	0	0	0	0	0	0	0	0	0	0	5.4392	0	0	0	0	0	0	0	0	0	0	0	0	0	0	5.421	12.0024	0	0	0	0	0	0	0	0	0	0	0	0	0	0	0	5.421
TRINITY_DN21618_c0_g1::TRINITY_DN21618_c0_g1_i1::g.25285::m.25285	21.246	8.705	28.807	21.0741	21.2453	13.1184	43.6862	22.7902	25.0476	28.7031	20.3622	12.3246	16.1172	16.4791	16.1244	20.7439	16.3881	24.8458	17.0383	25.5297	14.2619	19.1177	16.6294	25.1984	16.5249	12.4617	17.0238	12.9284	13.4322	22.3126	24.68	16.3335	22.6019	17.7567	17.9057	17.7433	13.6536	13.399	26.1856	18.1275	16.8648	21.1368	21.4944	25.4873	12.9892	22.4292	32.3535	41.8769	486.6555
TRINITY_DN21628_c0_g1::TRINITY_DN21628_c0_g1_i1::g.25274::m.25274	0	0	0	3.0811	0	0	0	0	0	0	0	0	0	0	0	0	0	0	0	0	0	0	0	0	0	0	0	0	0	0	0	0	0	0	0	0	0	0	0	0	0	3.0903	0	0	0	0	0	0	0
TRINITY_DN21657_c0_g1::TRINITY_DN21657_c0_g1_i1::g.25287::m.25287	5.0858	0	0	0	0	2.6169	10.4575	5.4555	0	0	2.4371	0	2.4113	0	0	4.9656	2.4519	0	0	0	5.69	2.8602	7.4639	2.5133	2.4723	9.9435	10.1878	18.0529	8.0384	5.3411	0	0	2.7052	0	0	0	2.7237	0	2.6118	2.7121	2.5232	2.5298	5.1453	0	5.1822	10.7381	4.8405	7.5183	86.6765
TRINITY_DN21731_c0_g1::TRINITY_DN21731_c0_g1_i1::g.9489::m.9489	0	0	3.4195	0	0	0	0	0	3.4688	0	0	0	0	0	3.3496	0	0	0	0	0	0	0	3.4545	0	0	3.4516	3.5364	0	0	0	0	0	3.7561	3.6887	0	3.6859	3.7818	0	0	0	0	0	0	7.0594	0	0	0	0	7.1314
TRINITY_DN21735_c0_g1::TRINITY_DN21735_c0_g1_i1::g.9499::m.9499	51.4152	52.6651	40.7413	50.9992	46.7396	57.7208	67.2768	60.1662	55.1047	40.5943	49.2765	54.2283	53.1869	54.3811	57.6446	36.5093	45.0674	36.4405	42.1698	42.124	26.1468	36.8016	45.7309	55.4364	45.4436	36.5544	42.134	52.1447	29.5508	34.3613	58.8207	44.9171	39.7793	29.2985	39.3925	34.1558	55.0696	54.0427	43.2062	44.8654	46.3782	46.501	52.0165	56.0721	52.3899	44.4098	35.5889	36.8516	1086.0841
TRINITY_DN21740_c0_g1::TRINITY_DN21740_c0_g1_i1::g.9491::m.9491	27.0984	27.7571	17.4963	20.906	27.0975	18.5911	24.7645	29.068	20.7065	17.4331	20.1998	23.2882	25.6961	20.4346	25.7075	32.3376	20.3218	20.5397	15.0914	21.1051	20.2117	23.7065	20.621	20.8312	23.4188	29.4341	24.1258	24.4292	12.6905	12.6483	29.1467	28.9343	25.6247	22.0188	31.7194	25.1454	25.7995	25.3184	27.8322	28.9011	17.9253	26.9592	21.323	24.0801	24.5441	19.0717	17.194	20.7714	541.2985
TRINITY_DN2260_c0_g1::TRINITY_DN2260_c0_g1_i1::g.35863::m.35863	0	0	0	0	0	0	0	0	7.4754	0	7.2925	7.3566	0	0	7.2185	0	7.3366	7.4152	0	0	0	0	0	0	0	0	0	0	0	0	0	7.3121	8.0946	0	8.0159	0	0	0	0	0	0	7.5699	7.698	0	0	0	0	0	14.5306
TRINITY_DN2262_c0_g1::TRINITY_DN2262_c0_g1_i1::g.35861::m.35861	0	0	0	9.2726	9.3479	0	0	0	0	0	0	0	0	9.0635	0	0	0	0	9.3711	0	0	0	9.1462	0	0	0	0	0	0	0	0	0	0	0	0	9.7588	0	0	0	0	0	9.3002	0	0	0	0	0	0	18.4114
TRINITY_DN22740_c0_g1::TRINITY_DN22740_c0_g1_i1::g.18870::m.18870	0	0	0	0	0	0	0	0	0	0	0	0	0	0	0	0	0	0	0	0	0	8.0587	0	0	0	0	0	0	0	0	6.9356	0	0	0	0	0	0	0	0	0	0	0	0	0	0	0	0	0	14.9943
TRINITY_DN22774_c0_g1::TRINITY_DN22774_c0_g1_i1::g.18875::m.18875	0	0	0	0	0	0	0	0	0	0	7.4661	0	0	0	7.3903	0	0	7.5918	0	0	0	0	0	0	0	0	0	0	0	0	0	0	0	8.1385	0	8.1323	0	0	0	0	0	0	0	0	0	0	0	0	7.3903
TRINITY_DN22777_c0_g1::TRINITY_DN22777_c0_g1_i1::g.18873::m.18873	34.5925	26.5751	16.7512	12.8672	21.6197	17.7994	17.7824	23.1918	33.9853	29.2088	41.442	29.2642	28.7022	20.9619	49.2255	37.997	70.8769	58.9951	43.3463	30.3095	58.0529	68.091	42.3062	42.7373	50.4484	42.271	51.9715	48.2396	4.5563	18.1646	37.6724	37.398	41.4002	36.1391	45.5529	49.6538	32.4198	45.4504	53.294	41.5055	47.1954	38.7167	34.9971	17.291	26.4362	18.2595	20.5773	12.7844	734.6795
TRINITY_DN22793_c0_g1::TRINITY_DN22793_c0_g1_i1::g.18869::m.18869	0	0	0	0	0	0	5.4845	0	0	0	0	0	0	0	0	0	0	5.1987	5.3476	0	0	6.0003	0	0	5.1865	0	0	0	0	0	0	0	0	0	0	0	0	0	0	0	0	0	0	0	0	0	0	0	11.4848
TRINITY_DN23039_c0_g1::TRINITY_DN23039_c0_g1_i1::g.39044::m.39044	25.3853	26.0023	32.7804	16.7866	16.923	8.7079	8.6996	0	49.8792	8.1655	24.3293	8.181	0	0	16.0549	8.2618	0	24.7387	8.4824	8.4732	0	0	0	8.3632	8.2269	0	0	8.5818	17.8324	0	0	0	0	0	0	0	0	0	0	0	33.5842	16.8366	17.1214	33.8366	17.2443	17.866	48.3211	58.3749	226.6491
TRINITY_DN23066_c0_g1::TRINITY_DN23066_c0_g1_i1::g.39050::m.39050	5.008	0	0	0	0	0	0	0	0	0	0	0	0	0	0	0	0	0	0	0	0	0	4.8997	0	4.869	4.8957	0	0	0	0	0	0	0	0	0	0	0	0	0	0	4.9691	0	0	0	5.1029	5.2869	0	0	10.3898
TRINITY_DN23124_c0_g1::TRINITY_DN23124_c0_g1_i1::g.24115::m.24115	5.1661	5.2917	5.0033	10.2487	5.166	5.3164	5.3113	0	5.0754	9.9705	4.9512	4.9947	4.8988	15.0264	4.901	5.044	4.9811	5.0345	5.1787	5.1731	11.5596	0	10.1089	10.212	0	0	5.1744	5.2394	0	0	5.001	4.9645	5.4958	5.3971	5.4424	5.393	5.5333	5.4301	5.306	11.0196	5.126	5.1396	5.2265	10.3291	5.2641	0	4.9169	5.0913	119.9623
TRINITY_DN23462_c0_g1::TRINITY_DN23462_c0_g1_i1::g.34124::m.34124	6.7694	13.8679	6.5561	13.4293	13.5384	20.8989	13.9193	0	13.3011	26.1297	12.9756	6.5448	19.2573	19.6897	6.4219	13.2189	13.054	19.791	0	6.7786	7.5736	7.6141	0	13.3812	6.5815	19.8528	13.5604	6.8654	0	14.2185	13.1059	6.5052	7.2014	7.0721	7.1314	7.0667	7.2505	7.1153	13.9054	14.4395	6.7168	13.4693	13.6971	20.302	6.8977	14.2928	12.8856	20.0142	266.1439
TRINITY_DN23583_c0_g1::TRINITY_DN23583_c0_g1_i1::g.18371::m.18371	37.0401	47.4256	35.8728	27.5553	27.7792	28.5881	9.5203	29.7993	45.4873	26.8076	35.4994	53.7167	52.6851	35.912	61.4932	45.2061	62.4991	45.1209	37.1306	18.5452	51.8003	41.6622	54.3594	82.3701	54.0179	54.3143	64.9235	56.3485	29.2721	29.1747	62.7478	62.2907	39.404	48.3702	58.5312	48.3336	19.8364	38.933	38.0432	39.5042	45.9406	27.6374	28.105	27.7716	28.3067	29.3272	35.2531	27.378	906.883
TRINITY_DN23698_c0_g1::TRINITY_DN23698_c0_g1_i1::g.18447::m.18447	0	0	8.8021	0	9.0883	0	0	0	0	8.7704	0	8.787	0	0	17.2441	0	8.7631	0	0	9.1009	0	10.2227	0	8.9827	8.8363	8.8847	0	0	0	0	8.798	8.7339	0	0	0	0	0	0	9.3347	9.6932	9.018	9.0419	0	0	0	0	0	8.957	91.0546
TRINITY_DN23753_c0_g1::TRINITY_DN23753_c0_g1_i1::g.3659::m.3659	0	0	0	0	6.5002	0	0	0	0	0	0	0	0	6.3024	0	0	0	6.3349	0	6.5092	7.2726	0	0	6.4247	0	6.3547	0	0	6.8495	0	0	6.2468	13.8305	6.791	13.6961	13.5718	6.9624	0	6.6765	6.9328	0	0	0	0	0	0	0	0	60.1679
TRINITY_DN24008_c0_g1::TRINITY_DN24008_c0_g1_i1::g.23655::m.23655	0	0	0	0	0	0	0	0	0	0	0	0	0	0	0	0	0	0	0	0	0	0	0	0	0	4.2458	0	4.4048	0	0	4.2043	0	0	0	0	0	4.6519	0	0	0	0	0	0	0	0	0	0	0	8.8562
TRINITY_DN24095_c0_g1::TRINITY_DN24095_c0_g1_i1::g.23657::m.23657	0	8.5205	16.1124	8.251	0	8.5603	8.5521	17.8459	16.3446	8.0271	7.9723	8.0423	7.8879	16.13	15.7828	8.1218	16.0409	16.2129	16.6773	16.6592	37.226	9.3563	24.4157	8.2215	16.1748	24.3954	8.3316	16.8727	26.2952	26.2078	16.1048	7.9937	17.6984	17.3805	17.5263	8.6837	8.9096	8.7434	8.5436	0	8.2537	0	0	8.3158	0	8.7816	15.834	16.3959	281.4942
TRINITY_DN2428_c0_g1::TRINITY_DN2428_c0_g1_i1::g.29853::m.29853	13.3546	6.8396	0	6.6233	6.6771	6.8715	13.73	7.1626	6.5601	6.4435	0	0	6.3318	6.4739	0	0	0	0	13.3872	6.6863	7.4705	0	0	0	0	0	0	0	0	0	0	0	0	0	14.0687	0	14.3038	0	6.8581	0	13.2509	6.643	13.5108	20.0258	13.6078	14.0983	0	0	103.5854
TRINITY_DN24333_c0_g1::TRINITY_DN24333_c0_g1_i1::g.17827::m.17827	0	6.7478	0	0	0	0	0	0	0	0	0	0	0	0	0	0	0	0	0	0	0	7.4097	0	0	0	0	0	0	0	0	0	0	0	0	0	0	0	0	0	0	0	0	0	0	0	0	0	0	7.4097
TRINITY_DN24432_c0_g1::TRINITY_DN24432_c0_g1_i1::g.18163::m.18163	0	0	0	0	0	9.7126	0	0	0	0	0	0	0	0	0	0	0	0	0	0	0	0	0	0	0	0	0	0	0	0	0	0	0	9.8601	0	0	0	0	0	0	9.3648	9.3896	0	0	0	0	0	0	9.7126
TRINITY_DN24439_c0_g1::TRINITY_DN24439_c0_g1_i1::g.18145::m.18145	4.0898	0	3.961	0	4.0897	0	0	0	0	3.9467	0	0	3.8782	3.9653	0	0	0	0	4.0998	0	0	4.6002	0	0	0	0	0	0	0	0	0	0	0	0	0	4.2695	4.3805	0	0	0	4.0581	8.1377	0	0	0	0	0	0	20.9139
TRINITY_DN24452_c0_g1::TRINITY_DN24452_c0_g1_i1::g.18151::m.18151	0	0	0	0	0	0	4.3498	9.0768	0	0	4.0549	0	0	0	0	0	0	0	0	0	0	0	0	0	0	0	0	0	0	0	0	0	0	0	0	0	0	0	0	0	0	0	0	4.2296	0	0	0	0	13.4266
TRINITY_DN24453_c0_g1::TRINITY_DN24453_c0_g1_i1::g.18150::m.18150	1.8381	1.8828	3.5604	3.6465	1.8381	3.7832	0	0	1.8059	1.7738	1.7617	1.7771	5.229	3.5643	1.7438	1.7947	0	0	1.8426	0	0	0	0	0	0	0	0	0	0	0	0	1.7664	0	0	1.9364	0	0	0	1.8879	0	3.6477	1.8287	3.7193	1.8376	0	1.9405	0	0	23.5479
TRINITY_DN24514_c0_g1::TRINITY_DN24514_c0_g1_i1::g.3095::m.3095	0	0	0	0	0	0	0	0	0	0	0	0	0	0	0	0	24.6891	8.3179	25.6686	8.5469	0	0	0	0	24.8952	16.6879	17.0979	17.3129	0	0	0	0	0	0	0	0	0	0	0	0	0	0	0	0	0	0	0	0	0
TRINITY_DN24522_c0_g1::TRINITY_DN24522_c0_g1_i1::g.3086::m.3086	3.8193	0	7.3979	0	3.8192	0	3.9267	8.1938	15.0091	7.3712	3.6604	3.6926	10.865	11.109	10.8698	7.4581	11.0477	11.1661	15.3146	11.4735	21.3651	34.3672	22.4206	15.0994	18.5664	11.201	22.9524	19.3675	28.171	28.0774	18.486	22.0216	32.5045	15.9603	40.2355	19.9353	44.9985	32.1159	23.5364	28.5137	0	0	0	0	0	0	3.6351	0	356.6289
TRINITY_DN24523_c0_g1::TRINITY_DN24523_c0_g1_i1::g.3097::m.3097	6.0967	12.4897	5.9045	6.0473	6.0965	6.274	6.268	6.5398	5.9896	5.8832	5.8431	5.8944	5.7812	5.911	5.7837	5.9526	11.7567	5.9414	6.1116	6.1049	20.4627	27.4298	5.9649	6.0257	11.8548	5.96	12.2128	12.3663	6.4241	6.4027	17.7052	11.7175	12.9715	6.3692	12.8454	25.4577	13.06	25.6329	25.0471	13.0045	6.0493	0	6.168	6.0948	6.2122	6.4362	5.8025	6.0084	245.9783
TRINITY_DN24545_c0_g1::TRINITY_DN24545_c0_g1_i1::g.3080::m.3080	0	0	0	0	0	0	0	0	0	0	0	0	5.607	0	0	5.7733	0	0	5.9275	0	0	0	0	0	0	0	5.9224	0	0	0	0	0	0	6.1774	0	0	0	6.2152	0	0	0	0	0	0	0	0	0	5.8274	23.4229
TRINITY_DN24607_c0_g1::TRINITY_DN24607_c0_g1_i1::g.28792::m.28792	0	0	0	0	0	0	0	0	0	0	0	0	0	0	0	0	0	0	0	0	0	0	4.6619	0	0	4.658	0	0	0	0	0	0	0	0	0	0	0	0	0	0	0	0	0	0	0	0	0	0	0
TRINITY_DN24620_c0_g1::TRINITY_DN24620_c0_g1_i1::g.28799::m.28799	0	0	0	0	0	0	0	0	0	0	6.5329	0	0	0	0	0	0	0	0	0	0	0	0	0	0	0	0	0	0	7.1586	0	0	0	0	0	0	0	0	0	0	0	0	6.8961	0	0	0	0	0	7.1586
TRINITY_DN24638_c0_g1::TRINITY_DN24638_c0_g1_i1::g.28789::m.28789	0	4.1546	0	0	4.0559	0	0	0	0	0	0	0	0	0	0	0	0	0	0	4.0615	0	0	0	0	0	0	0	0	0	0	0	0	0	0	0	0	0	0	0	0	0	0	0	0	4.1329	0	0	0	8.1888
TRINITY_DN24738_c0_g1::TRINITY_DN24738_c0_g1_i1::g.12757::m.12757	36.0869	36.9641	41.9396	28.6359	28.8686	44.5638	44.5214	23.2259	28.3627	48.753	20.7515	27.9116	20.5317	20.9927	20.5408	21.1405	27.8358	35.1678	28.9401	21.6815	24.2243	32.472	21.1842	21.4001	21.0511	21.1666	36.1444	21.9593	22.815	30.3188	13.9732	20.8072	15.356	22.6202	30.4133	22.6031	15.4607	22.7586	29.6513	15.395	42.968	28.7212	29.2071	21.6455	29.4168	30.4773	34.3459	28.4516	596.3532
TRINITY_DN24822_c0_g1::TRINITY_DN24822_c0_g1_i1::g.12856::m.12856	5.5771	5.7126	10.8026	11.0639	11.1538	11.4786	5.7338	5.9824	16.4375	10.7636	5.3451	5.392	5.2885	10.8144	5.2908	5.4453	5.3774	10.87	11.1814	16.7539	6.2396	6.273	10.9131	5.5121	5.4222	10.904	5.5859	5.6562	0	5.857	5.3988	5.3594	5.933	5.8264	5.8753	5.822	11.9469	5.8621	11.4562	11.8961	5.5338	5.5484	11.2846	5.5754	5.6828	5.8877	5.308	10.9927	164.86
TRINITY_DN24826_c0_g1::TRINITY_DN24826_c0_g1_i1::g.12861::m.12861	0	6.1682	5.8321	0	12.0433	0	0	6.4596	5.9161	11.6221	5.7714	11.6441	5.7102	0	11.4255	0	0	11.737	6.0366	6.03	0	0	0	0	0	0	0	0	0	0	5.8293	0	0	0	0	12.5727	0	6.3296	6.1849	6.4225	5.9751	11.9819	18.2769	12.04	12.272	19.0717	5.7313	5.9347	103.4146
TRINITY_DN24852_c0_g1::TRINITY_DN24852_c0_g1_i1::g.12855::m.12855	0	0	0	0	0	0	0	0	0	0	0	0	0	0	7.1629	0	7.2801	7.3582	0	0	0	0	0	7.4626	0	0	0	0	0	0	0	0	0	0	7.9542	7.8821	0	0	0	0	7.4919	0	7.6388	0	7.6936	7.971	7.1862	7.4412	44.9175
TRINITY_DN24869_c0_g1::TRINITY_DN24869_c0_g1_i1::g.12858::m.12858	5.9489	6.0935	0	0	0	0	0	0	0	0	0	0	0	0	0	0	5.7359	0	0	0	6.6556	0	0	0	5.7837	0	0	6.0333	6.2684	0	0	0	6.3285	0	0	6.2101	6.3717	0	6.11	0	0	0	0	0	0	0	0	0	25.4057
TRINITY_DN24876_c0_g1::TRINITY_DN24876_c0_g1_i1::g.12865::m.12865	8.1797	0	0	8.1135	0	0	8.4096	0	0	7.8933	0	7.9083	7.7564	0	7.7599	0	15.7736	7.9714	0	0	9.1514	9.2004	8.0029	0	7.9526	7.9963	16.3854	8.2957	8.619	0	0	0	0	8.5454	0	0	8.7611	8.5977	8.4012	8.7238	0	16.2753	0	8.1772	0	8.6352	0	0	94.0157
TRINITY_DN24926_c0_g1::TRINITY_DN24926_c0_g1_i1::g.38382::m.38382	5.3932	0	0	0	0	0	11.0896	0	0	0	0	0	0	0	0	0	5.2001	0	0	0	0	6.0662	0	0	5.2435	0	5.4018	0	11.3657	0	0	0	0	0	0	5.6301	0	0	0	0	0	5.3655	0	0	0	0	0	5.3151	33.8366
TRINITY_DN24962_c0_g1::TRINITY_DN24962_c0_g1_i1::g.38374::m.38374	56.0893	57.4528	47.5315	62.59	63.0985	43.2906	57.6658	45.1247	75.7689	54.1258	47.0367	54.2283	46.5385	67.9764	66.513	34.2275	74.3612	75.1585	70.283	70.2066	23.5321	55.2024	68.5964	62.3659	54.5323	47.9776	63.201	78.217	36.9385	36.8157	67.8701	74.1133	59.6689	36.6232	51.7026	58.5527	45.057	44.2168	79.2113	44.8654	76.524	55.8012	70.9316	70.0902	57.1526	66.6147	46.7104	41.4581	1206.5593
TRINITY_DN25025_c0_g1::TRINITY_DN25025_c0_g1_i1::g.33148::m.33148	0	0	0	0	0	0	0	0	0	0	0	0	4.0823	0	0	0	0	0	0	0	0	0	0	4.255	0	0	0	0	0	0	4.1675	0	0	0	0	0	0	0	0	0	0	0	0	0	0	0	0	4.2428	16.7476
TRINITY_DN25088_c0_g1::TRINITY_DN25088_c0_g1_i2::g.33151::m.33151	0	0	0	0	0	0	0	0	0	0	0	0	0	0	0	0	0	0	0	0	0	0	0	0	0	0	0	0	0	0	0	0	0	0	0	0	0	0	0	0	6.0493	0	0	0	0	6.4362	0	6.0084	12.4446
TRINITY_DN25151_c0_g1::TRINITY_DN25151_c0_g1_i1::g.17065::m.17065	7.2708	7.4476	0	10.818	7.2706	0	3.7376	0	0	0	0	0	6.8946	3.5247	3.4488	0	0	7.0857	0	0	0	4.0891	7.1137	0	3.5345	0	3.6412	0	0	3.8179	0	0	0	0	0	0	0	0	0	0	3.6072	0	0	0	3.7043	3.8379	0	0	40.3255
TRINITY_DN25263_c0_g1::TRINITY_DN25263_c0_g1_i1::g.17305::m.17305	12.9153	13.2293	6.2541	12.8108	12.9149	13.291	0	6.927	25.3772	6.2316	6.189	0	6.1235	6.261	0	6.3051	0	6.2932	6.4734	12.9328	14.4496	7.2635	6.3181	6.3825	12.5568	6.3128	0	0	6.8045	0	6.2512	6.2057	6.8698	6.7464	6.803	13.4825	13.8333	6.7877	0	6.8872	12.815	12.849	0	0	0	13.6346	24.5844	0	164.9067
TRINITY_DN25266_c0_g1::TRINITY_DN25266_c0_g1_i1::g.17301::m.17301	0	0	0	0	0	0	0	0	0	0	8.8748	0	8.7809	0	0	0	0	0	0	0	0	0	0	0	0	0	0	0	0	0	0	0	0	0	0	0	0	0	0	0	0	0	0	0	0	0	0	0	8.7809
TRINITY_DN25307_c0_g1::TRINITY_DN25307_c0_g1_i1::g.2517::m.2517	15.9604	32.6967	15.4574	15.8313	15.9599	0	16.409	17.1205	7.8401	0	15.2965	0	15.1345	0	7.5706	15.5832	0	0	0	15.982	0	0	0	15.7746	7.7587	15.6025	7.9929	8.0934	25.2263	8.3808	15.4501	7.6688	0	0	0	0	8.5474	8.388	8.1963	8.5111	23.7547	23.8176	24.2205	7.9777	24.3944	25.2739	15.1904	7.8647	266.6445
TRINITY_DN25318_c0_g1::TRINITY_DN25318_c0_g1_i1::g.2516::m.2516	0	0	0	0	6.4575	6.6455	0	0	6.3443	0	6.189	0	6.1235	0	0	0	0	6.2932	0	0	0	0	0	6.3825	0	0	0	0	0	0	6.2512	0	13.7396	0	0	0	13.8333	6.7877	6.6325	6.8872	0	0	6.5332	6.4557	0	0	0	0	66.0009
TRINITY_DN25399_c0_g1::TRINITY_DN25399_c0_g1_i1::g.2519::m.2519	0	4.5494	4.3015	0	0	0	0	0	4.3635	0	8.5134	0	0	0	0	0	4.2824	0	0	0	0	0	0	0	0	0	0	0	0	0	0	0	0	0	0	0	0	0	0	0	0	0	0	0	0	0	0	0	0
TRINITY_DN25417_c0_g1::TRINITY_DN25417_c0_g1_i1::g.28292::m.28292	34.6434	23.657	22.3678	22.9088	28.8686	29.7092	17.8086	24.7743	28.3627	27.8589	27.6686	22.3293	32.8507	22.3922	32.8653	33.8248	22.2686	33.7611	23.152	23.1269	25.8392	25.9776	16.9473	22.8268	22.4545	28.2221	23.1324	29.2791	12.168	30.3188	16.7679	33.2915	24.5696	24.1282	36.496	30.1374	24.7372	24.2759	35.5816	43.106	22.9163	22.977	17.5243	23.0885	23.5334	36.5728	10.9907	22.7613	611.8424
TRINITY_DN25455_c0_g1::TRINITY_DN25455_c0_g1_i1::g.28291::m.28291	7.6885	7.8754	2.4821	2.5421	5.1255	5.2747	2.6349	0	2.5178	7.4193	7.3687	9.9112	7.2906	9.9391	9.7251	15.0136	12.3553	14.9853	0	7.6989	8.6018	8.6479	7.5223	5.066	12.4584	5.0107	5.1338	15.5951	0	0	7.4427	14.7769	16.3583	16.0645	10.7995	24.0785	8.235	13.469	10.5289	19.1332	7.6288	10.1987	5.1856	5.1241	2.6114	0	2.4392	2.5257	158.4812
TRINITY_DN25537_c0_g1::TRINITY_DN25537_c0_g1_i1::g.12328::m.12328	0	0	0	0	0	0	0	0	0	0	0	0	0	0	0	0	0	0	0	0	0	0	0	0	0	0	0	0	0	0	0	0	0	0	0	0	0	0	0	16.6168	0	0	0	0	0	0	0	0	16.6168
TRINITY_DN25572_c0_g1::TRINITY_DN25572_c0_g1_i1::g.12316::m.12316	0	0	0	0	0	0	0	0	0	0	4.7273	0	0	0	4.6793	0	0	0	4.9445	0	0	0	0	0	0	0	0	0	0	0	0	0	5.2473	0	0	0	0	0	0	0	0	0	0	0	0	0	0	4.8611	9.5404
TRINITY_DN2558_c0_g1::TRINITY_DN2558_c0_g1_i1::g.13392::m.13392	0	0	0	0	0	0	0	0	0	0	0	0	0	0	0	0	0	0	0	0	0	0	0	0	0	0	0	0	0	0	0	0	0	0	0	0	0	0	0	0	9.5484	0	0	0	0	10.1591	0	0	10.1591
TRINITY_DN25597_c0_g1::TRINITY_DN25597_c0_g1_i1::g.12310::m.12310	6.5877	13.4956	0	0	6.5875	6.7793	6.7728	0	0	0	6.3136	6.3691	0	6.387	6.2495	6.432	0	6.4199	0	0	7.3702	7.4097	6.4453	0	0	0	0	0	0	0	0	0	21.0243	27.5288	13.8799	6.877	7.0559	6.9243	6.7661	14.0518	0	6.5538	6.6647	6.5857	0	6.9546	0	0	95.7407
TRINITY_DN25602_c0_g1::TRINITY_DN25602_c0_g1_i1::g.12435::m.12435	3.5564	3.6428	0	3.5276	3.5563	0	0	0	6.9879	6.8638	0	6.8768	3.3724	6.8962	3.3738	6.9447	3.429	6.9316	3.5651	3.5612	7.9577	4.0002	3.4795	3.515	3.4577	13.9066	3.5621	3.6068	3.7474	0	6.8854	0	3.7834	7.4308	7.4931	14.8503	0	3.7381	3.6527	3.793	3.5288	7.0762	7.196	7.1106	3.6238	3.7544	13.5392	7.0098	89.3601
TRINITY_DN25611_c0_g1::TRINITY_DN25611_c0_g1_i1::g.12420::m.12420	23.6521	24.2271	22.9068	41.0563	23.6514	24.3401	18.2377	12.6856	29.0461	17.1181	17.0012	22.8674	16.8211	17.1988	16.8286	28.8665	11.4026	23.0497	17.7824	17.7631	0	13.3018	23.141	17.5326	17.2467	23.1217	23.6898	23.9877	18.6918	18.6296	11.448	28.4114	18.8712	18.5322	18.6877	24.6909	25.3332	31.076	18.2195	12.6128	17.6014	29.4133	23.9287	35.4673	36.1508	24.9694	33.7666	23.3098	472.0831
TRINITY_DN25615_c0_g1::TRINITY_DN25615_c0_g1_i1::g.12425::m.12425	0	0	0	0	0	0	0	0	0	0	0	0	2.7701	0	0	0	0	0	0	0	0	0	0	0	0	0	0	0	0	0	0	0	0	3.0519	0	0	0	0	0	0	0	0	0	2.9204	0	0	0	0	2.7701
TRINITY_DN25657_c0_g2::TRINITY_DN25657_c0_g2_i1::g.12431::m.12431	7.1647	14.6777	6.9389	14.2135	21.4934	14.7462	22.0982	15.3709	14.0778	13.8278	34.3333	13.8539	13.5879	13.893	13.5939	27.9816	13.8163	13.9644	14.3644	21.5232	32.0633	24.1762	14.0197	21.2439	20.8974	14.0081	7.1761	21.799	15.099	15.0488	27.7425	20.6553	15.2439	22.4551	15.0956	44.8762	23.0218	30.1233	29.4349	38.2066	14.2181	21.3837	14.497	14.325	14.601	15.1274	0	21.183	470.4921
TRINITY_DN25691_c0_g1::TRINITY_DN25691_c0_g1_i1::g.12432::m.12432	0	0	0	0	0	0	0	0	0	0	0	0	0	0	0	0	26.535	8.9398	0	0	0	0	0	0	0	0	0	0	0	0	0	0	0	0	0	0	0	0	0	0	0	0	0	0	0	0	0	0	0
TRINITY_DN25704_c0_g1::TRINITY_DN25704_c0_g1_i1::g.37928::m.37928	0	3.897	3.6846	3.7737	0	0	0	0	0	0	3.6463	0	0	0	0	3.7146	0	0	0	0	0	0	0	0	0	3.7192	0	0	0	0	0	0	0	0	0	0	0	0	0	0	0	0	3.849	3.8033	0	0	0	0	3.7146
TRINITY_DN25750_c0_g1::TRINITY_DN25750_c0_g1_i1::g.37934::m.37934	0	0	0	0	0	0	0	0	0	0	0	7.414	0	0	0	0	14.7877	0	0	0	0	0	7.5027	0	7.4556	0	0	0	0	0	0	0	0	0	0	0	0	0	0	0	0	0	0	0	0	0	0	0	0
TRINITY_DN25820_c0_g1::TRINITY_DN25820_c0_g1_i1::g.22392::m.22392	0	2.7546	0	2.6675	0	2.7674	0	0	0	5.1901	2.5774	2.6	2.5501	2.6073	2.5512	5.2513	2.5929	2.6207	0	0	3.0087	0	5.2622	5.3158	0	0	2.6935	0	2.8336	0	2.6032	12.9214	5.7217	5.6189	11.3321	5.6146	8.6411	2.8266	5.5241	5.7362	2.6683	2.6754	0	5.3768	0	2.839	0	0	67.977
TRINITY_DN25874_c0_g1::TRINITY_DN25874_c0_g1_i1::g.22399::m.22399	0	0	0	0	0	0	0	8.5602	0	0	0	0	7.5672	7.7371	0	0	0	0	0	7.991	0	0	0	0	0	0	0	0	0	0	0	0	0	0	0	8.3307	0	0	0	0	0	0	0	0	0	0	0	0	23.8645
TRINITY_DN25926_c0_g1::TRINITY_DN25926_c0_g1_i1::g.7331::m.7331	18.1771	18.619	17.6043	27.0451	9.0883	18.7058	9.344	19.4983	8.929	26.3111	17.421	17.574	34.473	17.6235	17.2441	17.7476	17.5262	26.5712	18.2215	9.1009	10.1682	10.2227	8.8921	8.9827	8.8363	8.8847	9.103	0	9.5767	0	8.798	8.7339	0	9.4949	9.5746	9.4877	0	0	9.3347	9.6932	9.018	18.0837	18.3897	9.0858	0	9.5947	8.6501	8.957	246.4365
TRINITY_DN25978_c0_g1::TRINITY_DN25978_c0_g1_i1::g.7340::m.7340	4.482	9.182	13.0223	4.4458	0	4.6124	9.216	4.8078	4.4033	4.3251	8.5912	4.3333	4.2501	13.0366	8.5039	8.7522	4.3215	4.3679	4.493	0	10.0289	5.0413	8.7703	4.4298	4.3576	4.3815	4.4892	9.0912	0	0	8.6775	8.6142	9.5361	9.3648	4.7217	4.6789	0	0	9.2068	9.5604	4.4472	4.459	4.5344	17.9226	4.567	0	0	4.4171	117.722
TRINITY_DN26016_c0_g1::TRINITY_DN26016_c0_g1_i1::g.1685::m.1685	6.3738	6.5287	6.1729	6.3222	6.3736	6.5592	6.5529	6.8371	6.2619	6.1507	6.1087	6.1623	6.044	6.1797	6.0466	6.2232	6.1456	6.2114	6.3894	6.3824	7.131	7.1691	6.236	6.2996	6.1969	6.2309	6.3839	6.4642	6.7161	6.6938	6.17	6.1251	6.7806	6.6588	6.7146	6.6537	6.8268	6.6995	6.5464	6.7978	6.3243	6.341	12.8967	6.3718	6.4946	6.7288	6.0663	6.2815	149.5627
TRINITY_DN26056_c0_g1::TRINITY_DN26056_c0_g1_i1::g.1686::m.1686	0	0	0	5.7611	0	0	0	0	0	0	0	0	0	0	0	0	0	0	0	0	0	0	0	0	0	0	0	0	6.12	0	5.6224	0	0	0	0	0	0	0	0	0	0	0	0	0	0	0	0	0	11.7424
TRINITY_DN26152_c0_g1::TRINITY_DN26152_c0_g1_i1::g.1789::m.1789	6.059	6.2063	0	6.01	6.0588	6.2353	6.2293	6.4994	5.9527	5.8469	5.807	0	5.7455	5.8745	5.748	5.9159	5.8421	11.8094	12.1477	6.0672	13.5576	6.8151	5.9281	5.9885	0	17.7695	0	18.435	6.3844	6.3632	5.8653	5.8226	6.4457	6.3299	12.7661	6.3251	6.4897	12.7373	6.2231	19.3863	6.012	12.0558	6.1299	6.0572	6.1739	6.3965	5.7667	11.9427	174.2196
TRINITY_DN26181_c0_g1::TRINITY_DN26181_c0_g1_i1::g.1780::m.1780	7.0363	14.4147	0	6.9794	3.518	7.241	3.617	7.5477	6.9128	0	16.859	6.8028	6.6722	10.233	13.3503	10.305	16.9609	10.2856	7.0535	14.0917	7.8722	19.7858	13.7685	10.4316	13.6819	3.4393	17.6188	10.7042	7.4142	11.0843	13.6227	10.1426	18.7134	14.7018	7.4126	14.6907	18.841	11.0938	25.2939	15.0088	3.4908	3.5001	0	0	3.5848	0	3.3484	3.4672	223.4755
TRINITY_DN26193_c0_g1::TRINITY_DN26193_c0_g1_i1::g.1775::m.1775	0	4.9773	0	9.6398	0	5.0006	4.9958	0	0	0	4.6571	0	4.6078	9.4225	9.2196	9.4888	0	4.7355	0	0	0	0	0	9.6053	0	0	0	0	5.1202	0	0	4.6696	10.3387	10.153	5.1191	10.1453	5.2046	5.1075	4.9908	10.365	4.8215	4.8343	4.9161	4.8577	0	0	0	0	87.7981
TRINITY_DN26244_c0_g1::TRINITY_DN26244_c0_g1_i1::g.27446::m.27446	0	0	0	0	0	2.2348	0	0	0	4.1912	0	0	0	0	0	0	0	0	0	0	0	0	0	0	0	0	0	0	0	0	0	0	0	0	0	0	0	0	0	0	0	0	2.197	0	0	0	0	0	2.2348
TRINITY_DN26254_c0_g1::TRINITY_DN26254_c0_g1_i1::g.27450::m.27450	0	0	0	0	0	0	0	0	0	0	0	0	0	0	0	0	0	0	0	0	0	0	6.763	0	0	0	0	0	0	0	0	0	0	0	0	0	0	0	0	7.3723	0	0	0	0	0	0	0	0	7.3723
TRINITY_DN26263_c0_g1::TRINITY_DN26263_c0_g1_i1::g.27447::m.27447	4.0898	4.1893	7.9219	8.1135	4.0897	4.2088	0	0	4.018	7.8933	11.7592	11.8624	11.6346	11.8959	19.3996	15.9728	7.8868	7.9714	0	4.0954	18.3028	23.001	8.0029	16.1689	15.9053	19.9907	16.3854	12.4436	12.9285	17.1807	15.8363	15.721	26.1052	34.1816	25.8513	34.1558	8.7611	21.4943	25.2036	26.1715	8.1162	8.1377	0	4.0886	0	0	0	0	267.9711
TRINITY_DN26321_c0_g1::TRINITY_DN26321_c0_g1_i1::g.11520::m.11520	3.7752	3.867	3.6563	0	3.7751	0	0	4.0496	3.709	0	7.2364	7.3	0	0	0	0	0	0	0	0	0	4.2463	3.6937	0	0	0	0	0	0	0	0	0	0	3.944	0	0	0	3.9682	3.8775	4.0264	0	3.7558	3.8194	3.7741	0	3.9855	3.5931	0	31.5217
TRINITY_DN26362_c0_g1::TRINITY_DN26362_c0_g1_i1::g.11528::m.11528	0	6.445	0	0	0	0	6.4689	0	0	6.0718	6.0303	12.1666	0	6.1004	5.9691	0	0	6.1318	0	0	0	0	0	6.2188	0	0	0	0	0	0	0	12.0931	13.3873	0	0	0	6.7393	0	6.4625	6.7106	0	6.2597	0	6.2901	0	0	0	0	56.7627
TRINITY_DN26399_c0_g1::TRINITY_DN26399_c0_g1_i1::g.11513::m.11513	3.3273	3.4082	3.2225	6.6008	3.3272	6.8482	3.4209	7.1384	6.5378	6.4217	6.3779	6.4339	9.4655	6.452	6.3131	6.4974	12.8328	6.4852	3.3355	6.6637	0	7.4851	13.0217	13.1544	12.9399	6.5054	9.9979	6.7491	7.0121	6.9887	9.6629	3.1975	3.5397	3.4761	0	3.4735	0	3.4974	3.4174	3.5487	6.603	6.6205	0	3.3263	3.3904	3.5126	9.5004	6.5583	130.3886
TRINITY_DN26422_c0_g1::TRINITY_DN26422_c0_g1_i1::g.11935::m.11935	0	0	0	0	0	0	4.119	4.2976	3.936	0	0	0	0	3.8844	3.8007	0	3.8629	3.9043	4.0162	8.0236	4.4823	0	0	3.9597	3.8952	3.9165	0	8.1264	4.2215	0	0	0	4.2621	4.1855	12.6619	0	4.2911	0	0	0	0	0	0	0	0	0	7.6262	0	40.6825
TRINITY_DN26497_c0_g1::TRINITY_DN26497_c0_g1_i1::g.11930::m.11930	7.1128	0	0	0	0	0	0	0	0	6.8638	0	0	0	0	0	0	0	0	0	7.1224	0	8.0003	0	0	0	0	0	0	0	7.4699	0	0	0	0	0	7.4252	0	0	0	0	0	0	0	0	0	0	0	0	15.4702
TRINITY_DN26509_c0_g2::TRINITY_DN26509_c0_g2_i1::g.37171::m.37171	4.8116	0	0	0	0	0	0	0	0	0	0	0	0	0	4.5646	0	0	0	0	0	0	0	0	0	0	0	0	0	0	0	0	0	5.1187	0	5.0689	0	0	5.0575	4.9419	0	0	0	0	0	4.9028	0	0	0	19.4668
TRINITY_DN26553_c0_g1::TRINITY_DN26553_c0_g1_i1::g.37170::m.37170	0	0	0	0	10.1713	5.2338	0	0	4.9965	0	4.8743	0	4.8226	0	0	4.9656	4.9037	4.9563	0	0	11.38	0	4.9759	0	0	0	10.1878	5.158	0	5.3411	0	4.8874	0	0	5.3578	5.3092	5.4473	0	5.2235	0	5.0463	0	0	0	5.1822	0	4.8405	0	67.4953
TRINITY_DN26554_c0_g1::TRINITY_DN26554_c0_g1_i1::g.37149::m.37149	0	0	0	0	0	0	0	7.5208	0	0	0	0	0	0	0	0	0	0	0	0	0	0	0	0	0	0	0	0	0	0	0	0	7.4586	0	0	0	7.5095	0	0	0	0	0	0	0	0	0	0	6.9097	21.94
TRINITY_DN26576_c0_g1::TRINITY_DN26576_c0_g1_i1::g.37156::m.37156	11.3476	11.6234	10.9899	11.2557	11.3472	11.6776	11.6665	12.1724	11.1483	5.4752	21.7511	21.9421	21.5207	11.002	16.1477	27.6985	5.4706	16.5878	5.6876	5.6815	6.3478	0	5.5512	11.2155	0	5.5465	17.0484	17.2628	5.9785	5.9586	5.4924	10.9047	6.0359	11.8549	0	5.923	6.077	5.9637	5.8274	12.1024	11.2594	11.2893	11.4803	11.3441	11.5627	11.9795	5.4	5.5916	233.6344
TRINITY_DN26588_c0_g1::TRINITY_DN26588_c0_g1_i1::g.37146::m.37146	3.7322	0	0	0	0	0	3.8371	0	0	7.203	3.5769	0	3.5391	0	0	0	3.5985	0	0	0	0	4.1979	0	0	0	0	0	0	0	0	0	0	3.9704	0	0	0	0	3.9229	0	0	0	0	0	0	0	0	0	3.6782	19.1752
TRINITY_DN2664_c0_g1::TRINITY_DN2664_c0_g1_i1::g.23108::m.23108	13.4461	13.7729	15.6268	18.6722	16.1348	11.0697	11.0592	14.4234	5.284	12.9754	10.3094	5.2	7.6502	7.8219	5.1024	10.5027	12.9646	7.8622	5.3916	5.3857	12.0347	9.0744	5.2622	5.3158	5.2291	7.8867	5.387	2.7274	5.6673	8.4727	5.2065	5.1685	2.8608	2.8094	8.4991	5.6146	2.8804	8.4799	2.762	5.7362	13.3417	10.7016	10.8827	8.0652	10.9608	17.0339	10.2379	18.552	211.3473
TRINITY_DN26705_c0_g1::TRINITY_DN26705_c0_g1_i1::g.6490::m.6490	0	3.6166	0	0	3.5307	0	0	0	0	0	0	0	3.3481	0	3.3496	0	0	6.8817	3.5394	3.5356	0	0	3.4545	3.4897	3.4328	0	0	3.5809	0	0	3.4179	3.393	0	3.6887	14.8784	0	0	0	3.6264	0	0	3.5127	3.5721	0	0	0	0	0	24.1554
TRINITY_DN26719_c0_g1::TRINITY_DN26719_c0_g1_i1::g.6505::m.6505	0	0	0	0	0	0	0	0	0	0	0	4.8917	0	0	0	0	4.8784	0	0	0	0	0	0	0	0	0	0	0	0	0	0	0	0	0	0	0	0	0	0	0	0	0	0	0	0	0	0	0	0
TRINITY_DN26721_c0_g1::TRINITY_DN26721_c0_g1_i1::g.6508::m.6508	0	0	0	0	0	0	0	0	0	0	0	0	0	0	0	0	0	0	0	0	18.1515	0	7.9368	0	0	0	0	0	0	0	0	0	0	0	8.5459	0	8.6887	0	0	0	0	0	0	0	0	0	0	0	26.8402
TRINITY_DN26824_c0_g1::TRINITY_DN26824_c0_g1_i1::g.6594::m.6594	15.8317	16.2165	20.4437	15.7036	21.1082	21.7229	16.2766	16.9824	20.7383	15.2774	20.2308	10.2042	20.0166	20.466	20.0254	25.7626	20.353	20.5713	21.1605	21.1375	23.6165	23.743	20.6527	20.8632	20.5229	20.6355	21.1425	21.4084	16.6819	11.0843	20.434	30.4277	22.456	11.0263	16.6783	22.036	16.9569	27.7345	27.1007	28.1414	15.7087	15.7503	10.6779	15.8268	16.1318	16.7134	10.0452	10.4017	462.4369
TRINITY_DN26920_c0_g1::TRINITY_DN26920_c0_g1_i1::g.32177::m.32177	14.9857	7.675	0	0	0	0	0	0	0	0	0	0	0	0	7.1083	0	7.2245	0	7.5112	7.503	0	0	0	0	7.2849	0	0	0	0	0	0	0	0	7.8278	7.8935	7.8219	0	0	7.6958	7.9913	7.4347	14.9087	7.5805	7.4906	7.6349	7.9101	7.1314	7.3844	52.8562
TRINITY_DN26921_c0_g1::TRINITY_DN26921_c0_g1_i1::g.32182::m.32182	18.5201	12.6468	11.9576	12.2468	12.3463	12.7058	0	6.6221	6.065	5.9572	11.8331	5.9685	11.7078	5.9853	5.8565	6.0275	5.9523	6.0161	12.3769	12.3634	6.9067	13.8874	6.0399	18.3045	6.002	12.0698	12.3664	12.5219	13.0098	12.9665	5.976	11.8649	6.5673	6.4494	13.0069	6.4445	13.2243	12.9777	12.6811	13.1681	6.1254	12.2833	12.4911	12.3429	6.2904	13.0343	11.751	18.252	245.546
TRINITY_DN26999_c0_g1::TRINITY_DN26999_c0_g1_i1::g.32178::m.32178	0	0	0	0	0	0	8.0091	0	0	0	0	0	0	0	0	0	7.5112	0	0	0	0	0	0	0	7.5739	0	0	0	0	0	0	0	0	0	0	0	0	0	0	0	0	0	7.8813	0	0	8.224	0	0	16.2331
TRINITY_DN27003_c0_g1::TRINITY_DN27003_c0_g1_i1::g.26609::m.26609	7.0112	14.3632	0	13.9089	0	7.2151	0	7.5208	6.8881	6.7657	6.7195	6.7785	6.6484	20.3929	33.2565	27.382	27.0404	34.163	7.0283	0	23.5321	23.6582	27.4386	6.9295	13.6331	6.8539	7.0223	21.3319	7.3877	7.3631	13.574	13.4751	14.9172	14.6493	22.1583	21.9573	22.5285	0	21.6031	14.9551	6.9567	13.9503	14.1863	14.018	0	14.8033	0	0	272.2254
TRINITY_DN27047_c0_g1::TRINITY_DN27047_c0_g1_i1::g.26611::m.26611	0	0	0	0	0	0	0	0	9.5478	9.3782	0	9.396	0	0	0	0	0	0	9.7422	0	0	0	0	0	0	9.5005	0	0	0	0	0	0	0	0	0	10.1453	0	0	0	0	0	0	0	0	0	0	0	0	0
TRINITY_DN27089_c0_g1::TRINITY_DN27089_c0_g1_i1::g.26613::m.26613	18.29	12.4897	17.7136	12.0947	18.2894	12.548	12.536	26.1592	11.9793	17.6497	17.5292	17.6831	5.7812	17.733	11.5675	17.8578	11.7567	23.7655	6.1116	6.1049	13.6418	13.7149	17.8947	12.0514	5.9274	0	12.2128	12.3663	6.4241	6.4027	0	0	19.4573	19.1077	19.268	12.7289	6.53	12.8165	6.2618	0	6.0493	12.1307	12.3359	12.1896	31.0612	12.8724	5.8025	12.0168	262.0682
TRINITY_DN27101_c0_g1::TRINITY_DN27101_c0_g1_i1::g.10891::m.10891	0	0	5.1109	5.2345	5.2771	5.4307	5.4255	5.6608	5.1846	0	10.1154	0	5.0041	5.1165	5.0064	5.1525	0	5.1428	5.2901	5.2844	0	0	5.1632	5.2158	5.1307	5.1589	0	0	0	5.5422	5.1085	0	0	0	5.5594	5.509	5.6523	0	0	0	0	5.2501	5.3389	0	0	5.5711	0	0	69.1635
TRINITY_DN27123_c0_g1::TRINITY_DN27123_c0_g1_i1::g.10877::m.10877	0	0	0	0	0	0	0	0	9.6433	0	0	0	0	0	9.3118	0	9.4642	9.5656	9.8396	0	10.9817	11.0405	9.6035	0	0	9.5955	9.8313	9.9549	10.3428	10.3084	9.5018	9.4326	10.4421	10.2545	10.3405	10.2467	10.5133	10.3172	10.0814	10.4686	0	0	0	0	10.0017	0	0	0	122.3018
TRINITY_DN27130_c0_g1::TRINITY_DN27130_c0_g1_i2::g.10885::m.10885	0	0	0	0	0	0	0	0	0	8.4572	8.3994	8.4732	8.3104	8.497	8.3141	8.5569	8.4501	17.0815	0	0	9.8051	9.8576	8.5746	0	8.5207	8.5674	8.7779	8.8883	9.2346	0	8.4838	8.422	9.3233	9.1558	9.2326	18.2977	9.3869	9.2118	9.0013	9.347	8.6959	0	8.8664	0	8.9301	0	0	0	125.3586
TRINITY_DN27174_c0_g1::TRINITY_DN27174_c0_g1_i1::g.10886::m.10886	7.2174	7.3928	6.9899	14.318	0	0	0	7.742	7.0907	0	6.9172	0	6.8439	0	6.8469	7.0468	6.9589	7.0336	7.235	14.4543	0	8.118	7.0614	7.1334	7.017	7.0555	14.4577	7.3198	7.605	0	0	0	0	0	7.6033	7.5344	0	0	7.4128	0	0	7.1803	0	0	7.3542	7.6193	6.8692	14.2258	94.8173
TRINITY_DN27192_c0_g1::TRINITY_DN27192_c0_g1_i1::g.10890::m.10890	0	0	0	0	0	0	0	0	6.9376	0	0	6.8273	0	0	0	0	0	0	0	0	0	0	0	0	0	0	0	7.1618	0	0	0	0	0	0	0	0	0	0	0	7.5314	0	0	0	0	0	0	0	0	7.5314
TRINITY_DN27211_c0_g1::TRINITY_DN27211_c0_g1_i1::g.36444::m.36444	0	6.9821	0	0	0	0	0	7.3119	0	0	0	0	0	0	0	6.6553	0	0	0	0	0	0	0	0	0	0	0	0	0	7.1586	0	0	0	0	0	0	0	0	0	0	0	0	0	0	0	0	6.4876	0	27.6134
TRINITY_DN27306_c0_g1::TRINITY_DN27306_c0_g1_i1::g.36578::m.36578	0	0	0	0	0	0	0	0	0	0	0	0	0	0	0	0	0	0	0	0	0	0	0	0	0	0	0	0	0	9.0425	0	0	0	8.9952	0	0	0	9.0502	0	0	0	0	0	8.6076	0	0	0	0	18.0927
TRINITY_DN27420_c0_g1::TRINITY_DN27420_c0_g1_i1::g.20964::m.20964	0	6.3634	0	0	0	0	6.387	0	0	0	0	0	0	0	0	0	0	0	0	0	0	0	6.0782	0	0	0	0	0	6.5461	0	0	0	0	0	6.5446	0	6.654	0	0	0	0	0	0	0	6.3302	6.5584	0	0	32.4757
TRINITY_DN27445_c0_g1::TRINITY_DN27445_c0_g1_i1::g.20960::m.20960	24.7453	16.8979	39.9424	32.7268	24.7445	16.9767	25.4408	17.6959	8.1036	47.758	39.5266	23.9242	31.2864	23.9917	23.4752	48.3211	39.7654	32.1534	16.5372	16.5192	9.2283	18.5554	16.1403	32.6096	16.0389	8.0635	16.5231	16.7309	26.0743	17.325	39.9236	31.7062	8.7748	34.4689	17.379	25.8321	17.6694	8.67	25.4154	17.5943	40.9219	24.6182	8.3449	8.2459	25.2144	0	23.5515	32.5161	537.9858
TRINITY_DN27452_c0_g1::TRINITY_DN27452_c0_g1_i1::g.20981::m.20981	0	0	0	0	7.4641	0	3.8371	8.0069	0	0	0	0	0	0	0	0	0	0	0	0	0	4.1979	0	0	0	0	0	3.7851	3.9326	3.9195	0	3.5865	0	3.899	0	0	0	0	0	0	0	0	0	0	0	3.94	3.5521	3.6782	46.1149
TRINITY_DN27497_c0_g1::TRINITY_DN27497_c0_g1_i1::g.20978::m.20978	4.652	4.765	4.5054	4.6143	0	0	0	4.9901	0	0	8.9169	0	4.4112	4.5103	0	0	13.4561	4.5335	4.6633	0	5.2046	10.4649	0	0	4.5228	0	4.6594	0	0	0	4.5032	0	4.9488	0	0	0	4.9826	4.8897	4.7779	4.9614	0	4.6281	9.4127	4.6505	0	4.911	0	0	58.6069
TRINITY_DN27514_c0_g1::TRINITY_DN27514_c0_g1_i2::g.5836::m.5836	0	0	0	0	0	0	0	0	0	0	0	0	0	0	0	0	0	0	0	0	3.5425	0	0	0	0	0	0	0	0	0	0	0	0	0	0	0	0	0	0	0	0	0	0	0	0	0	0	0	3.5425
TRINITY_DN27561_c0_g1::TRINITY_DN27561_c0_g1_i1::g.5840::m.5840	0	0	0	0	0	0	0	0	0	0	0	0	0	2.2822	2.2331	0	0	2.2939	0	0	0	0	0	0	0	0	0	0	0	0	2.2786	0	0	0	2.4797	4.9145	0	0	0	0	0	0	0	0	0	0	0	0	6.7939
TRINITY_DN27579_c0_g1::TRINITY_DN27579_c0_g1_i1::g.5825::m.5825	0	0	0	0	0	0	0	0	0	6.8144	6.7679	13.6546	6.6962	6.8465	6.6992	6.8947	6.8087	0	7.0789	7.0712	0	0	6.909	6.9794	0	6.9033	14.1457	7.1618	0	0	6.8358	6.786	0	14.7547	7.4392	0	0	0	7.2528	0	0	0	7.1442	0	0	0	0	0	54.9906
TRINITY_DN27580_c0_g1::TRINITY_DN27580_c0_g1_i1::g.5842::m.5842	0	7.5032	7.0943	0	0	0	7.531	7.8575	0	7.0687	7.0204	14.1641	6.946	7.102	0	0	0	0	0	0	0	0	0	0	0	0	0	0	0	0	7.0909	7.0393	0	7.6526	0	0	0	0	0	0	0	7.2875	7.4108	7.3229	0	7.733	0	14.4381	65.7378
TRINITY_DN27644_c0_g1::TRINITY_DN27644_c0_g1_i1::g.6011::m.6011	0	0	0	0	0	0	0	0	8.2422	0	0	0	0	8.1339	0	0	0	0	0	0	0	0	0	0	0	8.2013	0	0	0	0	0	0	0	0	0	0	0	0	0	0	0	0	0	0	0	0	0	0	8.1339
TRINITY_DN27648_c0_g1::TRINITY_DN27648_c0_g1_i1::g.5997::m.5997	0	6.7478	0	0	0	0	0	0	0	0	0	0	0	0	0	0	6.3518	6.4199	0	0	0	0	0	0	0	0	0	6.6811	0	0	0	0	0	0	6.9399	6.877	0	0	0	0	0	0	0	0	0	0	0	0	0
TRINITY_DN27666_c0_g1::TRINITY_DN27666_c0_g1_i1::g.6000::m.6000	44.8715	40.217	32.593	27.8178	28.0438	17.3162	57.6658	48.133	38.5733	48.7132	37.6293	37.9598	31.9121	43.5049	42.5683	38.3348	37.8566	49.1947	44.9811	44.9323	50.2019	37.8531	49.3894	44.3491	38.1726	43.8653	39.3251	39.8196	41.3712	47.1241	32.5776	48.5105	41.7682	52.7373	53.1798	35.1316	36.0456	53.0601	34.5649	59.8206	50.0884	22.3205	45.3962	22.4289	34.2916	35.5278	37.3683	33.1665	933.3118
TRINITY_DN27678_c0_g1::TRINITY_DN27678_c0_g1_i1::g.6008::m.6008	0	5.6804	0	5.5007	0	0	0	0	5.4482	5.3514	0	5.3616	5.2586	0	0	5.4145	0	0	0	5.5531	0	0	0	5.481	5.3916	5.4212	0	5.6242	0	0	0	0	5.8995	0	0	0	5.9397	0	0	0	5.5025	0	0	5.5439	5.6507	0	0	5.4653	33.2098
TRINITY_DN27680_c0_g1::TRINITY_DN27680_c0_g1_i1::g.6012::m.6012	22.2073	27.2966	30.1105	22.0276	22.2066	22.8533	18.2652	23.8215	17.454	30.0018	25.5403	21.4705	37.9047	21.531	21.0675	17.346	21.4121	17.3134	22.2616	13.3424	9.9382	9.9914	17.3819	26.3386	17.2727	17.3675	17.7941	9.009	4.68	4.6644	12.8984	25.6089	9.4498	13.9201	4.679	9.2731	14.2714	23.3422	18.247	23.6846	26.4419	17.6746	22.467	22.2005	22.6283	28.1329	8.4544	17.5087	435.3852
TRINITY_DN27713_c0_g2::TRINITY_DN27713_c0_g2_i1::g.31374::m.31374	11.4135	0	5.5269	5.6606	11.4132	0	0	12.2431	5.6066	0	5.4694	11.0348	5.4115	16.5989	21.6554	0	11.0048	11.1228	11.4414	5.7145	0	6.4189	5.5834	5.6403	0	5.5788	0	5.7877	18.0398	0	5.5243	5.4841	0	0	0	11.9148	6.1124	5.9984	11.7226	0	0	5.6774	0	5.705	11.6299	6.0246	5.4314	5.6242	160.973
TRINITY_DN27781_c0_g1::TRINITY_DN27781_c0_g1_i1::g.31376::m.31376	0	0	0	0	0	0	0	0	0	6.6238	0	0	0	0	0	6.7019	0	0	0	0	0	0	0	0	0	0	0	0	0	0	0	0	7.3021	0	0	0	0	0	0	0	0	6.8288	0	0	0	7.2464	0	6.7647	20.713
TRINITY_DN27815_c0_g1::TRINITY_DN27815_c0_g1_i1::g.15463::m.15463	0	0	0	0	0	0	0	0	0	0	0	0	0	0	0	0	5.9523	0	0	6.1817	0	6.9437	0	0	6.002	0	6.1832	6.2609	0	0	0	0	6.5673	6.4494	0	6.4445	0	0	6.3405	6.584	0	0	0	0	0	0	0	0	19.8682
TRINITY_DN27837_c0_g1::TRINITY_DN27837_c0_g1_i1::g.15469::m.15469	0	0	0	2.3237	0	0	0	0	0	0	0	0	0	0	0	2.2873	0	0	0	0	0	0	2.292	0	0	2.2901	2.3464	2.3759	2.4684	2.4602	2.2677	0	0	0	0	0	0	0	2.4061	0	0	0	0	0	0	0	2.2296	0	14.1193
TRINITY_DN27842_c0_g1::TRINITY_DN27842_c0_g1_i1::g.15470::m.15470	0	6.5287	6.1729	6.3222	12.7472	6.5592	6.5529	13.6741	6.2619	6.1507	0	6.1623	6.044	0	6.0466	6.2232	12.2911	0	6.3894	6.3824	7.131	14.3383	6.236	6.2996	6.1969	6.2309	6.3839	6.4642	13.4322	13.3875	6.17	6.1251	6.7806	6.6588	13.4292	6.6537	6.8268	13.399	6.5464	6.7978	6.3243	0	0	0	0	0	0	6.2815	164.5824
TRINITY_DN27893_c0_g1::TRINITY_DN27893_c0_g1_i1::g.15479::m.15479	3.6489	3.7376	3.5339	3.6194	3.6488	0	3.7515	0	0	0	3.4971	0	0	0	0	0	3.5183	0	3.6579	0	4.0824	0	0	0	3.5476	3.5671	0	0	0	0	0	0	0	0	0	0	0	0	0	0	3.6206	3.6302	3.6916	3.6478	3.7181	0	3.4729	0	18.6737
TRINITY_DN27906_c0_g1::TRINITY_DN27906_c0_g1_i1::g.916::m.916	5.7739	0	0	0	0	0	0	0	0	0	5.5337	0	0	0	0	0	0	0	0	0	0	6.4944	0	0	0	0	0	0	0	0	0	0	0	0	0	0	0	0	0	6.158	0	5.7442	0	5.7721	0	0	0	0	12.6524
TRINITY_DN27963_c0_g1::TRINITY_DN27963_c0_g1_i1::g.904::m.904	0	0	6.0166	6.1622	6.2122	6.3931	6.387	13.328	0	5.9949	5.954	0	17.6729	6.0232	23.5742	6.0656	5.99	12.1084	6.2276	6.2208	6.9504	13.9753	12.1563	6.1401	6.04	0	6.2223	0	0	13.0486	6.0138	5.97	0	12.9804	6.5446	6.4853	0	0	6.3807	0	12.3284	0	6.2851	6.2105	6.3302	6.5584	11.8254	6.1225	174.9716
TRINITY_DN27988_c0_g1::TRINITY_DN27988_c0_g1_i1::g.908::m.908	3.7898	3.8819	7.3408	0	3.7897	7.8001	3.8963	4.0653	7.4466	3.6571	0	3.6641	3.5937	7.3488	3.5953	7.4005	3.6541	3.6933	0	3.795	4.24	8.5255	3.7079	11.2371	0	3.7048	0	7.6872	0	0	0	0	4.0317	7.9185	0	3.9563	4.0592	7.967	3.8924	0	3.7604	0	3.8341	0	3.8617	4.0009	3.607	3.735	96.6155
TRINITY_DN28067_c0_g1::TRINITY_DN28067_c0_g1_i1::g.35704::m.35704	0	0	0	0	7.6088	0	0	0	0	0	0	0	0	0	7.2185	0	0	0	0	0	0	0	0	0	0	0	0	0	0	0	7.3657	0	0	0	0	0	0	0	0	0	0	0	0	0	0	0	0	0	22.193
TRINITY_DN28078_c0_g1::TRINITY_DN28078_c0_g1_i1::g.35706::m.35706	14.2946	9.7614	18.4588	18.9053	4.7647	9.8069	14.6964	10.2224	4.6812	9.1961	9.1333	4.6068	4.5183	4.6198	13.5609	4.6523	4.5943	9.287	4.7765	4.7713	5.3309	5.3595	4.6619	9.4188	4.6326	4.658	4.7725	4.8325	5.0208	5.0041	13.8376	9.1579	15.2069	4.9779	5.0197	9.9483	10.2071	10.0167	4.8939	5.0818	4.7279	9.4808	14.4618	14.2902	14.5656	5.0302	13.605	4.6959	188.0675
TRINITY_DN28082_c0_g1::TRINITY_DN28082_c0_g1_i1::g.35692::m.35692	8.3183	8.5205	8.0562	4.1255	12.4771	8.5603	4.2761	4.4615	0	0	11.9585	0	0	4.0325	3.9457	8.1218	4.0102	4.0532	4.1693	4.1648	0	0	4.0693	4.1107	0	0	0	8.4364	0	0	4.0262	3.9969	0	4.3451	0	0	0	0	4.2718	8.8717	12.3806	8.2756	8.4156	12.4737	4.238	4.3908	11.8755	12.2969	103.9535
TRINITY_DN28125_c0_g1::TRINITY_DN28125_c0_g1_i2::g.35876::m.35876	5.7068	0	0	0	0	0	0	0	0	0	5.4694	5.5174	5.4115	0	0	0	0	5.5614	0	0	0	0	0	0	0	0	0	0	0	0	0	0	0	5.9619	0	0	0	0	0	0	0	0	0	0	5.8149	6.0246	0	0	17.251
TRINITY_DN28220_c0_g2::TRINITY_DN28220_c0_g2_i1::g.20107::m.20107	0	0	0	0	0	0	8.7752	0	16.771	8.2365	24.5409	16.5043	8.0937	0	16.1945	25.0009	24.6891	24.9538	8.5562	8.5469	0	9.6004	16.7017	0	16.5968	0	8.5489	0	26.9812	26.8915	33.0498	16.4045	9.0801	17.8339	17.9835	8.9102	18.284	26.9145	0	18.2063	0	0	0	0	0	0	8.1235	0	242.52
TRINITY_DN28230_c0_g1::TRINITY_DN28230_c0_g1_i1::g.20105::m.20105	5.423	5.5548	5.2521	5.3791	5.4228	5.5807	5.5754	5.8172	5.3278	5.2332	5.1974	5.2431	5.1424	5.2578	0	5.2949	0	5.2849	5.4363	5.4303	6.0672	6.0997	10.6116	5.3599	10.5449	5.3014	10.8633	5.4999	11.4285	17.0857	5.2496	5.2114	11.5382	5.6655	5.713	5.6612	5.8084	5.7001	5.5699	5.7838	5.3809	0	5.4864	5.4213	5.5258	5.725	0	5.3445	134.0507
TRINITY_DN28240_c0_g1::TRINITY_DN28240_c0_g1_i1::g.20121::m.20121	57.3641	45.7011	43.2105	37.9333	50.9887	52.4735	39.3176	41.0224	50.0952	61.5066	54.9779	55.4608	60.4396	61.7967	48.3731	43.5622	36.8733	49.6916	38.3362	51.0594	57.0476	57.3531	56.1243	50.3967	43.378	43.616	57.4555	58.178	40.2966	26.7751	49.3601	55.1256	61.025	66.5876	60.4316	59.8835	61.4413	60.2956	58.9175	67.9779	63.243	63.4104	51.5866	57.3465	45.4623	47.1013	24.2651	37.6892	1137.4788
TRINITY_DN28250_c0_g1::TRINITY_DN28250_c0_g1_i1::g.20114::m.20114	0	0	0	0	0	0	0	0	0	4.1912	4.1625	0	0	0	0	0	0	0	0	0	4.8591	0	0	0	0	0	0	0	0	0	0	0	0	0	0	0	0	0	0	4.6321	0	0	0	0	0	4.5851	0	0	14.0763
TRINITY_DN28267_c1_g1::TRINITY_DN28267_c1_g1_i1::g.20112::m.20112	4.056	8.3093	3.9282	4.0232	8.1118	4.174	12.5101	13.0526	3.9848	11.7422	7.7747	11.7644	7.6923	7.865	15.3914	3.9602	15.6432	7.9055	8.1319	8.1231	13.6136	22.8109	3.9684	8.0177	11.8304	11.8953	12.1875	16.4544	12.8216	8.5193	11.7791	7.7955	12.9447	16.9496	17.0918	8.4684	17.3773	4.2633	8.3318	12.9776	20.1228	20.1761	12.3104	24.3288	12.3988	8.5639	11.5811	11.992	245.6009
TRINITY_DN28269_c0_g1::TRINITY_DN28269_c0_g1_i1::g.20101::m.20101	0	3.867	7.3125	14.9788	3.7751	7.7701	0	0	3.709	7.2862	7.2364	7.3	3.5799	18.3013	3.5815	7.3721	3.6401	0	0	0	8.4474	4.2463	7.3873	3.7313	3.6704	3.6906	0	0	7.956	11.8943	3.6545	10.8838	8.0324	3.944	7.9542	7.8821	4.0436	3.9682	7.755	0	3.7459	3.7558	3.8194	11.3223	7.6936	3.9855	7.1862	3.7206	133.5463
TRINITY_DN28274_c0_g1::TRINITY_DN28274_c0_g1_i1::g.20129::m.20129	8.2832	0	0	0	4.1415	0	0	0	0	3.9966	0	0	0	0	0	0	0	4.0361	0	0	4.6336	4.6584	8.1042	0	0	0	4.1482	0	0	0	0	0	4.4059	0	0	4.3235	0	0	4.2538	0	0	4.1203	0	0	0	0	0	0	17.6873
TRINITY_DN28295_c0_g1::TRINITY_DN28295_c0_g1_i1::g.20127::m.20127	0	7.0804	6.6946	0	6.9122	0	7.1067	0	0	0	0	0	0	0	0	0	6.6649	0	6.9293	6.9218	0	0	0	0	0	0	0	0	0	0	0	0	7.3536	0	0	0	0	0	0	0	0	0	0	0	0	0	0	0	14.0189
TRINITY_DN28301_c0_g1::TRINITY_DN28301_c0_g1_i1::g.5133::m.5133	0	7.0556	0	6.8324	3.444	0	3.5409	0	0	0	3.3008	6.6596	3.2659	3.3392	3.2673	3.3627	3.3208	0	0	0	0	0	0	3.404	0	3.3669	0	3.4929	0	0	3.334	3.3097	3.6639	7.1961	0	0	3.6889	0	3.5373	11.0196	3.4173	6.8528	0	3.443	3.5094	3.6359	0	0	55.6588
TRINITY_DN28305_c0_g1::TRINITY_DN28305_c0_g1_i1::g.5134::m.5134	0	0	0	0	0	12.2438	0	0	5.8444	0	0	0	0	5.7677	0	5.8083	0	0	5.9634	0	0	0	0	0	0	0	0	6.0333	0	0	0	5.7167	0	0	0	0	0	0	6.11	0	0	5.9183	0	11.8941	0	0	0	0	35.6465
TRINITY_DN28311_c0_g1::TRINITY_DN28311_c0_g1_i1::g.5140::m.5140	0	0	0	0	4.9077	0	0	0	0	4.736	0	4.745	0	0	0	0	0	0	4.9198	0	0	11.0405	0	0	4.7716	14.3933	0	0	5.1714	0	4.7509	0	5.221	0	0	5.1234	0	0	0	5.2343	0	0	0	0	0	5.1811	4.671	4.8368	45.7937
TRINITY_DN28340_c0_g1::TRINITY_DN28340_c0_g1_i1::g.5144::m.5144	5.6738	0	0	0	0	0	0	0	0	0	0	5.4855	0	0	5.3826	0	5.4706	0	11.3753	5.6815	6.3478	12.7636	0	5.6077	5.5163	5.5465	5.6828	5.7543	0	0	5.4924	5.4524	18.1076	5.9274	11.9544	5.923	12.1541	11.9274	11.6548	6.0512	0	0	0	0	0	0	0	0	82.834
TRINITY_DN28366_c0_g1::TRINITY_DN28366_c0_g1_i1::g.5132::m.5132	10.6692	8.1964	7.7497	10.5828	18.6705	8.2346	10.969	11.4447	10.4819	10.2957	10.2254	7.7364	10.1171	7.7582	10.1215	7.8128	10.2871	10.3974	10.6952	10.6836	8.9524	12.0005	10.4386	10.545	7.7797	10.4299	8.0146	8.1154	11.2422	8.4036	7.746	12.816	11.3501	11.1462	11.2397	13.9222	8.5706	11.2144	8.2186	11.3789	18.5261	10.6144	8.0955	10.6659	10.8714	8.4475	7.6158	10.5147	233.666
TRINITY_DN28395_c0_g1::TRINITY_DN28395_c0_g1_i1::g.5131::m.5131	12.504	6.404	12.1099	6.2014	12.5036	6.4338	12.8554	13.4129	6.1422	6.0331	5.9919	6.0446	11.8569	6.0616	5.9311	12.2085	6.0281	6.0928	6.2673	6.2605	6.9947	0	6.1169	6.1792	6.0784	0	0	6.3407	6.5878	6.5659	0	6.008	0	6.5315	6.5863	0	13.3927	13.143	6.4213	13.3358	0	6.2199	6.3251	6.2501	12.741	13.2004	5.9504	6.1615	197.9455
TRINITY_DN28410_c0_g2::TRINITY_DN28410_c0_g2_i1::g.30827::m.30827	9.1735	0	0	9.0993	0	0	9.4313	0	9.0124	0	8.7919	8.8691	0	8.8941	8.7026	8.9567	8.845	8.9398	9.1959	0	10.2632	20.6364	8.9752	0	8.9188	8.9678	9.1881	0	0	0	8.8802	8.8155	9.7589	19.1673	9.664	19.1528	9.8255	0	18.8438	9.7837	9.1023	0	9.2808	0	9.3474	0	8.7309	0	141.1113
TRINITY_DN28416_c0_g1::TRINITY_DN28416_c0_g1_i1::g.30838::m.30838	7.7594	7.948	7.5149	3.8483	7.7592	7.9851	11.9662	4.1617	3.8116	3.7439	3.7183	3.751	3.6789	7.5231	3.6806	7.576	3.7408	3.7809	0	7.7699	13.0217	4.3638	7.5917	7.6691	3.772	0	3.8859	3.9347	0	0	11.267	7.4566	12.3819	8.1063	8.1743	8.1002	8.3109	8.1559	15.939	8.2756	11.5487	11.5793	7.8501	7.757	3.9532	8.1915	3.6925	7.6471	162.2747
TRINITY_DN28452_c0_g1::TRINITY_DN28452_c0_g1_i1::g.30835::m.30835	0	0	0	0	0	0	1.252	0	0	0	0	1.1774	0	1.1807	0	0	0	0	1.2208	0	0	1.3698	1.1915	1.2036	0	2.381	0	0	0	1.279	0	0	0	1.2723	1.2829	0	1.3044	0	1.2508	0	1.2084	0	0	0	0	0	0	0	8.8403
TRINITY_DN28487_c0_g1::TRINITY_DN28487_c0_g1_i1::g.30822::m.30822	0	7.8549	7.4268	7.6064	7.6682	15.783	0	8.2259	15.0677	7.4	0	29.6561	7.2716	14.8698	7.2749	14.9745	0	22.4194	7.6872	0	8.5794	17.2507	15.0055	15.1584	7.4556	7.4965	7.6807	15.5545	16.1606	0	7.4233	0	0	8.0113	16.1571	16.0105	0	0	0	8.1786	15.2178	7.6291	15.5163	15.3322	15.6277	8.0955	14.597	15.1149	202.254
TRINITY_DN28489_c0_g1::TRINITY_DN28489_c0_g1_i1::g.30839::m.30839	23.3706	23.9387	22.6341	18.5452	18.6959	24.0503	24.0274	30.0831	22.9603	27.0629	17.9187	18.0761	22.1612	22.6588	26.6052	27.382	18.027	22.7753	23.4277	23.4022	15.6881	21.0295	18.2924	27.7182	18.1774	22.8465	28.0893	23.7021	29.5508	34.3613	22.6234	22.4586	24.862	24.4154	24.6203	24.397	25.0316	34.3908	28.8041	24.9252	18.5513	18.6004	18.9151	14.018	19.0509	19.7377	13.3458	18.4258	552.8057
TRINITY_DN28537_c0_g1::TRINITY_DN28537_c0_g1_i1::g.31071::m.31071	0	0	0	0	0	0	0	0	0	0	8.9594	0	0	9.0635	0	0	0	0	0	0	0	0	0	0	9.0887	0	0	0	0	0	0	0	0	9.7662	0	0	0	0	0	9.9701	0	0	9.4575	0	9.5254	0	0	0	28.559
TRINITY_DN28591_c0_g1::TRINITY_DN28591_c0_g1_i1::g.31074::m.31074	0	6.934	0	0	0	0	0	0	0	0	6.4878	0	0	6.5632	6.4219	0	6.527	6.597	6.7859	0	7.5736	0	0	6.6906	6.5815	0	0	0	7.133	0	0	0	0	0	0	0	0	7.1153	0	7.2197	0	0	0	6.7673	0	0	0	0	48.7173
TRINITY_DN28602_c0_g1::TRINITY_DN28602_c0_g1_i1::g.14815::m.14815	0	4.8106	9.0969	4.6585	0	0	0	0	0	0	0	0	0	4.5534	0	0	0	0	0	0	0	0	0	0	0	0	0	0	0	0	4.5463	0	0	0	0	0	0	0	0	0	0	4.6723	4.7514	0	0	0	0	0	9.0997
TRINITY_DN28613_c0_g1::TRINITY_DN28613_c0_g1_i1::g.14806::m.14806	14.8722	7.6168	14.4035	14.7518	22.3076	15.3048	7.6451	7.9766	7.3055	0	7.1268	7.1894	0	7.2096	7.0544	0	7.1698	7.2467	7.4543	7.4462	16.6389	8.364	7.2754	7.3495	7.2297	7.2693	7.4479	0	7.8354	7.8094	7.1983	0	7.9107	0	7.8337	0	7.9646	0	7.6375	0	7.3783	14.7958	7.523	7.4338	7.5771	23.5506	14.1547	21.9853	205.5634
TRINITY_DN28616_c0_g1::TRINITY_DN28616_c0_g1_i1::g.14823::m.14823	0	0	0	0	0	0	0	0	4.8951	0	0	0	0	4.8308	0	4.8648	0	0	0	0	0	0	4.8749	0	0	0	0	0	5.2501	0	0	0	0	0	0	0	5.3367	5.2372	0	0	0	0	10.0816	0	0	0	4.7422	9.8209	40.0827
TRINITY_DN28619_c0_g1::TRINITY_DN28619_c0_g1_i1::g.14821::m.14821	5.1661	0	0	0	0	5.3164	0	0	0	0	0	0	4.8988	0	0	0	0	0	0	0	5.7798	0	5.0545	0	0	0	5.1744	0	0	0	0	4.9645	10.9916	0	0	0	5.5333	5.4301	0	0	0	0	5.2265	0	0	0	0	0	31.9229
TRINITY_DN28627_c0_g1::TRINITY_DN28627_c0_g1_i1::g.14808::m.14808	5.8426	0	0	0	0	0	0	0	0	0	0	0	0	0	0	0	0	0	0	0	0	0	0	5.7746	0	0	0	0	6.1564	0	5.6558	0	0	0	0	0	0	0	0	0	0	0	0	5.8408	0	0	0	0	17.5868
TRINITY_DN28628_c0_g1::TRINITY_DN28628_c0_g1_i1::g.14796::m.14796	4.2492	4.3525	4.1153	0	4.2491	4.3728	4.3686	4.558	4.1746	4.1004	4.0724	4.1082	4.0293	0	8.0622	0	8.1941	8.2819	0	4.2549	9.5079	9.5589	4.1574	4.1997	4.1312	0	4.256	4.3095	4.4774	4.4625	4.1133	4.0834	0	4.4392	8.9528	4.4358	4.5512	4.4663	4.3643	4.5319	4.2162	4.2274	4.2989	4.2479	4.3297	4.4858	4.0442	8.3754	109.1919
TRINITY_DN28661_c0_g1::TRINITY_DN28661_c0_g1_i1::g.14816::m.14816	19.7299	15.1571	4.777	9.7851	9.8646	10.1519	5.0711	15.873	4.8459	14.2794	14.1819	9.5376	9.3545	9.5645	4.6793	9.6319	9.5117	14.4206	4.9445	4.9392	5.5184	0	9.6518	4.8751	9.5911	14.4656	4.9403	10.0049	0	0	9.5496	4.74	5.2473	5.153	0	5.1491	5.2831	5.1845	0	5.2606	9.7884	9.8143	9.9803	9.8619	10.052	10.4144	4.6945	4.8611	144.6241
TRINITY_DN28673_c0_g1::TRINITY_DN28673_c0_g1_i1::g.14795::m.14795	0	0	2.4128	2.4711	2.4912	0	2.5613	0	0	0	0	0	2.3624	0	0	0	0	0	0	0	0	0	2.4374	0	0	0	0	0	0	0	0	0	0	0	0	0	0	2.6186	0	0	0	0	0	0	0	0	0	0	10.0335
TRINITY_DN28684_c0_g2::TRINITY_DN28684_c0_g2_i1::g.14805::m.14805	0	6.6584	6.2956	0	0	6.6895	6.6831	0	0	0	0	0	6.164	6.3024	0	0	0	0	0	0	7.2726	0	6.3599	0	0	0	0	0	6.8495	0	0	0	0	0	6.848	0	6.9624	0	0	6.9328	0	6.467	0	19.4953	13.2473	0	0	0	67.1036
TRINITY_DN2875_c0_g1::TRINITY_DN2875_c0_g1_i1::g.15794::m.15794	9.8156	0	9.5063	9.7362	0	10.1011	0	10.5291	9.6433	0	0	0	0	0	9.3118	0	0	0	0	0	0	0	0	0	0	0	0	0	10.3428	0	0	0	0	0	0	0	0	0	0	0	0	0	0	0	0	0	0	0	40.2848
TRINITY_DN2876_c0_g1::TRINITY_DN2876_c0_g1_i1::g.15802::m.15802	0	0	0	0	0	7.4273	0	7.742	0	0	0	0	0	0	0	0	0	0	0	0	0	0	0	0	0	0	7.2289	7.3198	0	7.5797	0	0	0	0	0	0	0	0	0	0	0	0	0	0	0	0	0	0	22.749
TRINITY_DN28778_c0_g1::TRINITY_DN28778_c0_g1_i1::g.296::m.296	0	0	0	0	0	0	3.0488	0	0	0	0	2.8671	0	0	2.8132	0	0	0	0	0	0	0	0	0	0	0	0	3.0075	0	0	0	0	0	3.098	0	3.0957	0	0	0	6.3254	2.9424	5.9004	0	0	0	0	0	0	12.1874
TRINITY_DN28824_c0_g1::TRINITY_DN28824_c0_g1_i1::g.413::m.413	15.2012	22.2439	18.9285	12.9242	17.3723	15.6434	13.3958	16.3061	17.0678	20.9558	24.9752	29.3937	22.6515	21.0546	20.6014	27.5637	18.8446	21.1629	19.5922	6.5236	17.007	12.2129	14.8727	17.1706	16.8905	19.1061	19.5755	19.8217	9.1529	9.1225	21.0217	25.0423	16.1713	18.1495	16.0141	22.6698	9.3038	18.2606	17.8433	20.8446	19.3926	21.6044	15.379	26.0512	22.1277	18.3403	6.2005	8.5607	386.8002
TRINITY_DN28840_c0_g1::TRINITY_DN28840_c0_g1_i1::g.397::m.397	3.5056	7.1816	0	3.4772	7.0109	3.6075	0	0	0	3.3829	3.3598	3.3893	3.3242	6.7976	3.3257	3.4227	0	3.4163	0	0	0	0	3.4298	3.4648	3.4083	3.427	0	3.5553	0	0	3.3935	3.3688	3.7293	3.6623	0	3.6595	3.7547	3.6847	3.6005	3.7388	0	3.4876	0	0	0	0	0	0	52.4944
TRINITY_DN28861_c0_g1::TRINITY_DN28861_c0_g1_i1::g.406::m.406	23.5306	24.1026	19.5335	26.6746	26.8913	20.7558	27.648	28.8468	13.21	22.7069	32.2169	16.2499	9.5627	16.2957	12.7559	19.6925	19.4469	6.5518	16.8487	20.1964	18.8042	22.6859	19.7332	23.2567	16.341	19.7168	23.5681	23.8645	14.1682	21.1816	16.2702	19.3821	14.3042	21.0709	14.1651	17.5458	32.404	17.6665	20.7153	25.096	23.3479	23.4097	13.6033	26.8839	20.5515	24.8411	28.7941	33.1286	501.3947
TRINITY_DN28875_c0_g1::TRINITY_DN28875_c0_g1_i1::g.416::m.416	0	9.0579	0	8.7714	8.8426	0	0	0	8.6877	8.5333	16.9501	0	0	8.5736	0	0	0	0	0	0	0	0	0	17.4799	0	0	0	8.9684	0	0	8.5602	0	0	0	0	0	0	0	0	0	8.7742	0	0	0	0	0	0	8.7149	52.1712
TRINITY_DN28901_c0_g1::TRINITY_DN28901_c0_g1_i1::g.25626::m.25626	5.8776	9.0308	0	5.8301	2.9387	9.0729	3.0214	0	8.6617	5.6719	8.4497	2.8413	8.3602	8.5479	5.5759	14.3468	5.6672	11.4558	8.838	8.8284	6.5758	6.6111	8.6259	5.8092	5.7145	8.6187	11.774	5.961	12.3866	9.259	8.5346	11.2965	12.5055	12.2808	9.2879	15.3394	9.4431	12.356	9.0552	9.4029	2.916	5.8474	5.9464	2.9379	5.9891	6.205	8.3911	5.7925	178.9715
TRINITY_DN28904_c0_g1::TRINITY_DN28904_c0_g1_i1::g.25614::m.25614	0	0	0	0	0	0	0	0	0	0	0	0	0	4.8804	0	0	0	0	0	0	0	0	0	0	0	0	0	0	0	0	0	0	0	0	0	0	0	0	0	0	0	0	0	5.0321	0	0	0	0	4.8804
TRINITY_DN28916_c0_g1::TRINITY_DN28916_c0_g1_i1::g.25598::m.25598	0	0	0	0	0	0	0	0	6.472	0	0	0	0	0	0	0	0	0	0	0	0	0	0	0	0	0	0	0	0	0	0	6.3306	0	0	0	0	0	0	0	0	0	0	0	0	0	0	6.2699	0	12.6005
TRINITY_DN28921_c0_g1::TRINITY_DN28921_c0_g1_i1::g.25607::m.25607	0	0	6.8886	0	0	0	7.3127	0	0	0	6.8169	0	6.7447	13.7923	0	0	0	0	0	7.1224	7.9577	0	0	7.03	0	6.9533	7.1241	0	0	0	0	0	7.5667	0	0	0	7.6183	0	7.3054	7.5859	21.1726	0	7.196	7.1106	0	7.5089	0	0	72.8559
TRINITY_DN28937_c0_g1::TRINITY_DN28937_c0_g1_i1::g.25597::m.25597	13.0875	6.7028	6.3375	0	6.5436	13.4682	26.9107	7.0194	6.4289	12.6293	12.5431	0	6.2051	12.6889	6.2079	19.1674	0	12.7542	6.5597	13.1052	14.6422	7.3603	6.4023	6.4676	6.3621	12.794	6.5542	6.6366	6.8952	6.8723	6.3345	12.5768	13.9227	13.6726	13.7874	13.6623	7.0089	13.7563	6.721	13.9581	6.4929	13.0203	19.8608	6.5417	6.6678	13.8164	6.2281	12.8981	240.4148
TRINITY_DN28939_c0_g1::TRINITY_DN28939_c0_g1_i1::g.25619::m.25619	0	0	7.2017	0	0	0	0	0	7.3055	0	7.1268	7.1894	0	0	0	7.2604	0	0	0	0	0	8.364	0	7.3495	0	0	0	0	7.8354	0	0	0	7.9107	0	0	0	7.9646	0	0	0	0	0	0	0	0	0	0	0	38.7739
TRINITY_DN28944_c0_g1::TRINITY_DN28944_c0_g1_i2::g.25611::m.25611	7.4928	7.675	7.2567	7.4322	7.4926	7.7108	7.7034	8.0375	7.3613	14.4611	7.1812	14.4885	7.1051	7.2646	7.1083	21.9474	21.6736	7.302	7.5112	7.503	16.7659	25.2835	7.3309	14.8113	7.2849	7.3248	7.5048	7.5992	7.8953	0	7.2533	0	15.9421	7.8278	7.8935	7.8219	8.0254	7.8758	7.6958	7.9913	14.8693	14.9087	15.161	7.4906	7.6349	15.8203	7.1314	14.7688	223.3227
TRINITY_DN28954_c0_g1::TRINITY_DN28954_c0_g1_i2::g.25609::m.25609	0	3.6037	3.4073	3.4897	3.518	3.6205	0	0	6.9128	3.395	0	3.4014	0	3.411	0	0	0	0	0	0	0	0	0	3.4772	0	0	0	0	3.7071	3.6948	3.4057	0	3.7427	0	0	0	7.5364	3.6979	0	0	0	3.5001	0	3.5171	0	0	3.3484	0	39.417
TRINITY_DN28991_c0_g1::TRINITY_DN28991_c0_g1_i1::g.25617::m.25617	22.5277	26.3718	18.7009	15.961	22.527	23.1829	33.0869	20.713	34.7792	24.8446	21.5906	18.6688	24.4136	18.7214	18.3183	18.8532	21.721	12.5451	22.5827	16.113	18.0027	18.0991	15.7434	19.0847	18.7734	28.3147	19.3402	22.8473	20.3465	23.6586	21.8074	27.8339	23.9654	16.8106	16.9517	23.5171	20.6819	27.0616	23.1377	24.0263	15.9663	22.412	26.047	19.3035	19.6755	23.7823	24.5038	28.5449	520.0632
TRINITY_DN28995_c0_g1::TRINITY_DN28995_c0_g1_i1::g.25618::m.25618	2.8534	2.9227	5.5269	0	5.7066	5.8728	2.9336	3.0608	2.8033	11.014	10.9388	2.7587	5.4115	5.533	13.5346	0	11.0048	11.1228	11.4414	5.7145	12.7694	19.2566	11.1669	11.2807	5.5483	8.3682	5.7159	8.6816	0	8.9899	5.5243	16.4522	15.1774	14.9048	12.0239	14.8935	21.3933	11.9968	5.8613	15.216	2.8312	8.5162	5.7735	11.41	5.8149	15.0615	2.7157	2.8121	197.1976
TRINITY_DN29024_c0_g1::TRINITY_DN29024_c0_g1_i1::g.19297::m.19297	39.9009	40.8709	38.6435	47.4938	39.8997	41.0615	49.2269	59.9216	47.0406	46.2049	38.2412	54.0079	45.4034	46.4229	37.8529	46.7497	38.4722	38.8847	47.9982	63.928	53.5691	44.88	39.0386	47.3238	38.7933	39.0062	47.9574	40.4671	50.4527	50.2849	30.9002	38.3439	59.4264	50.0219	42.0346	41.6534	59.8317	41.94	40.9815	51.0664	39.5911	47.6352	40.3676	39.8887	40.6574	42.1231	45.5711	39.3234	1043.7878
TRINITY_DN29071_c0_g1::TRINITY_DN29071_c0_g1_i1::g.19299::m.19299	2.8206	0	2.7317	2.7978	0	0	2.8999	0	2.7711	2.7218	2.7033	2.727	2.6746	2.7347	2.6758	2.7539	2.7196	2.7487	0	2.8244	3.1557	0	0	2.7877	2.7423	5.5147	2.8251	2.8606	2.9721	0	2.7304	2.7105	3.0006	5.8934	0	2.9445	0	2.9647	2.897	0	2.7987	2.8061	2.8536	2.8197	0	2.9777	2.6845	5.5595	45.1787
TRINITY_DN29073_c0_g2::TRINITY_DN29073_c0_g2_i1::g.19296::m.19296	9.3482	0	0	9.2726	0	0	0	0	0	9.021	0	0	0	9.0635	0	0	0	0	0	9.3609	0	10.5147	0	0	0	0	0	0	9.8503	9.8175	0	0	0	0	0	0	0	0	0	0	0	0	0	9.3454	0	9.8688	8.8972	9.2129	67.2249
TRINITY_DN29091_c0_g1::TRINITY_DN29091_c0_g1_i1::g.19298::m.19298	0	0	0	0	0	0	9.2583	0	0	0	8.6306	0	0	0	17.0859	0	17.3654	17.5516	27.0815	18.0347	20.1498	50.6444	17.6211	17.8007	26.2656	17.6065	36.078	9.1329	37.9552	18.9145	17.4345	17.3075	19.1597	18.8156	56.9203	28.202	9.6452	28.3961	27.7471	28.8127	17.8705	17.9178	18.221	0	9.1759	19.0134	17.1414	26.6245	373.1071
TRINITY_DN29111_c0_g1::TRINITY_DN29111_c0_g1_i1::g.4475::m.4475	0	0	0	0	0	0	0	0	0	0	0	0	0	2.3211	0	0	0	0	0	0	0	0	0	0	0	2.3404	0	0	0	0	0	0	0	2.5011	0	2.4992	0	0	0	0	0	0	0	0	0	2.5274	0	0	4.8485
TRINITY_DN29129_c0_g1::TRINITY_DN29129_c0_g1_i1::g.4454::m.4454	5.7852	1.9753	1.8676	1.9128	1.9284	3.969	3.9652	2.0686	5.6837	3.7218	1.8482	1.8644	3.6573	3.7394	5.4883	0	1.8594	3.7586	5.7994	3.8621	4.315	0	7.547	9.5298	3.7498	3.7703	1.9315	5.8673	8.1279	2.0252	1.8668	1.8532	4.103	2.0146	2.0315	2.0131	2.0655	2.027	1.9806	2.0567	3.8269	1.9185	3.9019	1.9278	1.965	0	9.1769	5.7015	77.5073
TRINITY_DN29248_c0_g1::TRINITY_DN29248_c0_g1_i1::g.30204::m.30204	3.0578	0	0	3.0331	3.0577	3.1468	3.1438	3.2801	3.0041	2.9508	0	0	0	2.9647	0	0	2.9483	0	0	0	0	3.4394	0	3.0222	0	0	0	0	0	0	0	0	0	0	0	3.1921	0	3.2141	0	0	3.0341	3.0421	3.0936	6.1138	3.1158	0	0	0	28.3846
TRINITY_DN29289_c0_g1::TRINITY_DN29289_c0_g1_i1::g.30213::m.30213	0	0	3.7723	0	0	0	0	0	3.8267	3.7587	3.7331	3.7659	0	0	0	0	22.5337	22.7753	15.6184	19.5018	4.3578	4.3811	0	0	26.5088	22.8465	15.6052	27.6525	0	0	0	0	4.1437	4.0692	8.2068	8.1323	0	0	0	0	0	0	0	0	0	0	0	0	8.7389
TRINITY_DN29324_c0_g1::TRINITY_DN29324_c0_g1_i1::g.30407::m.30407	0	0	4.3808	4.4867	4.5232	0	0	0	0	4.365	0	0	0	0	0	4.4164	0	4.4081	0	0	0	0	0	0	0	0	0	0	0	0	4.3787	0	0	0	0	0	0	0	0	0	0	0	0	0	4.6091	4.7752	0	0	22.7026
TRINITY_DN29330_c0_g1::TRINITY_DN29330_c0_g1_i1::g.30418::m.30418	0	0	0	0	0	0	0	0	0	0	0	0	0	5.911	0	0	0	0	0	0	0	0	0	0	0	0	0	0	12.8482	0	0	5.8588	0	0	0	0	0	0	0	0	0	0	0	0	0	0	0	0	24.618
TRINITY_DN29348_c0_g1::TRINITY_DN29348_c0_g1_i1::g.30414::m.30414	0	0	0	0	0	0	0	0	0	0	0	0	0	8.7309	0	0	0	0	0	0	0	10.1289	0	8.9003	0	0	9.0195	0	0	0	0	0	0	0	0	0	0	0	0	0	0	0	0	0	0	0	0	0	27.7601
TRINITY_DN29396_c0_g1::TRINITY_DN29396_c0_g1_i1::g.30435::m.30435	0	0	0	0	0	0	0	0	4.8217	0	0	0	0	0	0	0	0	4.7828	0	0	5.4908	0	0	0	0	0	4.9156	0	0	0	0	0	0	0	0	0	0	0	0	0	0	0	0	0	0	0	0	0	5.4908
TRINITY_DN29411_c0_g1::TRINITY_DN29411_c0_g1_i1::g.14194::m.14194	0	3.2433	0	6.2814	0	6.5169	3.2553	0	0	6.111	0	3.0613	6.005	3.0699	0	3.0915	0	3.0857	0	0	0	0	3.0979	6.2589	0	3.0953	0	3.2113	6.6728	3.3253	3.0651	0	0	0	0	3.3054	0	0	0	0	3.1417	3.1501	3.2034	3.1654	0	3.3427	3.0136	0	47.617
TRINITY_DN29448_c0_g1::TRINITY_DN29448_c0_g1_i1::g.14192::m.14192	0	0	0	0	0	5.4017	0	0	0	0	0	0	0	0	0	10.2499	0	0	0	0	0	0	0	0	0	5.1313	0	0	0	0	0	0	0	0	5.5297	0	0	5.5172	0	0	0	0	0	5.2474	0	0	0	0	21.1688
TRINITY_DN29454_c0_g1::TRINITY_DN29454_c0_g1_i1::g.14188::m.14188	2.2827	2.3382	2.2108	2.2642	2.2826	2.3491	4.6937	4.8973	2.2426	4.4056	2.1878	2.207	2.1646	2.2132	2.1655	2.2288	2.201	2.2246	4.5766	2.2858	2.5539	2.5676	4.4667	2.2561	0	0	2.2863	2.3151	4.8106	0	2.2097	2.1936	2.4284	2.3848	2.4048	2.383	2.445	2.3994	2.3445	2.4346	2.265	4.542	2.3094	2.282	4.652	4.8197	2.1726	2.2497	63.1038
TRINITY_DN29465_c0_g1::TRINITY_DN29465_c0_g1_i1::g.14181::m.14181	13.9229	14.2613	6.7421	6.9051	6.9612	7.1639	7.1571	7.4674	6.8392	13.4355	6.6719	6.7305	6.6012	6.7494	13.2083	13.5939	13.4243	6.7841	13.9569	6.9709	15.5768	7.8301	13.622	6.8804	13.5364	6.8053	13.9451	14.1204	7.3353	7.3109	0	6.6898	7.4057	21.818	7.3337	7.2672	7.4562	29.2688	14.2999	7.4245	13.8148	0	21.1286	6.9593	7.0934	7.3491	6.6256	13.7214	213.7646
TRINITY_DN29483_c0_g1::TRINITY_DN29483_c0_g1_i1::g.14186::m.14186	8.0128	4.1038	3.8801	3.974	0	4.1229	0	8.5952	0	0	3.8397	0	3.7991	3.8844	15.203	7.8234	11.5888	7.8087	4.0162	0	0	4.5063	7.8396	3.9597	3.8952	0	4.0128	0	0	0	15.5132	11.5501	4.2621	0	0	4.1823	4.2911	4.2111	4.1149	4.2729	0	0	12.1597	4.0052	4.0823	4.2295	0	0	104.1591
TRINITY_DN29531_c0_g1::TRINITY_DN29531_c0_g1_i1::g.39689::m.39689	6.9614	0	0	6.9051	0	0	7.1571	0	0	6.7177	6.6719	0	6.6012	0	0	6.7969	0	0	0	0	0	7.8301	0	6.8804	0	6.8053	6.9725	0	7.3353	7.3109	0	13.3796	0	7.2727	0	7.2672	0	14.6344	0	7.4245	0	0	0	0	7.0934	7.3491	0	0	99.7929
TRINITY_DN29538_c0_g1::TRINITY_DN29538_c0_g1_i1::g.39684::m.39684	0	0	0	5.7954	0	0	0	0	0	0	0	0	0	0	0	0	0	0	0	0	0	0	0	0	0	0	11.7039	0	0	6.136	0	0	0	0	6.1551	0	0	0	0	0	0	0	0	0	0	0	0	0	6.136
TRINITY_DN29621_c0_g1::TRINITY_DN29621_c0_g1_i1::g.24995::m.24995	0	0	0	0	0	0	0	0	0	0	0	0	0	0	0	0	0	0	0	0	0	0	9.4152	0	0	0	0	0	0	0	0	0	10.2373	20.1068	10.1378	0	0	0	0	0	0	0	0	0	0	0	0	0	0
TRINITY_DN29629_c0_g1::TRINITY_DN29629_c0_g1_i1::g.24992::m.24992	0	0	0	0	0	0	8.3401	0	7.9697	0	0	0	0	0	0	0	0	0	0	0	9.0758	0	0	0	0	0	0	0	0	8.5193	0	0	8.6298	0	0	0	0	0	0	0	0	0	0	0	0	0	0	0	25.9352
TRINITY_DN29648_c0_g1::TRINITY_DN29648_c0_g1_i1::g.24994::m.24994	8.4618	8.6674	12.2926	4.1966	4.2307	0	0	9.0768	4.1566	4.0828	8.1098	12.2715	8.0239	4.102	4.0137	8.2618	8.1588	4.1231	4.2412	4.2366	4.7335	9.5177	4.1394	4.1816	4.1134	4.136	8.4752	4.2909	4.4581	4.4433	4.0956	4.0658	18.0036	8.8401	13.3714	8.8334	9.0632	17.7883	13.0363	13.537	8.396	12.6274	4.2804	4.2296	4.3111	4.4665	4.0268	4.1696	143.6033
TRINITY_DN29731_c0_g1::TRINITY_DN29731_c0_g1_i3::g.25069::m.25069	0	0	3.6284	0	0	0	0	0	0	0	0	0	0	0	3.5541	3.6579	0	0	0	3.7515	0	0	0	0	0	0	0	0	3.9476	0	0	0	0	3.9139	0	0	0	0	0	0	0	0	0	0	0	0	0	0	11.1596
TRINITY_DN29738_c0_g1::TRINITY_DN29738_c0_g1_i1::g.25056::m.25056	0	0	6.8886	7.0552	7.1126	7.3197	7.3127	0	0	0	0	0	6.7447	0	0	0	0	0	7.1302	7.1224	0	8.0003	0	7.03	0	0	7.1241	0	0	7.4699	0	0	0	0	0	0	0	0	0	0	0	0	0	0	0	0	6.7696	0	57.7595
TRINITY_DN29754_c0_g1::TRINITY_DN29754_c0_g1_i2::g.25054::m.25054	0	0	0	0	0	0	0	0	0	0	3.4333	3.4635	0	0	0	3.4977	0	3.4911	0	0	0	0	0	0	6.9658	3.502	7.1761	7.2663	7.5495	3.7622	6.9356	0	3.811	0	3.7739	7.4794	0	0	3.6794	0	0	0	0	0	0	0	0	0	25.4244
TRINITY_DN29784_c0_g1::TRINITY_DN29784_c0_g1_i1::g.25058::m.25058	0	0	0	0	4.6518	0	0	0	0	4.4891	0	0	4.4112	0	0	0	0	0	0	0	0	0	0	0	0	4.5476	4.6594	0	0	4.8855	0	4.4704	0	0	0	0	0	0	0	0	0	0	0	4.6505	9.4803	0	0	0	27.8992
TRINITY_DN29869_c0_g1::TRINITY_DN29869_c0_g1_i1::g.9200::m.9200	16.0912	16.4824	15.5841	15.961	16.0907	24.8389	16.5435	17.2608	15.8087	23.2918	15.4219	15.5573	15.2585	15.6011	15.2653	15.711	15.515	15.6814	16.1305	16.113	18.0027	18.0991	23.6152	23.8558	15.6445	15.7304	16.1168	16.3195	16.9554	16.899	15.5767	15.4633	17.1181	16.8106	16.9517	16.7979	17.2349	16.9135	16.527	17.1616	15.9663	16.0085	16.2794	16.0863	16.3963	16.9873	15.3149	0	377.9573
TRINITY_DN29888_c0_g1::TRINITY_DN29888_c0_g1_i1::g.9212::m.9212	3.3161	0	0	0	0	0	3.4093	0	0	0	3.1782	0	0	0	3.1459	3.2377	3.1974	3.2316	3.3242	6.6412	7.42	3.7299	6.4888	3.2775	6.4481	3.2417	3.3214	6.7263	3.4942	3.4826	3.2101	3.1867	3.5277	3.4644	3.4934	3.4617	3.5518	3.4856	3.4059	3.5367	3.2903	3.2991	0	0	0	3.5008	0	0	55.0747
TRINITY_DN29997_c0_g1::TRINITY_DN29997_c0_g1_i1::g.34660::m.34660	2.704	2.7698	0	0	2.7039	2.7827	2.78	0	0	5.2187	2.5916	0	2.5641	0	2.5652	0	0	2.6352	2.7106	2.7077	9.0758	6.0829	2.6456	2.6726	2.629	2.6434	2.7083	2.7424	5.6985	2.8398	0	2.5985	2.8766	2.8249	2.8486	5.6456	2.8962	5.6844	2.7773	2.8839	2.683	2.6901	0	0	0	5.7092	0	0	62.315
TRINITY_DN30028_c0_g1::TRINITY_DN30028_c0_g1_i1::g.4516::m.4516	101.6759	88.1248	94.6843	89.2163	86.0307	92.5602	100.5131	96.4817	88.3651	79.2479	86.2026	102.0832	103.8309	98.5793	96.4571	106.9097	90.4939	102.8972	78.4034	86.15	83.1282	87.9719	95.6524	88.897	98.8534	87.9271	90.0873	83.288	74.1714	86.2456	102.2107	105.2242	95.6842	110.3072	94.7538	77.5649	83.7712	78.0986	116.4788	83.4152	85.3654	85.5915	98.9086	86.0071	67.7407	78.4396	81.8828	77.0801	2076.1187
TRINITY_DN30064_c0_g1::TRINITY_DN30064_c0_g1_i1::g.4503::m.4503	4.63	0	4.4841	4.5926	4.6299	0	0	0	0	0	0	4.4764	4.3904	4.489	0	0	0	4.5121	0	4.6363	0	5.2078	4.53	0	4.5015	0	0	0	0	0	0	0	0	0	0	0	4.9591	0	4.7554	0	0	4.6062	4.6842	0	0	0	0	0	28.4316
TRINITY_DN30102_c0_g1::TRINITY_DN30102_c0_g1_i1::g.4612::m.4612	0	0	5.7267	0	0	0	0	0	0	0	5.6671	0	0	0	5.6095	0	0	11.5249	0	0	0	0	0	11.6884	0	0	0	5.9969	0	0	0	0	12.5808	0	6.2292	0	6.3333	6.2152	6.0732	0	0	0	5.9822	0	0	0	0	0	35.9196
TRINITY_DN30102_c0_g2::TRINITY_DN30102_c0_g2_i1::g.4613::m.4613	0	0	0	0	0	0	0	0	0	0	0	0	0	0	0	9.2151	0	0	0	0	0	0	9.2341	0	0	0	0	0	0	0	0	9.0698	10.0404	19.7202	0	9.8526	10.1089	0	9.6937	10.066	9.3648	0	9.5485	0	0	0	0	0	48.1535
TRINITY_DN30134_c0_g1::TRINITY_DN30134_c0_g1_i1::g.4606::m.4606	0	0	0	0	0	0	4.0692	0	3.8884	0	3.7933	0	0	0	0	0	0	0	0	0	0	0	0	0	0	0	0	0	4.1705	0	0	0	4.2105	4.1349	0	0	8.4785	0	0	0	0	0	0	0	0	0	0	0	16.7182
TRINITY_DN30148_c0_g1::TRINITY_DN30148_c0_g1_i1::g.4621::m.4621	6.2921	0	6.0938	0	6.2919	0	0	0	0	0	0	0	5.9665	0	0	6.1434	0	0	0	0	7.0395	14.1545	6.1561	0	0	0	0	0	0	0	0	0	6.6936	6.5734	0	0	0	0	0	0	0	0	0	0	0	0	0	0	39.5958
TRINITY_DN30157_c0_g1::TRINITY_DN30157_c0_g1_i1::g.4618::m.4618	4.63	0	0	0	0	0	0	0	0	0	0	0	0	0	0	0	0	9.0242	4.6413	4.6363	0	0	4.53	4.5761	0	0	4.6374	0	4.8787	0	0	0	9.851	0	0	0	0	9.7332	0	4.938	0	0	0	0	0	0	4.4066	0	28.5326
TRINITY_DN30222_c0_g1::TRINITY_DN30222_c0_g1_i1::g.30505::m.30505	4.4215	9.0579	4.2821	4.3857	0	0	0	0	4.3438	0	0	0	0	4.2868	0	0	0	0	0	0	0	0	0	4.37	4.2987	4.3223	0	0	0	0	0	8.4978	0	4.6191	4.6579	4.6156	4.7357	0	0	0	0	0	4.4732	0	0	0	0	0	21.8903
TRINITY_DN30226_c0_g1::TRINITY_DN30226_c0_g1_i1::g.30498::m.30498	0	0	0	0	3.2827	0	0	0	0	0	0	0	0	6.3657	3.1143	0	0	3.1992	0	0	0	3.6925	3.2119	3.2446	3.1917	0	0	0	0	0	0	0	0	0	3.4584	3.427	0	0	0	0	0	0	0	0	3.3451	6.9313	3.1244	3.2353	36.3359
TRINITY_DN30241_c0_g1::TRINITY_DN30241_c0_g1_i1::g.30520::m.30520	0	0	0	0	0	0	0	0	0	0	0	0	0	0	0	0	0	2.1593	0	0	2.4789	0	0	0	0	0	0	0	0	0	0	0	0	0	0	0	0	0	0	0	0	0	0	0	0	0	0	0	2.4789
TRINITY_DN30243_c0_g1::TRINITY_DN30243_c0_g1_i1::g.30506::m.30506	0	0	0	0	4.4015	4.5297	0	4.7216	0	0	4.2185	0	4.1739	0	4.1757	4.2976	4.244	4.2895	4.4124	0	9.849	4.9509	4.3065	4.3504	4.2794	4.3029	4.4086	0	0	0	4.2609	4.2299	9.3651	4.5984	4.637	4.5949	0	4.6266	4.5208	4.6944	4.3675	0	0	4.4003	0	0	0	0	67.7829
TRINITY_DN30274_c0_g1::TRINITY_DN30274_c0_g1_i1::g.30517::m.30517	20.1691	20.6594	6.5112	13.3373	20.1685	27.6744	20.736	28.8468	19.815	19.463	19.3301	19.4999	19.1254	19.5548	19.1339	13.1283	19.4469	19.6554	33.6973	20.1964	22.5651	15.1239	6.5777	13.2895	19.6092	13.1446	13.4675	13.6368	14.1682	14.1211	19.5243	19.3821	21.4563	21.0709	21.2476	14.0366	7.2009	21.1998	20.7153	14.3406	26.6833	26.754	27.2066	20.1629	27.402	21.2924	25.5947	26.5029	450.7909
TRINITY_DN30295_c0_g1::TRINITY_DN30295_c0_g1_i1::g.30513::m.30513	4.9826	0	0	4.9422	4.9824	0	0	0	0	0	0	4.8172	0	0	4.7268	0	0	0	0	0	0	0	0	0	0	4.8708	0	0	0	0	4.8233	0	0	0	0	0	0	0	0	0	0	0	0	0	0	0	0	0	14.5325
TRINITY_DN30350_c0_g1::TRINITY_DN30350_c0_g1_i1::g.14257::m.14257	15.5804	15.9591	15.0894	21.2497	17.5274	22.0461	24.0274	18.8019	15.3069	18.7937	18.6653	24.4781	27.7015	22.6588	12.9331	20.9168	22.5337	18.9794	21.4754	23.4022	19.6101	19.7151	19.0546	21.1736	15.1479	19.0387	27.3091	19.7518	38.9907	30.6798	18.8528	20.587	14.5029	10.1731	12.3101	20.3308	14.6018	16.3766	24.0034	24.9252	23.1891	21.313	13.7923	19.4695	17.8602	16.4481	12.9751	21.1129	484.5254
TRINITY_DN30399_c0_g1::TRINITY_DN30399_c0_g1_i1::g.14261::m.14261	0	0	0	0	0	4.4695	0	0	0	0	0	0	0	0	0	0	0	0	4.3538	0	9.7183	0	4.2493	0	0	4.2458	0	0	0	0	0	4.1737	4.6204	4.5374	0	0	0	0	0	0	0	0	0	0	0	0	0	0	18.3615
TRINITY_DN30409_c0_g1::TRINITY_DN30409_c0_g1_i1::g.39830::m.39830	7.6685	7.8549	7.4268	7.6064	7.6682	0	15.768	8.2259	0	7.4	7.3495	7.414	7.2716	7.4349	14.5497	14.9745	0	0	7.6872	0	8.5794	8.6254	0	15.1584	0	0	0	7.7773	0	0	7.4233	7.3692	8.1579	8.0113	8.0785	16.0105	8.2135	8.0603	7.8761	8.1786	7.6089	7.6291	0	7.6661	7.8138	0	0	0	163.1908
TRINITY_DN30413_c0_g1::TRINITY_DN30413_c0_g1_i1::g.39843::m.39843	3.2395	3.3182	0	0	0	0	0	3.4749	3.1826	0	0	3.132	0	0	0	3.1629	0	0	0	0	3.6243	0	0	3.2018	0	0	0	3.2854	0	3.4021	3.1359	0	0	3.3843	0	0	0	0	0	0	6.4287	0	0	0	0	0	0	0	20.0019
TRINITY_DN30423_c0_g1::TRINITY_DN30423_c0_g1_i2::g.39852::m.39852	19.4094	25.5616	45.6517	30.2538	27.7269	28.5343	31.3578	23.7946	27.241	24.0814	37.2041	21.4462	42.0687	34.9483	28.935	29.7798	24.0614	32.4259	33.3546	33.3184	21.7152	24.9502	24.4157	27.405	29.6539	32.5272	24.9947	25.3091	23.3735	26.2078	29.5254	29.3103	26.5476	23.174	20.4474	23.1565	35.6383	23.3158	22.7829	29.5723	24.7612	24.8268	30.8572	36.0351	25.4281	20.4904	31.6681	30.0591	648.5878
TRINITY_DN30552_c0_g1::TRINITY_DN30552_c0_g1_i1::g.39922::m.39922	0	0	0	0	0	0	0	0	0	0	0	0	0	0	0	5.1804	0	0	0	0	0	0	5.1911	0	0	0	0	5.381	0	5.5721	0	0	0	0	0	0	0	0	0	0	5.2645	0	0	0	0	0	0	0	10.7525
TRINITY_DN30560_c0_g1::TRINITY_DN30560_c0_g1_i2::g.39913::m.39913	0	0	0	7.0045	7.0614	7.267	7.2601	7.5749	0	0	20.3036	0	0	0	0	0	68.0875	48.1722	84.9464	63.6406	15.801	7.9428	0	0	48.059	62.1293	84.8742	42.9708	0	0	0	0	0	0	37.1961	29.487	7.5635	0	0	0	0	0	0	0	0	0	0	0	60.4707
TRINITY_DN30566_c0_g1::TRINITY_DN30566_c0_g1_i1::g.39930::m.39930	0	0	0	0	0	0	0	0	0	0	0	0	0	0	0	0	0	0	7.6872	0	0	0	0	0	0	0	0	0	0	0	0	0	0	0	0	0	0	0	0	0	0	7.6291	0	0	0	8.0955	0	0	8.0955
TRINITY_DN30665_c0_g1::TRINITY_DN30665_c0_g1_i1::g.25144::m.25144	8.6102	8.8195	8.3389	12.8108	8.6099	4.4303	13.2783	13.8541	4.2295	12.4632	4.126	8.3245	8.1647	12.522	0	12.6101	8.3019	0	4.3156	8.6219	24.0826	4.8423	4.2121	8.51	0	4.2086	4.312	8.7324	0	13.5637	12.5024	4.1371	13.7396	4.4976	13.6059	8.9884	9.2222	4.5251	8.8434	9.183	12.815	12.849	17.4218	8.6076	13.1601	9.0897	4.0974	8.4856	207.714
TRINITY_DN30696_c0_g1::TRINITY_DN30696_c0_g1_i1::g.25150::m.25150	0	0	0	0	0	0	0	0	7.6534	0	0	0	0	0	0	0	15.0225	15.1835	7.8092	15.6015	0	0	0	0	15.1479	22.8465	15.6052	23.7021	0	0	0	0	0	0	8.2068	0	0	0	0	0	0	0	0	0	0	0	0	0	0
TRINITY_DN30699_c0_g1::TRINITY_DN30699_c0_g1_i1::g.25147::m.25147	0	3.0747	0	0	0	0	3.0861	0	2.949	0	0	0	0	2.9103	0	0	0	2.9253	3.0091	0	0	0	2.9368	2.9668	0	0	0	3.0443	0	0	0	0	0	0	0	3.1336	3.2151	0	3.083	0	2.9784	0	3.0368	3.0008	0	0	2.8569	0	18.1182
TRINITY_DN30785_c0_g1::TRINITY_DN30785_c0_g1_i1::g.9376::m.9376	0	4.1375	3.9121	4.0067	4.0392	8.3137	4.1529	8.6659	3.9684	3.8979	3.8713	0	3.8303	7.8327	3.832	7.8878	7.7894	3.9365	4.0492	0	13.5576	4.5434	3.9521	0	0	0	0	0	0	0	0	3.8817	8.5943	8.4399	0	4.2168	4.3265	4.2458	4.1487	8.6161	0	4.0186	8.1732	4.0381	0	4.2643	0	3.9809	100.1195
TRINITY_DN30819_c0_g1::TRINITY_DN30819_c0_g1_i1::g.34897::m.34897	1.979	2.0271	0	1.9629	1.9789	2.0365	2.0346	2.1228	1.9442	1.9097	3.7933	3.8266	3.7531	3.8374	3.7548	1.9322	0	1.9286	0	0	4.4281	0	0	1.9559	1.924	1.9346	0	2.007	0	0	3.8314	3.8035	0	2.0674	0	4.1317	2.1196	0	6.0976	2.1106	1.9636	3.9376	2.0021	0	2.0165	4.1783	0	1.9503	53.9421
TRINITY_DN30837_c0_g2::TRINITY_DN30837_c0_g2_i1::g.34899::m.34899	0	0	0	0	0	0	0	0	0	0	0	0	4.5403	0	0	0	0	0	0	0	0	0	0	0	0	0	0	0	0	0	4.635	0	0	0	0	0	0	0	0	0	0	4.7635	0	0	0	5.0548	0	0	14.2301
TRINITY_DN30842_c0_g1::TRINITY_DN30842_c0_g1_i1::g.34893::m.34893	0	2.9659	2.8042	0	0	0	0	0	2.8446	0	2.775	0	0	2.8073	2.7469	0	0	0	2.9025	0	0	0	2.8329	0	2.8151	2.8305	0	2.9365	0	3.0408	2.8029	2.7825	3.0803	3.0249	3.0503	0	3.1013	0	2.9739	3.0881	2.873	0	2.9293	2.8946	0	0	0	0	23.3437
TRINITY_DN3086_c0_g1::TRINITY_DN3086_c0_g1_i1::g.26475::m.26475	0	0	0	0	0	0	0	0	0	0	2.224	0	0	0	0	0	0	4.5228	0	0	0	0	2.2703	2.2935	4.5121	2.2684	0	0	2.4451	2.437	0	0	4.9371	2.4242	2.4446	4.8448	0	0	0	0	0	0	0	0	0	0	0	0	7.1756
TRINITY_DN30884_c0_g1::TRINITY_DN30884_c0_g1_i1::g.34888::m.34888	6.2124	12.7269	12.0333	6.1622	12.4245	12.7863	6.387	13.328	6.1034	0	17.862	12.0126	11.7819	12.0464	5.8936	12.1313	5.99	6.0542	0	0	6.9504	0	6.0782	18.4203	12.0799	6.0731	6.2223	6.3006	6.5461	6.5243	6.0138	5.97	13.2178	12.9804	0	12.9705	6.654	6.5299	0	6.6257	6.1642	12.361	12.5702	12.421	12.6604	6.5584	5.9127	6.1225	188.2675
TRINITY_DN30891_c0_g1::TRINITY_DN30891_c0_g1_i1::g.34905::m.34905	0	0	0	0	0	2.9622	0	0	0	0	2.7587	2.783	2.7295	2.7908	5.4615	5.6209	5.5508	2.8052	2.8855	0	3.2204	3.2377	0	0	5.5972	2.8139	2.8831	0	3.0331	3.023	5.5729	5.5323	3.0622	3.0072	3.0324	3.0049	3.0831	3.0256	2.9564	3.07	0	2.8637	0	2.8776	0	0	0	0	55.3194
TRINITY_DN30915_c0_g2::TRINITY_DN30915_c0_g2_i1::g.35039::m.35039	7.609	15.588	3.6846	11.3212	3.8044	11.7455	3.9114	8.1621	3.7377	3.6713	7.2925	7.3566	7.2153	7.3773	7.2185	7.4292	3.6683	3.7076	3.8138	3.8097	4.2565	4.2793	3.7223	7.5204	3.6989	7.4384	3.8106	7.717	12.0265	3.9955	3.6829	7.3121	4.0473	7.9492	4.008	3.9716	4.0749	3.9989	3.9075	8.1152	3.775	7.5699	7.698	3.8033	3.8766	4.0164	3.621	3.7494	135.2968
TRINITY_DN3092_c0_g1::TRINITY_DN3092_c0_g1_i1::g.26477::m.26477	0	0	4.875	0	0	0	0	0	4.9453	0	0	0	0	0	0	0	0	0	5.046	0	0	0	0	0	0	0	0	0	0	0	4.8727	4.8372	5.3549	0	0	0	0	0	0	5.3685	0	0	0	0	0	5.314	0	0	20.3924
TRINITY_DN30950_c0_g1::TRINITY_DN30950_c0_g1_i1::g.35020::m.35020	0	0	0	0	0	0	0	0	0	0	0	0	0	0	0	0	0	0	0	0	0	4.7182	0	0	0	0	0	0	0	0	0	0	0	0	0	4.3789	0	4.4091	0	0	0	0	0	4.1934	0	0	0	0	9.1273
TRINITY_DN31018_c0_g1::TRINITY_DN31018_c0_g1_i1::g.29926::m.29926	1.7912	0	0	0	0	0	0	1.9214	0	1.7285	0	0	0	0	0	0	0	1.7456	0	0	0	0	1.7525	0	0	1.751	0	1.8166	0	0	3.4678	0	0	0	0	1.8698	0	0	1.8397	0	0	0	0	0	1.8251	1.8909	0	0	10.9449
TRINITY_DN31032_c0_g1::TRINITY_DN31032_c0_g1_i1::g.29940::m.29940	0	0	0	0	19.2457	0	0	0	0	0	9.2229	0	0	0	9.1292	0	0	9.3781	0	9.6362	0	0	0	0	0	18.8148	0	9.7597	0	10.1063	9.3155	0	20.4746	0	0	0	0	0	9.8838	0	9.5484	0	0	0	0	0	0	0	57.6805
TRINITY_DN31048_c0_g1::TRINITY_DN31048_c0_g1_i1::g.29936::m.29936	0	0	0	0	6.1732	0	0	0	0	0	0	0	5.8539	0	5.8565	0	0	0	0	0	0	0	0	6.1015	0	0	0	0	0	6.4833	0	0	0	0	6.5035	0	0	6.4888	0	0	0	0	0	0	0	0	0	0	36.9572
TRINITY_DN3107_c0_g1::TRINITY_DN3107_c0_g1_i1::g.10266::m.10266	0	0	8.1951	0	16.923	8.7079	0	0	0	0	0	0	0	0	8.0274	0	0	8.2462	0	8.4732	0	0	8.2789	0	0	0	0	0	0	0	8.1912	0	0	8.8401	8.9142	0	0	0	8.6909	0	0	0	0	0	0	0	0	0	50.5404
TRINITY_DN31071_c0_g1::TRINITY_DN31071_c0_g1_i1::g.29938::m.29938	0	8.1083	0	0	0	0	0	0	0	0	0	0	0	0	0	0	7.6324	7.7142	0	0	8.8562	0	0	0	7.6961	0	0	0	0	0	0	0	0	0	0	0	0	0	0	0	7.8544	0	0	0	0	0	0	0	8.8562
TRINITY_DN31074_c0_g1::TRINITY_DN31074_c0_g1_i1::g.29951::m.29951	29.2132	17.954	22.6341	23.1815	23.3698	18.0377	18.0206	18.8019	11.4801	11.2762	11.1992	16.9463	16.6209	11.3294	11.0855	11.4092	11.2669	5.6938	29.2846	5.8506	6.5367	19.7151	11.4327	17.3239	11.3609	17.1349	5.8519	5.9255	12.3128	12.2719	11.3117	5.6146	6.2155	6.1039	0	6.0992	18.7737	0	12.0017	12.4626	5.7973	11.6252	17.7329	17.5225	17.8602	18.5041	16.6823	17.2742	327.3205
TRINITY_DN31090_c0_g1::TRINITY_DN31090_c0_g1_i1::g.29921::m.29921	0	0	0	0	0	0	0	0	0	0	0	0	0	0	0	0	0	0	0	0	0	0	0	0	0	0	0	0	0	0	0	0	0	0	0	0	0	0	0	4.5516	0	0	0	0	0	4.5053	0	0	9.0569
TRINITY_DN31155_c0_g1::TRINITY_DN31155_c0_g1_i1::g.13873::m.13873	9.8156	15.0814	9.5063	9.7362	9.8153	5.0506	15.1373	10.5291	9.6433	4.736	9.4073	4.745	9.3077	14.275	18.6236	4.7918	9.4642	4.7828	14.7594	14.7434	10.9817	11.0405	19.207	4.8507	9.5432	4.7978	9.8313	9.9549	15.5142	15.4626	14.2527	9.4326	5.221	10.2545	5.1703	15.3701	15.7699	10.3172	10.0814	5.2343	9.7394	4.8826	4.9652	9.8126	10.0017	10.3623	9.3421	9.6736	249.8479
TRINITY_DN31265_c0_g1::TRINITY_DN31265_c0_g1_i1::g.39364::m.39364	0	0	0	0	0	0	0	0	6.6736	13.11	6.5103	6.5674	0	0	0	3.3162	16.374	23.1694	17.0236	20.4061	11.3997	7.6405	3.323	0	26.417	36.5228	20.4109	24.1122	0	0	0	0	7.2263	7.0965	7.1561	3.5456	0	0	0	0	0	0	0	0	0	0	0	0	22.3564
TRINITY_DN31309_c0_g1::TRINITY_DN31309_c0_g1_i1::g.39410::m.39410	0	0	0	0	0	0	0	7.1142	0	0	0	0	0	0	6.2918	6.4755	0	0	6.6484	6.6412	0	7.4598	0	6.555	0	0	0	0	0	0	6.4201	6.3734	14.1109	13.8574	6.9868	6.9235	0	6.9711	6.8118	0	0	0	0	0	0	0	0	0	60.4727
TRINITY_DN31411_c0_g1::TRINITY_DN31411_c0_g1_i1::g.24824::m.24824	0	4.4885	0	4.3465	4.3818	0	4.5051	4.7005	4.3051	0	4.1997	0	4.1552	0	0	4.2784	0	0	0	0	4.9025	0	0	0	0	0	0	8.8883	0	0	4.2419	8.422	0	0	4.6163	0	4.6934	0	0	4.6735	4.348	4.3595	4.4332	4.3806	8.9301	4.626	4.1706	4.3186	70.9996
TRINITY_DN31444_c0_g1::TRINITY_DN31444_c0_g1_i1::g.24817::m.24817	10.8102	6.6438	10.4695	10.7227	10.8098	8.8997	8.8912	2.3192	8.4963	4.1727	2.0721	0	10.2508	8.3848	0	4.2219	2.0846	6.3209	15.1712	12.9898	0	0	4.2306	8.5475	4.204	2.1136	2.1655	0	11.3907	18.1646	8.3716	6.233	0	0	4.5553	0	0	2.2725	6.6617	0	0	0	2.1873	0	2.203	0	8.2309	4.2615	130.1144
TRINITY_DN31460_c0_g1::TRINITY_DN31460_c0_g1_i1::g.24810::m.24810	12.5841	18.0461	7.3125	12.4823	10.067	15.5402	7.7627	10.7991	7.4179	19.4298	16.885	14.5999	16.7061	9.7607	14.3259	14.7441	14.5602	17.1691	7.5689	7.5607	11.2632	11.3236	9.8497	12.4377	12.2348	12.302	10.0833	15.3152	13.26	7.9295	14.6182	16.9303	13.3873	7.8881	7.9542	10.5095	8.0871	7.9363	15.5099	13.4213	9.9891	15.0234	15.2776	17.6124	15.3873	10.628	14.3724	7.4412	280.2518
TRINITY_DN31490_c0_g1::TRINITY_DN31490_c0_g1_i1::g.24821::m.24821	28.6588	22.0166	41.6334	28.4269	35.8224	44.2386	29.4643	38.4273	28.1557	27.6555	34.3333	41.5618	40.7637	20.8395	33.9848	20.9862	20.7244	27.9289	28.7288	14.3488	8.0158	16.1175	21.0296	28.3252	27.8632	35.0202	28.7044	21.799	30.1979	37.6219	34.6781	6.8851	30.4878	7.485	30.1913	29.9175	30.6957	45.185	14.7174	30.5653	28.4363	21.3837	36.2424	28.65	29.2021	22.6911	27.2761	21.183	647.884
TRINITY_DN31499_c0_g1::TRINITY_DN31499_c0_g1_i1::g.24805::m.24805	4.9325	5.0524	4.777	0	9.8646	0	5.0711	5.291	4.8459	4.7598	4.7273	4.7688	4.6772	4.7823	4.6793	4.8159	4.7559	4.8069	4.9445	4.9392	16.5553	5.548	0	4.8751	0	4.8219	4.9403	5.0025	5.1974	5.1801	4.7748	4.74	5.2473	10.306	10.3925	5.1491	5.2831	10.3691	5.0661	5.2606	4.8942	4.9071	4.9902	4.931	5.026	5.2072	9.389	4.8611	136.5143
TRINITY_DN31527_c0_g1::TRINITY_DN31527_c0_g1_i1::g.8812::m.8812	0	0	0	0	3.2937	0	0	3.5333	0	0	3.1568	0	3.1234	0	3.1248	6.432	3.1759	3.2099	0	0	0	0	0	0	0	0	0	0	0	0	3.1885	0	0	0	0	0	3.528	3.4622	3.383	0	0	3.2769	0	6.5857	0	0	0	0	33.0689
TRINITY_DN31606_c0_g1::TRINITY_DN31606_c0_g1_i1::g.34338::m.34338	0	0	0	0	0	0	0	0	0	0	0	6.7785	0	0	0	0	0	0	7.0283	0	0	0	0	0	0	0	0	0	0	0	0	0	0	0	0	0	0	0	0	0	0	0	0	0	0	0	0	0	0
TRINITY_DN31676_c0_g1::TRINITY_DN31676_c0_g1_i1::g.34332::m.34332	2.3882	2.4463	4.6259	4.7378	4.7763	2.4577	2.4554	0	0	0	2.2889	4.618	2.2646	2.3155	4.5313	0	0	2.3274	0	2.3915	2.6719	2.6862	0	0	0	0	0	0	0	2.5081	2.3119	2.295	5.0813	2.495	5.0319	2.4931	0	0	4.9058	2.5471	0	0	0	0	0	2.5212	2.273	0	43.521
TRINITY_DN31714_c0_g1::TRINITY_DN31714_c0_g1_i1::g.34523::m.34523	17.5907	18.0183	17.0364	13.9587	7.0361	14.4819	18.0852	11.3216	3.4564	20.3699	10.1154	6.8028	6.6722	10.233	6.6751	6.87	16.9609	13.7142	28.214	17.6146	11.8082	11.8715	13.7685	17.386	13.6819	10.3178	10.5713	7.1361	14.8284	18.4738	6.8113	10.1426	7.4853	7.3509	7.4126	7.3453	11.3046	3.6979	18.0671	7.5044	13.9633	14.0003	17.7965	17.5853	10.7545	18.5704	16.7421	10.4017	269.7396
TRINITY_DN31770_c0_g1::TRINITY_DN31770_c0_g1_i1::g.34515::m.34515	0	0	0	0	0	0	0	0	0	0	0	0	8.0937	0	8.0972	8.3336	16.4594	8.3179	0	0	9.5493	0	8.3509	0	8.2984	8.3439	0	0	0	0	8.2624	0	0	0	0	0	0	0	0	0	0	0	0	0	0	0	0	0	42.3362
TRINITY_DN31779_c0_g1::TRINITY_DN31779_c0_g1_i2::g.34516::m.34516	0	0	6.8391	0	0	0	0	0	0	0	0	0	0	0	0	0	0	0	0	0	0	0	0	0	0	0	0	0	0	0	0	6.786	0	0	0	0	7.5635	7.4225	0	0	0	0	14.2884	0	0	0	0	0	21.772
TRINITY_DN31851_c0_g1::TRINITY_DN31851_c0_g1_i2::g.18792::m.18792	0	0	17.6043	22.5375	0	23.3823	23.36	19.4983	22.3225	0	21.7762	17.574	17.2365	17.6235	12.9331	17.7476	17.5262	22.1427	13.6661	18.2017	0	20.4453	13.3382	13.4741	17.6725	22.2119	13.6545	18.435	9.5767	19.0896	17.5959	17.4678	19.3371	28.4847	14.3618	14.2316	19.4691	14.3295	18.6693	24.2329	22.5449	18.0837	18.3897	18.1715	18.5217	23.9868	17.3001	17.914	383.8541
TRINITY_DN3194_c0_g1::TRINITY_DN3194_c0_g1_i1::g.10274::m.10274	29.4469	20.1085	19.0126	9.7362	9.8153	40.4046	10.0915	10.5291	28.93	0	56.444	9.49	18.6154	19.0334	27.9355	9.5837	9.4642	19.1313	29.5189	29.4868	21.9633	22.081	9.6035	38.8055	9.5432	9.5955	19.6625	19.9098	10.3428	10.3084	28.5054	18.8652	31.3262	30.7635	31.0216	40.9869	31.5399	30.9517	30.2443	41.8744	38.9577	9.7652	19.8608	19.6252	10.0017	0	18.6842	9.6736	469.8499
TRINITY_DN31955_c0_g1::TRINITY_DN31955_c0_g1_i1::g.4047::m.4047	21.3383	29.1427	27.5545	28.2209	14.2251	7.3197	14.6254	22.8893	20.9637	34.3189	27.2676	27.5071	20.2341	20.6885	13.4954	20.8341	13.7162	20.7949	21.3905	14.2448	15.9155	16.0007	27.8362	21.0899	13.8307	20.8598	14.2482	21.6411	14.9896	14.9397	34.4268	41.0113	22.7001	29.7231	22.4794	22.2755	15.2367	22.4288	21.9162	45.5157	28.2302	35.3812	21.5879	21.3318	21.7429	15.0178	0	0	434.5432
TRINITY_DN31987_c0_g1::TRINITY_DN31987_c0_g1_i1::g.4036::m.4036	0	0	0	0	0	0	0	0	5.2985	0	0	0	0	5.229	10.2328	5.2658	0	5.2558	5.4064	5.4005	6.0339	0	5.2766	0	5.2435	5.2723	0	5.4697	0	5.664	0	0	5.7374	11.2687	17.0448	5.6301	0	0	0	5.752	5.3513	0	0	0	0	5.6936	10.266	0	54.1371
TRINITY_DN32022_c0_g1::TRINITY_DN32022_c0_g1_i1::g.38865::m.38865	0	0	4.7061	0	0	0	0	0	0	4.6891	0	0	0	0	0	0	0	0	0	0	0	0	0	0	0	0	0	0	0	0	0	0	0	0	0	0	0	0	0	0	0	4.8343	0	4.8577	0	0	0	4.7889	4.7889
TRINITY_DN32045_c0_g1::TRINITY_DN32045_c0_g1_i1::g.38870::m.38870	16.7789	17.1867	32.5002	24.9647	25.1675	34.5338	25.8757	26.9977	24.7265	24.2872	8.0405	16.2221	23.8659	24.4018	23.8765	8.1912	8.089	32.703	33.6397	25.2024	18.7721	9.4363	16.4162	8.2918	16.3131	16.4026	25.2084	25.5254	26.52	35.2424	16.2424	8.062	17.8497	17.529	8.8381	17.5158	26.9572	0	25.8499	0	8.3243	16.6927	33.9502	16.7737	42.7424	26.57	31.9387	24.804	494.3393
TRINITY_DN32045_c0_g2::TRINITY_DN32045_c0_g2_i1::g.38871::m.38871	6.4154	19.7142	12.4265	19.0906	6.4152	13.2041	19.7873	6.8818	6.3028	0	12.2972	12.4052	0	0	0	0	6.1857	0	12.8622	6.4241	0	14.432	0	6.3408	6.2374	6.2716	6.4257	0	13.52	6.7375	6.2103	0	0	6.7023	6.7585	6.6972	0	6.7433	13.1784	13.6844	12.7313	6.3825	6.4905	0	0	6.7727	0	12.6452	146.553
TRINITY_DN32075_c0_g1::TRINITY_DN32075_c0_g1_i1::g.38875::m.38875	0	0	0	0	0	0	0	0	0	0	0	0	0	0	0	0	0	0	0	0	0	0	0	0	0	0	0	0	0	0	0	0	4.7249	0	0	0	0	0	0	4.7369	4.407	4.4186	0	0	0	0	0	0	4.7369
TRINITY_DN32102_c0_g1::TRINITY_DN32102_c0_g1_i1::g.38979::m.38979	7.2174	7.3928	13.9799	7.159	7.2172	0	0	7.742	0	20.8941	6.9172	6.9779	6.8439	0	0	7.0468	0	0	0	7.2272	0	0	14.1228	7.1334	7.017	0	0	0	15.21	7.5797	13.9732	13.8715	15.356	0	0	7.5344	0	7.5862	7.4128	15.395	7.1613	0	0	0	7.3542	7.6193	0	0	131.9852
TRINITY_DN32154_c0_g1::TRINITY_DN32154_c0_g1_i1::g.38987::m.38987	0	0	0	6.8565	0	0	0	0	6.7911	0	0	0	0	6.7019	0	0	0	0	0	0	7.7336	7.775	0	0	0	0	0	0	0	0	6.6914	0	0	0	0	7.216	0	7.2657	0	0	0	0	0	0	0	7.2974	0	0	43.465
TRINITY_DN32210_c0_g1::TRINITY_DN32210_c0_g1_i1::g.24078::m.24078	0	0	0	0	0	0	0	0	0	0	0	3.7659	0	0	0	0	0	0	0	0	0	4.3811	0	0	0	0	0	0	0	0	0	3.7431	0	0	0	0	0	0	0	0	0	0	0	0	0	0	0	0	8.1242
TRINITY_DN32235_c0_g1::TRINITY_DN32235_c0_g1_i1::g.24079::m.24079	4.3528	6.688	2.1078	6.4764	4.3527	11.1986	8.9503	4.6692	4.2764	4.2004	6.2576	8.4168	10.319	4.2203	12.3882	10.6249	8.3939	10.6049	0	2.1794	14.6098	17.136	10.6469	8.6043	8.464	10.6381	8.7195	8.8292	6.8799	11.4284	10.5342	10.4574	16.2072	11.3686	9.1712	6.816	9.3244	11.4382	11.1768	9.2848	6.4785	4.3305	4.4037	4.3515	4.4353	2.2976	6.2142	6.4347	206.9792
TRINITY_DN32244_c0_g1::TRINITY_DN32244_c0_g1_i1::g.24073::m.24073	0	0	0	0	5.0078	5.1536	0	0	0	0	0	0	0	0	0	0	0	0	0	0	0	0	0	0	0	0	0	0	0	0	0	0	0	0	0	0	0	0	5.1436	0	0	0	0	0	0	0	0	0	15.305
TRINITY_DN32317_c0_g1::TRINITY_DN32317_c0_g1_i1::g.8378::m.8378	0	6.8865	0	0	0	0	0	0	0	6.4877	0	0	0	0	0	0	6.4823	0	0	0	7.5217	7.562	6.5777	0	13.0728	0	0	0	0	0	6.5081	6.4607	7.1521	7.0236	7.0825	0	0	0	0	0	6.6708	6.6885	0	6.721	0	0	6.3987	0	34.4512
TRINITY_DN32335_c0_g1::TRINITY_DN32335_c0_g1_i1::g.8379::m.8379	47.3343	33.1739	26.5404	19.769	24.912	12.8187	23.0517	13.3618	36.7131	21.6366	45.3653	45.7637	25.986	41.0619	44.9047	38.9185	40.8352	55.84	34.9631	34.9251	44.5956	33.6258	41.4364	49.2455	46.0203	41.402	39.9239	48.0058	26.2507	18.3144	45.8209	43.0931	39.754	33.8346	39.3675	44.2118	42.6936	44.516	48.6161	50.4831	42.0229	42.1342	30.2449	29.8862	20.308	26.3002	7.1133	12.2761	738.2677
TRINITY_DN32348_c0_g1::TRINITY_DN32348_c0_g1_i1::g.8386::m.8386	0	0	0	0	0	0	0	0	0	0	0	0	0	0	0	0	0	0	0	0	0	0	0	0	0	0	0	0	0	0	0	0	0	0	0	0	0	0	6.0732	6.3064	0	5.8827	0	0	0	0	0	0	12.3796
TRINITY_DN32406_c0_g1::TRINITY_DN32406_c0_g1_i1::g.33996::m.33996	29.7443	40.6232	38.4093	39.3383	29.7434	51.0159	20.3869	42.5418	29.2222	19.1354	38.0094	38.3432	37.6069	38.4513	37.6235	29.0415	19.1195	19.3245	29.817	19.8564	33.2778	33.456	19.401	19.5987	28.9186	29.0773	9.9306	20.1109	20.8945	20.8251	28.7934	38.1115	42.1901	31.0742	41.7799	41.4009	42.4779	52.1073	50.9164	52.8717	9.8378	19.7277	30.0922	49.5587	30.3082	20.9339	9.4364	9.7713	750.1913
TRINITY_DN32437_c0_g1::TRINITY_DN32437_c0_g1_i1::g.33994::m.33994	0	0	0	0	0	0	6.3469	0	0	0	0	0	5.8539	0	0	0	0	0	0	0	0	0	0	0	0	0	0	0	0	0	0	5.9325	0	0	0	0	0	0	0	0	0	0	0	6.1715	0	0	0	0	18.1333
TRINITY_DN32495_c0_g1::TRINITY_DN32495_c0_g1_i1::g.33979::m.33979	0	0	5.6585	0	0	0	6.0069	6.2673	5.7401	5.6381	11.1992	5.6488	0	5.6647	5.5428	0	5.6334	5.6938	0	0	6.5367	0	5.7164	0	0	0	0	5.9255	0	0	11.3117	5.6146	6.2155	0	6.1551	0	0	0	0	0	0	0	0	0	0	6.168	5.5608	0	58.6735
TRINITY_DN32565_c0_g1::TRINITY_DN32565_c0_g1_i1::g.34054::m.34054	0	0	0	0	0	0	0	0	0	0	0	0	0	0	16.7781	0	0	0	8.8645	0	0	0	0	0	0	0	17.714	0	0	0	8.5602	0	0	0	0	0	9.4714	0	27.2471	18.8623	0	0	0	0	0	0	0	0	80.9191
TRINITY_DN32569_c0_g1::TRINITY_DN32569_c0_g1_i1::g.34080::m.34080	0	0	0	0	0	0	0	0	12.443	0	0	0	0	0	6.0076	0	0	0	6.3481	0	0	0	0	6.2589	0	0	6.3428	6.4225	0	13.3012	0	0	6.7368	0	0	0	6.7828	0	0	0	6.2835	0	0	0	0	0	0	0	32.3505
TRINITY_DN32572_c0_g1::TRINITY_DN32572_c0_g1_i2::g.34063::m.34063	4.7649	9.7614	9.2294	4.7263	4.7647	4.9035	4.8988	10.2224	4.6812	4.5981	18.2667	4.6068	18.0732	4.6198	9.0406	18.6091	13.7828	13.9305	9.553	19.0853	10.6618	10.7189	13.9857	9.4188	4.6326	4.658	9.5449	19.3299	5.0208	5.0041	4.6125	13.7368	10.1379	4.9779	15.059	9.9483	5.1035	10.0167	4.8939	10.1637	4.7279	14.2212	4.8206	4.7634	4.8552	5.0302	9.07	18.7836	202.2226
TRINITY_DN32584_c0_g1::TRINITY_DN32584_c0_g1_i1::g.34074::m.34074	16.4969	25.3468	15.977	24.5451	8.2482	16.9767	16.9605	8.848	16.2073	15.9193	7.9053	0	7.8216	23.9917	7.8251	8.0535	7.9531	8.0383	16.5372	16.5192	0	0	0	8.1524	16.0389	16.1269	16.5231	25.0964	8.6914	8.6625	7.9847	15.8531	8.7748	8.6172	0	25.8321	26.5041	8.67	0	17.5943	24.5531	16.4121	25.0347	32.9836	25.2144	0	0	16.2581	242.3103
TRINITY_DN32597_c0_g1::TRINITY_DN32597_c0_g1_i2::g.34073::m.34073	4.5443	4.6547	4.4011	4.5075	4.5441	4.6765	0	0	0	4.3852	4.3552	4.3935	4.3091	4.4059	0	4.4369	4.3816	0	4.5554	0	5.0841	0	4.4461	4.4914	4.4181	4.4424	4.5515	4.6087	4.7883	4.7724	4.399	4.3669	4.8343	0	4.7873	0	4.8673	4.7765	4.6673	4.8466	4.509	4.5209	4.5974	4.5429	0	0	0	0	69.4323
TRINITY_DN32616_c0_g1::TRINITY_DN32616_c0_g1_i1::g.18340::m.18340	12.0808	18.5617	14.6251	8.9873	12.0804	6.2161	9.3152	16.1986	14.8359	14.5723	26.0511	17.5199	17.1835	14.6411	11.4607	14.7441	14.5602	23.5462	15.1379	18.1457	27.0318	16.9853	14.7746	17.9102	17.6181	17.7148	21.175	18.3783	19.0944	12.6873	14.6182	17.414	22.4906	22.0866	22.2719	25.2227	16.1743	6.3491	18.6119	12.8844	20.9772	15.0234	15.2776	18.1156	15.3873	9.5652	20.1214	17.8589	344.5334
TRINITY_DN32670_c0_g1::TRINITY_DN32670_c0_g1_i1::g.18356::m.18356	11.2823	0	16.3902	11.1911	5.641	5.8053	0	0	5.5421	5.4437	0	0	0	10.9387	0	5.5079	0	0	0	5.6488	0	0	0	5.5755	5.4846	5.5147	0	0	0	0	0	5.421	0	0	0	0	0	0	0	0	5.5974	5.6122	17.1214	11.2789	11.4962	11.9107	0	16.6785	78.9748
TRINITY_DN32670_c0_g2::TRINITY_DN32670_c0_g2_i1::g.18357::m.18357	0	0	0	0	6.5875	0	6.7728	0	0	0	0	0	0	0	0	0	0	0	0	0	7.3702	0	0	0	0	6.4399	6.5982	0	6.9415	0	0	0	0	0	0	0	0	0	6.7661	0	0	0	0	0	0	6.9546	12.5397	6.4923	60.4247
TRINITY_DN32796_c0_g1::TRINITY_DN32796_c0_g1_i1::g.3522::m.3522	9.145	15.6122	11.8091	6.0473	3.0482	6.274	12.536	13.0796	11.9793	20.5913	14.6077	23.5775	14.453	14.7775	17.3512	14.8815	23.5134	20.7949	18.3347	18.3148	27.2836	17.1436	14.9123	15.0642	23.7097	14.8999	18.3191	15.4579	16.0602	16.0068	20.6561	17.5763	16.2144	19.1077	16.0567	15.9111	9.795	16.0206	21.9162	22.7578	18.148	15.1634	9.2519	6.0948	9.3184	16.0905	5.8025	9.0126	336.9054
TRINITY_DN32797_c0_g1::TRINITY_DN32797_c0_g1_i1::g.3510::m.3510	0	0	7.605	0	0	0	0	0	0	0	0	7.592	0	0	0	0	0	0	0	0	0	0	0	0	0	0	0	0	0	0	0	0	0	0	0	0	0	0	0	16.7498	0	0	0	0	0	0	0	0	16.7498
TRINITY_DN32827_c0_g1::TRINITY_DN32827_c0_g1_i1::g.29084::m.29084	15.4984	5.2917	5.0033	10.2487	20.6638	5.3164	15.934	5.5416	10.1509	4.9853	14.8537	9.9894	19.5952	10.0176	9.8019	15.1321	19.9245	15.1036	5.1787	5.1731	17.3395	11.6216	5.0545	5.106	5.0227	5.0503	10.3487	5.2394	5.4436	5.4255	15.0029	14.8936	10.9916	10.7942	16.3271	5.393	11.0666	0	10.612	16.5294	15.378	15.4188	10.4531	20.6582	15.7922	16.3615	4.9169	5.0913	257.2052
TRINITY_DN32850_c0_g1::TRINITY_DN32850_c0_g1_i1::g.29070::m.29070	0	0	2.7554	0	0	0	2.9251	3.0519	2.7952	0	0	0	0	0	2.6991	2.7779	0	5.5453	2.8521	2.849	0	0	2.7836	0	0	2.7813	2.8496	0	0	0	2.7541	0	0	2.9723	0	2.9701	0	2.9905	2.9222	3.0344	0	0	0	0	0	3.0036	2.7078	0	28.8666
TRINITY_DN32850_c0_g2::TRINITY_DN32850_c0_g2_i1::g.29071::m.29071	0	3.6561	0	0	3.5692	0	7.3393	0	7.0133	0	3.4208	6.9018	3.3846	3.4606	3.3861	3.485	10.3245	3.4784	3.578	0	0	4.0147	3.4922	0	0	3.4893	3.575	0	0	0	3.4552	6.8601	7.5942	3.7289	3.7602	3.7261	3.823	0	0	3.8068	0	3.551	3.6111	3.5682	3.637	0	3.3971	3.5177	57.1364
TRINITY_DN32858_c0_g1::TRINITY_DN32858_c0_g1_i1::g.29076::m.29076	4.1242	0	0	0	4.1241	0	0	0	4.0518	0	0	0	0	0	3.9125	4.0268	0	0	0	0	4.6141	0	4.0351	4.0762	4.0097	4.0317	0	0	4.3457	4.3313	0	3.9633	0	4.3086	4.3448	8.6107	0	0	0	4.3986	8.1844	4.103	0	0	4.2024	0	0	0	41.995
TRINITY_DN32928_c0_g1::TRINITY_DN32928_c0_g1_i1::g.29335::m.29335	3.0389	0	2.9431	15.0715	6.0776	9.3819	6.2486	3.2598	2.9855	2.9325	8.7375	5.8761	2.8816	2.9463	2.8829	5.9342	5.8602	2.9615	3.0463	3.043	3.3999	0	2.9732	6.007	2.9545	2.9708	9.1312	3.082	3.2021	9.5744	2.9417	2.9203	3.2328	3.1748	6.4028	3.1724	6.5098	9.5826	3.1212	6.4821	9.0459	6.0466	6.1489	3.038	6.193	3.2081	8.6769	5.9898	117.4218
TRINITY_DN32931_c0_g1::TRINITY_DN32931_c0_g1_i2::g.29331::m.29331	0	0	0	0	4.6518	0	0	0	0	0	0	0	0	4.5103	0	0	0	0	0	0	0	0	0	0	0	0	0	0	0	0	0	0	0	0	0	0	0	0	0	0	0	0	0	0	0	0	0	0	9.1621
TRINITY_DN32947_c0_g1::TRINITY_DN32947_c0_g1_i1::g.29324::m.29324	5.6738	5.8117	8.2425	11.2557	8.5104	14.597	2.9166	0	5.5742	5.4752	5.4378	10.971	8.0703	2.7505	10.7651	8.3096	8.2059	2.7646	14.2191	5.6815	6.3478	3.1909	8.3267	5.6077	5.5163	5.5465	8.5242	11.5086	5.9785	2.9793	10.9848	13.6309	12.0717	0	8.9658	5.923	12.1541	5.9637	14.5686	6.0512	5.6297	5.6446	2.8701	2.836	5.7813	2.9949	2.7	8.3875	163.2407
TRINITY_DN32957_c0_g1::TRINITY_DN32957_c0_g1_i1::g.29320::m.29320	0	0	0	0	0	0	0	0	0	0	6.1087	0	0	0	0	0	0	0	0	0	7.131	7.1691	0	0	0	0	0	0	0	0	0	0	6.7806	13.3175	0	6.6537	13.6536	6.6995	0	13.5956	0	0	0	0	0	0	0	0	48.2488
TRINITY_DN33030_c0_g1::TRINITY_DN33030_c0_g1_i1::g.23173::m.23173	4.6741	4.7877	4.5268	0	0	0	4.8055	0	0	4.5105	0	0	0	0	0	0	0	0	0	0	0	5.2574	0	0	0	0	4.6816	0	0	4.9088	0	0	0	0	0	0	0	0	0	0	0	0	4.7288	0	0	0	4.4486	0	19.4203
TRINITY_DN33059_c0_g1::TRINITY_DN33059_c0_g1_i1::g.23175::m.23175	2.1526	0	2.0847	2.1351	0	0	0	2.309	0	0	0	0	0	2.087	2.0421	0	0	0	2.1578	4.3109	0	0	2.106	2.1275	0	4.2086	0	0	0	2.2606	0	0	0	0	0	0	0	0	0	2.2957	0	4.283	0	0	0	2.2724	0	2.1214	17.5157
TRINITY_DN33062_c0_g2::TRINITY_DN33062_c0_g2_i1::g.23167::m.23167	0	7.8549	0	0	0	0	7.884	0	0	0	0	0	0	0	0	0	0	0	7.6872	0	0	0	0	0	7.4556	0	0	0	0	0	0	0	0	0	0	0	0	0	0	0	0	0	0	0	0	0	0	0	7.884
TRINITY_DN33079_c0_g1::TRINITY_DN33079_c0_g1_i1::g.23178::m.23178	0	0	0	4.6809	0	0	0	0	0	0	0	0	0	0	0	0	4.5501	0	0	0	0	0	0	0	0	0	0	0	0	0	0	0	0	0	0	0	0	0	0	0	0	0	4.7742	0	0	0	0	0	0
TRINITY_DN33084_c0_g1::TRINITY_DN33084_c0_g1_i1::g.23162::m.23162	0	0	0	0	0	0	0	0	0	0	0	18.0761	0	0	0	0	0	0	0	0	0	0	0	9.2394	0	0	0	0	0	0	0	0	0	0	0	9.7588	0	0	0	0	0	0	0	0	0	0	0	0	9.2394
TRINITY_DN33101_c0_g1::TRINITY_DN33101_c0_g1_i1::g.7806::m.7806	11.8977	6.0935	0	0	5.9487	6.1219	0	0	0	0	5.7014	0	5.641	0	0	5.8083	0	0	0	5.9569	0	0	0	5.8796	0	5.8155	5.9583	0	12.5367	0	5.7587	0	0	0	6.267	0	0	6.2529	0	0	5.9027	0	0	11.8941	6.0616	6.2802	5.6619	0	71.9515
TRINITY_DN33114_c0_g1::TRINITY_DN33114_c0_g1_i2::g.7808::m.7808	7.1128	7.2857	13.7772	14.1105	7.1126	14.6393	7.3127	22.8893	13.9758	13.7276	27.2676	13.7536	26.9788	13.7923	26.9908	27.7788	0	13.8632	14.2603	7.1224	0	16.0007	20.8772	14.06	6.9153	6.9533	0	7.2137	22.4843	14.9397	13.7707	13.6704	22.7001	0	0	14.8503	0	22.4288	14.6108	22.7578	14.1151	14.1525	7.196	21.3318	14.4952	22.5267	13.5392	14.0196	366.7985
TRINITY_DN33156_c0_g1::TRINITY_DN33156_c0_g1_i1::g.7818::m.7818	9.5297	4.8807	9.2294	14.179	4.7647	9.8069	4.8988	10.2224	9.3624	9.1961	4.5667	9.2135	9.0366	9.2395	4.5203	13.9568	9.1885	4.6435	4.7765	0	15.9927	21.4378	9.3238	18.8376	4.6326	0	4.7725	4.8325	15.0623	15.0122	4.6125	4.5789	10.1379	4.9779	5.0197	9.9483	10.2071	10.0167	9.7878	10.1637	4.7279	4.7404	4.8206	9.5268	4.8552	5.0302	4.535	4.6959	221.2716
TRINITY_DN33158_c0_g1::TRINITY_DN33158_c0_g1_i1::g.7815::m.7815	3.8045	7.794	3.6846	3.7737	3.8044	3.9152	3.9114	0	3.7377	0	3.6463	0	3.6076	3.6886	3.6092	3.7146	3.6683	3.7076	3.8138	3.8097	0	0	3.7223	3.7602	3.6989	0	3.8106	0	4.0088	0	3.6829	3.656	4.0473	0	4.008	3.9716	4.0749	0	3.9075	4.0576	3.775	3.785	3.849	3.8033	3.8766	0	3.621	3.7494	64.6459
TRINITY_DN3319_c0_g1::TRINITY_DN3319_c0_g1_i1::g.29453::m.29453	0	0	0	0	0	0	0	0	0	4.1183	4.0901	0	0	0	0	4.1668	0	8.3179	4.2781	0	0	0	8.3509	0	4.1492	0	4.2745	4.3282	4.4969	0	0	4.1011	0	4.4585	4.4959	0	4.571	0	0	0	4.2345	8.4915	4.3176	0	4.3486	4.5053	4.0618	4.2059	34.4574
TRINITY_DN33217_c0_g1::TRINITY_DN33217_c0_g1_i1::g.33464::m.33464	9.0467	4.6333	8.7616	8.9735	4.5232	4.6549	4.6505	4.8521	4.4439	4.365	4.3352	4.3732	4.2893	4.3856	4.2912	4.4164	4.3614	4.4081	9.0688	4.5295	0	0	8.8511	8.9414	0	0	4.5305	4.5875	9.5325	9.5008	8.7574	8.6936	4.812	0	4.7652	4.722	0	0	0	4.8242	4.4882	4.5001	4.5762	4.5219	4.6091	4.7752	4.3051	13.3736	113.3761
TRINITY_DN33232_c0_g2::TRINITY_DN33232_c0_g2_i1::g.33466::m.33466	0	10.7532	0	0	5.2488	0	0	5.6305	0	0	0	0	4.9774	0	0	0	0	5.1153	0	0	0	0	0	0	0	0	0	0	0	0	0	0	0	0	0	0	0	0	0	0	0	0	0	0	0	0	0	0	15.8567
TRINITY_DN33259_c0_g1::TRINITY_DN33259_c0_g1_i1::g.33459::m.33459	0	0	0	0	0	5.2068	0	0	14.9123	9.765	9.6983	9.7835	0	0	0	0	34.149	54.2381	65.9356	60.7975	5.6607	11.3819	4.9503	0	59.0298	64.2999	60.812	56.4453	0	0	0	0	10.765	5.2858	10.6603	10.5636	0	0	0	5.3962	0	0	0	0	0	0	0	0	27.6456
TRINITY_DN33276_c0_g1::TRINITY_DN33276_c0_g1_i1::g.33463::m.33463	0	0	6.0938	6.2412	6.2919	0	0	6.7494	0	6.0718	0	0	0	0	0	0	6.0668	0	0	0	7.0395	0	6.1561	0	0	0	0	0	19.89	19.8238	0	0	0	0	0	0	0	0	0	0	0	0	0	0	0	0	0	0	59.7946
TRINITY_DN33290_c0_g1::TRINITY_DN33290_c0_g1_i1::g.33457::m.33457	0	0	0	12.5629	0	0	6.5107	0	6.2215	6.111	0	0	0	0	0	0	6.1059	0	0	0	0	0	0	0	0	0	0	0	0	0	0	0	0	0	0	0	0	0	0	0	0	0	0	0	0	0	6.0271	0	12.5378
TRINITY_DN33480_c0_g1::TRINITY_DN33480_c0_g1_i1::g.17729::m.17729	0	0	0	0	0	0	0	0	0	0	0	0	0	0	0	0	0	0	0	0	0	0	0	0	5.6136	5.6444	0	0	0	0	0	0	0	0	0	0	0	0	0	0	0	0	0	0	0	0	0	0	0
TRINITY_DN33550_c0_g1::TRINITY_DN33550_c0_g1_i1::g.2940::m.2940	11.7552	12.041	5.6924	11.6601	11.7549	6.0486	6.0428	12.6097	5.7744	0	5.6331	11.3652	5.5735	5.6986	11.1519	17.2162	11.3343	5.7279	5.892	0	6.5758	6.6111	0	5.8092	0	0	5.887	5.961	0	0	5.6897	11.2965	6.2527	6.1404	6.1919	6.1358	6.2954	6.178	6.0368	6.2686	11.664	11.6949	5.9464	11.7516	5.9891	12.4099	5.5941	5.7925	166.6429
TRINITY_DN33551_c0_g1::TRINITY_DN33551_c0_g1_i1::g.2942::m.2942	5.3637	16.4824	10.3894	5.3203	10.7271	5.5197	5.5145	5.7536	5.2696	10.3519	10.2812	10.3715	10.1724	10.4008	10.1769	5.237	5.1717	5.2271	5.3768	10.742	24.0036	12.0661	5.2478	5.3013	5.2148	15.7304	10.7446	10.8797	0	0	5.1922	10.3088	17.1181	11.2071	5.6506	5.5993	5.745	5.6378	5.509	11.4411	10.6442	5.3362	5.4265	10.7242	10.9308	16.9873	10.2099	5.2861	192.121
TRINITY_DN33614_c0_g1::TRINITY_DN33614_c0_g1_i1::g.28506::m.28506	0	2.2903	2.1654	2.2178	0	0	0	2.3984	0	0	0	0	2.1202	0	0	0	0	0	0	0	2.5015	0	2.1876	0	0	0	2.2395	0	0	0	0	0	0	0	0	0	0	0	0	2.3846	2.2185	0	0	0	0	0	0	0	9.4047
TRINITY_DN33650_c0_g1::TRINITY_DN33650_c0_g1_i1::g.28500::m.28500	31.5181	36.8963	30.5248	26.7969	27.0147	23.1678	27.7748	33.809	22.1177	26.0698	17.2612	21.7659	17.0784	30.5582	25.6289	8.7924	26.0481	8.7758	45.1359	18.0347	10.0749	10.1289	22.0264	13.3505	21.888	17.6065	9.0195	18.2659	28.4664	28.3717	17.4345	21.6344	9.5799	14.1117	18.9734	18.8013	19.2904	14.198	18.4981	14.4063	26.8057	26.8767	27.3314	22.506	32.1156	28.52	38.5682	44.3741	533.2562
TRINITY_DN33666_c0_g1::TRINITY_DN33666_c0_g1_i1::g.28493::m.28493	0	0	0	0	0	0	4.2761	4.4615	4.0862	4.0136	0	0	3.9439	4.0325	0	0	4.0102	4.0532	4.1693	4.1648	0	4.6782	4.0693	8.2215	4.0437	8.1318	0	0	4.3825	0	4.0262	3.9969	0	0	4.3816	4.3418	4.4548	4.3717	4.2718	0	0	0	4.2078	4.1579	0	0	0	0	55.1176
TRINITY_DN33668_c0_g1::TRINITY_DN33668_c0_g1_i1::g.28492::m.28492	13.0875	13.4057	0	6.4908	6.5436	6.7341	0	14.0388	6.4289	6.3147	0	6.3266	6.2051	12.6889	6.2079	6.3891	6.3094	6.3771	6.5597	6.5526	7.3211	0	19.207	6.4676	0	0	0	6.6366	13.7904	0	12.6691	6.2884	6.9614	13.6726	6.8937	6.8312	7.0089	0	6.721	0	6.4929	6.5101	6.6203	6.5417	6.6678	6.9082	0	6.449	139.099
TRINITY_DN33705_c0_g1::TRINITY_DN33705_c0_g1_i1::g.28682::m.28682	11.0911	11.3607	0	5.5007	0	0	0	11.8973	5.4482	10.7028	0	5.3616	0	0	5.2609	5.4145	10.694	27.0216	11.1182	16.6592	12.4087	24.9502	10.8514	10.962	10.7832	16.2636	5.5544	11.2485	0	0	5.3683	0	17.6984	17.3805	29.2105	23.1565	17.8191	5.829	17.0872	17.7434	0	0	0	0	0	0	0	0	134.7406
TRINITY_DN33735_c0_g1::TRINITY_DN33735_c0_g1_i1::g.28670::m.28670	0	0	0	0	0	0	0	0	0	0	0	0	0	0	0	0	0	0	0	1.63	1.8212	0	0	0	0	0	0	0	0	0	0	0	0	1.7006	0	0	0	1.711	0	1.7361	3.2303	0	0	1.6273	0	0	3.0985	0	8.3668
TRINITY_DN33809_c0_g1::TRINITY_DN33809_c0_g1_i1::g.12697::m.12697	0	0	0	0	0	0	0	0	3.9848	0	0	0	0	0	0	0	3.9108	0	0	0	0	4.5622	0	0	0	0	0	4.1136	4.2739	0	3.9264	3.8978	0	4.2374	0	0	4.3443	0	0	0	0	0	0	0	0	0	0	3.9973	25.0019
TRINITY_DN33815_c0_g1::TRINITY_DN33815_c0_g1_i1::g.12700::m.12700	0	0	2.9431	3.0143	3.0388	3.1273	6.2486	6.5196	2.9855	0	0	0	0	0	0	5.9342	2.9301	2.9615	0	3.043	0	3.4181	2.9732	0	2.9545	5.9415	3.0437	3.082	0	0	2.9417	0	0	6.3495	6.4028	3.1724	6.5098	6.3884	3.1212	3.2411	3.0153	3.0233	3.0744	0	0	0	5.7846	0	56.2734
TRINITY_DN33927_c0_g1::TRINITY_DN33927_c0_g1_i1::g.38266::m.38266	7.5505	7.734	7.3125	7.4894	7.5503	15.5402	7.7627	8.0993	7.4179	14.5723	7.2364	7.3	14.3195	7.3205	7.1629	7.3721	7.2801	14.7164	7.5689	7.5607	25.3423	8.4927	7.3873	14.9252	7.3409	22.1435	15.125	22.9728	15.912	15.8591	7.3091	7.2558	16.0647	23.6642	15.9085	23.6463	8.0871	7.9363	7.755	8.0528	7.4919	7.5117	15.2776	7.5482	7.6936	7.971	14.3724	22.3236	254.4155
TRINITY_DN33952_c0_g1::TRINITY_DN33952_c0_g1_i1::g.38270::m.38270	0	8.8976	0	0	0	0	0	0	0	8.3823	8.3251	8.3982	0	8.4219	8.2406	8.4811	8.3754	8.4652	8.7076	0	9.7183	9.7703	8.4987	0	0	8.4916	8.7002	8.8096	9.1529	9.1225	8.4087	8.3474	9.2408	0	9.1509	0	0	9.1303	8.9216	9.2643	0	8.6418	8.788	8.6837	0	9.1702	0	0	116.1501
TRINITY_DN34071_c0_g1::TRINITY_DN34071_c0_g1_i1::g.32834::m.32834	34.1413	26.2284	24.799	42.3314	34.1403	26.3508	8.7752	18.3115	8.3855	16.4731	24.5409	16.5043	24.281	8.2754	16.1945	8.3336	8.2297	0	34.2248	17.0938	9.5493	9.6004	16.7017	16.8719	16.5968	8.3439	0	17.3129	8.9937	17.9277	16.5249	8.2023	9.0801	8.9169	8.9918	0	18.284	17.943	8.7665	18.2063	25.4072	33.9659	25.9055	25.5982	43.4857	18.0214	24.3706	25.2354	406.6454
TRINITY_DN3412_c0_g1::TRINITY_DN3412_c0_g1_i1::g.13003::m.13003	0	0	0	0	0	0	0	0	0	0	0	5.858	0	0	0	0	0	0	0	0	0	0	0	0	0	5.9232	0	0	6.3844	0	0	5.8226	0	0	6.383	0	0	0	0	0	0	0	0	0	0	0	0	0	12.207
TRINITY_DN34282_c0_g1::TRINITY_DN34282_c0_g1_i1::g.16994::m.16994	19.2463	19.7142	0	9.5453	19.2457	9.9031	29.6809	20.6453	18.9085	18.5726	18.4457	18.6077	18.2504	18.6602	27.3877	18.7916	27.8358	18.7561	19.2934	19.2724	32.299	32.472	18.8304	28.5334	9.356	28.2221	19.277	19.5194	20.28	20.2125	18.631	18.4953	20.4746	30.1602	20.2755	20.0916	30.9214	30.3448	29.6513	30.79	28.6453	19.1475	29.2071	28.8607	19.6112	20.3182	18.3178	18.9678	532.4106
TRINITY_DN34329_c0_g1::TRINITY_DN34329_c0_g1_i3::g.2401::m.2401	8.764	0	8.4878	8.6931	8.7637	9.0189	9.0103	0	17.2202	8.4572	8.3994	8.4732	0	0	16.6283	0	0	8.5407	8.7854	17.5517	9.8051	0	8.5746	8.6619	8.5207	8.5674	8.7779	8.8883	9.2346	9.2039	8.4838	0	0	9.1558	0	9.1489	0	9.2118	0	9.347	17.3918	17.4379	8.8664	0	17.8602	18.5041	16.6823	17.2742	177.6901
TRINITY_DN34350_c0_g1::TRINITY_DN34350_c0_g1_i1::g.2392::m.2392	3.8493	3.9428	3.728	3.8181	3.8491	3.9612	3.9575	0	0	7.429	3.6891	0	10.9502	7.4641	7.3034	7.5166	3.7114	7.5025	3.8587	0	4.3065	0	0	7.6089	3.7424	7.5259	3.8554	7.8078	0	4.0425	3.7262	3.6991	4.0949	4.0214	4.0551	8.0367	0	0	3.9535	4.1053	7.6388	3.8295	0	3.8481	3.9222	4.0636	0	7.5871	92.017
TRINITY_DN34379_c0_g1::TRINITY_DN34379_c0_g1_i1::g.2402::m.2402	6.1348	6.2839	5.9414	6.0851	0	6.3132	0	6.5807	6.0271	0	5.8796	5.9312	0	5.9479	11.6398	11.9796	5.9151	11.957	12.2995	0	6.8635	6.9003	6.0022	12.1267	5.9645	11.9944	6.1445	12.4436	6.4642	6.4427	11.8773	5.8954	6.5263	6.4091	6.4628	0	0	6.4483	6.3009	6.5429	12.1743	6.1033	6.2065	6.1329	12.5021	6.4764	5.8388	6.046	149.1867
TRINITY_DN34400_c0_g1::TRINITY_DN34400_c0_g1_i1::g.2398::m.2398	0	0	0	0	0	0	6.6392	13.8541	0	0	0	0	12.247	0	0	0	6.2264	0	6.4734	0	14.4496	7.2635	6.3181	0	6.2784	6.3128	6.4679	13.0985	0	6.7818	0	0	0	13.4927	6.803	0	0	0	0	0	0	0	0	6.4557	0	0	6.1461	0	67.3813
TRINITY_DN34416_c0_g1::TRINITY_DN34416_c0_g1_i1::g.27903::m.27903	1.6865	5.1826	3.2668	1.6729	0	3.4712	0	0	0	0	0	1.6306	1.5993	1.6352	1.6	1.6467	0	1.6436	0	1.6888	0	0	1.6501	1.6669	0	1.6487	0	0	1.7771	1.7712	0	0	0	1.7619	0	0	0	0	0	0	0	1.6779	1.7063	0	0	3.5609	0	0	18.7285
TRINITY_DN3460_c0_g1::TRINITY_DN3460_c0_g1_i1::g.13001::m.13001	0	0	0	0	0	0	0	0	0	0	0	0	0	0	0	0	0	0	8.2686	0	0	0	0	0	0	0	0	0	0	0	0	0	0	0	0	0	0	0	0	8.7971	0	0	0	0	0	0	0	0	8.7971
TRINITY_DN34768_c0_g1::TRINITY_DN34768_c0_g1_i1::g.37574::m.37574	0	0	0	0	0	0	0	0	0	0	0	0	0	0	0	3.9932	0	0	0	0	0	0	4.0015	0	0	0	0	0	0	0	3.9591	0	0	0	4.3085	0	4.3805	4.2989	0	4.3619	0	0	0	0	0	0	0	0	20.9936
TRINITY_DN34789_c0_g1::TRINITY_DN34789_c0_g1_i1::g.37580::m.37580	14.7974	5.0524	19.1081	24.4629	4.9323	15.2278	10.1422	15.873	0	0	9.4546	0	4.6772	4.7823	4.6793	14.4478	4.7559	0	4.9445	0	0	0	0	0	4.7956	0	0	5.0025	0	0	0	4.74	0	0	0	0	0	0	0	0	4.8942	14.7214	9.9803	14.7929	10.052	5.2072	14.0835	19.4443	128.2889
TRINITY_DN34875_c0_g1::TRINITY_DN34875_c0_g1_i1::g.21893::m.21893	8.3183	8.5205	8.0562	0	8.3181	8.5603	8.5521	8.923	8.1723	0	0	8.0423	7.8879	16.13	7.8914	8.1218	8.0205	0	0	0	9.3065	18.7127	8.1386	16.443	0	0	0	0	8.7651	8.7359	16.1048	23.9812	8.8492	8.6902	8.7632	8.6837	8.9096	8.7434	8.5436	8.8717	8.2537	8.2756	8.4156	8.3158	8.476	8.7816	0	8.1979	236.9576
TRINITY_DN34883_c0_g1::TRINITY_DN34883_c0_g1_i1::g.21892::m.21892	4.2677	8.7428	4.1332	4.2331	4.2675	4.3918	4.3876	4.5779	8.3855	8.2365	12.2704	8.2521	0	4.1377	12.1459	12.5005	12.3446	8.3179	4.2781	4.2734	14.3239	9.6004	12.5263	4.218	12.4476	12.5159	12.8234	8.6564	4.4969	4.4819	8.2624	8.2023	13.6201	8.9169	8.9918	13.3653	0	4.4858	4.3832	4.5516	8.4691	8.4915	4.3176	4.2664	4.3486	4.5053	8.1235	4.2059	134.5986
TRINITY_DN34927_c0_g1::TRINITY_DN34927_c0_g1_i1::g.22173::m.22173	16.9968	17.4099	4.1153	12.6444	16.9962	13.1184	21.8431	9.1161	12.5238	8.2009	12.2173	12.3246	12.0879	8.2396	16.1244	20.7439	16.3881	12.4229	17.0383	17.0198	19.0159	14.3383	16.6294	12.5992	12.3937	8.3078	17.0238	12.9284	0	8.925	24.68	8.1668	27.1222	8.8783	13.4292	17.7433	27.3073	17.8654	26.1856	18.1275	16.8648	16.9095	21.4944	16.9916	12.9892	8.9717	4.0442	12.5631	334.0488
TRINITY_DN34999_c0_g1::TRINITY_DN34999_c0_g1_i1::g.22169::m.22169	0	0	0	0	0	0	0	0	2.5853	0	0	0	2.4954	2.5514	0	0	0	2.5645	0	5.2702	0	0	2.5747	2.6009	0	2.5725	0	0	2.7729	0	2.5474	2.5288	0	2.7492	0	2.7471	0	0	0	0	0	0	0	0	0	0	0	0	15.4968
TRINITY_DN35023_c0_g1::TRINITY_DN35023_c0_g1_i1::g.16034::m.16034	7.5505	7.734	7.3125	7.4894	7.5503	7.7701	7.7627	0	0	7.2862	7.2364	7.3	7.1598	0	7.1629	7.3721	0	0	0	0	0	0	0	0	0	0	0	0	0	0	0	14.5117	0	0	0	0	0	7.9363	0	8.0528	7.4919	15.0234	0	7.5482	0	0	0	0	75.2787
TRINITY_DN35043_c0_g1::TRINITY_DN35043_c0_g1_i1::g.16039::m.16039	9.4155	14.4665	22.7969	21.0134	16.4766	9.6893	16.9402	20.1997	13.8753	15.9003	18.0476	20.4819	15.6244	20.5396	11.1653	20.6842	13.6175	13.7635	16.5173	16.4994	7.9005	7.9428	9.212	13.9588	11.4426	11.5054	11.7881	11.9363	7.4409	7.4161	13.6717	6.786	12.5205	7.3773	14.8784	9.829	10.0847	12.3708	12.0881	2.5105	23.3559	18.7342	19.0512	21.1783	16.7894	17.3947	31.3643	27.8376	326.8762
TRINITY_DN35099_c0_g1::TRINITY_DN35099_c0_g1_i1::g.16050::m.16050	0	0	0	5.2345	0	0	0	0	5.1846	0	0	0	0	0	0	0	5.0883	5.1428	21.1605	10.5687	0	0	0	0	15.3922	10.3178	10.5713	10.7042	0	0	0	0	0	0	0	0	0	0	5.4201	0	0	0	0	0	0	0	0	0	5.4201
TRINITY_DN35140_c0_g2::TRINITY_DN35140_c0_g2_i1::g.1624::m.1624	0	0	0	0	16.2237	8.348	0	8.7017	0	0	7.7747	7.8429	0	0	0	7.9204	7.8216	0	0	8.1231	0	9.1244	0	0	0	7.9302	0	8.2272	8.5478	8.5193	7.8527	0	0	25.4243	0	16.9367	0	0	0	0	8.0491	0	0	0	8.2659	8.5639	0	0	92.0678
TRINITY_DN35143_c0_g1::TRINITY_DN35143_c0_g1_i1::g.1618::m.1618	26.2919	17.954	16.9755	17.3861	17.5274	18.0377	18.0206	9.401	25.8303	25.3715	25.1982	25.4195	24.9313	25.4911	16.6283	8.5569	8.4501	25.6222	26.3561	17.5517	19.6101	9.8576	17.1491	25.9858	17.0413	17.1349	8.7779	17.7766	18.4693	9.2039	16.9675	16.8439	9.3233	18.3116	9.2326	27.4466	9.3869	18.4236	18.0026	18.6939	26.0877	17.4379	35.4658	26.2838	26.7903	46.2602	16.6823	34.5484	444.3206
TRINITY_DN35250_c0_g1::TRINITY_DN35250_c0_g1_i1::g.26994::m.26994	8.5353	5.8285	11.0218	8.4663	5.69	8.7836	2.9251	0	8.3855	2.7455	5.4535	2.7507	2.6979	5.5169	2.6991	8.3336	0	5.5453	0	5.6979	0	0	8.3509	5.624	2.7661	2.7813	0	5.771	0	0	2.7541	5.4682	3.0267	2.9723	2.9973	5.9401	6.0947	8.9715	0	3.0344	5.646	5.661	11.5135	5.6885	8.6971	6.0071	2.7078	2.8039	88.809
TRINITY_DN35275_c0_g1::TRINITY_DN35275_c0_g1_i1::g.26993::m.26993	36.4893	26.1634	28.2715	21.7165	25.5417	18.7754	22.509	31.3133	28.679	10.5636	17.4857	24.695	17.3006	10.6134	24.2315	21.3763	21.1096	24.892	21.9471	21.9233	8.1648	24.6256	24.9905	18.0323	7.0953	10.7013	10.9642	18.5035	19.2245	15.3285	7.0645	14.0262	3.8818	11.4362	7.6881	7.6184	23.4497	11.5062	26.2342	15.5667	39.8266	43.5623	25.8412	25.5347	37.1811	23.1129	17.3645	28.7689	461.3118
TRINITY_DN35287_c0_g2::TRINITY_DN35287_c0_g2_i1::g.26987::m.26987	0	0	0	0	0	0	0	4.2976	0	0	0	3.8734	11.3972	0	3.8007	0	0	0	0	4.0118	0	0	0	0	0	3.9165	4.0128	8.1264	0	0	0	0	4.2621	4.1855	4.2206	8.3647	4.2911	4.2111	0	0	0	0	0	0	0	0	0	0	27.9977
TRINITY_DN35348_c0_g1::TRINITY_DN35348_c0_g1_i1::g.27316::m.27316	0	0	6.5561	0	6.7692	0	0	7.2614	0	0	6.4878	0	6.4191	0	0	6.6094	0	0	0	0	0	7.6141	0	0	0	0	6.7802	0	0	0	6.553	0	7.2014	0	0	0	7.2505	7.1153	6.9527	0	6.7168	6.7346	6.8486	0	0	7.1464	0	0	69.6911
TRINITY_DN35375_c0_g1::TRINITY_DN35375_c0_g1_i1::g.27314::m.27314	0	0	0	0	0	0	3.973	0	0	0	7.4073	0	3.6644	3.7467	0	0	0	0	0	0	0	4.3466	0	3.8194	0	0	0	0	0	0	3.7409	3.7136	0	0	0	0	0	0	0	4.1215	3.8344	3.8446	0	3.8632	0	0	0	0	31.1261
TRINITY_DN35382_c0_g2::TRINITY_DN35382_c0_g2_i1::g.27327::m.27327	0	7.9167	7.4853	7.6663	0	0	7.9461	0	0	7.4583	7.4073	7.4724	7.3289	7.4935	7.3321	7.5462	7.4521	7.532	0	0	0	0	0	7.6389	7.5143	7.5555	7.7412	0	0	0	7.4817	7.4272	0	0	0	8.0683	0	0	0	0	0	0	0	0	0	0	0	0	60.1946
TRINITY_DN35405_c0_g1::TRINITY_DN35405_c0_g1_i1::g.11387::m.11387	16.3594	0	0	0	8.1794	0	8.4096	8.7742	0	0	0	0	7.7564	7.9306	7.7599	7.9864	0	0	8.1997	0	0	9.2004	8.0029	8.0845	0	0	0	0	0	0	7.9182	0	8.7017	0	8.6171	0	8.7611	8.5977	8.4012	8.7238	0	0	8.2754	8.1772	8.3348	0	7.7851	8.0613	140.6646
TRINITY_DN35422_c0_g1::TRINITY_DN35422_c0_g1_i1::g.11389::m.11389	9.8156	0	9.5063	0	9.8153	0	0	0	0	0	0	0	0	0	0	0	28.3925	9.5656	0	9.8289	0	0	0	0	0	9.5955	0	9.9549	0	10.3084	0	0	0	0	0	0	0	10.3172	10.0814	0	0	9.7652	9.9304	9.8126	10.0017	0	0	9.6736	60.1976
TRINITY_DN35468_c0_g1::TRINITY_DN35468_c0_g1_i1::g.11366::m.11366	8.0456	0	0	0	0	8.2796	8.2717	8.6304	7.9044	0	0	0	0	0	0	0	0	0	0	8.0565	0	9.0496	0	0	7.8223	0	0	0	0	0	0	0	0	0	8.4758	0	8.6175	0	0	8.5808	7.9831	0	0	8.0431	8.1981	8.4937	7.6574	0	75.7788
TRINITY_DN35494_c0_g1::TRINITY_DN35494_c0_g1_i1::g.11362::m.11362	0	0	0	0	0	0	4.7602	0	0	4.4679	0	8.9528	0	4.489	0	0	4.4642	0	0	0	5.18	0	0	4.5761	4.5015	0	9.2748	0	4.8787	0	13.446	0	0	4.837	0	0	0	0	4.7554	0	0	0	4.6842	4.6286	0	0	0	0	42.0854
TRINITY_DN35535_c0_g1::TRINITY_DN35535_c0_g1_i1::g.36999::m.36999	7.3802	3.7798	14.2952	10.9807	11.0699	3.7974	3.7938	3.9583	0	10.6827	7.0732	10.703	3.4991	3.5777	3.5007	3.6029	3.558	10.7883	3.6991	3.6951	8.2569	4.1506	7.2207	7.2943	7.1753	7.2147	7.3919	7.4849	3.8883	7.7507	14.2884	14.1844	7.8512	7.7101	3.8874	3.8522	3.9524	3.8787	11.37	7.8711	3.6614	7.3423	11.1997	3.689	11.2801	7.7912	0	3.6367	146.3936
TRINITY_DN35557_c0_g1::TRINITY_DN35557_c0_g1_i1::g.36992::m.36992	0	0	0	0	0	4.4498	0	0	0	0	0	0	0	0	4.1021	8.4438	4.1692	4.2139	0	0	0	0	0	0	4.204	0	0	4.3854	0	0	0	0	0	0	0	4.514	0	0	0	0	0	0	0	0	0	0	0	0	16.9957
TRINITY_DN35578_c0_g1::TRINITY_DN35578_c0_g1_i1::g.36972::m.36972	12.2186	8.3438	11.8336	8.0798	4.0727	8.3827	8.3747	4.3689	20.0069	3.9303	7.8069	7.8755	11.5864	11.8465	11.5915	7.9533	11.7811	11.9074	4.0828	8.1568	4.5567	4.5811	11.9546	12.0764	7.9196	7.9631	4.0794	8.2613	0	0	3.9427	3.9139	8.6656	8.5099	8.5813	12.7553	13.0871	17.1241	12.5495	8.6876	16.165	12.1559	16.482	8.1433	12.4503	4.2997	3.8764	4.0139	173.3361
TRINITY_DN35584_c0_g1::TRINITY_DN35584_c0_g1_i1::g.37002::m.37002	0	0	0	2.428	0	0	0	0	0	0	0	4.7331	0	0	0	0	0	0	0	0	0	0	0	0	0	0	0	0	2.5793	0	0	0	0	0	2.5787	0	2.6218	0	0	2.6106	0	0	0	0	0	0	0	0	7.8117
TRINITY_DN35585_c0_g1::TRINITY_DN35585_c0_g1_i2::g.36978::m.36978	0	0	4.66	0	0	0	0	0	4.7271	4.6431	0	4.6519	0	4.665	0	4.6979	0	4.689	0	4.8181	0	0	0	4.7556	0	4.7037	0	4.8799	10.14	5.0531	4.6577	0	5.1187	5.0267	5.0689	5.0229	0	5.0575	0	0	0	0	4.8679	0	4.9028	0	4.5795	9.4839	57.993
TRINITY_DN35589_c0_g1::TRINITY_DN35589_c0_g1_i1::g.37008::m.37008	2.8045	5.7453	5.4322	5.5636	8.4131	5.7721	8.6499	0	2.7552	5.4126	5.3756	2.7114	0	0	2.6605	2.7382	2.704	0	0	0	0	0	2.7439	2.7718	0	0	2.8089	0	2.9551	0	0	0	0	2.9299	0	2.9276	0	2.9478	0	2.991	5.5654	2.7901	8.5118	8.4108	0	5.9213	5.3383	0	51.1591
TRINITY_DN35599_c0_g1::TRINITY_DN35599_c0_g1_i1::g.36974::m.36974	0	0	0	0	0	8.8606	0	0	0	0	0	0	0	0	0	0	0	0	0	0	9.633	0	8.4241	0	0	0	0	0	0	0	0	0	0	0	0	0	0	0	0	0	0	0	0	0	0	0	0	0	18.4936
TRINITY_DN35621_c0_g1::TRINITY_DN35621_c0_g1_i1::g.21401::m.21401	0	0	9.2294	0	0	0	0	0	0	0	0	9.2135	0	0	0	0	0	0	0	0	0	0	0	0	0	0	0	0	0	0	0	0	0	0	10.0393	9.9483	0	10.0167	0	0	0	0	0	0	0	0	0	0	10.0167
TRINITY_DN35637_c0_g2::TRINITY_DN35637_c0_g2_i1::g.21443::m.21443	13.57	4.6333	0	0	9.0464	0	9.3009	4.8521	8.8879	8.73	0	0	8.5785	8.7711	8.5823	4.4164	4.3614	8.8163	9.0688	9.0589	5.0607	10.1756	8.8511	8.9414	8.7955	13.2657	4.5305	4.5875	4.7663	4.7504	8.7574	4.3468	9.624	9.4511	14.2956	14.166	9.6897	4.7545	9.2917	9.6485	4.4882	4.5001	13.7287	13.5658	9.2182	14.3257	0	8.9157	166.1903
TRINITY_DN35664_c0_g1::TRINITY_DN35664_c0_g1_i1::g.21399::m.21399	3.2182	0	3.1168	0	3.2181	0	6.6174	3.4522	3.1617	3.1056	6.1687	0	3.0517	0	3.0531	3.1422	3.103	3.1363	0	3.2226	7.2011	3.6198	3.1487	3.1808	3.1289	3.1461	0	3.2639	0	3.3798	6.2307	3.0927	3.4236	0	0	0	3.447	0	3.3054	3.4323	3.1933	3.2017	3.2559	0	3.2793	0	0	0	62.7036
TRINITY_DN35669_c0_g1::TRINITY_DN35669_c0_g1_i1::g.21419::m.21419	0	0	0	0	0	0	0	0	0	0	0	0	7.9553	0	7.9588	0	8.089	0	0	0	0	0	8.2081	0	0	8.2013	0	0	0	0	0	0	0	0	0	0	0	0	0	0	0	0	0	0	0	0	0	0	15.9141
TRINITY_DN35670_c0_g1::TRINITY_DN35670_c0_g1_i1::g.21409::m.21409	3.2395	0	0	0	0	3.3337	6.6611	3.4749	0	0	3.1047	0	0	0	0	0	6.247	3.157	6.4948	0	3.6243	0	3.1695	0	0	3.1668	6.4893	0	0	3.4021	0	0	0	0	0	0	0	3.405	0	0	3.2143	0	0	0	0	0	0	0	23.9011
TRINITY_DN35673_c0_g1::TRINITY_DN35673_c0_g1_i2::g.21417::m.21417	0	0	0	0	0	0	0	0	5.4792	0	0	0	0	0	2.6454	0	2.6887	2.7175	2.7953	0	0	0	5.4565	0	0	0	0	0	2.9383	2.9285	2.6994	0	0	0	0	2.911	0	0	0	0	0	0	0	0	0	0	0	0	11.2116
TRINITY_DN35678_c0_g1::TRINITY_DN35678_c0_g1_i1::g.21414::m.21414	0	0	0	0	4.5441	0	4.672	0	0	0	4.3552	0	0	0	0	0	0	0	0	4.5504	0	0	4.4461	0	0	0	0	0	0	0	0	4.3669	4.8343	0	4.7873	0	0	0	0	0	4.509	0	0	0	4.6304	0	0	0	18.2134
TRINITY_DN35683_c0_g1::TRINITY_DN35683_c0_g1_i1::g.21432::m.21432	2.5967	2.6599	2.5149	2.5757	2.5966	2.6723	2.6697	2.7855	2.5511	2.5058	2.4887	2.5106	2.4624	2.5176	2.4634	2.5354	2.5037	2.5306	2.6031	2.6002	2.9052	2.9208	2.5406	2.5665	2.5246	2.5385	2.6009	2.6336	2.7362	2.7271	2.5137	4.9908	2.7624	2.7128	2.7356	2.7108	2.7813	5.4589	2.667	2.7695	2.5766	2.5834	2.6271	2.5959	2.646	2.7413	2.4714	2.5591	66.1577
TRINITY_DN35684_c0_g1::TRINITY_DN35684_c0_g1_i1::g.21423::m.21423	6.0967	3.1224	2.9523	0	6.0965	0	0	0	0	2.9416	0	0	2.8906	2.9555	0	2.9763	0	0	0	0	0	3.4287	0	0	0	0	0	3.0916	0	0	0	2.9294	6.4858	0	6.4227	3.1822	3.265	0	3.1309	0	0	3.0327	0	0	9.3184	6.4362	0	6.0084	49.4359
TRINITY_DN35688_c0_g1::TRINITY_DN35688_c0_g1_i1::g.21422::m.21422	0	0	0	0	0	0	0	0	0	0	0	0	0	0	4.6793	0	0	4.8069	4.9445	0	5.5184	0	0	0	0	0	4.9403	0	0	5.1801	4.7748	0	0	0	0	0	0	5.1845	0	0	0	0	0	0	0	0	0	0	25.3371
TRINITY_DN35690_c0_g1::TRINITY_DN35690_c0_g1_i1::g.21405::m.21405	0	0	0	0	0	0	0	0	0	0	0	0	0	0	0	0	0	0	0	0	14.3551	7.216	0	0	6.2374	6.2716	0	0	0	0	0	0	0	0	13.517	6.6972	0	0	0	0	0	0	0	0	0	0	6.1059	0	27.677
TRINITY_DN35771_c0_g1::TRINITY_DN35771_c0_g1_i1::g.21480::m.21480	5.8081	0	2.8125	0	2.9039	0	0	3.1151	2.8531	2.8024	2.7832	2.8077	2.7538	5.6312	2.755	5.6708	2.8	2.8301	2.9111	2.908	3.249	0	2.8413	0	2.8234	2.8389	2.9087	2.9452	0	3.0498	2.8112	2.7907	3.0894	3.0339	3.0593	3.0316	3.1104	3.0524	2.9827	3.0972	2.8815	0	5.876	2.9031	0	0	2.7639	0	49.7371
TRINITY_DN35792_c0_g1::TRINITY_DN35792_c0_g1_i1::g.21484::m.21484	28.0447	4.7877	9.0536	0	23.3698	9.6201	14.4165	15.0416	18.3682	13.5314	4.4797	4.519	8.8645	4.5318	8.8684	18.2547	13.5202	18.2203	18.7421	23.4022	15.6881	21.0295	18.2924	13.8591	13.6331	18.2772	23.4078	9.4809	0	0	4.5247	8.9834	19.8896	9.7662	19.6962	19.5176	5.0063	14.7389	14.4021	14.9551	9.2756	4.6501	14.1863	14.018	4.7627	4.9344	8.8972	9.2129	243.9618
TRINITY_DN35822_c0_g1::TRINITY_DN35822_c0_g1_i1::g.6219::m.6219	0	0	0	0	0	0	0	0	0	0	0	0	0	0	0	0	0	0	0	0	0	7.667	0	0	0	6.6636	13.6545	0	7.1825	0	0	0	0	0	0	0	0	0	7.001	0	0	0	0	0	6.9456	0	0	6.7177	35.5138
TRINITY_DN35841_c0_g1::TRINITY_DN35841_c0_g1_i1::g.6202::m.6202	7.3251	0	0	0	0	7.5382	0	0	7.1965	0	0	0	0	0	0	0	0	7.1385	0	0	0	0	7.1668	7.2398	7.1218	0	7.3368	7.429	0	0	0	0	7.7926	7.6526	0	0	0	0	7.5235	7.8124	7.2682	7.2875	0	0	0	0	0	0	30.1139
TRINITY_DN35854_c0_g1::TRINITY_DN35854_c0_g1_i1::g.6208::m.6208	0	0	2.934	0	3.0294	0	0	0	0	0	2.9035	2.929	2.8727	8.8118	0	2.9579	0	0	0	0	6.7788	0	0	2.9942	0	0	0	0	0	0	0	2.9113	0	0	0	0	3.2448	0	3.1116	3.2311	0	0	3.0649	0	0	0	0	2.9857	42.9293
TRINITY_DN35866_c0_g1::TRINITY_DN35866_c0_g1_i1::g.6215::m.6215	2.6966	0	2.6116	0	0	0	0	0	0	0	7.7533	7.8214	0	5.229	2.5582	5.2658	2.6	2.6279	0	0	0	0	2.6383	0	2.6217	0	0	0	2.8414	0	0	7.7741	5.7374	2.8172	0	2.815	0	0	0	2.876	0	0	0	2.6958	0	0	0	0	26.5445
TRINITY_DN35915_c0_g1::TRINITY_DN35915_c0_g1_i1::g.31634::m.31634	0	0	4.1694	2.1351	2.1525	0	0	0	0	2.0772	4.126	0	0	0	0	4.2034	0	0	2.1578	0	0	2.4212	2.106	0	0	0	2.156	0	0	0	0	2.0686	0	2.2488	0	2.2471	0	0	0	2.2957	2.1358	2.1415	2.1777	2.1519	2.1934	0	0	2.1214	17.4562
TRINITY_DN35941_c0_g1::TRINITY_DN35941_c0_g1_i1::g.31638::m.31638	0	0	4.3808	4.4867	0	0	0	0	0	4.365	4.3352	4.3732	0	4.3856	4.2912	0	4.3614	0	0	0	0	0	0	4.4707	0	0	0	0	0	0	4.3787	0	0	0	0	0	0	0	4.6458	0	4.4882	0	4.5762	0	0	0	0	0	22.172
TRINITY_DN35955_c0_g1::TRINITY_DN35955_c0_g1_i1::g.31628::m.31628	0	0	0	0	0	0	3.1734	3.311	6.065	0	0	2.9843	0	0	2.9282	3.0137	2.9761	3.0081	0	3.0909	0	0	3.02	3.0507	3.001	3.0175	0	3.1305	3.2525	0	0	0	0	0	0	0	0	0	0	0	0	0	6.2455	0	0	3.2586	0	3.042	25.0301
TRINITY_DN35961_c0_g1::TRINITY_DN35961_c0_g1_i1::g.31612::m.31612	0	0	0	0	0	0	0	0	0	6.1507	0	0	0	0	6.0466	0	6.1456	6.2114	0	0	0	0	6.236	0	0	0	0	0	0	0	0	0	0	6.6588	0	0	0	0	0	0	0	0	0	0	0	0	0	0	6.0466
TRINITY_DN35971_c0_g1::TRINITY_DN35971_c0_g1_i1::g.31639::m.31639	4.4415	9.0989	4.3015	4.4055	4.4413	9.1413	4.5663	4.7643	4.3635	4.286	8.5134	4.2941	4.2116	4.3062	4.2135	4.3365	4.2824	4.3283	4.4523	4.4475	4.9691	4.9957	4.3455	8.7795	4.3182	4.3419	0	4.5045	9.36	4.6644	4.2995	4.2681	4.7249	4.64	4.679	4.6365	4.7571	4.6684	4.5617	4.7369	4.407	4.4186	0	4.4401	4.5257	4.6888	4.2272	8.7543	122.2374
TRINITY_DN36007_c0_g1::TRINITY_DN36007_c0_g1_i1::g.26178::m.26178	30.2952	31.0316	35.2085	48.0801	24.2354	24.9411	24.9173	38.9966	29.7633	17.5408	11.614	17.574	28.7275	23.498	22.9922	23.6634	23.3683	23.6188	24.2954	24.269	27.1152	13.6302	29.6404	23.954	17.6725	17.7695	12.1374	18.435	31.9222	25.4528	17.5959	17.4678	12.8914	25.3197	19.1491	12.6503	19.4691	12.7373	18.6693	19.3863	24.0479	24.1116	24.5196	36.3431	37.0434	19.1894	34.6003	41.7993	572.004
TRINITY_DN36029_c0_g1::TRINITY_DN36029_c0_g1_i1::g.26181::m.26181	4.4415	0	0	0	0	0	9.1326	9.5286	0	0	4.2567	0	0	0	4.2135	0	4.2824	0	0	8.895	0	0	0	0	4.3182	8.6837	0	0	0	4.6644	0	0	0	0	4.679	0	0	4.6684	4.5617	0	0	0	4.4934	0	4.5257	4.6888	4.2272	0	50.2109
TRINITY_DN36054_c0_g1::TRINITY_DN36054_c0_g1_i1::g.26170::m.26170	3.2182	3.2965	3.1168	3.1922	0	3.3118	0	0	0	0	3.0844	3.1115	6.1034	0	6.1061	3.1422	3.103	0	0	0	0	0	3.1487	0	6.2578	0	3.2234	0	0	0	6.2307	6.1853	6.8473	3.3621	3.3903	0	3.447	3.3827	0	3.4323	3.1933	6.4034	3.2559	3.2173	0	3.3975	0	0	44.739
TRINITY_DN36114_c0_g1::TRINITY_DN36114_c0_g1_i1::g.10429::m.10429	3.2719	0	3.1688	3.2454	3.2718	3.367	3.3638	3.5097	3.2144	0	0	3.1633	6.2051	6.3445	9.3118	3.1946	6.3094	3.1885	0	3.2763	3.6606	7.3603	3.2012	9.7014	6.3621	6.397	3.2771	6.6366	3.4476	3.4361	6.3345	3.1442	6.9614	3.4182	0	10.2467	0	0	0	3.4895	3.2465	3.2551	6.6203	3.2709	6.6678	3.4541	3.114	6.449	98.8274
TRINITY_DN36162_c0_g1::TRINITY_DN36162_c0_g1_i1::g.10446::m.10446	9.1735	6.2643	5.9229	6.0662	3.0577	0	3.1438	0	3.0041	8.8523	2.9306	2.9564	2.8996	5.9294	5.8018	5.9711	5.8967	11.9198	15.3265	9.1859	13.6843	13.7576	14.9587	6.0445	5.9459	8.9678	6.1254	3.1012	9.6662	3.2113	11.8403	2.9385	13.0119	6.3891	12.8854	9.5764	9.8255	0	3.1406	6.5225	6.0682	0	3.0936	3.0569	9.3474	0	8.7309	3.0136	128.5266
TRINITY_DN36172_c0_g1::TRINITY_DN36172_c0_g1_i1::g.10425::m.10425	0	4.0541	0	0	0	0	4.0692	0	0	0	0	0	3.7531	0	3.7548	0	0	0	0	0	0	4.4518	0	0	0	3.8692	0	0	4.1705	4.1566	0	0	0	0	4.1696	4.1317	0	0	4.0651	0	0	0	4.0042	0	0	0	0	0	28.4211
TRINITY_DN36174_c0_g1::TRINITY_DN36174_c0_g1_i1::g.10448::m.10448	15.101	7.734	29.2502	7.4894	7.5503	7.7701	7.7627	8.0993	14.8359	14.5723	7.2364	7.3	14.3195	14.6411	7.1629	7.3721	21.8404	7.3582	22.7068	22.6821	50.6846	42.4634	14.7746	22.3878	29.3636	29.5247	37.8126	30.6304	47.736	31.7182	36.5454	36.2792	64.2588	63.1045	31.817	23.6463	48.5229	55.5544	54.2847	40.2639	7.4919	7.5117	7.6388	7.5482	7.6936	15.942	7.1862	7.4412	579.3815
TRINITY_DN36212_c0_g1::TRINITY_DN36212_c0_g1_i1::g.10726::m.10726	0	0	4.0281	8.251	4.159	8.5603	4.2761	4.4615	8.1723	4.0136	0	0	0	0	0	0	0	4.0532	4.1693	4.1648	0	0	0	0	0	4.0659	4.1658	0	0	4.368	0	0	0	0	0	4.3418	0	0	0	4.4358	0	4.1378	4.2078	0	0	4.3908	3.9585	4.099	42.709
TRINITY_DN36241_c0_g1::TRINITY_DN36241_c0_g1_i1::g.10733::m.10733	22.3083	17.1379	21.6052	16.5958	11.1538	28.6964	28.6691	23.9297	16.4375	16.1455	10.6901	21.5681	10.5769	21.6288	15.8724	16.3358	26.8868	21.7401	5.5907	5.5846	31.1979	18.819	10.9131	22.0486	16.2667	21.808	16.7578	5.6562	11.7532	5.857	10.7975	32.1566	17.799	34.9585	17.6259	23.288	11.9469	11.7241	34.3686	17.8442	11.0675	22.1937	22.5691	16.7261	22.7312	17.663	21.232	16.489	443.4917
TRINITY_DN3632_c0_g1::TRINITY_DN3632_c0_g1_i1::g.6725::m.6725	4.2492	0	0	0	0	0	0	0	0	0	0	0	0	0	0	0	0	0	0	0	0	0	4.1574	0	0	4.1539	0	4.3095	4.4774	4.4625	4.1133	0	4.5204	0	0	0	4.5512	0	4.3643	0	0	0	0	0	0	0	0	0	21.9687
TRINITY_DN36323_c0_g2::TRINITY_DN36323_c0_g2_i1::g.36381::m.36381	0	0	0	5.9007	0	0	0	0	0	0	0	0	5.641	5.7677	0	5.8083	0	0	0	0	0	13.3824	0	0	0	0	0	0	0	6.2475	0	0	12.657	6.2148	0	0	0	0	6.11	0	0	0	6.0184	0	0	0	0	0	42.9569
TRINITY_DN3633_c0_g1::TRINITY_DN3633_c0_g1_i1::g.6730::m.6730	9.3482	0	4.5268	0	0	4.8101	4.8055	5.0139	4.5921	0	4.4797	4.519	0	0	8.8684	4.5637	4.5067	4.5551	4.6855	4.6804	5.2294	0	0	4.6197	4.5444	4.5693	4.6816	4.7404	4.9251	0	4.5247	4.4917	4.9724	4.8831	4.9241	4.8794	10.0127	0	4.8007	4.985	0	4.6501	4.7288	0	4.7627	0	4.4486	0	80.8619
TRINITY_DN36349_c0_g1::TRINITY_DN36349_c0_g1_i1::g.36388::m.36388	8.0954	6.2191	1.9601	2.0075	4.0476	2.0827	0	2.1709	0	1.953	3.8793	0	5.7573	0	1.92	1.976	1.9514	3.9446	2.0288	0	0	0	1.9801	2.0003	1.9677	1.9785	0	4.1051	0	0	7.8365	5.8346	6.459	2.1143	2.1321	2.1127	0	4.2545	6.2359	6.4754	2.0081	4.0269	2.0475	4.0464	2.0622	4.2731	3.8524	1.9945	62.7739
TRINITY_DN36402_c0_g1::TRINITY_DN36402_c0_g1_i1::g.20501::m.20501	0	4.2967	4.0625	4.1608	4.1946	8.6335	0	4.4996	4.1211	4.0479	4.0202	8.1111	3.9777	4.067	3.9794	4.0956	4.0445	4.0879	0	0	0	0	0	4.1459	0	4.1007	0	4.2542	0	0	0	4.031	0	4.3823	0	0	0	0	0	0	0	4.1732	4.2438	4.1934	0	0	0	4.134	45.7583
TRINITY_DN36425_c0_g1::TRINITY_DN36425_c0_g1_i1::g.20506::m.20506	0	0	0	0	0	0	0	8.6304	0	7.7639	0	0	0	0	0	0	0	0	0	0	27.0041	27.1487	0	0	0	0	0	0	0	0	0	0	25.6772	25.2159	33.9033	25.1969	25.8524	25.3703	24.7904	17.1616	0	0	8.1397	0	0	0	0	0	155.9579
TRINITY_DN36430_c0_g1::TRINITY_DN36430_c0_g1_i1::g.20504::m.20504	13.6328	13.9642	13.2032	13.5225	13.6324	14.0294	14.016	14.6237	13.3935	13.1556	13.0657	6.5902	6.4637	6.6088	6.4665	6.6553	0	0	0	6.8256	0	0	6.6691	6.7371	0	0	0	0	7.1825	0	6.5985	6.5504	0	0	7.1809	0	7.3009	7.1648	7.001	7.2699	13.527	13.5628	6.8961	13.6286	6.9456	14.3921	12.9751	13.4355	186.0492
TRINITY_DN36467_c0_g1::TRINITY_DN36467_c0_g1_i1::g.20502::m.20502	18.8762	19.3351	36.5627	28.0852	9.4378	38.8505	19.4068	20.2482	18.5448	27.3231	36.182	9.125	17.8994	27.452	26.861	27.6453	18.2003	27.5932	18.9223	18.9018	10.5593	31.8475	36.9365	27.9847	27.5283	27.6794	28.3594	19.144	29.835	19.8238	18.2727	27.2094	20.0809	19.7202	39.7712	39.4105	0	9.9204	19.3874	30.1979	28.0945	37.5585	28.6455	28.3056	28.8511	29.8912	26.9483	27.9045	526.4342
TRINITY_DN365_c0_g1::TRINITY_DN365_c0_g1_i1::g.33665::m.33665	0	6.0205	5.6924	11.6601	0	12.0972	0	6.3048	11.5489	5.6719	5.6331	5.6826	0	11.3972	0	5.7387	5.6672	0	5.892	0	0	6.6111	5.7506	5.8092	0	0	0	0	6.1933	0	0	5.6483	0	0	0	0	0	0	0	0	11.664	11.6949	5.9464	5.8758	5.9891	0	5.5941	11.5851	82.9681
TRINITY_DN36539_c0_g1::TRINITY_DN36539_c0_g1_i1::g.20836::m.20836	9.8815	6.7478	15.9502	13.0688	9.8812	6.7793	13.5457	7.0665	6.472	9.5356	9.4705	6.3691	9.3702	6.387	9.3743	6.432	6.3518	12.8398	13.2075	9.8949	14.7405	25.934	12.8906	6.511	6.4048	9.6599	3.2991	6.6811	10.4122	13.8368	15.9426	15.8265	10.5121	6.8822	10.4099	6.877	14.1118	13.8486	3.383	10.5389	6.5365	9.8307	6.6647	9.8785	10.0688	6.9546	0	0	230.9455
TRINITY_DN36540_c0_g1::TRINITY_DN36540_c0_g1_i1::g.20828::m.20828	0	0	0	3.9903	0	0	4.1359	0	0	0	0	0	0	0	0	0	0	0	0	4.0283	9.0014	0	0	0	0	0	0	0	0	4.2248	3.8942	0	4.2795	4.2027	0	0	4.3087	0	0	0	0	0	0	0	0	0	0	0	25.565
TRINITY_DN36564_c0_g1::TRINITY_DN36564_c0_g1_i1::g.20832::m.20832	0	8.1083	0	7.8518	0	8.1461	0	0	0	0	7.5866	0	0	7.6748	7.5095	0	7.6324	0	0	0	0	0	0	0	7.6961	7.7383	0	0	0	0	7.6627	0	0	0	0	0	0	0	8.1302	0	7.8544	0	0	7.9134	0	0	0	0	39.1233
TRINITY_DN36617_c0_g1::TRINITY_DN36617_c0_g1_i1::g.5670::m.5670	0	0	0	0	0	0	0	0	0	3.5343	3.5102	0	0	0	0	0	3.5314	0	0	0	0	0	0	0	3.5609	3.5804	0	0	3.8593	0	0	3.5196	0	0	0	0	0	0	0	0	3.6341	0	0	0	0	0	0	0	7.3789
TRINITY_DN36622_c0_g1::TRINITY_DN36622_c0_g1_i1::g.5661::m.5661	3.6354	3.7238	3.5209	3.606	3.6353	3.7412	3.7376	3.8997	3.5716	0	3.4842	3.5148	3.4473	3.5247	3.4488	3.5495	3.5052	3.5428	3.6443	3.6403	4.0673	8.1781	3.5569	7.1862	0	3.5539	3.6412	3.687	3.8307	3.8179	7.0384	3.4936	3.8674	3.798	3.8298	3.7951	7.7876	3.8212	7.4677	3.8773	3.6072	3.6167	3.6779	3.6343	3.7043	3.8379	3.46	3.5828	104.1351
TRINITY_DN36662_c0_g1::TRINITY_DN36662_c0_g1_i1::g.5683::m.5683	0	0	0	0	0	0	0	0	0	0	0	0	0	0	0	6.2639	0	0	0	0	0	0	0	0	0	0	0	0	0	0	0	0	0	6.7023	6.7585	0	0	0	0	6.8422	0	0	0	0	0	0	0	0	13.1061
TRINITY_DN36673_c0_g1::TRINITY_DN36673_c0_g1_i1::g.5665::m.5665	4.0064	4.1038	3.8801	3.974	4.0063	4.1229	4.119	4.2976	3.936	0	7.6795	0	3.7991	7.7687	3.8007	3.9117	3.8629	3.9043	4.0162	4.0118	4.4823	9.0126	3.9198	3.9597	3.8952	3.9165	4.0128	4.0632	4.2215	4.2075	3.8783	0	4.2621	4.1855	4.2206	4.1823	4.2911	4.2111	4.1149	8.5458	3.9753	3.9858	4.0532	0	4.0823	4.2295	0	0	95.0626
TRINITY_DN36679_c0_g1::TRINITY_DN36679_c0_g1_i1::g.5681::m.5681	16.4141	16.8131	12.7175	9.7688	16.4136	10.1349	13.5004	10.5643	16.1259	22.1753	12.5851	12.6956	12.4518	19.097	12.4573	9.6157	15.8263	9.5976	9.8725	13.1491	11.0184	14.7699	12.8475	16.223	12.7668	16.046	9.8641	13.3176	17.2956	17.2381	9.5336	18.9283	10.477	6.8592	17.2918	10.281	10.5485	10.3517	13.4869	10.5036	19.544	13.0638	16.6061	16.4091	13.3802	20.7939	12.4978	19.4118	320.2163
TRINITY_DN36681_c0_g1::TRINITY_DN36681_c0_g1_i1::g.5668::m.5668	0	0	0	0	0	0	0	5.3995	4.9453	0	0	0	0	0	0	0	0	0	0	0	0	0	0	0	0	0	0	0	0	0	0	0	0	0	0	5.2547	0	0	0	0	0	0	0	0	0	0	0	0	5.3995
TRINITY_DN36699_c0_g1::TRINITY_DN36699_c0_g1_i1::g.5689::m.5689	0	0	0	0	0	0	0	5.8172	0	0	0	0	0	5.2578	5.1447	10.5897	0	5.2849	5.4363	5.4303	6.0672	6.0997	0	0	0	5.3014	5.4316	0	0	0	5.2496	10.4228	11.5382	0	11.426	11.3224	5.8084	0	5.5699	11.5675	0	0	5.4864	5.4213	0	0	0	0	77.5945
TRINITY_DN36710_c0_g1::TRINITY_DN36710_c0_g1_i1::g.31280::m.31280	4.3051	4.4098	4.1694	4.2703	4.305	4.4303	4.4261	4.618	4.2295	8.3088	4.126	4.1623	4.0823	4.174	4.0841	4.2034	4.1509	4.1955	4.3156	4.3109	4.8165	4.8423	4.2121	4.255	4.1856	4.2086	4.312	8.7324	4.5363	4.5212	8.3349	4.1371	9.1597	4.4976	13.6059	8.9884	4.6111	9.0502	4.4217	4.5915	4.2717	4.283	8.7109	4.3038	8.7734	4.5449	4.0974	8.4856	118.3423
TRINITY_DN36783_c0_g2::TRINITY_DN36783_c0_g2_i1::g.31275::m.31275	38.4927	39.4284	37.2796	34.3631	34.6423	39.6123	35.6171	28.9034	34.0352	29.7161	40.5806	29.7724	36.5008	33.5883	36.517	26.3082	40.8258	33.7611	27.0107	38.5448	21.5327	21.648	18.8304	19.0223	33.6817	30.1036	34.6986	31.231	40.56	36.3826	29.8096	25.8934	20.4746	24.1282	20.2755	28.1283	32.9829	24.2759	31.6281	28.7373	34.3744	38.2949	35.0486	38.4809	31.3779	24.3818	36.6356	34.142	710.6995
TRINITY_DN36855_c0_g1::TRINITY_DN36855_c0_g1_i1::g.14940::m.14940	2.7266	2.7928	2.6406	2.7045	2.7265	0	2.8032	0	5.3574	0	2.6131	2.6361	2.5855	5.2871	2.5866	0	2.6289	0	0	0	3.0505	6.1336	0	5.3896	2.6509	0	0	0	0	2.8634	2.6394	0	2.9006	2.8485	5.7447	2.8463	2.9204	5.7318	2.8004	2.9079	5.4108	2.7126	5.5169	2.7257	2.7783	2.8784	0	0	56.0826
TRINITY_DN36927_c0_g1::TRINITY_DN36927_c0_g1_i1::g.15189::m.15189	0	0	0	0	0	0	0	0	0	0	0	0	0	0	0	0	0	4.6662	0	0	5.3569	5.3856	0	0	0	0	0	0	0	10.057	0	0	0	0	0	0	0	0	0	0	0	0	0	0	0	0	4.5571	0	25.3566
TRINITY_DN3693_c0_g1::TRINITY_DN3693_c0_g1_i1::g.6720::m.6720	17.7391	6.0568	5.7267	0	11.8257	6.085	12.1585	0	17.4277	22.8241	11.3341	22.8674	11.2141	22.9318	11.2191	11.5466	11.4026	23.0497	5.9275	11.8421	19.8464	13.3018	17.3557	17.5326	17.2467	11.5609	23.6898	23.9877	18.6918	6.2099	17.1719	22.7292	25.1616	24.7096	24.9169	12.3455	25.3332	18.6456	24.2926	18.9192	23.4685	11.7653	11.9644	5.9112	6.0251	12.4847	11.2555	5.8274	325.2477
TRINITY_DN36942_c0_g1::TRINITY_DN36942_c0_g1_i1::g.15193::m.15193	0	0	0	0	0	0	9.5203	0	0	0	0	0	0	0	0	0	0	0	0	9.2726	0	0	0	0	0	0	0	0	0	0	0	0	0	0	0	9.6667	0	0	0	0	0	0	0	0	0	0	0	0	9.5203
TRINITY_DN36957_c0_g1::TRINITY_DN36957_c0_g1_i1::g.15199::m.15199	0	0	0	0	0	4.9274	0	0	0	0	0	0	0	0	0	0	4.6167	0	0	0	0	0	0	0	0	0	0	0	0	0	0	0	0	0	0	0	0	0	4.9178	0	0	0	0	0	0	0	0	0	9.8452
TRINITY_DN37000_c0_g1::TRINITY_DN37000_c0_g1_i1::g.15197::m.15197	0	0	0	0	0	0	0	0	0	0	0	0	0	0	0	0	0	0	0	0	0	8.2392	0	0	0	7.1608	0	7.429	0	15.3857	7.0909	0	0	7.6526	0	0	0	0	7.5235	0	7.2682	7.2875	0	0	0	0	0	0	38.2393
TRINITY_DN37021_c0_g1::TRINITY_DN37021_c0_g1_i1::g.10097::m.10097	0	0	5.2521	0	5.4228	0	11.1508	0	5.3278	5.2332	0	0	5.1424	5.2578	0	5.2949	5.2288	5.2849	0	0	0	0	0	0	0	0	0	0	0	5.6952	0	5.2114	0	5.6655	0	0	0	5.7001	0	0	0	0	5.4864	0	5.5258	0	0	0	54.4012
TRINITY_DN37056_c0_g1::TRINITY_DN37056_c0_g1_i1::g.10091::m.10091	0	0	0	0	7.1645	7.3731	14.7321	7.6855	7.0389	0	6.8667	0	0	6.9465	13.5939	20.9862	13.8163	6.9822	0	0	0	8.0587	14.0197	7.0813	6.9658	14.0081	7.1761	14.5327	0	0	6.9356	0	7.6219	7.485	0	7.4794	7.6739	0	0	0	7.1091	0	0	0	0	0	6.819	0	115.0503
TRINITY_DN37088_c0_g1::TRINITY_DN37088_c0_g1_i1::g.10093::m.10093	0	0	0	0	0	0	0	0	0	0	0	0	0	0	0	0	0	0	0	0	0	0	0	0	3.0685	0	0	0	0	3.3146	0	0	0	3.2973	6.6499	3.2948	0	0	3.2416	0	0	0	0	0	3.216	0	0	0	9.7722
TRINITY_DN37100_c0_g1::TRINITY_DN37100_c0_g1_i1::g.10098::m.10098	0	4.4686	0	0	0	0	0	0	0	0	0	0	0	0	0	0	0	0	0	0	4.8807	0	0	0	0	4.2647	0	0	0	0	0	0	0	0	0	0	0	0	0	4.6527	0	0	0	0	0	0	0	0	9.5334
TRINITY_DN37133_c0_g1::TRINITY_DN37133_c0_g1_i1::g.35467::m.35467	0	0	0	0	0	0	0	0	0	2.7859	0	0	0	0	0	0	0	0	0	0	3.2299	0	0	0	0	0	0	0	0	0	2.7946	0	0	6.032	0	3.0137	0	3.0345	0	0	0	0	0	0	0	0	0	0	9.059
TRINITY_DN37158_c0_g1::TRINITY_DN37158_c0_g1_i1::g.35471::m.35471	0	0	0	0	0	0	0	10.0277	0	0	0	9.038	8.8645	9.0635	0	0	0	0	0	0	0	0	0	0	0	0	0	0	0	0	0	0	0	0	0	0	0	0	0	0	0	0	9.4575	9.3454	9.5254	0	0	0	37.4811
TRINITY_DN37236_c0_g1::TRINITY_DN37236_c0_g1_i1::g.19686::m.19686	3.0483	0	0	0	0	0	0	0	0	0	0	0	0	0	0	0	2.9392	0	0	0	0	0	0	3.0128	0	0	0	0	0	0	2.9509	0	3.2429	0	3.2113	0	0	0	3.1309	3.2511	0	0	0	0	0	0	0	0	12.3457
TRINITY_DN37282_c0_g2::TRINITY_DN37282_c0_g2_i1::g.19688::m.19688	2.326	9.5301	6.758	6.9215	9.3036	7.1809	7.1741	7.4851	6.8554	6.7337	15.6046	17.9904	6.6168	9.0206	11.033	15.8971	17.9415	11.3337	16.3216	9.3165	13.0115	7.8487	11.3786	6.8967	20.3527	18.1906	6.9891	9.4359	12.2545	9.771	11.2581	8.9409	9.8977	9.7199	12.2518	4.8563	9.9652	4.8897	4.7779	4.9614	6.9238	9.2561	9.4127	6.9758	7.1102	4.911	8.8551	4.5846	193.7477
TRINITY_DN37376_c0_g1::TRINITY_DN37376_c0_g1_i1::g.4657::m.4657	4.3241	4.4292	0	0	0	0	0	0	0	0	0	0	0	0	0	0	0	0	0	0	4.8377	4.8636	0	0	0	0	0	0	0	0	0	0	0	0	0	0	4.6314	4.545	4.4412	0	0	0	0	0	0	0	4.1155	0	27.4344
TRINITY_DN37390_c0_g1::TRINITY_DN37390_c0_g1_i1::g.4652::m.4652	59.4887	38.0842	57.614	44.2555	66.9227	61.219	38.2254	47.8595	58.4443	64.5819	57.0141	43.1361	56.4103	57.6769	42.3265	50.8226	43.0189	57.9735	59.6341	67.0154	49.9167	58.548	50.9276	58.7962	50.6076	58.1547	67.0314	60.3327	70.519	78.0939	57.5867	64.3132	71.1959	69.9169	62.6698	62.1014	71.6815	85.977	53.4622	71.3768	22.135	29.5915	22.5691	29.7352	22.7312	23.5506	28.3093	21.9853	1238.3105
TRINITY_DN37426_c0_g1::TRINITY_DN37426_c0_g1_i1::g.4961::m.4961	8.2484	8.4489	7.9885	8.1817	8.2482	8.4884	8.4803	0	8.1036	7.9597	7.9053	0	7.8216	7.9972	0	8.0535	15.9061	0	8.2686	8.2596	0	0	8.0702	8.1524	8.0195	0	8.2616	0	8.6914	0	7.9847	7.9266	8.7748	8.6172	8.6895	8.6107	8.8347	8.67	8.4718	8.7971	8.1844	8.2061	8.3449	8.2459	8.4048	0	7.8505	0	132.8732
TRINITY_DN37446_c0_g1::TRINITY_DN37446_c0_g1_i1::g.4968::m.4968	4.0064	8.2075	0	3.974	4.0063	4.1229	4.119	4.2976	3.936	0	3.8397	3.8734	0	3.8844	0	3.9117	0	3.9043	4.0162	0	8.9646	9.0126	3.9198	3.9597	0	0	0	4.0632	8.4431	4.2075	0	3.85	4.2621	0	4.2206	4.1823	0	0	0	0	3.9753	3.9858	4.0532	4.0052	8.1647	4.2295	7.6262	7.8968	90.6966
TRINITY_DN37456_c0_g1::TRINITY_DN37456_c0_g1_i1::g.4966::m.4966	0	5.6804	0	0	0	0	0	0	10.8964	5.3514	0	10.7231	0	5.3767	10.5218	5.4145	10.694	10.8086	5.5591	5.5531	6.2043	12.4751	10.8514	10.962	5.3916	0	5.5544	11.2485	5.8434	0	0	0	11.7989	5.7935	5.8421	11.5782	5.9397	0	5.6957	5.9145	5.5025	5.5171	0	5.5439	5.6507	0	0	10.9306	90.929
TRINITY_DN37460_c0_g1::TRINITY_DN37460_c0_g1_i1::g.4963::m.4963	0	0	0	0	0	0	0	0	0	0	0	0	7.9553	0	0	0	0	8.1758	0	8.4008	0	0	0	0	16.3131	8.2013	8.4028	0	0	8.8106	0	0	0	0	0	0	0	0	0	0	0	0	8.4875	0	0	0	0	0	16.7659
TRINITY_DN37564_c0_g1::TRINITY_DN37564_c0_g1_i1::g.30785::m.30785	2.0238	0	1.9601	0	0	0	0	0	0	3.906	1.9397	1.9567	1.9191	1.9622	0	0	0	1.9723	2.0288	0	2.2643	2.2764	1.9801	2.0003	1.9677	0	2.0271	2.0526	2.1325	0	1.9591	3.8897	0	4.2287	2.1321	0	4.3354	0	0	4.3169	0	0	0	0	0	4.2731	0	0	31.329
TRINITY_DN37569_c0_g1::TRINITY_DN37569_c0_g1_i1::g.30784::m.30784	0	0	0	0	0	0	0	0	3.7669	0	3.6747	0	0	3.7175	3.6374	3.7436	3.6969	3.7366	0	0	4.2897	4.3127	0	3.7896	3.7278	0	3.8403	3.8886	0	4.0267	3.7116	0	4.0789	4.0057	0	4.0026	0	0	7.8761	0	3.8045	0	0	0	3.9069	0	0	0	43.0118
TRINITY_DN37585_c0_g1::TRINITY_DN37585_c0_g1_i1::g.30792::m.30792	21.1848	31.3441	13.6781	18.6786	18.8304	19.3787	14.5202	22.7247	27.7506	29.529	29.3274	22.7577	13.3924	20.5396	26.7966	20.6842	27.235	25.2331	25.9558	25.9276	26.3349	21.1808	25.333	27.9176	25.1738	20.7098	40.0795	35.809	12.4014	17.3043	20.5075	13.5721	20.0327	14.7547	17.3582	14.7435	25.2117	24.7416	24.1761	22.5941	28.0271	32.7849	23.814	25.8846	19.1879	19.8797	15.6821	13.9188	461.4774
TRINITY_DN37621_c0_g1::TRINITY_DN37621_c0_g1_i1::g.14553::m.14553	13.1376	11.5345	5.4529	14.8929	15.0139	7.7255	11.5773	10.0661	7.3754	12.6776	16.1885	10.8871	12.4577	7.2785	10.6828	12.8271	10.8575	10.974	18.8138	7.5173	12.5985	8.444	16.5261	9.2747	12.7729	12.843	9.3989	11.4205	19.7759	9.8551	7.2672	12.6249	11.9794	11.7642	13.8401	17.633	10.0509	15.7816	15.4209	18.0148	11.1733	11.2029	5.6962	11.2573	11.4742	15.8505	10.7175	9.2481	274.0277
TRINITY_DN3764_c0_g1::TRINITY_DN3764_c0_g1_i1::g.15655::m.15655	8.0456	4.1206	7.7921	11.9708	4.0227	4.1398	0	4.3152	0	3.882	0	0	3.8146	3.9003	3.8163	0	3.8788	3.9203	4.0326	0	9.0014	4.5248	3.9359	3.976	7.8223	0	4.0292	0	8.4777	4.2248	3.8942	3.8658	4.2795	4.2027	8.4758	4.1995	4.3087	4.2284	4.1317	4.2904	7.9831	0	0	0	8.1981	4.2468	0	0	91.3777
TRINITY_DN37665_c0_g1::TRINITY_DN37665_c0_g1_i1::g.14557::m.14557	6.6773	0	0	6.6233	0	0	0	0	0	12.8871	0	0	0	0	0	0	0	6.5072	0	0	0	0	0	13.1991	0	0	13.3759	0	0	7.0125	6.4638	6.4167	0	0	0	6.9706	0	14.0371	0	7.1215	0	0	0	6.6753	6.8039	0	0	0	61.0546
TRINITY_DN37668_c0_g1::TRINITY_DN37668_c0_g1_i1::g.14550::m.14550	0	0	0	0	0	0	0	0	2.94	0	2.8681	2.8933	0	2.9014	0	5.8437	0	0	0	2.9966	0	3.366	0	2.9577	2.9095	0	2.9973	0	0	0	2.8969	0	0	0	0	0	0	3.1455	0	6.3833	0	2.9772	0	2.9917	0	0	0	0	27.4945
TRINITY_DN37716_c0_g1::TRINITY_DN37716_c0_g1_i1::g.14605::m.14605	3.0202	3.0936	0	2.9958	3.0201	3.108	3.1051	3.2397	5.9343	2.9145	2.8946	0	5.7278	2.9282	5.7304	2.9488	2.912	5.8865	3.0276	3.0243	0	3.3971	2.9549	2.985	5.8727	0	0	0	0	0	2.9236	2.9023	3.2129	3.1552	3.1817	3.1528	3.2349	3.1745	3.102	3.2211	2.9967	3.0047	3.0555	0	3.0775	0	2.8745	2.9765	63.6771
TRINITY_DN37717_c0_g1::TRINITY_DN37717_c0_g1_i2::g.14597::m.14597	0	0	0	0	0	0	4.8517	5.0621	4.6362	4.5539	0	0	0	0	4.4768	4.6075	4.5501	9.1977	4.7306	0	5.2796	5.3079	0	4.6641	4.5881	0	4.7266	0	0	4.956	0	0	0	4.93	9.9428	0	0	4.9602	0	0	0	0	4.7742	0	0	4.9819	0	4.6507	53.7985
TRINITY_DN37721_c0_g2::TRINITY_DN37721_c0_g2_i1::g.14595::m.14595	7.2174	7.3928	20.9698	14.318	14.4343	22.2819	22.2607	30.9679	21.272	13.9294	13.8343	13.9558	6.8439	13.9951	6.8469	21.1405	13.9179	14.0671	14.47	28.9086	16.1495	16.236	14.1228	21.4001	14.034	14.1111	21.6866	14.6396	15.21	15.1594	13.9732	6.9357	15.356	15.0801	15.2066	15.0687	15.4607	7.5862	22.2385	15.395	14.3227	21.5409	21.9053	21.6455	14.7084	15.2386	6.8692	14.2258	355.5575
TRINITY_DN37728_c0_g1::TRINITY_DN37728_c0_g1_i1::g.14608::m.14608	0	0	0	0	0	0	0	0	0	0	0	0	0	0	0	0	7.8216	3.9527	0	0	0	0	0	0	7.8869	7.9302	0	4.1136	0	0	0	0	0	0	0	0	0	0	0	0	0	0	0	0	0	0	0	0	0
TRINITY_DN37734_c0_g1::TRINITY_DN37734_c0_g1_i1::g.14593::m.14593	30.6739	18.8517	29.7072	12.1703	12.2692	12.6264	50.4576	6.5807	24.1083	11.84	11.7592	0	5.8173	5.9479	5.8199	5.9898	11.8302	0	6.1498	6.1431	0	0	12.0044	0	0	0	0	0	6.4642	6.4427	5.9386	0	6.5263	0	0	0	6.5708	0	0	0	30.4357	12.2065	12.413	18.3987	25.0043	19.4293	35.0328	18.1379	228.5294
TRINITY_DN37750_c1_g1::TRINITY_DN37750_c1_g1_i2::g.14611::m.14611	12.0437	6.1682	5.8321	11.9463	6.0217	6.197	6.1911	6.4596	5.9161	5.811	5.7714	0	5.7102	0	0	0	11.6125	0	0	0	6.7372	6.7733	0	0	0	0	0	0	0	6.3242	11.6587	11.5737	0	6.2911	0	6.2863	6.4499	0	6.1849	6.4225	5.9751	5.9909	6.0923	6.02	6.136	12.7145	5.7313	5.9347	123.2205
TRINITY_DN37860_c0_g1::TRINITY_DN37860_c0_g1_i1::g.48::m.48	58.3829	59.8022	60.077	50.6718	65.6788	67.5913	63.7754	70.4549	57.358	66.9027	66.4458	74.0851	51.9017	49.5292	55.3863	53.4407	80.9203	60.4519	62.1835	69.4237	61.2361	69.7725	53.5511	57.7033	60.3099	57.0737	69.4402	66.6127	65.3634	53.6497	56.5163	59.6112	54.3453	60.9932	53.8168	64.7563	58.6243	69.0373	56.2162	62.2668	54.309	61.7132	73.8321	65.6607	63.2079	61.6344	55.5663	64.7301	1392.8941
TRINITY_DN37862_c0_g1::TRINITY_DN37862_c0_g1_i1::g.51::m.51	14.1232	7.2333	0	14.0089	7.0614	0	7.2601	7.5749	6.9376	13.6288	6.7679	6.8273	6.6962	20.5396	6.6992	6.8947	6.8087	6.8817	0	0	7.9005	7.9428	6.909	6.9794	13.7312	6.9033	0	0	0	0	6.8358	13.5721	0	7.3773	0	7.3717	0	7.4225	0	7.5314	7.0068	14.0507	7.1442	14.1189	7.1955	7.4549	6.7209	13.9188	156.2007
TRINITY_DN3793_c0_g1::TRINITY_DN3793_c0_g1_i1::g.15663::m.15663	0	0	9.1407	0	0	0	0	0	0	0	0	0	0	0	0	0	0	9.1977	0	0	0	0	0	0	0	0	0	0	0	0	0	0	0	0	0	0	0	0	0	0	0	0	0	0	0	0	0	9.3015	9.3015
TRINITY_DN37983_c0_g1::TRINITY_DN37983_c0_g1_i1::g.25262::m.25262	3.0674	3.1419	5.9414	6.0851	6.1346	6.3132	3.1536	6.5807	6.0271	2.96	2.9398	5.9312	2.9087	0	5.8199	5.9898	5.9151	2.9893	6.1498	6.1431	0	10.3504	3.0011	6.0634	5.9645	5.9972	3.0723	3.1109	3.2321	0	8.9079	5.8954	6.5263	3.2045	6.4628	3.2021	3.2854	3.2241	3.1505	0	0	0	0	9.1993	3.1255	3.2382	2.9194	3.023	93.3158
TRINITY_DN38061_c0_g1::TRINITY_DN38061_c0_g1_i1::g.18999::m.18999	0	0	0	0	0	0	0	0	0	0	0	0	16.7706	0	0	0	0	0	0	0	0	0	0	0	0	0	0	0	0	0	0	0	0	0	0	0	9.4714	0	0	0	8.7742	8.7975	0	8.8402	0	9.3354	0	0	35.5774
TRINITY_DN38211_c0_g1::TRINITY_DN38211_c0_g1_i1::g.4285::m.4285	0	0	0	0	0	0	7.884	0	30.1354	14.8	14.699	22.2421	0	7.4349	0	0	29.5755	37.3657	38.436	38.3943	34.3177	8.6254	0	0	52.1891	52.4755	30.7227	46.6636	0	0	0	0	0	0	16.1571	16.0105	0	0	0	0	7.6089	0	0	0	0	0	0	7.5575	65.8195
TRINITY_DN38300_c0_g1::TRINITY_DN38300_c0_g1_i1::g.4284::m.4284	0	0	0	0	0	0	0	0	0	0	0	0	0	0	0	8.4067	0	0	0	0	0	0	0	0	0	0	8.6239	0	0	0	0	8.2742	0	0	0	8.9884	0	0	0	0	0	0	0	0	0	0	0	0	16.6809
TRINITY_DN38358_c1_g1::TRINITY_DN38358_c1_g1_i1::g.30050::m.30050	0	0	0	5.8301	0	0	0	0	5.7744	0	0	0	0	5.6986	0	5.7387	5.6672	11.4558	5.892	5.8856	6.5758	0	0	0	5.7145	11.4916	5.887	0	6.1933	6.1727	5.6897	0	0	0	0	6.1358	0	6.178	0	0	0	0	0	0	0	0	0	5.7925	48.0393
TRINITY_DN38566_c0_g1::TRINITY_DN38566_c0_g1_i2::g.39419::m.39419	5.3346	0	5.1665	0	5.3344	0	0	0	0	0	0	0	0	0	0	0	0	0	0	0	0	0	0	0	5.1865	0	0	0	5.6211	0	0	5.1264	5.675	0	0	0	0	5.6072	0	0	0	0	5.397	0	5.4357	5.6317	0	0	32.7565
TRINITY_DN38682_c0_g1::TRINITY_DN38682_c0_g1_i1::g.39490::m.39490	0	0	0	0	0	0	5.2288	5.4555	4.9965	0	0	4.9171	0	4.9309	0	4.9656	0	4.9563	0	0	0	5.7205	4.9759	5.0266	4.9446	4.9718	0	5.158	5.359	5.3411	0	0	5.4104	5.3132	5.3578	5.3092	0	5.3457	0	5.4241	0	5.0597	5.1453	0	0	10.7381	4.8405	5.0122	73.3886
TRINITY_DN38728_c0_g1::TRINITY_DN38728_c0_g1_i1::g.24944::m.24944	0	0	0	0	0	0	0	0	0	0	0	0	0	0	0	0	6.7601	0	0	0	0	0	0	0	0	0	0	7.1106	0	0	0	6.7376	0	0	0	0	0	0	0	0	0	0	0	0	0	0	0	0	6.7376
TRINITY_DN38738_c0_g1::TRINITY_DN38738_c0_g1_i1::g.24942::m.24942	0	0	0	5.3496	10.7861	5.5501	0	0	5.2985	0	0	5.2143	0	0	0	10.5315	10.4002	0	10.8128	0	0	6.0662	5.2766	0	0	0	0	5.4697	5.6829	11.3279	0	0	0	11.2687	0	5.6301	5.7765	0	0	5.752	5.3513	0	0	0	0	0	0	0	61.4732
TRINITY_DN38795_c0_g1::TRINITY_DN38795_c0_g1_i1::g.24935::m.24935	0	0	0	0	0	0	0	0	0	0	0	0	0	0	0	0	0	0	0	0	0	0	0	7.4626	0	0	0	0	0	0	14.6182	0	16.0647	0	0	0	0	7.9363	0	0	0	0	0	0	0	0	0	7.4412	37.4583
TRINITY_DN38869_c0_g1::TRINITY_DN38869_c0_g1_i2::g.8887::m.8887	0	0	0	0	0	0	0	0	0	0	0	0	6.6962	0	6.6992	6.8947	0	0	0	0	7.9005	0	0	0	0	0	0	0	0	0	0	0	15.0245	0	0	0	7.5635	0	0	0	0	0	0	0	0	0	0	0	35.7541
TRINITY_DN38930_c0_g1::TRINITY_DN38930_c0_g1_i1::g.9109::m.9109	0	0	0	0	0	0	0	0	0	0	0	0	0	0	0	0	8.0205	0	0	0	9.3065	0	0	0	8.0874	0	8.3316	0	0	0	0	0	0	0	8.7632	0	0	0	0	0	0	0	0	0	0	0	0	0	9.3065
TRINITY_DN39113_c0_g1::TRINITY_DN39113_c0_g1_i1::g.29483::m.29483	11.0288	11.2969	16.0219	10.9396	11.0285	11.3496	11.3388	11.8304	16.2528	15.9641	21.1401	10.6629	10.4581	16.0394	10.4627	10.7682	10.6339	5.374	11.0558	11.0437	6.1695	12.405	10.7904	10.9004	10.7226	10.7815	11.0464	11.1853	0	11.5825	16.0143	10.5984	11.7327	17.2828	11.6186	11.5132	11.8127	11.5924	16.9912	11.7625	10.9432	10.9721	11.1578	16.5381	16.8568	11.643	15.7451	10.8692	268.2187
TRINITY_DN39121_c0_g1::TRINITY_DN39121_c0_g1_i1::g.29475::m.29475	0	0	0	0	0	6.8251	0	0	6.5158	0	0	0	0	12.8604	6.2918	0	6.3947	0	0	0	7.42	7.4598	6.4888	0	0	0	0	0	0	0	0	0	7.0554	0	0	0	7.1036	6.9711	6.8118	0	0	0	0	6.6302	0	7.0015	6.3122	0	75.0573
TRINITY_DN39133_c0_g1::TRINITY_DN39133_c0_g1_i1::g.29466::m.29466	15.5804	15.9591	15.0894	15.4543	15.5799	16.0336	16.0183	8.3564	7.6534	15.0349	14.9323	15.0634	14.7741	7.5529	7.3903	15.2122	7.5112	15.1835	7.8092	7.8007	8.7156	17.5246	15.2436	15.399	7.5739	15.231	15.6052	7.9007	8.2086	16.3625	15.0822	14.9724	16.5747	8.1385	16.4135	16.2647	8.3439	16.3766	16.0023	16.6168	7.7297	15.5003	15.7626	15.5756	7.9379	8.224	7.4143	7.6774	285.7758
TRINITY_DN39141_c0_g1::TRINITY_DN39141_c0_g1_i1::g.29472::m.29472	0	2.9659	0	0	0	2.9797	0	0	0	0	0	0	0	0	2.7469	2.827	0	0	0	0	0	0	0	0	2.8151	0	2.9001	0	0	0	0	2.7825	0	0	3.0503	3.0226	0	3.0434	0	3.0881	0	0	0	0	0	0	0	0	17.4676
TRINITY_DN39142_c0_g1::TRINITY_DN39142_c0_g1_i1::g.29480::m.29480	0	3.974	7.5149	11.5449	3.8796	0	3.9887	8.3234	0	3.7439	0	0	3.6789	3.7615	0	0	7.4815	0	0	0	0	0	0	3.8345	0	3.7927	0	0	0	0	0	0	0	0	0	4.0501	0	0	0	0	3.8496	3.8598	3.9251	11.6355	7.9065	8.1915	11.0776	3.8235	58.4657
TRINITY_DN39146_c0_g1::TRINITY_DN39146_c0_g1_i1::g.29467::m.29467	3.9901	0	0	0	0	0	4.1022	0	0	0	0	0	0	0	0	0	0	0	0	0	0	0	0	0	0	0	0	0	0	0	0	0	0	0	0	0	0	0	0	0	0	0	0	0	0	0	0	0	4.1022
TRINITY_DN39159_c0_g1::TRINITY_DN39159_c0_g1_i1::g.29485::m.29485	0	0	0	0	0	0	0	0	0	0	0	0	0	0	0	0	0	0	0	0	0	0	0	0	0	0	0	0	18.6918	0	0	0	0	0	0	0	6.3333	0	0	0	0	0	0	0	0	0	0	0	25.0251
TRINITY_DN39169_c0_g1::TRINITY_DN39169_c0_g1_i1::g.29481::m.29481	27.7474	31.9746	33.5912	27.5229	31.2148	24.9851	39.225	37.2053	37.4829	33.47	29.9173	26.8267	32.8894	33.6279	39.4848	30.4782	43.4749	40.561	48.6766	27.785	23.2827	35.1111	40.7215	27.4244	33.7214	33.9064	34.7395	31.6587	29.2376	21.8553	26.8602	19.9984	25.8284	36.2349	29.2312	43.449	37.1494	40.1024	28.4988	22.1949	34.4149	27.6048	28.0719	38.1409	38.8759	36.6158	42.9141	41.0186	740.2501
TRINITY_DN39189_c0_g1::TRINITY_DN39189_c0_g1_i1::g.29464::m.29464	4.8834	0	0	4.8439	0	0	0	0	0	4.7124	0	0	0	0	0	0	0	0	0	0	0	0	0	0	0	0	0	0	0	0	0	0	0	0	0	0	0	0	0	0	0	0	0	4.8819	0	0	0	0	0
TRINITY_DN39200_c0_g1::TRINITY_DN39200_c0_g1_i1::g.29473::m.29473	5.3637	5.4941	0	5.3203	5.3636	5.5197	0	5.7536	0	5.176	5.1406	5.1858	0	5.2004	5.0884	0	0	0	0	0	6.0009	6.033	0	5.3013	0	0	0	0	0	0	0	0	5.706	5.6035	0	0	0	5.6378	5.509	5.7205	5.3221	5.3362	5.4265	5.3621	0	0	0	10.5722	71.7004
TRINITY_DN39208_c0_g1::TRINITY_DN39208_c0_g1_i2::g.13512::m.13512	6.8164	6.9821	0	0	0	14.0294	0	0	0	6.5778	0	0	0	0	12.9331	0	6.5723	0	0	0	0	0	0	0	0	0	6.8273	0	0	0	6.5985	13.1008	0	0	0	0	0	7.1648	0	7.2699	6.7635	6.7814	0	0	6.9456	0	0	6.7177	74.7598
TRINITY_DN39218_c0_g1::TRINITY_DN39218_c0_g1_i1::g.13520::m.13520	15.4577	15.8334	14.9706	7.6663	15.4572	15.9073	7.9461	4.1453	11.3897	7.4583	7.4073	7.4724	3.6644	11.2402	7.3321	7.5462	11.1781	7.532	7.7477	7.7393	8.647	8.6933	11.3427	0	3.7571	3.7778	7.7412	11.7578	4.072	4.0584	3.7409	3.7136	8.2221	8.0744	4.0711	8.0683	0	0	3.9691	4.1215	19.1721	15.3783	11.7288	7.7265	15.7507	16.3186	11.034	11.4255	168.7834
TRINITY_DN39220_c0_g1::TRINITY_DN39220_c0_g1_i1::g.13508::m.13508	11.6161	11.8985	11.2501	11.5222	5.8079	17.931	17.9139	18.6907	17.1183	11.2095	16.6994	11.2307	16.5225	11.2624	16.5299	17.0125	16.8003	5.6601	11.6445	11.6319	12.9961	13.0657	17.0476	11.4809	16.9405	11.3556	5.8173	11.7809	12.24	12.1993	16.8671	11.1628	18.5362	12.1355	12.2373	6.0632	18.6626	18.3146	11.9307	12.3889	11.5259	5.7782	11.752	11.6126	11.8363	12.2631	16.5836	5.724	319.3865
TRINITY_DN39231_c0_g1::TRINITY_DN39231_c0_g1_i1::g.13527::m.13527	0	0	7.0417	0	0	7.4823	0	0	0	0	0	7.0296	0	0	13.7953	0	0	7.0857	0	0	0	0	0	0	0	0	0	0	0	0	7.0384	0	0	7.5959	0	0	0	0	7.4677	0	0	0	0	0	0	7.6758	0	0	43.4595
TRINITY_DN39281_c0_g1::TRINITY_DN39281_c0_g1_i1::g.13517::m.13517	0	0	0	0	0	0	0	0	6.7911	3.3352	0	0	3.2774	0	3.2788	0	3.3324	0	3.4647	3.4609	0	0	3.3815	3.416	3.3603	0	0	0	0	7.2594	0	0	0	0	0	0	0	0	0	0	3.4294	0	3.4966	0	3.5217	0	6.5789	6.8124	34.1446
TRINITY_DN39315_c0_g1::TRINITY_DN39315_c0_g1_i1::g.39018::m.39018	0	0	0	0	0	0	0	5.1867	0	0	0	0	0	0	0	0	0	0	0	0	0	0	0	0	0	0	0	0	0	0	0	0	0	0	0	0	0	0	0	0	0	0	0	0	0	0	0	4.7653	9.952
TRINITY_DN39330_c0_g1::TRINITY_DN39330_c0_g1_i1::g.38994::m.38994	4.5233	4.6333	4.3808	0	4.5232	4.6549	4.6505	4.8521	4.4439	0	8.6704	4.3732	8.5785	4.3856	12.8735	8.8329	4.3614	8.8163	4.5344	4.5295	10.1214	5.0878	8.8511	0	8.7955	4.4219	9.0611	4.5875	0	4.7504	8.7574	4.3468	14.436	14.1767	14.2956	9.444	4.8448	4.7545	9.2917	4.8242	4.4882	0	0	0	0	4.7752	4.3051	4.4579	123.6684
TRINITY_DN39365_c0_g1::TRINITY_DN39365_c0_g1_i2::g.39007::m.39007	9.5762	0	4.6372	0	4.788	4.9274	4.9227	5.1361	0	9.241	4.5889	4.6292	0	4.6423	4.5424	0	4.6167	0	0	0	0	5.3856	0	4.7324	0	0	0	0	5.0453	0	4.635	4.6013	0	5.0022	0	4.9984	0	0	4.9178	5.1066	4.7509	4.7635	4.8441	0	4.8789	10.1095	0	0	78.3713
TRINITY_DN394_c0_g1::TRINITY_DN394_c0_g1_i1::g.33677::m.33677	0	0	0	0	0	3.3118	0	0	3.1617	0	6.1687	0	3.0517	3.1202	0	3.1422	3.103	3.1363	0	0	0	0	0	0	0	0	6.4467	3.2639	0	0	3.1153	0	0	0	0	0	3.447	0	3.3054	0	0	3.2017	0	0	0	0	3.063	0	25.5566
TRINITY_DN39442_c0_g1::TRINITY_DN39442_c0_g1_i2::g.39088::m.39088	0	0	5.5592	5.6937	5.74	5.9071	0	6.1574	5.6394	5.5392	0	0	5.4431	0	0	0	0	0	0	5.7479	0	0	5.6161	5.6733	0	0	0	0	6.0484	0	5.5566	0	0	0	0	0	0	0	5.8956	0	0	5.7106	0	5.7384	5.849	6.0598	5.4632	0	63.7935
TRINITY_DN39442_c1_g1::TRINITY_DN39442_c1_g1_i1::g.39089::m.39089	0	7.2333	13.6781	21.0134	0	0	0	0	0	0	6.7679	0	0	0	0	0	0	0	7.0789	0	0	0	0	0	0	0	0	0	0	0	0	0	0	7.3773	0	0	0	0	0	0	0	0	0	0	0	0	6.7209	0	6.7209
TRINITY_DN39449_c0_g1::TRINITY_DN39449_c0_g1_i1::g.39065::m.39065	0	5.1826	0	5.0187	0	0	0	0	0	0	0	0	4.7978	0	4.7999	0	4.8784	0	0	0	0	0	0	0	0	0	0	0	0	0	0	0	0	0	0	0	0	0	0	0	0	0	0	0	0	0	0	0	9.5977
TRINITY_DN39479_c0_g1::TRINITY_DN39479_c0_g1_i1::g.39082::m.39082	3.2938	3.3739	3.19	0	0	0	3.3864	3.5333	0	0	0	3.1845	0	0	0	0	0	0	0	0	3.6851	3.7049	0	0	0	3.22	0	3.3406	0	3.4592	0	0	0	0	0	3.4385	3.528	3.4622	0	0	0	0	0	3.2928	3.3563	0	3.1349	3.2462	34.4965
TRINITY_DN39544_c0_g1::TRINITY_DN39544_c0_g1_i1::g.24180::m.24180	12.4249	12.7269	16.0444	8.2162	16.566	12.7863	12.7741	13.328	12.2067	15.9865	15.8774	12.0126	15.7092	12.0464	15.7162	16.175	15.9733	12.1084	12.4552	16.5889	9.2672	18.6337	12.1563	16.3736	16.1066	12.1462	12.4446	16.8015	8.7281	8.6991	20.046	11.94	13.2178	17.3071	13.0893	17.2941	8.872	13.0598	8.5075	17.6685	20.5473	12.361	16.7602	12.421	12.6604	8.7445	11.8254	12.245	302.372
TRINITY_DN39590_c0_g1::TRINITY_DN39590_c0_g1_i1::g.24159::m.24159	0	0	0	0	0	0	0	0	0	0	0	0	0	0	8.7026	0	0	0	9.1959	0	0	0	0	0	0	0	0	9.3036	0	0	0	17.631	0	0	0	0	0	0	9.4219	0	0	0	9.2808	0	9.3474	0	0	0	45.1029
TRINITY_DN39592_c0_g1::TRINITY_DN39592_c0_g1_i1::g.24176::m.24176	18.998	19.4598	12.2662	12.5629	12.6649	13.0337	13.0213	13.5859	18.6645	18.3329	6.0692	18.3676	12.0099	24.5592	18.0229	18.5491	12.2118	6.1714	6.3481	12.6825	14.1699	0	24.7832	6.2589	12.3137	12.3813	6.3428	19.2675	6.6728	13.3012	6.1302	18.2566	13.4736	6.6158	20.0139	13.2216	6.7828	13.3126	13.0083	13.5079	18.8505	18.9004	19.2202	18.9922	19.3582	13.3707	18.0814	18.723	306.3814
TRINITY_DN39604_c0_g1::TRINITY_DN39604_c0_g1_i2::g.8514::m.8514	6.2921	0	0	0	0	0	0	0	0	0	6.0303	6.0833	0	0	5.9691	6.1434	6.0668	6.1318	0	0	0	14.1545	0	6.2188	0	6.151	6.3021	0	0	0	12.1818	6.0465	0	13.1468	13.2571	0	0	0	6.4625	6.7106	6.2432	6.2597	0	0	0	0	0	0	63.8872
TRINITY_DN39624_c0_g1::TRINITY_DN39624_c0_g1_i1::g.8512::m.8512	3.432	0	3.3239	0	0	0	0	3.6815	0	0	0	0	0	0	0	0	0	0	0	3.4367	3.8397	3.8603	0	0	0	0	0	0	0	0	0	0	0	0	0	0	0	0	0	0	0	0	0	0	0	0	0	3.3824	14.7639
TRINITY_DN39646_c0_g1::TRINITY_DN39646_c0_g1_i1::g.8509::m.8509	26.5287	23.7769	19.2695	19.7356	23.2119	34.1255	27.2744	32.0141	16.2894	28.8	38.1378	41.6788	34.5894	25.7208	25.1671	38.8528	35.1709	19.3898	23.2694	29.8853	51.9403	52.2185	29.1998	32.7749	25.7923	22.6921	29.8924	30.2683	24.4593	31.3431	35.3108	31.8669	28.2218	41.5722	38.4276	31.1556	24.8625	34.8555	40.8707	38.9036	29.6131	23.0934	36.9036	26.5206	27.0317	24.5054	15.7805	29.4128	737.0925
TRINITY_DN39659_c0_g1::TRINITY_DN39659_c0_g1_i1::g.8505::m.8505	3.5435	0	0	0	0	0	0	0	0	0	0	0	0	0	0	0	0	0	0	3.5484	0	0	0	0	0	0	0	0	0	0	3.4303	0	0	0	0	0	0	0	0	0	0	0	0	0	0	0	0	0	3.4303
TRINITY_DN39661_c0_g1::TRINITY_DN39661_c0_g1_i1::g.8507::m.8507	4.9826	5.1037	4.8255	0	4.9824	5.1275	10.2452	0	4.8951	4.8081	4.7753	4.8172	9.4494	4.8308	9.4536	9.7296	0	4.8557	4.9947	9.9786	0	0	9.7497	9.8491	0	0	0	5.0532	0	0	4.8233	4.7881	0	0	0	5.2014	0	0	0	10.628	4.9439	4.957	10.0816	9.9621	5.077	15.7801	9.4843	4.9104	119.1588
TRINITY_DN39662_c0_g1::TRINITY_DN39662_c0_g1_i1::g.8510::m.8510	0	0	0	0	0	0	0	0	0	0	0	5.9685	0	0	0	0	0	6.0161	0	6.1817	0	0	0	6.1015	6.002	6.0349	0	0	0	0	0	0	0	0	0	0	0	0	0	0	0	0	0	0	0	0	0	0	6.1015
TRINITY_DN39709_c0_g1::TRINITY_DN39709_c0_g1_i1::g.34123::m.34123	0	0	0	0	3.1662	0	0	0	0	0	0	0	0	0	0	0	0	3.0857	0	0	0	0	0	3.1295	0	0	0	0	0	0	0	0	3.3684	0	0	0	0	0	0	0	0	0	0	3.1654	0	0	0	0	6.2957
TRINITY_DN39719_c0_g1::TRINITY_DN39719_c0_g1_i1::g.34120::m.34120	0	0	0	0	0	0	0	0	0	0	0	4.6068	0	0	0	0	4.5943	0	0	0	0	0	0	4.7094	0	0	0	0	0	0	0	0	0	0	0	0	0	0	0	0	0	0	0	0	0	0	0	0	4.7094
TRINITY_DN39720_c0_g1::TRINITY_DN39720_c0_g1_i1::g.34122::m.34122	0	4.0541	0	0	0	0	0	0	0	0	0	0	0	0	0	0	0	3.8571	0	0	4.4281	0	0	0	0	0	0	0	0	0	0	0	4.2105	0	4.1696	0	0	0	0	0	3.9272	0	4.0042	0	4.0329	0	0	0	8.461
TRINITY_DN39738_c0_g1::TRINITY_DN39738_c0_g1_i1::g.34116::m.34116	0	8.977	0	0	0	9.0189	9.0103	0	0	0	8.3994	0	0	0	0	0	8.4501	0	0	0	9.8051	0	17.1491	0	0	8.5674	0	0	0	0	8.4838	0	9.3233	0	0	9.1489	0	0	0	0	0	0	0	8.7613	8.9301	0	0	0	45.2482
TRINITY_DN39791_c0_g1::TRINITY_DN39791_c0_g1_i1::g.34104::m.34104	4.5867	4.6982	4.4422	9.0993	0	4.7202	9.4313	4.9201	4.5062	13.2785	17.5838	13.3037	21.747	4.4471	13.054	13.4351	8.845	4.4699	0	4.593	0	5.1591	17.9505	0	8.9188	0	9.1881	13.9555	9.6662	14.451	4.4401	4.4078	19.5179	4.7918	9.664	4.7882	9.8255	9.6423	0	4.8919	9.1023	4.5632	0	0	9.3474	9.6844	4.3655	4.5204	162.1564
TRINITY_DN39793_c0_g1::TRINITY_DN39793_c0_g1_i1::g.34093::m.34093	4.9574	0	0	4.9173	0	0	0	0	0	0	0	0	0	0	0	0	0	0	4.9695	0	0	0	0	0	0	0	0	0	0	0	0	0	0	0	0	0	0	0	0	0	0	0	0	4.9559	0	0	0	0	0
TRINITY_DN39805_c0_g1::TRINITY_DN39805_c0_g1_i1::g.34190::m.34190	0	0	0	0	0	0	0	0	0	0	0	0	0	0	0	0	0	0	0	0	6.4598	6.4944	5.6491	0	0	0	0	0	0	0	0	0	6.1424	0	0	0	0	0	0	0	0	5.7442	0	0	0	0	5.4953	0	18.4495
TRINITY_DN39806_c0_g1::TRINITY_DN39806_c0_g1_i1::g.34186::m.34186	20.3082	20.8019	26.2243	26.8585	13.5384	34.8315	20.879	29.0458	26.6023	19.5973	19.4634	19.6344	25.6764	19.6897	12.8439	13.2189	19.581	19.791	13.5719	13.5571	22.7207	22.8424	19.8693	20.0718	39.4889	26.4704	20.3406	20.5963	14.2659	21.3277	39.3178	26.021	28.8057	14.1441	35.657	21.2001	21.7516	21.346	13.9054	36.0986	26.8674	26.9385	13.6971	27.0693	34.4887	14.2928	12.8856	20.0142	511.0738
TRINITY_DN39806_c0_g2::TRINITY_DN39806_c0_g2_i1::g.34187::m.34187	18.11	18.5503	21.0472	21.5562	7.2438	11.1821	18.619	19.4264	21.3505	20.9712	31.2421	21.011	27.4766	17.5585	34.361	24.7549	52.3846	45.8868	21.7851	18.1346	44.575	20.3699	24.8061	25.0589	42.2575	42.4894	43.5333	47.7541	19.0826	22.823	35.062	27.8453	34.6784	34.0555	26.7098	37.8108	15.5178	19.0355	26.0406	27.0407	17.9694	25.2238	10.9931	28.9672	14.7627	22.9423	17.2363	24.987	523.0019
TRINITY_DN39819_c0_g1::TRINITY_DN39819_c0_g1_i1::g.34185::m.34185	5.2772	10.811	5.1109	5.2345	0	5.4307	5.4255	5.6608	5.1846	5.0925	10.1154	10.2042	5.0041	10.233	10.0127	5.1525	10.1765	10.2856	5.2901	5.2844	5.9041	11.8715	10.3263	10.4316	10.2615	15.4767	5.2856	10.7042	0	5.5422	10.217	10.1426	11.228	11.0263	16.6783	5.509	11.3046	5.5469	5.4201	11.2566	5.2362	5.2501	5.3389	5.2756	10.7545	5.5711	5.0226	5.2008	161.1055
TRINITY_DN39825_c0_g1::TRINITY_DN39825_c0_g1_i1::g.34192::m.34192	6.3738	0	0	0	6.3736	0	0	0	0	6.1507	0	6.1623	0	0	0	0	0	0	0	0	7.131	0	0	0	0	0	0	0	0	6.6938	0	0	0	0	6.7146	0	0	0	0	0	0	0	0	6.3718	0	0	0	0	20.1984
TRINITY_DN39841_c0_g1::TRINITY_DN39841_c0_g1_i1::g.34182::m.34182	8.8429	18.1157	25.6927	17.5427	26.5279	9.1001	9.0915	28.457	17.3753	17.0667	16.9501	25.6485	8.3853	25.7208	8.389	17.2679	17.0525	8.6177	17.729	17.7098	19.7868	29.8391	34.6072	17.4799	17.1949	17.2892	8.857	17.9367	27.9535	9.2868	25.6806	16.9957	18.8145	18.4765	27.9473	27.6939	28.4143	37.1793	0	9.4312	17.5485	17.595	17.8927	17.6804	27.0317	9.3354	16.8326	17.4298	425.6162
TRINITY_DN39897_c0_g1::TRINITY_DN39897_c0_g1_i1::g.34204::m.34204	0	0	0	0	0	0	0	0	0	0	0	0	0	0	0	0	0	0	0	0	6.9067	13.8874	0	0	3.001	0	0	0	3.2525	3.2416	2.988	2.9662	6.5673	6.4494	6.5035	16.1112	0	3.2444	6.3405	6.584	0	0	0	0	0	0	0	3.042	52.4533
TRINITY_DN39942_c0_g1::TRINITY_DN39942_c0_g1_i1::g.18416::m.18416	22.6515	19.3351	14.6251	14.9788	15.1005	15.5402	23.2881	12.1489	22.2538	14.5723	21.7092	21.8999	25.0592	18.3013	32.2332	36.8604	18.2003	22.0745	18.9223	18.9018	25.3423	33.9707	18.4683	22.3878	14.6818	22.1435	26.4688	34.4593	11.934	7.9295	32.8909	25.3955	28.1132	23.6642	27.8399	31.5284	36.3922	19.8409	31.0198	28.1847	26.2215	18.7792	19.097	18.8704	15.3873	11.9565	21.5586	7.4412	510.1637
TRINITY_DN39958_c0_g1::TRINITY_DN39958_c0_g1_i1::g.18414::m.18414	17.5279	29.9233	22.6341	46.3629	23.3698	24.0503	24.0274	25.0693	22.9603	28.1905	22.3984	16.9463	16.6209	33.9882	22.171	28.5229	22.5337	34.163	17.5708	35.1033	6.5367	6.5717	11.4327	23.0985	22.7218	28.5581	29.2597	23.7021	18.4693	24.5438	11.3117	28.0732	0	0	0	6.0992	12.5158	12.2824	12.0017	18.6939	28.9864	23.2505	17.7329	35.0451	23.8136	18.5041	27.8038	28.7903	470.8303
TRINITY_DN40004_c0_g2::TRINITY_DN40004_c0_g2_i1::g.29682::m.29682	4.2309	4.3337	12.2926	4.1966	0	0	4.3498	0	0	4.0828	0	8.181	4.0119	0	0	0	0	4.1231	4.2412	0	0	0	4.1394	0	0	0	0	4.2909	0	0	0	0	0	0	0	4.4167	0	0	0	0	8.396	4.2091	8.5607	4.2296	0	0	0	0	8.3617
TRINITY_DN40040_c0_g1::TRINITY_DN40040_c0_g1_i1::g.29696::m.29696	10.016	5.1297	4.8502	9.9349	15.0235	0	0	0	14.7602	0	0	0	14.2465	0	9.5019	0	9.6573	4.8804	10.0404	10.0295	5.6029	5.6329	4.8997	4.9497	4.869	4.8957	5.016	5.079	0	0	9.6957	14.4376	5.3276	0	5.2758	0	5.3639	0	10.2872	10.6822	9.9382	9.9645	5.0665	15.0193	10.2058	0	4.7664	0	120.3962
TRINITY_DN40045_c0_g1::TRINITY_DN40045_c0_g1_i1::g.29667::m.29667	0	5.4055	5.1109	5.2345	0	0	5.4255	0	0	0	0	0	0	0	5.0064	5.1525	0	0	5.2901	5.2844	0	0	0	0	0	0	0	0	0	0	5.1085	0	0	5.5132	0	5.509	5.6523	0	5.4201	5.6283	0	0	0	0	5.3773	0	5.0226	5.2008	52.9943
TRINITY_DN40051_c0_g1::TRINITY_DN40051_c0_g1_i1::g.29686::m.29686	3.6625	0	0	0	0	0	0	0	0	0	0	0	0	0	0	3.576	3.5314	3.5693	0	0	0	0	0	0	0	0	0	0	0	0	0	0	3.8963	3.8263	0	0	0	3.8497	0	0	0	0	0	0	0	0	0	0	7.4257
TRINITY_DN40054_c0_g1::TRINITY_DN40054_c0_g1_i1::g.29693::m.29693	0	0	0	0	0	9.3529	0	0	0	0	0	0	0	0	0	0	35.0524	26.5712	45.5538	27.3026	0	0	0	0	61.8538	35.539	36.4121	18.435	0	0	8.798	0	0	0	0	0	0	0	0	0	0	0	0	0	0	9.5947	0	0	27.7456
TRINITY_DN40063_c0_g1::TRINITY_DN40063_c0_g1_i1::g.29672::m.29672	30.3576	41.4608	29.4009	43.4951	26.9837	48.5965	31.2109	36.1824	29.8247	19.5299	32.3276	26.0892	25.5882	26.1627	35.1993	19.7602	22.766	32.8716	37.1944	30.3988	30.1902	26.5578	26.4014	33.338	19.6766	26.3794	40.5413	30.7883	35.5422	49.5937	32.6523	35.6559	32.295	28.191	21.3207	31.6909	39.741	31.909	41.573	39.572	23.4281	43.6246	44.3627	33.7204	30.9331	39.1701	35.3137	29.9182	781.3441
TRINITY_DN40067_c0_g1::TRINITY_DN40067_c0_g1_i1::g.29684::m.29684	0	0	0	0	2.9039	0	2.9857	0	0	0	8.3497	2.8077	0	2.8156	2.755	0	2.8	2.8301	0	0	0	3.2664	0	0	2.8234	0	0	2.9452	0	3.0498	2.8112	8.3721	0	3.0339	0	6.0632	0	6.1049	2.9827	3.0972	2.8815	0	2.938	2.9031	2.9591	6.1315	2.7639	0	52.999
TRINITY_DN40097_c0_g1::TRINITY_DN40097_c0_g1_i1::g.29679::m.29679	0	0	0	3.6329	0	0	3.7655	0	0	0	0	0	0	0	0	0	0	0	0	0	0	0	0	0	0	0	0	0	0	3.8464	0	7.0393	0	0	0	0	0	0	0	0	0	0	0	0	0	0	0	0	14.6512
TRINITY_DN40099_c0_g1::TRINITY_DN40099_c0_g1_i1::g.29670::m.29670	4.5233	0	0	4.4867	0	0	0	0	0	4.365	0	4.3732	8.5785	4.3856	4.2912	0	0	0	0	0	0	0	0	0	4.3978	0	0	0	0	0	0	0	0	0	0	0	0	0	0	0	0	0	0	0	0	0	0	0	17.2553
TRINITY_DN40109_c0_g1::TRINITY_DN40109_c0_g1_i1::g.13555::m.13555	8.1121	0	0	0	0	0	0	17.4035	7.9697	0	7.7747	0	7.6923	0	0	0	0	7.9055	0	8.1231	0	0	7.9368	0	7.8869	0	0	0	0	0	7.8527	7.7955	0	0	0	0	0	0	0	0	0	8.0704	0	0	8.2659	8.5639	0	7.9947	65.5685
TRINITY_DN40123_c0_g1::TRINITY_DN40123_c0_g1_i2::g.13561::m.13561	0	0	0	8.7714	0	0	0	9.4857	0	0	0	0	0	0	0	0	0	0	0	0	0	0	4.3259	4.37	0	0	0	0	0	0	4.2801	0	0	0	4.6579	0	0	0	4.5412	0	0	0	0	0	0	0	0	0	22.677
TRINITY_DN40124_c0_g1::TRINITY_DN40124_c0_g1_i1::g.13552::m.13552	4.9574	5.0779	2.4006	2.4586	2.4786	7.6524	5.0967	5.3177	4.8704	7.1758	11.8779	9.5858	7.0513	7.2096	9.4059	9.6805	14.3396	16.9089	7.4543	7.4462	8.3194	2.788	7.2754	9.7994	12.0494	9.6924	4.9653	7.5416	7.8354	7.8094	14.3967	4.7639	7.9107	10.3581	15.6675	12.9378	7.9646	5.2107	10.1833	10.5743	7.3783	7.3979	5.0154	4.9559	5.0514	5.2335	4.7182	9.7713	168.3122
TRINITY_DN40125_c0_g1::TRINITY_DN40125_c0_g1_i1::g.13549::m.13549	2.3709	2.4286	0	0	2.3709	2.4399	4.8751	2.5433	2.3293	2.2879	0	2.2923	4.4965	4.5974	0	2.3149	0	0	0	0	0	0	0	0	0	2.3178	0	2.4046	0	2.49	0	2.2784	0	0	0	0	0	2.4921	0	2.5286	2.3525	4.7175	4.7973	0	4.8317	2.503	2.2565	2.3366	45.3549
TRINITY_DN40127_c0_g1::TRINITY_DN40127_c0_g1_i1::g.13544::m.13544	0	9.3528	0	18.1139	0	4.6982	0	0	0	0	0	0	0	4.4264	0	0	0	0	0	0	0	5.1351	4.4667	4.5123	0	8.9261	0	4.6302	0	4.7946	0	0	0	0	0	0	4.8899	0	0	0	0	9.0839	0	0	0	0	0	0	28.4565
TRINITY_DN40192_c0_g1::TRINITY_DN40192_c0_g1_i1::g.13562::m.13562	0	4.0378	0	3.9101	0	0	0	0	3.8728	0	0	0	0	3.822	3.7397	0	0	0	0	0	0	0	0	0	0	0	0	0	0	0	0	0	0	0	0	0	0	0	0	0	0	0	0	3.9408	0	4.1616	0	0	11.7233
TRINITY_DN40192_c0_g2::TRINITY_DN40192_c0_g2_i1::g.13563::m.13563	0	6.0205	11.3848	0	5.8774	0	0	6.3048	5.7744	0	0	0	11.1469	11.3972	5.5759	5.7387	5.6672	5.7279	5.892	5.8856	6.5758	0	0	5.8092	0	5.7458	0	0	6.1933	0	5.6897	0	12.5055	0	6.1919	0	0	0	6.0368	0	0	0	0	0	0	0	5.5941	0	81.9398
TRINITY_DN40217_c0_g1::TRINITY_DN40217_c0_g1_i1::g.13742::m.13742	0	0	0	3.7884	3.8192	0	0	0	0	7.3712	3.6604	3.6926	0	3.703	0	0	0	0	3.8286	0	0	8.5918	0	0	0	0	0	0	0	0	3.6972	0	0	0	0	0	0	0	0	0	0	0	0	0	0	0	0	0	19.8112
TRINITY_DN40262_c0_g1::TRINITY_DN40262_c0_g1_i1::g.13738::m.13738	0	3.9898	0	7.7272	3.895	4.0084	0	0	0	3.7587	0	3.7659	0	0	0	0	0	0	0	0	0	0	0	0	0	0	0	0	0	0	0	0	0	0	0	4.0662	4.1719	4.0941	0	0	3.8648	7.7502	0	7.7878	0	0	7.4143	3.8387	27.4224
TRINITY_DN40267_c0_g1::TRINITY_DN40267_c0_g1_i1::g.13758::m.13758	0	0	0	0	0	0	0	0	0	0	0	7.9083	7.7564	0	0	0	0	7.9714	0	0	0	0	0	0	0	0	0	0	0	0	7.9182	7.8605	0	0	0	0	0	0	0	0	0	0	0	8.1772	0	0	0	0	23.5351
TRINITY_DN40267_c0_g2::TRINITY_DN40267_c0_g2_i1::g.13759::m.13759	0	2.8975	0	0	0	0	0	0	2.7791	2.7297	2.711	0	0	0	0	2.7619	0	0	0	0	0	0	8.3027	2.7958	2.7502	0	0	0	0	0	0	2.7183	0	0	2.98	0	0	2.9733	0	0	2.8067	2.8142	2.8618	0	0	0	0	0	11.2493
TRINITY_DN40277_c0_g1::TRINITY_DN40277_c0_g1_i1::g.13747::m.13747	0	0	0	6.5785	0	0	0	0	0	6.4	0	0	0	0	0	0	0	0	0	0	0	0	0	0	0	0	0	0	0	0	0	0	7.0554	0	0	0	0	0	0	0	0	0	0	0	0	0	0	0	0
TRINITY_DN40279_c0_g1::TRINITY_DN40279_c0_g1_i1::g.13761::m.13761	5.9851	6.1306	3.8644	3.9578	3.99	4.1062	2.0511	4.2801	3.92	1.9252	3.8241	7.7154	5.6754	9.6714	3.7853	5.8437	5.7708	5.8327	5.9998	3.9955	0	2.244	7.8077	3.9436	3.8793	7.8012	1.9982	4.0467	0	2.0952	1.9313	9.586	0	0	2.1017	2.0827	0	2.097	2.0491	0	5.9387	3.9696	6.0551	5.9833	2.0329	6.3185	1.8988	3.9323	77.5319
TRINITY_DN40294_c0_g1::TRINITY_DN40294_c0_g1_i1::g.13755::m.13755	3.432	3.5155	6.6478	0	0	0	0	3.6815	3.3718	3.3119	3.2893	0	0	3.3275	3.2559	3.3509	0	3.3446	3.4404	0	0	3.8603	3.3579	3.3921	3.3368	3.3551	3.4375	0	0	3.6043	3.3223	3.2981	0	3.5855	0	3.5828	0	3.6074	3.525	0	3.4054	0	3.4722	3.431	0	0	0	3.3824	41.6077
TRINITY_DN40316_c0_g1::TRINITY_DN40316_c0_g1_i1::g.39281::m.39281	7.1647	3.6694	3.4695	3.5534	3.5822	3.6865	3.683	3.8427	3.5195	6.9139	0	0	3.397	3.4732	0	3.4977	6.9081	3.4911	3.5911	3.5872	4.0079	4.0294	7.0099	0	3.4829	0	3.5881	0	0	0	3.4678	0	3.811	3.7425	7.5478	3.7397	7.6739	3.7654	14.7174	7.6413	3.5545	0	3.6242	3.5812	3.6503	0	6.819	7.061	87.9957
TRINITY_DN40342_c0_g1::TRINITY_DN40342_c0_g1_i1::g.39277::m.39277	0	0	0	0	5.6088	5.7721	0	0	5.5105	0	0	0	0	0	0	0	0	0	0	5.6165	0	0	0	0	0	0	0	0	0	0	0	0	0	5.8597	0	0	0	0	0	0	0	0	5.6745	0	0	0	0	5.5277	16.9086
TRINITY_DN40355_c0_g1::TRINITY_DN40355_c0_g1_i1::g.39292::m.39292	0	0	0	0	0	0	0	0	0	0	0	0	0	0	0	0	21.5094	0	0	0	0	0	0	0	0	0	0	0	0	0	0	0	15.8213	7.7685	7.8337	15.5253	0	0	0	0	14.7567	0	0	0	0	0	0	0	0
TRINITY_DN40365_c0_g1::TRINITY_DN40365_c0_g1_i1::g.39274::m.39274	47.0613	55.0917	45.5782	46.6805	53.7826	27.6744	69.12	57.6936	46.2351	58.3891	57.9904	64.9997	63.7514	65.1828	70.1576	59.0776	58.3407	45.8626	33.6973	33.6607	45.1301	45.3718	46.0442	53.1582	65.3641	52.5782	47.1362	40.9105	42.5046	35.3027	52.0647	51.6855	42.9126	42.1417	21.2476	35.0915	14.4018	35.333	48.3357	35.8514	53.3667	40.131	34.0083	47.0468	34.2524	35.4873	38.3921	46.3801	1080.0914
TRINITY_DN40375_c0_g1::TRINITY_DN40375_c0_g1_i1::g.39279::m.39279	5.913	6.0568	11.4534	5.8652	5.9128	6.085	12.1585	6.3428	17.4277	34.2362	22.6683	22.8674	0	0	0	5.7733	85.5195	74.9116	88.9122	82.8946	13.2309	26.6036	5.7852	5.8442	91.9822	75.1457	82.9143	83.957	6.2306	12.4198	5.724	5.6823	12.5808	18.5322	37.3754	30.8636	0	0	0	6.3064	0	0	0	0	0	6.2423	5.6278	5.8274	136.0117
TRINITY_DN40460_c0_g1::TRINITY_DN40460_c0_g1_i1::g.24376::m.24376	5.3346	5.4643	0	0	0	5.4897	0	0	5.2409	5.1478	5.1127	10.3152	0	5.1721	10.1215	0	0	5.1987	0	5.3418	0	0	5.2193	5.2725	0	5.215	5.3431	5.4103	5.6211	0	0	5.1264	5.675	5.5731	5.6198	5.5689	0	0	5.479	0	5.2932	0	0	0	0	0	5.0772	5.2574	52.6169
TRINITY_DN40539_c0_g1::TRINITY_DN40539_c0_g1_i1::g.8545::m.8545	4.5654	0	8.8431	4.5285	9.1305	4.6982	4.6937	0	4.4853	0	0	0	8.6583	4.4264	4.3311	8.9151	0	4.4491	0	4.5716	10.2155	0	4.4667	0	4.4387	0	0	4.6302	4.8106	0	0	4.3873	0	0	9.6191	0	0	0	0	0	0	0	4.6188	4.564	0	0	4.3452	0	68.6119
TRINITY_DN40555_c0_g1::TRINITY_DN40555_c0_g1_i1::g.8555::m.8555	11.3476	2.9058	8.2425	8.4418	11.3472	8.7582	5.8332	12.1724	11.1483	8.2127	5.4378	8.2283	8.0703	8.2515	8.0738	5.5397	8.2059	8.2939	2.8438	5.6815	12.6956	6.3818	2.7756	11.2155	5.5163	8.3198	19.8898	11.5086	2.9892	5.9586	8.2386	10.9047	9.0538	8.8912	5.9772	5.923	6.077	8.9456	5.8274	15.128	11.2594	11.2893	11.4803	5.672	8.672	8.9846	8.1001	11.1833	199.3483
TRINITY_DN40561_c0_g1::TRINITY_DN40561_c0_g1_i1::g.8553::m.8553	30.4361	15.588	14.7385	15.0949	7.6088	23.491	23.4686	16.3242	22.4263	14.6853	7.2925	14.7131	28.8611	7.3773	21.6554	22.2877	14.6731	14.8304	15.2552	22.858	34.0517	51.3511	29.7783	30.0818	22.1934	7.4384	22.8634	15.4339	16.0353	7.991	14.7315	7.3121	32.3785	31.7968	32.0636	15.8864	32.5994	23.9936	39.0754	16.2304	7.5499	15.1399	15.396	22.8201	31.0131	24.0983	21.7258	14.9978	516.3624
TRINITY_DN40564_c0_g1::TRINITY_DN40564_c0_g1_i1::g.8558::m.8558	10.3322	10.5834	10.0066	5.1243	15.4979	0	10.6227	5.5416	5.0754	9.9705	14.8537	9.9894	9.7976	10.0176	14.7029	15.1321	19.9245	15.1036	15.5362	10.3462	23.1193	17.4323	10.1089	15.318	10.0454	5.0503	10.3487	10.4788	5.4436	10.8509	10.0019	19.8581	10.9916	16.1913	10.8848	16.179	11.0666	10.8603	5.306	16.5294	10.252	5.1396	5.2265	5.1645	0	5.4538	4.9169	5.0913	242.5608
TRINITY_DN40607_c0_g1::TRINITY_DN40607_c0_g1_i1::g.8727::m.8727	13.6328	6.9821	8.8021	13.5225	6.8162	4.6765	14.016	9.7492	6.6967	6.5778	4.3552	0	4.3091	4.4059	4.311	6.6553	0	8.8571	2.2777	6.8256	2.5421	2.5557	2.223	6.7371	4.4181	4.4424	0	0	4.7883	0	6.5985	2.1835	2.4171	2.3737	2.3936	0	2.4336	4.7765	0	0	6.7635	15.8233	4.5974	13.6286	11.5761	7.196	17.3001	13.4355	137.0622
TRINITY_DN40636_c0_g1::TRINITY_DN40636_c0_g1_i1::g.8761::m.8761	0	5.6484	5.3406	5.4698	5.5142	5.6748	0	11.8304	10.8352	5.3214	5.285	15.9943	10.4581	16.0394	15.6941	16.1523	5.3169	10.7479	11.0558	16.5656	6.1695	6.2025	0	5.4502	5.3613	16.1722	16.5695	11.1853	11.6211	11.5825	10.6762	10.5984	11.7327	17.2828	5.8093	17.2698	0	11.5924	16.9912	11.7625	5.4716	0	11.1578	5.5127	5.6189	0	0	0	189.6287
TRINITY_DN40664_c0_g1::TRINITY_DN40664_c0_g1_i1::g.8760::m.8760	0	0	0	0	0	0	0	4.0653	3.7233	0	0	0	0	0	0	0	0	0	0	0	0	0	0	0	0	0	0	0	0	0	0	0	0	0	0	0	0	0	0	0	0	0	0	0	0	0	0	0	4.0653
TRINITY_DN40666_c0_g1::TRINITY_DN40666_c0_g1_i1::g.8757::m.8757	13.0875	6.7028	9.5063	6.4908	9.8153	10.1011	20.183	10.5291	9.6433	18.944	12.5431	12.6533	6.2051	6.3445	24.8315	22.3619	37.8566	35.074	9.8396	16.3816	21.9633	29.4413	19.207	12.9352	31.8105	19.191	22.9396	23.2281	6.8952	6.8723	25.3382	22.0094	31.3262	27.3453	27.5747	23.909	17.5222	20.6345	23.5234	17.4477	16.2324	26.0406	19.8608	9.8126	16.6695	10.3623	6.2281	9.6736	357.8877
TRINITY_DN40675_c0_g1::TRINITY_DN40675_c0_g1_i1::g.8759::m.8759	14.4957	10.6057	8.0222	8.2162	10.3537	10.6552	8.516	8.8853	14.2412	9.9916	11.908	14.0147	11.7819	10.0387	15.7162	14.1531	7.9866	12.1084	10.3793	14.5153	11.584	18.6337	12.1563	10.2335	12.0799	8.0975	14.5187	12.6011	6.5461	8.6991	10.023	15.92	13.2178	15.1438	13.0893	15.1323	13.308	10.8832	12.7613	11.0428	14.3831	14.4212	14.6652	16.5614	8.4403	10.9307	7.8836	10.2042	257.1936
TRINITY_DN40676_c0_g1::TRINITY_DN40676_c0_g1_i1::g.8729::m.8729	0	0	0	0	0	0	0	0	0	0	0	0	0	0	0	5.0707	0	0	0	0	5.8104	0	0	0	0	0	0	0	0	0	0	0	0	0	0	0	0	0	0	0	0	0	0	0	0	0	0	0	10.8811
TRINITY_DN40685_c0_g1::TRINITY_DN40685_c0_g1_i1::g.8736::m.8736	0	0	0	0	0	0	0	0	0	0	0	0	0	0	0	0	0	0	0	0	4.1755	8.3958	0	0	0	0	0	0	0	0	0	0	0	7.7981	7.8635	11.6883	0	3.9229	3.8332	0	0	0	0	0	0	0	0	0	20.3274
TRINITY_DN40717_c0_g1::TRINITY_DN40717_c0_g1_i1::g.34264::m.34264	0	0	0	0	0	0	0	0	0	0	0	0	0	0	2.839	0	0	0	0	0	0	0	0	5.9155	2.9095	0	0	0	0	0	0	0	0	0	3.1526	0	0	3.1455	3.0736	0	0	0	0	0	0	0	0	0	14.9736
TRINITY_DN40753_c0_g1::TRINITY_DN40753_c0_g1_i1::g.34259::m.34259	9.0885	4.6547	4.4011	13.5225	0	4.6765	0	9.7492	0	0	0	13.1805	0	4.4059	4.311	8.8738	17.5262	13.2856	9.1108	0	10.1682	15.334	8.8921	4.4914	13.2544	13.3271	4.5515	18.435	9.5767	0	13.197	4.3669	4.8343	4.7474	9.5746	18.9754	14.6018	9.553	0	4.8466	9.018	13.5628	0	13.6286	0	4.7974	17.3001	13.4355	153.685
TRINITY_DN40767_c0_g1::TRINITY_DN40767_c0_g1_i1::g.34231::m.34231	0	0	0	0	0	0	0	0	0	0	0	0	2.8727	0	0	0	0	0	0	0	0	0	0	0	0	0	0	0	0	0	0	0	0	0	0	0	0	0	3.1116	0	0	0	0	0	0	3.1982	2.8834	0	12.0659
TRINITY_DN40778_c0_g1::TRINITY_DN40778_c0_g1_i1::g.34241::m.34241	7.1128	0	6.8886	14.1105	0	0	0	15.2595	0	6.8638	6.8169	0	6.7447	6.8962	0	0	13.7162	6.9316	0	7.1224	0	0	0	7.03	6.9153	0	21.3723	7.2137	22.4843	37.3493	6.8854	13.6704	7.5667	0	7.4931	0	7.6183	7.4763	0	7.5859	0	7.0762	7.196	0	7.2476	0	20.3089	21.0295	187.5863
TRINITY_DN40788_c0_g1::TRINITY_DN40788_c0_g1_i1::g.34262::m.34262	0	6.8865	0	6.6686	6.7228	6.9186	13.824	7.2117	19.815	6.4877	12.8868	6.5	6.3751	6.5183	12.7559	6.5642	6.4823	0	6.7395	6.7321	0	0	6.5777	13.2895	6.5364	0	13.4675	13.6368	0	0	6.5081	12.9214	14.3042	7.0236	7.0825	0	14.4018	14.1332	6.9051	7.1703	6.6708	6.6885	6.8017	6.721	6.8505	7.0975	19.1961	13.2514	188.6155
TRINITY_DN40808_c0_g1::TRINITY_DN40808_c0_g1_i1::g.18509::m.18509	0	2.5454	0	0	2.4849	2.5573	0	0	0	0	2.3816	4.805	0	0	0	2.4263	2.396	2.4217	2.491	0	2.7802	2.7951	2.4313	4.9121	0	0	0	0	0	2.6097	2.4055	2.388	2.6436	0	0	5.1882	2.6616	2.612	2.5523	2.6503	0	0	0	0	0	0	0	0	35.8353
TRINITY_DN40826_c0_g1::TRINITY_DN40826_c0_g1_i1::g.18518::m.18518	0	0	0	0	0	0	0	0	0	0	0	0	0	0	8.8684	0	0	0	0	0	0	0	0	9.2394	0	0	0	0	0	0	0	0	0	0	0	0	0	0	0	0	0	0	0	0	0	0	0	0	18.1078
TRINITY_DN40863_c0_g1::TRINITY_DN40863_c0_g1_i1::g.18488::m.18488	11.136	9.7772	9.2444	7.89	11.1357	11.46	11.449	11.9455	10.9406	10.7462	12.1975	12.3046	10.5598	10.7969	13.5829	12.4262	12.2712	12.4028	7.9738	6.3721	8.8992	8.9469	9.3389	11.0064	9.2802	10.8863	11.1538	9.6806	6.7052	8.3536	7.7	10.7015	8.462	6.648	10.0556	8.3037	8.5197	8.3608	8.1697	8.4835	11.0496	11.0788	8.0473	11.1326	9.7261	11.7562	7.5706	10.9749	229.2303
TRINITY_DN40866_c0_g1::TRINITY_DN40866_c0_g1_i2::g.18491::m.18491	18.2616	18.7056	17.6861	18.1139	18.2611	18.7928	23.4686	19.589	17.9411	13.2168	26.253	26.4836	25.975	22.1318	30.3176	26.7452	26.4116	31.1439	18.3063	18.2864	15.3233	25.6755	22.3337	18.0491	22.1934	22.3152	22.8634	23.1509	24.053	23.973	17.6778	26.3235	19.4271	14.3086	33.6668	14.2978	19.5596	14.3962	18.7562	14.6074	18.1198	22.7098	13.8564	22.8201	23.2598	19.2787	13.0355	17.9973	477.247
TRINITY_DN40876_c0_g1::TRINITY_DN40876_c0_g1_i1::g.18503::m.18503	0	0	0	0	0	0	0	0	0	5.8832	0	5.8944	0	5.911	0	0	0	0	0	0	6.8209	6.8574	0	0	0	5.96	0	0	6.4241	0	0	0	0	0	6.4227	0	0	0	0	6.5022	0	0	0	0	0	0	0	0	32.5156
TRINITY_DN4089_c0_g1::TRINITY_DN4089_c0_g1_i1::g.9760::m.9760	0	0	0	0	0	0	0	0	0	2.9235	2.9035	0	0	0	0	0	0	0	0	0	0	0	0	0	0	0	0	0	0	0	0	0	0	0	3.1915	0	0	0	0	0	0	0	0	0	0	6.3965	0	0	6.3965
TRINITY_DN40899_c0_g1::TRINITY_DN40899_c0_g1_i1::g.18514::m.18514	28.8695	32.5284	33.5517	34.3631	25.9817	29.7092	32.649	24.7743	34.0352	30.6447	30.4355	22.3293	27.3756	36.3873	32.8653	31.0061	25.0522	39.3879	23.152	37.5812	32.299	32.472	39.5438	42.8002	25.2613	33.8666	26.0239	35.1349	15.21	15.1594	36.3304	33.2915	42.9967	51.2724	42.5786	45.2062	34.0136	39.4483	35.5816	30.79	28.6453	28.7212	40.89	20.2025	23.5334	15.2386	21.9814	22.7613	671.6592
TRINITY_DN40904_c0_g1::TRINITY_DN40904_c0_g1_i1::g.3712::m.3712	0	0	3.5471	0	3.6624	3.7691	0	0	0	0	0	0	0	0	0	0	0	0	0	0	4.0976	0	0	0	0	0	0	0	0	0	0	0	0	0	0	0	0	0	0	0	0	3.6437	0	0	0	3.8665	0	3.6095	19.0051
TRINITY_DN40917_c0_g1::TRINITY_DN40917_c0_g1_i1::g.3687::m.3687	1.3373	1.3698	0	0	0	1.3762	0	0	0	1.2905	0	1.2929	5.0723	0	1.2686	0	0	1.3032	1.3405	0	0	1.5042	0	0	0	2.6146	1.3394	0	1.4091	0	0	0	0	0	1.4088	1.396	0	0	1.3735	0	0	0	0	0	0	0	1.2728	1.3179	14.5946
TRINITY_DN40921_c0_g1::TRINITY_DN40921_c0_g1_i1::g.3692::m.3692	0	0	0	0	7.8523	16.1618	0	0	7.7147	0	0	0	0	7.6134	0	0	0	0	7.8717	7.8631	0	0	0	0	7.6345	0	7.865	0	8.2742	0	7.6014	0	0	0	0	0	16.8213	0	8.0652	0	0	0	0	0	0	8.2898	0	0	80.6794
TRINITY_DN40937_c0_g1::TRINITY_DN40937_c0_g1_i1::g.3686::m.3686	15.747	10.7532	10.1672	20.8261	10.4977	10.8034	5.3965	16.8916	5.1569	10.1305	10.0613	15.2245	9.9548	10.1783	4.9796	5.125	0	5.1153	5.2618	10.5122	5.8725	11.808	5.1356	15.5637	0	15.3939	10.5147	5.3235	0	5.5125	15.2435	20.1767	5.584	10.9674	5.5297	10.9591	5.6221	16.5517	10.7823	11.1964	15.6247	5.222	15.9312	10.4948	16.0455	16.624	4.9958	10.346	240.1676
TRINITY_DN40952_c0_g1::TRINITY_DN40952_c0_g1_i1::g.3693::m.3693	23.3089	18.5698	20.0661	23.1203	23.3082	23.9869	26.6267	27.7812	35.6218	29.9905	44.6786	35.0552	27.0144	30.132	34.3972	30.3441	79.9084	83.2891	59.7127	57.0545	31.8729	37.8697	32.9408	28.157	73.0215	91.1448	85.6021	78.7986	46.3925	40.7984	25.0707	27.3769	33.0619	37.8794	38.1972	48.6652	22.1916	38.1112	39.9002	33.146	25.6977	20.6126	18.3412	33.6581	18.4728	21.8729	36.9739	30.6287	702.4261
TRINITY_DN40967_c0_g1::TRINITY_DN40967_c0_g1_i1::g.3688::m.3688	3.8193	3.9122	3.699	3.7884	3.8192	3.9304	0	4.0969	3.7523	0	3.6604	3.6926	3.6217	7.406	3.6233	3.7291	3.6826	7.4441	3.8286	3.8245	4.273	8.5918	3.7368	3.7749	3.7133	3.7337	3.8254	3.8735	0	0	7.3944	3.6703	4.0631	3.9901	4.0235	3.9871	4.0908	4.0145	3.9227	4.0734	3.7897	3.7997	3.864	3.8181	3.8917	4.032	3.6351	0	85.5912
TRINITY_DN40977_c0_g1::TRINITY_DN40977_c0_g1_i1::g.3681::m.3681	0	0	0	0	0	0	0	4.0187	3.6807	0	3.5906	0	3.5526	0	0	0	3.6123	0	3.7556	0	0	0	3.6655	3.7028	3.6424	0	0	0	3.9476	0	0	0	0	3.9139	0	3.911	0	0	0	7.9913	0	0	0	0	0	3.9551	3.5657	0	30.7338
TRINITY_DN40983_c0_g1::TRINITY_DN40983_c0_g1_i1::g.3699::m.3699	0	8.6674	0	0	0	0	0	0	8.3132	8.1655	0	0	0	0	0	0	24.4763	16.4925	25.4473	16.9464	0	0	0	0	16.4537	24.816	33.9009	17.1636	0	0	0	0	0	0	0	0	0	0	0	0	0	0	0	0	0	0	0	0	0
TRINITY_DN40993_c0_g1::TRINITY_DN40993_c0_g1_i1::g.3684::m.3684	0	0	0	0	0	0	0	0	0	0	0	0	0	0	0	0	5.2872	0	0	0	0	0	0	0	5.3314	0	5.4923	0	5.7781	0	5.3083	0	5.8336	0	5.7768	0	5.8733	0	0	0	0	0	0	0	0	0	0	0	16.9597
TRINITY_DN41009_c0_g1::TRINITY_DN41009_c0_g1_i1::g.13273::m.13273	3.8644	0	3.7426	3.8332	3.8643	3.9768	0	4.1453	3.7966	3.7291	3.7037	3.7362	7.3289	7.4935	7.3321	3.7731	11.1781	7.532	3.8739	0	0	0	3.7809	0	7.5143	7.5555	3.8706	3.9193	0	0	0	7.4272	0	0	0	0	0	0	0	0	3.8344	3.8446	3.9096	11.5897	7.8754	4.0796	0	3.8085	61.1047
TRINITY_DN41025_c0_g1::TRINITY_DN41025_c0_g1_i1::g.13271::m.13271	0	1.897	0	0	3.7039	1.9059	1.9041	1.9866	0	1.7872	1.775	1.7906	3.5123	0	3.5139	1.8082	3.5714	3.6097	0	1.8545	2.072	2.0831	1.812	1.8304	0	0	0	1.8783	0	0	1.7928	0	1.9702	0	0	1.9333	0	0	0	3.9504	1.8376	0	0	0	1.8871	3.9103	3.5253	0	39.3863
TRINITY_DN41087_c0_g1::TRINITY_DN41087_c0_g1_i1::g.13274::m.13274	7.9479	8.1411	3.8487	7.8836	3.9738	8.1791	0	0	0	0	3.8086	0	7.5366	7.7058	3.77	3.88	3.8316	3.8727	0	0	4.446	8.9397	0	0	3.8636	0	3.9803	0	0	0	0	3.8189	4.2276	8.3032	4.1864	4.1485	4.2564	4.177	4.0816	8.4766	3.9431	3.9535	4.0204	3.9727	0	4.1953	0	0	77.4368
TRINITY_DN41118_c0_g1::TRINITY_DN41118_c0_g1_i2::g.38816::m.38816	0	7.3389	0	14.2135	0	0	0	7.6855	7.0389	0	0	0	0	0	6.797	0	0	0	0	0	0	0	0	0	0	0	0	0	0	0	0	0	0	7.485	0	0	7.6739	0	0	0	14.2181	7.1279	0	0	7.3005	15.1274	0	7.061	51.6453
TRINITY_DN41204_c0_g1::TRINITY_DN41204_c0_g1_i1::g.23742::m.23742	0	0	0	0	0	0	6.6392	0	0	6.2316	0	0	0	0	18.3786	0	0	0	0	6.4664	0	0	0	0	0	0	0	0	0	0	6.2512	6.2057	20.6093	13.4927	6.803	13.4825	0	0	6.6325	6.8872	6.4075	0	0	0	0	0	6.1461	6.3642	63.5047
TRINITY_DN41209_c0_g1::TRINITY_DN41209_c0_g1_i1::g.23728::m.23728	0	0	0	0	0	0	0	0	0	0	0	0	0	6.261	6.1262	0	0	0	0	0	0	0	6.3181	0	0	0	0	0	0	0	0	0	0	0	0	0	0	0	0	0	0	0	0	6.4557	0	6.8173	0	6.3642	25.5687
TRINITY_DN41214_c0_g1::TRINITY_DN41214_c0_g1_i1::g.23711::m.23711	0	14.1609	6.6946	0	0	0	0	7.4149	0	0	0	0	6.5547	13.4038	0	6.7491	0	0	0	6.9218	0	7.775	0	0	0	0	0	0	0	0	0	6.6427	0	0	0	0	0	0	0	0	0	0	0	0	0	0	0	6.8124	55.3526
TRINITY_DN41218_c0_g1::TRINITY_DN41218_c0_g1_i1::g.23722::m.23722	0	0	4.6486	0	0	0	2.4674	0	0	2.3159	0	0	6.8272	0	0	0	0	2.3388	0	2.4032	0	0	2.348	0	0	0	0	2.434	2.5288	0	0	0	0	0	2.5282	0	0	0	0	0	0	0	0	2.3992	2.4454	0	0	0	14.2688
TRINITY_DN41248_c0_g1::TRINITY_DN41248_c0_g1_i1::g.23748::m.23748	6.8164	0	6.6016	6.7613	0	14.0294	7.008	0	6.6967	13.1556	6.5329	0	0	0	6.4665	0	0	0	0	0	7.6262	0	6.6691	0	0	0	0	13.8262	7.1825	0	6.5985	6.5504	0	7.1212	7.1809	7.1158	0	0	0	7.2699	6.7635	0	0	0	0	0	6.4876	6.7177	75.9367
TRINITY_DN41254_c0_g1::TRINITY_DN41254_c0_g1_i1::g.23747::m.23747	0	0	0	0	0	0	5.7666	0	0	5.4126	0	0	0	0	0	0	5.4081	5.4661	5.6226	0	0	6.3088	0	0	0	0	0	0	5.9102	17.6715	0	0	0	5.8597	0	5.8553	0	5.8956	0	5.9821	0	0	0	0	0	0	0	5.5277	53.0625
TRINITY_DN41259_c0_g1::TRINITY_DN41259_c0_g1_i1::g.23749::m.23749	2.765	2.8322	2.6778	2.7426	2.7649	2.8454	0	5.9319	5.4329	8.0045	10.5998	13.3661	7.8657	8.0423	15.7383	13.4982	13.3298	16.1673	5.5434	11.0749	15.4671	9.33	10.8208	5.4656	13.4411	16.2178	8.3081	11.2168	2.9135	2.9038	10.7063	15.9424	14.7071	14.4429	11.6513	17.3184	5.923	5.8125	11.3594	8.8467	5.487	8.2523	8.3919	5.5282	2.8174	2.919	2.6316	2.7249	162.4499
TRINITY_DN41271_c0_g1::TRINITY_DN41271_c0_g1_i1::g.23719::m.23719	3.9106	4.0057	3.7874	3.879	3.9105	4.0244	2.0103	0	3.842	5.6606	1.874	3.7809	3.7082	1.8958	1.8549	5.7273	0	1.9055	0	1.958	0	2.1993	1.913	3.8651	0	1.9115	1.9584	5.9491	0	0	1.8928	1.879	4.1602	4.0855	0	4.0824	0	0	2.0083	4.1708	1.9401	5.8358	5.9345	5.8641	1.9924	2.0642	1.861	3.854	48.9183
TRINITY_DN41276_c0_g1::TRINITY_DN41276_c0_g1_i1::g.23739::m.23739	19.8296	30.4674	28.807	19.6691	19.8289	30.6095	20.3869	21.2709	48.7036	19.1354	19.0047	28.7574	28.2052	38.4513	28.2176	29.0415	28.6793	9.6623	19.878	39.7129	33.2778	33.456	29.1015	39.1975	28.9186	29.0773	19.8611	30.1664	10.4473	20.8251	19.1956	28.5836	31.6426	31.0742	31.3349	31.0507	21.239	31.2644	30.5498	21.1487	9.8378	9.8638	20.0615	29.7352	20.2055	10.467	28.3093	19.5425	583.7209
TRINITY_DN41322_c0_g2::TRINITY_DN41322_c0_g2_i1::g.7997::m.7997	0	3.8375	0	0	3.7463	0	0	0	3.6807	3.6153	0	3.6221	0	0	3.5541	3.6579	0	0	3.7556	3.7515	4.1915	0	0	0	0	0	0	3.7996	3.9476	0	3.6266	0	0	0	0	0	0	3.9379	3.8479	0	0	0	0	0	0	0	3.5657	0	34.0755
TRINITY_DN4133_c0_g1::TRINITY_DN4133_c0_g1_i1::g.18913::m.18913	6.5004	6.6584	6.2956	6.4478	6.5002	6.6895	0	0	6.3863	6.2729	6.23	0	6.164	6.3024	6.1668	6.3468	12.5353	6.3349	0	0	0	0	0	6.4247	6.32	6.3547	6.5108	6.5926	0	6.8268	6.2926	0	0	0	0	0	0	0	0	0	6.4499	6.467	0	0	6.6237	13.7249	12.3736	6.4063	96.8423
TRINITY_DN41353_c0_g1::TRINITY_DN41353_c0_g1_i1::g.7993::m.7993	13.7763	10.5834	10.0066	17.0811	13.7759	7.0885	14.1635	14.7777	16.9181	9.9705	13.2033	13.3192	19.5952	10.0176	9.8019	13.4508	16.6038	13.4254	10.3575	13.795	11.5596	19.3693	20.2179	17.0199	10.0454	16.8343	13.7983	10.4788	14.5162	18.0849	16.6698	16.5484	18.3194	17.9903	14.513	14.3814	18.4444	18.1004	17.6867	14.6928	13.6694	10.2792	13.9374	6.8861	10.5281	7.2718	16.3896	13.5769	333.1299
TRINITY_DN41375_c0_g1::TRINITY_DN41375_c0_g1_i1::g.8000::m.8000	0	5.9143	0	5.7272	0	0	0	0	0	0	5.5337	11.1646	5.4751	5.5981	0	5.6375	0	0	0	0	0	0	0	5.7067	0	5.6444	0	0	0	0	0	11.0972	0	0	0	0	0	0	0	0	0	0	0	0	0	0	0	0	33.5146
TRINITY_DN41401_c0_g2::TRINITY_DN41401_c0_g2_i1::g.7983::m.7983	0	0	0	0	0	0	0	0	0	0	0	3.1845	0	0	0	6.432	0	0	0	0	3.6851	3.7049	0	0	0	0	0	0	0	0	0	0	0	3.4411	0	0	0	0	3.383	0	0	0	0	0	0	0	0	0	17.205
TRINITY_DN41403_c0_g1::TRINITY_DN41403_c0_g1_i1::g.8233::m.8233	9.0885	9.3095	17.6043	18.03	9.0883	0	9.344	9.7492	8.929	0	8.7105	0	8.6182	0	8.6221	8.8738	8.7631	8.8571	9.1108	9.1009	10.1682	10.2227	8.8921	8.9827	8.8363	8.8847	9.103	9.2175	9.5767	19.0896	8.798	0	9.6686	9.4949	9.5746	9.4877	9.7345	19.106	9.3347	9.6932	9.018	9.0419	9.1948	18.1715	9.2608	19.1894	8.6501	8.957	215.0592
TRINITY_DN41436_c0_g1::TRINITY_DN41436_c0_g1_i3::g.8247::m.8247	0	0	0	0	0	0	0	0	0	0	0	0	5.229	0	0	5.3841	0	0	0	0	0	6.2025	0	5.4502	0	5.3907	0	0	0	0	0	0	0	0	0	0	0	0	5.6637	0	0	0	0	0	0	0	0	0	27.9295
TRINITY_DN4144_c0_g1::TRINITY_DN4144_c0_g1_i1::g.18899::m.18899	6.8164	6.9821	13.2032	6.7613	13.6324	7.0147	0	14.6237	6.6967	0	0	0	6.4637	0	0	0	0	6.6428	0	6.8256	7.6262	7.667	0	6.7371	0	0	6.8273	0	0	0	6.5985	0	0	14.2423	7.1809	0	7.3009	7.1648	0	7.2699	13.527	0	6.8961	20.443	6.9456	7.196	12.9751	26.871	146.0866
TRINITY_DN41440_c0_g1::TRINITY_DN41440_c0_g1_i1::g.8226::m.8226	0	0	0	3.8483	3.8796	3.9925	7.9775	0	3.8116	0	3.7183	0	3.6789	3.7615	7.3611	3.788	3.7408	3.7809	3.8892	3.885	4.3406	4.3638	3.7958	3.8345	3.772	3.7927	7.7718	3.9347	4.0881	0	3.7557	3.7283	4.1273	4.0532	4.0872	0	4.1555	4.078	3.9848	4.1378	0	0	0	3.8785	0	0	3.6925	0	78.5987
TRINITY_DN41448_c0_g1::TRINITY_DN41448_c0_g1_i1::g.8253::m.8253	73.8017	83.1553	67.9022	65.8842	77.4894	87.3407	79.6699	79.1661	87.0074	74.779	99.0245	103.4619	101.4749	93.0203	94.5185	97.2781	64.0432	75.5181	70.283	66.5116	74.312	70.5594	75.8171	80.2369	89.6913	90.1835	77.6153	78.5913	62.2123	69.7561	96.4469	92.1983	86.3629	77.1014	77.7483	73.1909	75.0949	69.8159	72.0103	82.6469	54.9215	69.7515	70.9316	55.3343	75.2009	77.9119	70.2412	58.1868	1836.7886
TRINITY_DN41484_c0_g2::TRINITY_DN41484_c0_g2_i1::g.8239::m.8239	37.7524	30.9361	36.5627	37.447	45.3015	46.6206	31.0508	32.3972	0	21.8585	7.2364	0	14.3195	7.3205	7.1629	14.7441	7.2801	0	0	7.5607	8.4474	0	7.3873	14.9252	7.3409	7.3812	7.5625	0	0	15.8591	7.3091	14.5117	16.0647	7.8881	7.9542	0	0	7.9363	23.2649	0	44.9512	45.0702	30.5551	37.7409	46.1618	47.8259	35.9311	29.7648	450.8544
TRINITY_DN41491_c0_g1::TRINITY_DN41491_c0_g1_i1::g.8230::m.8230	0	0	0	0	4.5024	0	0	0	0	0	0	0	0	0	0	0	0	0	0	0	0	0	0	0	8.7552	0	0	0	0	0	0	4.3269	0	0	0	0	0	0	4.6245	4.8021	0	0	0	0	0	0	0	0	18.2559
TRINITY_DN41502_c0_g1::TRINITY_DN41502_c0_g1_i1::g.33883::m.33883	4.4016	0	0	4.366	0	0	4.5253	0	4.3244	0	0	0	0	0	8.3514	0	0	0	0	0	4.9245	0	0	0	4.2794	4.3029	4.4086	4.4641	4.638	4.6226	4.2609	0	0	0	4.637	0	0	0	0	0	0	0	0	0	0	0	0	0	31.3227
TRINITY_DN41508_c0_g1::TRINITY_DN41508_c0_g1_i1::g.33889::m.33889	0	0	0	0	0	0	0	0	0	0	4.181	0	0	0	0	0	4.2063	0	0	0	0	0	0	0	0	0	0	0	0	0	0	0	0	0	0	0	0	0	0	0	0	0	0	0	0	0	0	0	0
TRINITY_DN41510_c0_g1::TRINITY_DN41510_c0_g1_i1::g.33884::m.33884	0	0	0	0	10.1189	0	0	0	4.9708	0	0	0	0	0	4.7999	0	0	0	5.072	0	0	0	0	0	0	0	5.0677	0	0	5.3136	4.8978	0	10.765	5.2858	0	0	5.4192	5.3182	0	5.3962	0	0	5.1188	0	0	5.3414	4.8155	0	51.4207
TRINITY_DN41549_c0_g1::TRINITY_DN41549_c0_g1_i1::g.33908::m.33908	3.0674	3.1419	0	0	0	0	0	0	0	0	0	2.9656	0	2.974	0	0	0	0	0	0	0	0	0	3.0317	0	0	0	0	0	0	0	0	0	0	0	3.2021	0	0	0	0	0	0	0	0	0	0	0	0	6.0057
TRINITY_DN41568_c0_g1::TRINITY_DN41568_c0_g1_i1::g.33891::m.33891	2.7495	2.8163	0	0	4.1241	4.2442	5.6535	2.9493	0	2.6532	0	0	0	2.6657	3.9125	1.3423	5.302	0	0	2.7532	4.6141	3.0926	4.0351	2.7175	2.6732	2.6878	2.7539	4.1827	0	0	2.6616	3.9633	4.3874	2.8724	4.3448	2.8702	5.8898	4.335	4.2359	4.3986	4.0922	4.103	5.5633	1.3743	1.4008	2.9026	1.3084	1.3548	67.7666
TRINITY_DN41615_c0_g1::TRINITY_DN41615_c0_g1_i1::g.18182::m.18182	0	0	4.8255	0	4.9824	5.1275	5.1226	0	0	0	0	0	0	4.8308	0	0	0	0	0	4.9893	0	0	4.8749	0	0	0	0	5.0532	0	0	4.8233	0	0	0	10.498	0	0	0	0	0	0	0	0	4.981	5.077	0	0	0	29.9636
TRINITY_DN41635_c0_g1::TRINITY_DN41635_c0_g1_i1::g.18205::m.18205	0	0	0	0	0	0	4.7378	0	4.5274	0	0	0	0	0	0	0	4.4433	0	4.6195	0	10.3114	5.1833	4.5087	0	4.4804	4.5049	4.6156	14.021	24.2789	19.3585	4.4609	0	4.9024	0	4.8547	4.8107	14.8075	9.6876	9.4661	0	0	0	0	0	4.6956	0	4.386	0	111.3736
TRINITY_DN41672_c0_g1::TRINITY_DN41672_c0_g1_i1::g.18171::m.18171	0	0	0	0	0	0	0	0	0	0	5.5014	0	0	5.5653	5.4455	0	0	5.5939	0	0	6.422	0	5.6161	0	0	0	0	0	0	0	5.5566	5.5161	0	0	0	5.9922	0	0	11.7912	6.122	0	0	0	0	5.849	0	0	0	52.2677
TRINITY_DN41714_c0_g1::TRINITY_DN41714_c0_g1_i1::g.3132::m.3132	11.0288	11.2969	24.0328	16.4094	13.7856	8.5122	11.3388	8.8728	21.6704	15.9641	7.9275	7.9972	10.4581	13.3661	5.2314	5.3841	7.9754	8.0609	11.0558	11.0437	6.1695	3.1013	5.3952	2.7251	8.042	5.3907	5.5232	5.5926	2.9053	5.7912	8.0071	5.2992	5.8663	5.7609	2.9046	2.8783	5.9063	5.7962	2.8319	2.9406	16.4147	13.7152	19.5261	16.5381	14.0474	14.5538	23.6176	19.021	199.6626
TRINITY_DN41719_c0_g1::TRINITY_DN41719_c0_g1_i1::g.3168::m.3168	1.8381	1.8828	0	0	0	0	0	1.9717	0	0	0	0	10.4581	0	0	0	0	0	0	0	0	4.135	0	1.8167	0	0	0	0	0	0	0	1.7664	0	0	0	1.9189	0	0	0	0	0	0	0	1.8376	0	0	1.7495	0	21.8974
TRINITY_DN41738_c0_g1::TRINITY_DN41738_c0_g1_i2::g.3144::m.3144	0	0	0	0	0	0	0	0	6.605	0	0	0	0	6.5183	0	0	6.4823	6.5518	20.2184	26.9286	0	0	6.5777	0	13.0728	19.7168	13.4675	20.4553	0	7.0605	0	6.4607	0	0	0	7.0183	0	0	0	7.1703	0	0	0	0	0	7.0975	0	0	34.3073
TRINITY_DN41764_c0_g1::TRINITY_DN41764_c0_g1_i1::g.3149::m.3149	0	0	0	0	0	0	0	0	3.1309	0	0	0	0	0	0	0	0	0	3.1947	0	0	0	0	0	0	0	0	0	0	0	0	0	0	0	0	3.3269	0	0	0	0	0	3.1705	0	0	0	0	0	0	0
TRINITY_DN41782_c0_g1::TRINITY_DN41782_c0_g1_i1::g.3167::m.3167	0	0	0	0	0	0	7.057	0	0	13.2476	13.1571	0	0	0	6.5118	0	0	0	20.6426	0	0	0	6.7157	6.7842	0	0	6.875	0	14.4654	7.2087	6.6446	0	0	0	0	0	14.7039	0	14.0999	0	0	0	6.9444	0	0	0	0	0	77.4755
TRINITY_DN41800_c0_g1::TRINITY_DN41800_c0_g1_i1::g.3126::m.3126	0	0	2.8807	0	0	0	3.058	0	0	0	0	2.8757	0	0	0	0	0	0	0	0	0	0	0	0	0	0	0	0	0	0	0	0	0	0	0	0	0	0	0	0	0	0	0	2.9735	0	0	5.6619	0	8.7199
TRINITY_DN41860_c0_g1::TRINITY_DN41860_c0_g1_i1::g.3252::m.3252	9.5607	3.2644	3.0865	3.1611	3.1868	3.2796	3.2765	3.4185	0	0	0	0	0	3.0898	0	0	0	0	3.1947	0	3.5655	0	6.236	0	0	0	0	0	0	0	0	0	0	0	0	0	0	10.0493	0	3.3989	0	9.5116	3.2242	3.1859	0	0	0	0	33.2649
TRINITY_DN41883_c0_g1::TRINITY_DN41883_c0_g1_i1::g.3248::m.3248	0	0	0	6.6686	0	0	6.912	0	0	0	6.4434	0	12.7503	0	0	0	0	0	0	0	7.5217	7.562	6.5777	0	0	0	6.7337	0	0	0	0	6.4607	0	0	0	7.0183	0	14.1332	0	0	0	0	0	0	6.8505	0	0	6.6257	68.8161
TRINITY_DN41886_c0_g1::TRINITY_DN41886_c0_g1_i1::g.3268::m.3268	4.4215	0	0	4.3857	4.4213	0	4.5457	0	4.3438	0	0	0	4.1927	0	8.389	8.634	0	4.3088	4.4323	4.4274	14.8401	9.9464	21.6295	17.4799	4.2987	4.3223	4.4285	0	23.2946	18.5737	8.5602	29.7424	14.1109	0	13.9737	4.6156	33.15	41.8267	18.1648	23.5779	0	4.3987	0	0	0	0	0	0	269.3394
TRINITY_DN41903_c0_g1::TRINITY_DN41903_c0_g1_i1::g.28881::m.28881	0	3.7101	0	0	0	0	3.7238	3.8853	0	0	0	0	0	0	0	3.5364	0	0	3.6309	0	4.0523	0	3.5437	3.5798	0	0	0	0	0	0	0	0	0	0	0	0	3.8794	0	0	0	0	0	0	0	3.6907	0	0	0	26.3477
TRINITY_DN41927_c0_g1::TRINITY_DN41927_c0_g1_i1::g.28862::m.28862	0	0	0	0	0	0	0	0	0	0	0	0	0	0	0	0	0	0	4.6633	0	0	0	4.5514	4.5978	0	0	0	0	0	0	0	0	0	0	0	0	0	0	4.7779	0	0	0	0	0	4.7401	0	0	0	14.1158
TRINITY_DN41929_c0_g1::TRINITY_DN41929_c0_g1_i2::g.28877::m.28877	0	0	0	0	0	8.9391	0	0	0	0	0	8.3982	0	0	8.2406	0	0	0	0	0	0	0	0	0	0	0	0	0	0	0	0	0	0	0	0	0	0	0	0	0	0	0	0	0	0	9.1702	0	0	26.3499
TRINITY_DN41930_c0_g1::TRINITY_DN41930_c0_g1_i1::g.28854::m.28854	18.8039	7.7044	14.569	11.1911	11.282	11.6105	19.3324	8.0683	11.0843	3.6291	10.813	10.908	14.2647	7.2925	10.7032	11.0157	10.8783	10.995	18.8498	7.5317	4.2075	12.6902	11.0385	11.151	21.9383	7.3529	7.5335	7.6283	23.7765	23.6975	10.9216	7.228	4.0008	7.8578	11.8857	15.7038	8.0562	7.9059	7.7252	8.0219	11.1947	18.7073	11.4143	15.0385	7.6641	15.8809	32.2141	18.5317	293.2416
TRINITY_DN41947_c0_g1::TRINITY_DN41947_c0_g1_i1::g.28853::m.28853	2.5967	0	0	0	5.1933	0	8.0091	2.7855	7.6534	2.5058	9.9548	0	4.9247	2.5176	7.3903	2.5354	7.5112	7.5918	7.8092	5.2005	5.8104	8.7623	10.1624	7.6995	5.0493	5.077	7.8026	7.9007	5.4724	5.4542	12.5685	2.4954	8.2873	8.1385	8.2068	5.4216	8.3439	8.1883	10.6682	8.3084	0	0	5.2542	2.5959	2.646	2.7413	2.4714	5.1183	130.1044
TRINITY_DN41955_c0_g1::TRINITY_DN41955_c0_g1_i1::g.28858::m.28858	0	0	0	0	3.3963	0	0	0	0	0	0	0	0	3.293	0	0	0	0	0	0	3.7999	0	0	0	0	0	0	0	0	0	0	0	0	0	0	0	0	3.57	0	0	0	0	3.4361	0	0	0	0	0	14.0592
TRINITY_DN41966_c0_g1::TRINITY_DN41966_c0_g1_i1::g.28855::m.28855	7.4928	7.675	0	7.4322	7.4926	7.7108	15.4069	8.0375	7.3613	7.2305	7.1812	7.2442	7.1051	7.2646	7.1083	7.3158	7.2245	7.302	15.0223	7.503	8.383	8.4278	7.3309	7.4056	7.2849	7.3248	15.0096	7.5992	7.8953	7.869	7.2533	7.2005	7.971	7.8278	7.8935	7.8219	0	15.7515	7.6958	7.9913	7.4347	7.4544	7.5805	7.4906	15.2698	23.7304	7.1314	7.3844	206.8307
TRINITY_DN41981_c0_g1::TRINITY_DN41981_c0_g1_i1::g.28849::m.28849	4.3722	0	0	0	0	0	2.2476	0	0	2.1096	2.0952	0	0	0	0	0	0	0	2.1915	0	0	0	2.1389	0	0	0	0	0	0	0	0	0	0	0	0	0	0	0	0	0	4.3383	2.1749	2.2117	2.1854	2.2276	0	2.0806	0	6.5558
TRINITY_DN41989_c0_g1::TRINITY_DN41989_c0_g1_i1::g.28866::m.28866	4.1329	0	0	0	0	4.2531	2.1245	0	0	0	0	0	1.9595	4.007	0	0	0	0	0	0	0	0	0	2.0424	0	2.0201	2.0697	2.0958	2.1774	0	0	0	0	0	0	0	0	0	2.1224	4.4078	2.0504	2.0558	2.0906	2.0658	0	0	0	0	23.0941
TRINITY_DN41991_c0_g1::TRINITY_DN41991_c0_g1_i1::g.28882::m.28882	9.3482	9.5755	9.0536	13.9089	9.3479	9.6201	9.611	10.0277	9.1841	4.5105	4.4797	0	4.4322	0	0	4.5637	4.5067	0	14.0566	9.3609	0	5.2574	9.1462	4.6197	18.1774	4.5693	9.3631	0	4.9251	4.9088	4.5247	0	9.9448	9.7662	9.8481	4.8794	5.0063	0	14.4021	4.985	18.5513	13.9503	18.9151	18.6907	14.2882	14.8033	17.7944	18.4258	161.5434
TRINITY_DN42027_c0_g1::TRINITY_DN42027_c0_g1_i1::g.22866::m.22866	4.7419	4.8571	4.5924	4.7035	0	4.8798	0	0	0	4.5759	0	0	0	0	4.4985	4.6298	0	0	0	0	5.3052	5.3336	4.6394	4.6867	0	4.6355	4.7494	4.8091	4.9965	4.9799	4.5902	4.5568	5.0445	4.9539	4.9954	4.9501	5.0789	4.9842	4.8703	5.0573	0	9.435	0	0	0	0	0	4.6732	73.1209
TRINITY_DN42046_c0_g1::TRINITY_DN42046_c0_g1_i1::g.22880::m.22880	0	3.056	0	0	0	6.1405	3.0673	0	0	0	0	0	0	0	0	0	2.8766	0	0	0	3.3379	0	0	0	5.8013	0	0	0	0	0	0	0	0	0	3.143	3.1145	0	0	3.0643	0	0	2.9681	0	2.9826	0	3.1496	0	0	18.7596
TRINITY_DN42057_c0_g1::TRINITY_DN42057_c0_g1_i1::g.22881::m.22881	2.7495	0	5.3257	2.7272	2.7494	0	0	0	2.7012	5.3064	0	2.6582	2.6072	0	0	2.6845	0	0	0	0	0	0	0	0	0	0	0	0	0	0	0	2.6422	0	0	0	0	2.9449	0	0	0	2.7281	2.7354	2.7816	0	0	0	2.6168	5.4194	21.6644
TRINITY_DN42060_c0_g1::TRINITY_DN42060_c0_g1_i1::g.22887::m.22887	0	0	0	0	0	0	0	0	0	0	0	0	0	3.411	0	3.435	3.3922	0	0	0	0	0	0	0	3.4205	0	3.5238	0	0	0	0	0	0	0	0	0	0	0	0	0	0	0	3.5593	0	0	0	0	0	6.846
TRINITY_DN42075_c0_g1::TRINITY_DN42075_c0_g1_i1::g.22883::m.22883	13.6962	14.0292	13.2646	9.0569	9.1305	4.6982	4.6937	14.6918	8.9705	13.2168	17.502	13.2418	12.9875	13.2791	17.3243	17.8301	22.0097	8.8983	13.7297	13.7148	5.1078	5.1351	4.4667	22.5613	17.7547	13.3891	18.2907	13.8906	4.8106	4.7946	8.8389	4.3873	9.7135	4.7695	4.8095	4.7659	9.7798	4.7987	9.3781	9.7382	18.1198	13.6259	13.8564	13.692	13.9559	14.459	4.3452	4.4993	221.225
TRINITY_DN42175_c0_g1::TRINITY_DN42175_c0_g1_i1::g.7488::m.7488	0	0	0	0	0	0	0	0	0	0	0	0	0	0	0	5.3841	0	0	0	0	0	0	0	0	0	0	0	0	0	0	0	5.2992	5.8663	5.7609	0	5.7566	0	0	0	5.8812	0	0	0	0	0	0	0	0	16.5645
TRINITY_DN42176_c0_g1::TRINITY_DN42176_c0_g1_i1::g.7520::m.7520	0	0	0	0	0	0	0	0	0	7.3426	0	0	0	0	0	0	7.3366	7.4152	0	0	0	0	0	7.5204	0	0	0	7.717	0	0	0	7.3121	0	0	0	0	8.1498	0	0	8.1152	0	0	0	0	0	8.0328	0	0	39.1303
TRINITY_DN42176_c0_g1::TRINITY_DN42176_c0_g1_i2::g.7521::m.7521	0	0	0	0	0	0	0	0	0	0	0	0	0	0	0	0	0	0	0	0	0	0	4.0182	0	0	0	0	0	0	0	0	0	0	0	0	0	0	0	0	0	0	0	0	0	0	0	0	0	0
TRINITY_DN42189_c0_g1::TRINITY_DN42189_c0_g1_i1::g.7482::m.7482	9.5762	9.809	0	9.4988	4.788	4.9274	4.9227	0	0	4.6205	0	0	0	0	0	4.675	4.6167	0	0	0	5.3569	0	0	4.7324	0	4.6807	0	0	0	5.0285	0	0	0	0	0	0	0	5.0328	0	0	9.5019	0	0	0	0	15.1643	0	0	54.628
TRINITY_DN42215_c0_g1::TRINITY_DN42215_c0_g1_i1::g.7746::m.7746	159.0496	167.5706	167.2405	198.3304	168.1329	177.7052	144.832	151.1119	160.722	149.0965	148.0784	140.5919	142.201	149.7998	116.3978	119.7962	100.7757	119.5704	159.4383	168.3659	142.3549	138.006	164.5043	130.2499	136.9619	151.0406	113.7878	119.8274	181.9566	171.8067	127.5706	126.6414	120.8572	147.1708	134.0438	132.828	160.6197	143.295	149.3547	130.8575	126.2517	144.6698	160.9096	145.3722	175.9561	182.2994	160.0264	174.6614	3465.6331
TRINITY_DN42223_c0_g1::TRINITY_DN42223_c0_g1_i1::g.7740::m.7740	0	0	0	0	0	7.0147	0	0	0	0	0	6.5902	0	0	0	0	13.1447	13.2856	6.8331	0	0	0	0	0	19.8816	13.3271	6.8273	20.7394	0	0	0	0	0	0	0	0	0	0	0	0	0	0	0	6.8143	0	0	0	0	7.0147
TRINITY_DN42226_c0_g1::TRINITY_DN42226_c0_g1_i1::g.7715::m.7715	0	0	0	3.879	0	0	0	0	0	0	3.7479	0	3.7082	0	0	0	3.7706	7.622	0	0	4.3752	0	0	0	3.8021	0	3.9168	3.9661	0	12.3208	3.7856	7.516	4.1602	0	4.1197	0	0	0	4.0165	12.5123	0	0	0	0	0	0	0	0	48.2346
TRINITY_DN42329_c0_g1::TRINITY_DN42329_c0_g1_i1::g.33404::m.33404	61.9591	70.1458	78.956	71.1617	75.0008	67.1172	77.1113	76.9568	92.909	91.2586	68.7579	75.6674	89.6755	98.0124	86.6216	95.5185	97.4714	92.1606	160.1799	127.3516	226.2005	154.0532	162.7171	109.5836	98.285	108.388	133.9143	105.8328	130.5735	133.564	126.2699	162.9552	197.74	214.6287	195.8171	153.1903	258.4663	233.0806	180.8631	170.4191	80.8922	77.8621	82.4786	68.4602	73.1022	96.3933	96.2141	86.7727	2904.5254
TRINITY_DN42347_c0_g1::TRINITY_DN42347_c0_g1_i1::g.33407::m.33407	0	0	0	0	0	0	0	0	7.3055	0	0	0	0	0	0	0	14.3396	21.7401	14.9085	7.4462	0	0	0	0	14.4593	21.808	14.8959	7.5416	0	0	0	0	0	0	0	0	0	0	0	0	0	0	0	0	0	0	0	0	0
TRINITY_DN42366_c0_g1::TRINITY_DN42366_c0_g1_i1::g.33378::m.33378	2.4787	2.5389	4.8012	2.4586	4.9572	2.5508	2.5484	2.6589	4.8704	2.3919	2.3756	4.7929	4.7009	0	2.3515	4.8402	2.3899	2.4156	2.4848	2.4821	5.5463	2.788	2.4251	2.4498	2.4099	2.4231	2.4826	2.5139	2.6118	2.6031	2.3994	2.382	0	5.179	2.6112	2.5876	2.6549	2.6054	2.5458	2.6436	2.4594	4.9319	2.5077	4.9559	2.5257	2.6167	0	2.4428	63.4232
TRINITY_DN42373_c0_g1::TRINITY_DN42373_c0_g1_i1::g.33382::m.33382	0	0	0	0	0	0	5.6064	0	0	0	0	0	0	0	0	0	0	0	0	0	0	0	0	5.3896	0	5.3308	0	0	0	5.7269	0	0	0	0	0	0	0	0	0	5.8159	0	0	0	0	0	0	0	0	22.5388
TRINITY_DN42405_c0_g1::TRINITY_DN42405_c0_g1_i1::g.17346::m.17346	0	2.0816	0	0	0	2.0913	2.0893	0	1.9965	1.9611	1.9477	0	0	1.9703	1.9279	3.9684	3.9189	0	4.0744	2.035	4.5473	4.5716	3.9766	2.0086	3.9516	3.9733	2.0355	2.0611	4.2827	2.1342	3.9345	1.9529	4.3238	4.2462	6.4227	4.243	4.3533	0	4.1745	2.1674	0	0	0	0	0	0	1.9342	2.0028	50.1112
TRINITY_DN42431_c0_g1::TRINITY_DN42431_c0_g1_i1::g.17350::m.17350	4.6741	4.7877	9.0536	4.6363	9.3479	4.8101	4.8055	10.0277	13.7762	4.5105	8.9594	4.519	4.4322	4.5318	8.8684	4.5637	9.0135	9.1101	4.6855	9.3609	0	5.2574	13.7193	13.8591	4.5444	4.5693	14.0447	9.4809	14.7754	9.8175	9.0493	4.4917	14.9172	9.7662	9.8481	9.7588	5.0063	0	9.6014	4.985	4.6378	4.6501	4.7288	9.3454	4.7627	4.9344	13.3458	18.4258	169.6991
TRINITY_DN42432_c0_g1::TRINITY_DN42432_c0_g1_i1::g.17317::m.17317	0	6.5287	6.1729	6.3222	0	0	0	0	0	6.1507	12.2173	0	6.044	6.1797	0	6.2232	0	0	0	0	0	0	0	0	0	0	0	0	0	0	6.17	12.2501	0	0	0	0	0	6.6995	0	0	6.3243	0	0	0	0	0	0	0	43.5665
TRINITY_DN42433_c0_g1::TRINITY_DN42433_c0_g1_i1::g.17354::m.17354	22.9605	23.5187	16.6777	17.0811	22.9598	11.8142	35.4088	12.3147	22.5575	22.1567	27.5068	27.7484	27.2155	22.2613	27.2276	28.0225	38.7422	22.3757	17.2625	17.2437	32.1101	32.2821	22.4643	22.6933	22.3232	16.8343	22.9971	17.4647	18.1453	18.0849	22.2265	27.5807	24.4259	29.9839	24.1883	35.9534	18.4444	30.1674	35.3735	30.61	0	17.1319	11.6145	11.4768	5.849	6.0598	0	5.657	492.5084
TRINITY_DN42444_c0_g1::TRINITY_DN42444_c0_g1_i1::g.17330::m.17330	0	0	0	4.4662	0	0	4.6291	0	0	0	0	0	0	0	0	0	0	0	0	0	0	0	0	0	0	0	0	0	4.7444	0	0	0	0	0	0	0	0	0	0	0	0	0	0	0	0	0	0	0	9.3735
TRINITY_DN42455_c0_g1::TRINITY_DN42455_c0_g1_i1::g.17352::m.17352	60.342	57.6882	66.2324	59.8538	52.2948	45.5379	66.1739	47.4672	67.187	69.8755	69.3983	66.1185	68.6634	74.1054	76.3264	90.3381	50.4238	70.5661	56.4568	84.5933	76.5116	67.8718	62.9738	67.5915	78.2226	74.7192	80.5841	81.5975	46.6273	42.2475	70.0953	65.7189	68.4725	63.0399	84.7584	83.9896	64.6309	80.3392	70.2396	72.937	79.8313	56.0299	65.1175	60.3235	61.4859	55.2089	53.6021	63.4331	1479.4477
TRINITY_DN42473_c0_g1::TRINITY_DN42473_c0_g1_i1::g.17355::m.17355	0	0	0	0	0	0	0	5.0621	0	0	0	0	0	0	0	0	0	0	0	0	5.2796	0	0	0	0	0	0	0	0	0	0	4.5349	0	4.93	0	4.9263	0	0	0	0	0	0	0	0	0	0	0	0	14.8766
TRINITY_DN42476_c0_g1::TRINITY_DN42476_c0_g1_i1::g.17341::m.17341	0	0	0	0	0	0	0	0	0	0	0	0	0	0	0	0	0	0	0	0	0	0	0	0	0	0	0	0	2.8029	0	2.575	0	0	0	0	0	0	0	0	0	0	0	0	0	2.7105	0	2.5317	0	10.6201
TRINITY_DN42482_c0_g1::TRINITY_DN42482_c0_g1_i1::g.17316::m.17316	0	0	0	0	0	0	0	0	6.1422	0	0	0	0	0	0	0	6.0281	6.0928	6.2673	6.2605	6.9947	7.0322	0	6.1792	0	0	0	0	0	0	0	6.008	0	13.063	6.5863	6.5266	6.6964	0	6.4213	0	0	0	0	0	0	0	5.9504	0	45.2822
TRINITY_DN42487_c0_g1::TRINITY_DN42487_c0_g1_i1::g.17338::m.17338	13.9229	0	0	0	0	0	0	0	0	0	0	0	0	0	0	0	6.7122	6.7841	13.9569	6.9709	7.7884	15.6602	6.811	6.8804	6.7682	6.8053	6.9725	7.0602	14.6706	14.6218	6.7389	0	7.4057	7.2727	14.6674	7.2672	7.4562	0	7.15	0	0	0	0	0	0	0	0	0	80.9665
TRINITY_DN42491_c0_g1::TRINITY_DN42491_c0_g1_i1::g.17331::m.17331	2.5831	5.2917	7.505	2.5622	5.166	5.3164	2.6557	5.5416	5.0754	0	4.9512	9.9894	4.8988	7.5132	2.4505	2.522	4.9811	5.0345	7.7681	5.1731	2.8899	5.8108	5.0545	7.659	5.0227	5.0503	5.1744	5.2394	5.4436	5.4255	5.001	2.4823	8.2437	2.6985	5.4424	5.393	5.5333	2.7151	5.306	11.0196	5.126	5.1396	7.8398	5.1645	5.2641	2.7269	2.4584	5.0913	110.891
TRINITY_DN42563_c0_g1::TRINITY_DN42563_c0_g1_i1::g.2523::m.2523	0	0	7.6664	0	0	0	8.1383	0	7.7769	0	0	7.6532	0	0	0	0	0	0	0	0	0	0	0	0	0	0	7.9284	0	0	0	7.6627	7.6069	0	0	0	0	0	0	0	0	0	0	0	7.9134	8.0659	0	0	0	31.4738
TRINITY_DN42620_c0_g1::TRINITY_DN42620_c0_g1_i1::g.2821::m.2821	0	0	0	0	0	0	0	0	0	7.3426	0	0	0	0	0	0	7.3366	7.4152	7.6276	7.6193	0	0	0	0	7.3978	7.4384	7.6211	7.717	0	0	0	0	0	0	0	0	0	0	0	0	0	0	0	0	0	0	0	0	0
TRINITY_DN42624_c0_g1::TRINITY_DN42624_c0_g1_i1::g.2844::m.2844	20.8105	17.7637	20.1547	13.7614	13.8733	10.7079	14.2636	14.8821	10.2226	16.735	16.6207	13.4134	16.4447	6.7256	6.5808	13.5459	13.3769	6.7602	13.9076	6.9462	11.6413	7.8025	13.5738	6.8561	16.8607	6.7813	10.4218	10.5529	25.5829	21.8553	16.7877	13.3323	11.0693	10.8705	7.3078	7.2415	11.1448	14.5827	7.1247	14.7966	24.0904	13.8024	10.527	13.8694	14.1367	18.3079	16.5054	17.0911	314.5719
TRINITY_DN42645_c0_g1::TRINITY_DN42645_c0_g1_i1::g.2835::m.2835	7.8525	16.0868	3.8025	11.6835	11.7784	4.0405	8.0732	16.8465	3.8573	7.5776	3.7629	11.3879	11.1692	11.42	3.7247	3.8335	3.7857	0	3.9358	3.9316	8.7853	8.8324	0	3.8805	3.8173	3.8382	3.9325	3.982	12.4114	8.2467	11.4022	15.0922	12.5305	8.2036	16.5448	12.2961	0	12.3807	16.1303	16.7498	3.8958	0	7.9443	7.8501	4.0007	0	3.7368	0	192.535
TRINITY_DN42646_c0_g1::TRINITY_DN42646_c0_g1_i1::g.2836::m.2836	0	0	0	0	0	3.4712	0	0	0	0	0	0	0	3.2703	0	0	3.2523	0	0	0	3.7738	0	0	0	0	0	0	3.4209	0	0	0	0	0	0	0	0	0	0	0	0	0	0	0	0	0	0	0	0	10.5153
TRINITY_DN42668_c0_g1::TRINITY_DN42668_c0_g1_i1::g.2817::m.2817	3.3049	0	0	0	0	0	0	0	0	0	0	0	0	0	0	0	0	0	0	0	0	0	0	3.2665	0	3.2308	3.3102	0	3.4824	0	0	0	0	0	0	0	0	3.4738	0	0	0	0	0	0	0	0	0	0	10.2227
TRINITY_DN42669_c0_g1::TRINITY_DN42669_c0_g1_i1::g.2816::m.2816	0	0	4.66	0	0	0	4.9468	0	0	0	9.2229	4.6519	4.5626	4.665	4.5646	0	0	9.3781	4.8233	9.6362	5.3832	0	0	0	4.678	0	0	0	5.07	0	0	4.6238	10.2373	10.0534	15.2066	5.0229	20.6143	5.0575	4.9419	0	0	0	0	0	0	0	0	4.7419	69.1716
TRINITY_DN42685_c0_g1::TRINITY_DN42685_c0_g1_i1::g.2827::m.2827	26.5287	33.967	32.1159	39.4712	39.7919	40.9506	47.7302	56.914	45.6103	38.4	38.1378	38.4728	37.7339	38.5812	31.4589	38.8528	38.3682	51.7061	39.8904	39.847	51.9403	37.2989	51.9108	52.4398	38.6885	38.9008	33.2137	53.8102	55.907	55.7211	38.5209	31.8669	42.3327	48.5009	41.921	34.6173	42.6215	41.8267	61.3061	49.5137	32.9034	32.9906	40.2585	39.7809	33.7896	42.0092	37.8733	39.2171	1003.8656
TRINITY_DN42740_c0_g1::TRINITY_DN42740_c0_g1_i1::g.28358::m.28358	0	0	0	0	0	0	0	0	0	0	0	3.25	0	0	0	3.2821	0	0	0	0	0	0	0	0	0	0	0	0	0	0	0	0	0	0	0	0	0	0	0	0	0	0	0	0	0	0	0	0	3.2821
TRINITY_DN42744_c0_g1::TRINITY_DN42744_c0_g1_i1::g.28361::m.28361	0	0	0	0	0	0	0	0	7.9044	0	0	0	0	0	0	0	0	0	0	0	0	9.0496	0	0	0	0	0	0	0	0	0	0	0	0	0	0	0	0	0	0	0	0	0	0	0	0	0	0	9.0496
TRINITY_DN42796_c0_g1::TRINITY_DN42796_c0_g1_i1::g.28372::m.28372	16.7789	21.4834	16.2501	24.9647	16.7783	17.2669	17.2505	17.9984	8.2422	16.1915	20.1011	20.2777	15.9106	12.2009	15.9176	16.3824	16.178	32.703	16.8199	25.2024	23.4651	28.3089	20.5203	12.4377	20.3914	20.5033	21.007	21.2711	22.1	13.2159	20.303	20.1551	44.6242	35.0581	26.5142	26.2737	8.9857	22.0454	25.8499	17.895	12.4864	25.039	8.4875	25.1606	21.3712	22.1416	23.9541	37.206	449.1402
TRINITY_DN42845_c0_g1::TRINITY_DN42845_c0_g1_i1::g.12484::m.12484	5.7234	8.7938	8.3146	14.1927	22.8929	8.8348	20.5949	15.3485	14.0573	13.8076	19.1986	19.3672	18.9953	24.9709	27.1482	22.3526	11.0369	25.0993	25.8182	17.1935	22.4116	25.7504	22.3988	19.7987	22.2581	19.5827	22.9301	20.3161	30.1539	27.0483	22.1617	19.2502	18.266	14.9482	15.0736	20.9117	21.4557	12.0318	20.5744	15.2604	11.3579	14.235	11.5807	5.7216	11.6638	12.0843	24.5127	28.2028	473.4988
TRINITY_DN42920_c0_g1::TRINITY_DN42920_c0_g1_i1::g.37963::m.37963	3.8951	0	3.7723	0	3.895	0	4.0046	8.3564	7.6534	0	3.7331	0	0	3.7765	7.3903	0	7.5112	11.3877	11.7138	11.7011	8.7156	4.3811	11.4327	3.8497	3.787	3.8077	0	3.9504	8.2086	4.0906	3.7706	0	4.1437	8.1385	12.3101	8.1323	4.1719	0	0	4.1542	3.8648	0	3.9406	7.7878	7.9379	4.112	11.1215	7.6774	99.6139
TRINITY_DN42942_c0_g2::TRINITY_DN42942_c0_g2_i1::g.37958::m.37958	0	0	0	5.7954	0	0	0	0	0	0	0	0	5.5403	0	0	0	0	0	0	0	0	0	0	0	0	0	0	0	0	0	0	0	0	0	0	0	0	0	0	0	0	0	5.911	0	0	0	0	5.7581	11.2984
TRINITY_DN42947_c0_g1::TRINITY_DN42947_c0_g1_i1::g.37953::m.37953	7.244	7.4201	10.5236	10.7781	3.6219	3.7274	3.7238	3.8853	7.1168	3.4952	0	3.5018	6.8692	3.5117	6.8722	0	0	7.0595	10.8926	3.6269	0	4.074	7.0875	7.1597	3.5215	0	0	3.6734	19.0826	15.2154	10.5186	3.4807	0	0	0	0	0	3.8071	0	0	7.1878	0	0	0	11.072	3.8237	13.789	7.1392	131.3735
TRINITY_DN42947_c0_g1::TRINITY_DN42947_c0_g1_i2::g.37956::m.37956	0	5.7949	0	0	2.8286	2.911	2.9082	0	0	2.7297	0	0	5.3647	0	0	0	0	5.5133	0	2.8325	3.1647	3.1817	0	5.5916	2.7502	0	0	2.8688	0	0	8.2148	2.7183	0	0	0	0	0	2.9733	0	3.0169	5.6135	0	0	0	0	2.9862	0	0	45.86
TRINITY_DN42962_c0_g1::TRINITY_DN42962_c0_g1_i1::g.37961::m.37961	0	0	0	0	0	0	0	0	0	0	0	0	0	0	0	0	0	0	0	0	0	0	0	0	0	2.7338	0	0	2.9467	0	0	2.6873	0	0	0	0	0	0	0	0	0	0	0	0	0	0	0	0	5.634
TRINITY_DN43050_c0_g1::TRINITY_DN43050_c0_g1_i1::g.7051::m.7051	0	0	0	0	5.2209	5.3729	0	5.6006	0	0	0	0	0	0	4.9531	0	0	0	0	0	0	0	0	0	0	0	0	0	0	0	0	5.0173	0	0	0	0	0	0	0	0	5.1805	0	0	0	0	5.5119	0	0	31.6767
TRINITY_DN43062_c0_g1::TRINITY_DN43062_c0_g1_i1::g.7076::m.7076	0	0	0	0	0	0	0	0	0	0	0	0	0	0	0	1.8151	1.7925	0	0	0	2.0799	0	0	0	0	0	0	0	0	0	0	0	0	0	0	0	0	0	0	0	0	0	0	0	0	0	0	0	3.895
TRINITY_DN43092_c0_g1::TRINITY_DN43092_c0_g1_i1::g.7062::m.7062	0	0	0	2.1879	0	0	0	0	0	0	0	0	0	0	0	0	0	2.1496	2.2112	2.2087	2.4678	2.481	0	0	0	0	0	0	0	0	2.1352	0	0	0	2.3237	0	2.3625	0	0	2.3525	0	0	2.2316	0	2.2476	0	0	2.1738	16.2204
TRINITY_DN43101_c0_g1::TRINITY_DN43101_c0_g1_i1::g.7075::m.7075	2.6892	0	0	0	0	0	5.5296	0	0	0	0	2.6	0	2.6073	0	5.2513	0	0	0	0	0	0	0	2.6579	2.6146	0	2.6935	0	2.8336	2.8242	2.6032	0	0	5.6189	2.833	0	2.8804	2.8266	0	0	0	0	0	5.3768	2.7402	0	2.5595	7.9509	43.2647
TRINITY_DN43153_c0_g1::TRINITY_DN43153_c0_g1_i1::g.32585::m.32585	28.5892	29.2842	27.6883	37.8106	28.5883	19.6139	9.7976	20.4448	9.3624	45.9806	18.2667	36.8542	9.0366	27.7185	18.0812	27.9137	18.377	9.287	9.553	9.5427	21.3236	10.7189	18.6476	9.4188	9.2652	18.6321	19.0898	19.3299	20.0831	20.0163	18.4501	18.3157	20.2758	9.9558	20.0787	9.9483	10.2071	20.0335	9.7878	10.1637	28.3672	28.4424	48.2059	28.5805	19.4208	20.1209	45.3499	28.1754	442.7802
TRINITY_DN43153_c0_g2::TRINITY_DN43153_c0_g2_i1::g.32586::m.32586	22.1822	28.4018	42.9663	38.5048	16.6361	28.5343	22.8057	41.6405	43.5856	16.0543	31.8893	32.1693	21.0344	43.0133	26.3046	27.0726	26.7349	21.6172	22.2364	33.3184	31.0217	37.4253	27.1285	32.886	21.5664	16.2636	27.7719	28.1212	23.3735	23.2958	26.8413	37.3041	23.5979	28.9675	23.3684	28.9456	17.8191	29.1448	39.8701	29.5723	22.01	49.6536	22.4416	33.2631	39.5548	40.9808	47.5021	32.7917	716.4249
TRINITY_DN43156_c0_g1::TRINITY_DN43156_c0_g1_i1::g.32587::m.32587	1.2148	3.733	2.353	2.41	2.4295	1.2501	4.9958	6.5155	5.9674	3.5168	3.4928	2.349	2.3039	3.5334	4.6098	2.3722	4.6852	4.7355	2.4355	4.8658	0	1.3664	2.3771	3.602	0	1.1876	2.4335	3.6961	0	0	3.5279	1.1674	1.2923	2.5382	2.5595	1.2682	3.9034	2.5538	1.2477	2.5912	6.0269	3.6257	7.3741	3.6433	2.4757	3.8474	4.6248	5.9861	64.904
TRINITY_DN43170_c0_g1::TRINITY_DN43170_c0_g1_i1::g.32590::m.32590	0	0	0	0	0	0	0	0	0	0	0	0	0	0	0	0	0	0	0	0	0	0	0	0	0	0	0	5.6242	5.8434	0	5.3683	0	0	0	0	0	0	0	5.6957	0	0	0	0	0	5.6507	0	0	0	22.5581
TRINITY_DN43173_c0_g1::TRINITY_DN43173_c0_g1_i1::g.32609::m.32609	13.4461	22.9549	13.0223	13.3373	17.9275	13.8372	23.04	19.2312	22.0167	25.9507	25.7735	17.3332	25.5006	13.0366	25.5118	21.8806	21.6077	34.9429	22.4649	17.9524	10.0289	20.1653	21.9258	22.1492	17.4304	26.2891	13.4675	13.6368	14.1682	14.1211	21.6936	30.1499	14.3042	23.4121	14.1651	18.7155	14.4018	18.8443	27.6204	19.1207	22.2361	17.836	18.1378	17.9226	27.402	14.1949	12.7974	22.0857	448.9089
TRINITY_DN43200_c0_g1::TRINITY_DN43200_c0_g1_i1::g.32589::m.32589	9.1735	18.793	26.6532	18.1985	27.5196	28.321	28.294	19.6805	36.0498	35.4094	8.7919	35.4765	34.7951	26.6823	34.8106	17.9134	17.69	26.8195	27.5877	9.1859	30.7897	20.6364	17.9505	18.1334	17.8377	17.9356	9.1881	18.6073	9.6662	38.5361	17.7604	0	19.5179	19.1673	28.9921	9.5764	9.8255	19.2846	9.4219	9.7837	9.1023	18.2527	18.5615	9.1707	18.6948	29.0531	26.1927	36.1628	511.9578
TRINITY_DN43207_c0_g1::TRINITY_DN43207_c0_g1_i1::g.16502::m.16502	3.704	3.7941	0	0	3.7039	0	0	0	0	0	0	0	3.5123	3.5912	3.5139	3.6165	0	0	3.7131	0	0	0	0	3.6609	0	0	0	0	0	0	0	0	0	0	0	0	0	11.6799	0	0	0	0	0	0	3.7742	0	0	7.3008	44.3536
TRINITY_DN43263_c0_g1::TRINITY_DN43263_c0_g1_i1::g.16504::m.16504	36.58	37.4692	29.5227	36.284	42.6753	43.918	37.6081	32.699	35.9378	29.4162	40.9014	29.4719	34.6871	29.5549	23.135	23.8104	23.5134	17.8242	30.5578	42.7345	40.9255	27.4298	23.8596	36.1542	29.6371	29.7998	36.6383	24.7327	19.2723	19.2082	29.5087	23.435	25.943	31.8462	25.6907	38.1866	26.12	38.4494	43.8324	32.5112	42.3453	36.3921	37.0078	30.474	68.3347	32.181	34.8152	48.0673	788.3327
TRINITY_DN43284_c0_g1::TRINITY_DN43284_c0_g1_i3::g.16505::m.16505	6.9124	7.0804	6.6946	6.8565	6.9122	7.1135	7.1067	7.4149	0	0	0	0	13.1094	0	6.5576	6.7491	0	6.7364	0	0	15.4671	7.775	0	0	0	0	0	0	7.2837	7.2594	6.6914	6.6427	7.3536	7.2215	0	0	7.4037	7.2657	7.0996	0	6.8587	6.8769	0	13.8206	0	7.2974	0	6.8124	141.9615
TRINITY_DN43329_c0_g1::TRINITY_DN43329_c0_g1_i1::g.1801::m.1801	4.8956	2.5073	7.1119	12.1399	4.8954	7.557	5.0332	2.6257	9.6193	4.7242	4.6919	7.0997	4.6422	0	9.2886	7.1698	9.4406	2.3854	7.3613	4.9022	5.4771	5.5065	7.1847	2.4193	9.5194	4.7858	7.3551	4.965	5.1585	0	4.7391	4.7045	5.208	2.5572	5.1574	0	5.2435	2.5729	2.5141	2.6106	7.2863	4.8704	2.4764	7.3411	2.4942	5.1682	4.6594	7.2371	101.7169
TRINITY_DN43350_c0_g1::TRINITY_DN43350_c0_g1_i2::g.1792::m.1792	0	0	0	0	0	4.0405	0	0	0	3.7888	0	0	0	0	0	0	3.7857	3.8263	0	0	0	0	0	0	0	0	0	0	0	0	3.8007	0	0	0	0	0	0	0	0	0	0	0	3.9722	3.925	0	0	0	0	7.8412
TRINITY_DN43359_c0_g1::TRINITY_DN43359_c0_g1_i1::g.1795::m.1795	8.6102	4.4098	4.1694	4.2703	4.305	4.4303	4.4261	4.618	4.2295	0	8.252	8.3245	4.0823	0	0	8.4067	8.3019	4.1955	0	4.3109	4.8165	9.6846	0	0	0	4.2086	0	4.3662	4.5363	4.5212	8.3349	4.1371	4.5799	8.9952	4.5353	0	4.6111	4.5251	8.8434	9.183	4.2717	4.283	4.3554	4.3038	0	4.5449	0	0	98.0065
TRINITY_DN43362_c0_g1::TRINITY_DN43362_c0_g1_i1::g.1811::m.1811	19.0595	9.7614	9.2294	9.4526	19.0589	19.6139	9.7976	10.2224	18.7249	18.3923	9.1333	9.2135	9.0366	9.2395	9.0406	9.3046	9.1885	9.287	9.553	9.5427	10.6618	10.7189	9.3238	18.8376	9.2652	9.316	19.0898	9.6649	10.0415	20.0163	9.2251	9.1579	10.1379	9.9558	10.0393	0	10.2071	10.0167	0	10.1637	9.4557	18.9616	9.6412	9.5268	19.4208	10.0605	18.14	18.7836	280.7656
TRINITY_DN43364_c0_g2::TRINITY_DN43364_c0_g2_i1::g.1813::m.1813	0	4.5289	0	0	0	4.5501	0	0	0	0	4.2375	8.5495	4.1927	4.2868	8.389	4.317	8.5263	12.9265	0	0	9.8934	9.9464	4.3259	4.37	4.2987	4.3223	8.857	8.9684	0	0	8.5602	16.9957	9.4073	9.2383	4.6579	9.2313	0	4.6474	9.0824	9.4312	0	4.3987	4.4732	0	0	0	0	4.3575	103.0198
TRINITY_DN43366_c0_g1::TRINITY_DN43366_c0_g1_i1::g.1804::m.1804	0	0	0	0	0	0	0	0	0	7.8933	15.6789	7.9083	7.7564	0	0	7.9864	0	0	8.1997	0	0	0	8.0029	0	7.9526	7.9963	0	8.2957	8.619	0	7.9182	7.8605	0	0	8.6171	17.0779	8.7611	0	0	8.7238	0	0	0	0	0	0	0	0	57.6254
TRINITY_DN43398_c0_g1::TRINITY_DN43398_c0_g1_i1::g.1797::m.1797	0	5.3766	0	0	5.2488	0	0	0	0	0	0	0	0	0	0	0	0	0	0	0	0	0	0	0	0	0	0	0	5.5309	0	0	5.0442	0	0	0	0	0	0	0	0	0	0	0	0	0	0	0	0	15.8239
TRINITY_DN43463_c0_g1::TRINITY_DN43463_c0_g1_i1::g.2124::m.2124	0	0	0	0	0	0	0	0	0	0	0	0	0	0	0	0	0	0	0	0	0	0	0	5.2725	0	0	0	2.7051	0	2.8012	0	2.5632	0	0	0	0	0	0	0	0	0	0	0	0	0	0	2.5386	0	13.1755
TRINITY_DN43608_c0_g1::TRINITY_DN43608_c0_g1_i1::g.11954::m.11954	2.4236	0	0	0	2.4235	2.4941	2.4917	0	0	2.3388	4.6456	2.3432	2.2982	2.3498	0	0	2.3368	2.3619	2.4295	2.4269	5.423	5.4521	4.7425	2.3954	2.3563	4.7385	2.4275	0	0	0	2.3461	0	2.5783	7.5959	5.1064	5.0601	7.7876	7.6424	4.9785	5.1697	0	0	2.452	0	0	0	0	0	53.2521
TRINITY_DN43623_c0_g1::TRINITY_DN43623_c0_g1_i1::g.11948::m.11948	4.652	0	0	0	4.6518	4.7873	0	0	4.5703	4.4891	4.4585	4.4976	0	0	4.4132	4.542	0	9.0669	0	0	0	0	0	0	4.5228	4.5476	0	4.718	0	0	0	0	0	0	0	0	0	0	0	0	4.6158	0	4.7064	0	4.7401	4.911	0	0	28.0454
TRINITY_DN43630_c0_g1::TRINITY_DN43630_c0_g1_i1::g.11960::m.11960	58.726	68.7469	65.0004	83.2155	83.8917	60.4342	86.2523	116.9899	65.9372	72.8616	56.2832	64.8886	47.7318	73.2053	71.6294	65.5295	72.8012	73.5818	67.2795	75.6072	122.0185	94.363	65.6649	58.0424	73.4089	65.6104	50.4167	68.0677	114.9199	96.9166	81.2121	72.5584	80.3235	70.1161	79.5425	96.3368	89.8572	79.3634	112.016	98.4228	83.2429	75.117	76.3879	83.8686	102.5817	79.7099	71.8622	90.9479	1970.4561
TRINITY_DN43636_c0_g1::TRINITY_DN43636_c0_g1_i1::g.11958::m.11958	90.8855	74.4758	61.6149	54.0901	81.7944	84.1762	74.752	87.7424	89.29	87.7038	87.1049	96.6569	94.8007	96.9293	77.5985	106.4855	78.868	79.7136	63.7753	81.9078	71.1775	71.5586	80.0291	80.8447	79.5263	71.078	72.8242	64.5225	76.6133	66.8137	87.9797	87.3389	87.0172	66.4642	67.0219	66.414	77.8762	76.424	74.6774	87.2384	81.1618	72.3349	73.5587	72.6861	92.6085	76.7576	103.8009	80.6129	1916.6013
TRINITY_DN43672_c0_g1::TRINITY_DN43672_c0_g1_i1::g.11955::m.11955	15.4577	23.7502	14.9706	22.9989	23.1858	15.9073	7.9461	16.5812	0	14.9166	22.222	7.4724	14.6578	22.4804	14.6643	15.0924	14.9042	0	7.7477	15.4786	8.647	0	0	7.6389	7.5143	0	7.7412	0	16.2879	8.1169	7.4817	7.4272	8.2221	16.1488	8.1421	16.1366	16.5564	16.2476	0	0	23.0065	15.3783	23.4577	15.453	15.7507	8.1593	7.356	22.8509	273.0358
TRINITY_DN43700_c0_g1::TRINITY_DN43700_c0_g1_i1::g.11965::m.11965	0	0	8.0562	0	0	0	8.5521	0	0	0	0	8.0423	0	0	0	0	0	0	0	0	0	0	8.1386	0	0	0	8.3316	16.8727	0	0	0	7.9937	8.8492	0	8.7632	0	8.9096	0	0	0	0	0	0	0	0	0	0	0	25.4554
TRINITY_DN43711_c0_g1::TRINITY_DN43711_c0_g1_i1::g.37183::m.37183	7.609	23.3819	14.7385	7.5475	15.2176	7.8303	7.8229	8.1621	7.4754	7.3426	7.2925	7.3566	7.2153	7.3773	7.2185	7.4292	7.3366	7.4152	7.6276	15.2387	17.0258	8.5585	7.4446	15.0409	14.7956	14.8768	15.2423	7.717	8.0177	7.991	7.3657	7.3121	8.0946	15.8984	8.0159	7.9432	16.2997	15.9957	7.8151	8.1152	15.0999	7.5699	7.698	7.6067	7.7533	8.0328	7.2419	7.4989	218.3375
TRINITY_DN43730_c0_g1::TRINITY_DN43730_c0_g1_i1::g.37201::m.37201	4.4617	13.7103	8.6421	8.8511	0	0	4.5871	4.7859	8.7667	8.6109	21.3803	4.3136	12.6923	8.6515	21.1632	13.0687	17.2076	17.3921	4.4726	8.9354	9.9833	5.0184	8.7305	8.8194	13.0134	17.4464	13.4063	18.0998	0	0	17.276	12.8626	14.2392	13.9834	23.5012	4.6576	19.1151	14.069	18.3299	9.5169	4.427	13.3162	13.5415	13.3809	9.0925	4.7101	0	4.3971	198.139
TRINITY_DN43730_c0_g2::TRINITY_DN43730_c0_g2_i1::g.37202::m.37202	0	0	0	0	0	0	0	3.2598	2.9855	5.865	5.825	2.9381	2.8816	2.9463	2.8829	2.9671	8.7902	2.9615	6.0926	6.086	10.1997	6.8362	8.9197	3.0035	5.9091	2.9708	9.1312	9.246	0	0	11.7669	11.6812	9.6985	3.1748	6.4028	9.5171	9.7647	6.3884	9.3636	6.4821	3.0153	6.0466	3.0744	6.0759	3.0965	3.2081	0	0	96.7286
TRINITY_DN43751_c0_g1::TRINITY_DN43751_c0_g1_i1::g.37206::m.37206	0	5.1037	0	4.9422	4.9824	0	0	0	0	0	0	4.8172	4.7247	0	9.4536	9.7296	19.2166	14.567	0	4.9893	5.5745	11.2086	9.7497	4.9246	14.5327	14.6125	9.981	10.1065	0	0	4.8233	4.7881	0	10.4106	5.249	5.2014	10.6734	5.2372	0	0	0	4.957	0	4.981	0	0	0	0	76.12
TRINITY_DN43804_c0_g2::TRINITY_DN43804_c0_g2_i1::g.37264::m.37264	7.7288	7.9167	11.2279	11.4995	15.4572	11.9305	11.9191	12.4359	3.7966	3.7291	14.8147	11.2086	10.9933	7.4935	14.6643	15.0924	14.9042	3.766	11.6216	19.3483	17.294	17.3866	7.5618	7.6389	11.2714	3.7778	11.6117	11.7578	4.072	0	14.9635	11.1409	16.4442	12.1116	12.2132	20.1707	16.5564	12.1857	15.8763	12.3645	11.5032	7.6891	11.7288	3.8632	7.8754	8.1593	7.356	3.8085	256.6642
TRINITY_DN43837_c0_g1::TRINITY_DN43837_c0_g1_i1::g.37277::m.37277	0	5.0271	0	0	0	0	0	0	0	0	0	0	4.6539	0	0	0	0	0	0	4.9145	0	0	0	0	0	0	0	0	0	0	0	0	0	0	0	0	0	0	5.0407	5.2343	4.8697	4.8826	0	0	0	0	0	0	14.9289
TRINITY_DN43864_c0_g1::TRINITY_DN43864_c0_g1_i1::g.37280::m.37280	0	0	0	0	0	0	0	0	3.0711	0	0	0	0	0	0	0	0	0	0	0	0	0	0	3.0896	0	0	0	0	0	0	0	0	0	0	0	0	0	0	0	3.334	0	0	0	0	0	0	2.9752	0	9.3988
TRINITY_DN43987_c0_g1::TRINITY_DN43987_c0_g1_i1::g.21676::m.21676	4.9826	10.2073	9.6511	9.8845	9.9648	10.255	10.2452	10.6894	4.8951	4.8081	19.1012	9.6345	9.4494	14.4924	14.1804	14.5945	9.6083	4.8557	9.9895	14.9679	5.5745	11.2086	9.7497	9.8491	4.8442	14.6125	14.9715	5.0532	0	0	9.6465	9.5762	15.9016	15.616	10.498	10.4028	5.3367	10.4744	10.235	5.314	9.8877	9.9139	10.0816	9.9621	10.154	15.7801	9.4843	9.8209	216.3254
TRINITY_DN43997_c0_g1::TRINITY_DN43997_c0_g1_i1::g.21677::m.21677	0	0	0	5.5955	0	0	0	0	0	0	0	0	0	0	0	0	0	0	0	0	6.3113	0	0	0	0	11.0293	0	0	0	0	0	0	0	0	0	0	0	0	0	0	0	0	0	0	0	0	5.369	0	11.6803
TRINITY_DN44006_c0_g1::TRINITY_DN44006_c0_g1_i1::g.15740::m.15740	5.1526	7.9167	7.4853	7.6663	5.1524	2.6512	2.6487	5.5271	7.5932	4.9722	7.4073	7.4724	7.3289	7.4935	4.8881	10.0616	2.484	7.532	10.3303	12.8989	5.7647	0	2.5206	5.0926	10.0191	10.074	5.1608	13.0642	5.4293	5.4112	4.9878	4.9515	0	8.0744	8.1421	2.6894	11.0376	8.1238	7.9381	8.243	10.2251	10.2522	10.4256	5.151	7.8754	10.879	7.356	7.617	146.4585
TRINITY_DN44019_c0_g1::TRINITY_DN44019_c0_g1_i1::g.15744::m.15744	7.2174	7.3928	0	0	0	0	0	0	7.0907	6.9647	6.9172	6.9779	13.6878	13.9951	0	7.0468	6.9589	14.0671	7.235	7.2272	8.0748	8.118	7.0614	7.1334	0	0	0	0	7.605	7.5797	6.9866	6.9357	7.678	7.5401	7.6033	7.5344	7.7304	7.5862	7.4128	7.6975	7.1613	0	0	0	7.3542	7.6193	0	0	132.5633
TRINITY_DN44022_c0_g2::TRINITY_DN44022_c0_g2_i1::g.15747::m.15747	17.2204	11.7593	11.1185	11.3874	11.4799	5.9071	17.7044	12.3147	11.2787	16.6176	22.0055	16.649	10.8862	11.1306	16.3365	16.8135	11.0692	11.1879	11.5083	11.4958	6.422	12.9128	11.2322	17.0199	16.7424	16.8343	11.4986	11.6432	6.0484	18.0849	27.7831	22.0646	12.2129	11.9935	12.0942	17.9767	12.2962	18.1004	17.6867	12.244	17.0867	22.8426	23.2291	17.2151	11.6979	18.1794	5.4632	11.3141	319.8905
TRINITY_DN44024_c0_g1::TRINITY_DN44024_c0_g1_i1::g.15739::m.15739	4.8353	4.9528	14.0487	0	0	4.9759	4.9712	10.3735	0	13.998	4.6342	4.6749	9.1701	9.3761	9.1742	14.1631	13.9864	14.1364	9.6942	0	5.4097	10.8773	4.7308	14.337	9.4021	4.7269	9.686	4.9039	10.1899	0	4.6807	4.6466	5.1439	5.0515	5.0939	10.0953	10.3579	5.0824	9.9325	10.3139	9.5955	9.6209	9.7837	14.5014	4.927	0	0	0	152.959
TRINITY_DN44070_c0_g1::TRINITY_DN44070_c0_g1_i1::g.15745::m.15745	28.1177	28.8012	27.2316	25.3547	38.3411	28.9356	26.28	19.1937	35.1579	27.1334	36.7474	37.0701	36.3582	39.6529	31.5244	34.9405	34.5047	32.3836	33.3112	35.8346	25.7383	34.5015	32.5118	40.4224	32.3076	42.4802	28.1625	31.109	29.6278	24.1603	32.1676	27.0205	29.9122	26.7044	35.007	26.6842	24.6405	26.8678	26.2538	35.4406	25.3631	20.3442	20.6884	22.9983	23.4415	18.8896	29.194	15.1149	668.7075
TRINITY_DN44157_c0_g1::TRINITY_DN44157_c0_g1_i1::g.1252::m.1252	25.606	17.4856	24.799	16.9326	17.0701	17.5672	17.5505	18.3115	16.771	24.7096	16.3606	24.7564	8.0937	24.8262	16.1945	16.6673	8.2297	8.3179	17.1124	17.0938	19.0986	28.8012	16.7017	25.3079	16.5968	16.6879	17.0979	17.3129	17.9875	17.9277	8.2624	24.6068	18.1601	17.8339	17.9835	17.8204	27.426	26.9145	17.5329	18.2063	33.8762	25.4745	17.2703	17.0654	17.3943	18.0214	40.6177	16.8236	461.2098
TRINITY_DN44171_c2_g1::TRINITY_DN44171_c2_g1_i1::g.1266::m.1266	9.3929	4.8106	0	4.6585	4.6963	4.8331	9.657	5.0378	4.614	4.5321	9.0022	0	4.4534	4.5534	8.9108	4.5855	9.0566	4.5769	9.4159	9.4057	10.5088	10.565	9.1899	4.6418	9.1322	4.5912	9.4079	9.5262	4.9487	0	4.5463	4.5132	9.9924	4.9065	9.8952	4.9027	10.0606	4.9365	9.6473	10.0178	4.66	4.6723	4.7514	4.695	4.7855	4.958	4.4699	4.6285	139.9552
TRINITY_DN44202_c0_g1::TRINITY_DN44202_c0_g1_i1::g.1267::m.1267	0	0	0	0	0	0	0	0	0	0	0	4.745	0	0	0	0	0	0	0	0	10.9817	16.5607	0	0	4.7716	0	0	0	20.6856	20.6168	0	9.4326	10.4421	15.3817	15.5108	10.2467	15.7699	20.6345	10.0814	5.2343	0	0	0	0	0	0	0	0	129.9975
TRINITY_DN44257_c0_g1::TRINITY_DN44257_c0_g1_i1::g.1348::m.1348	0	0	0	0	0	0	0	0	0	0	0	0	0	0	0	0	0	0	0	0	0	0	0	8.9827	0	8.8847	0	0	0	0	0	0	9.6686	0	0	0	9.7345	0	0	0	0	0	0	0	0	0	0	0	18.7172
TRINITY_DN44261_c0_g1::TRINITY_DN44261_c0_g1_i1::g.1334::m.1334	0	0	5.495	5.6279	0	0	5.8332	0	11.1483	0	10.8755	0	5.3802	5.501	16.1477	0	5.4706	11.0585	11.3753	5.6815	0	6.3818	11.1023	16.8232	16.5488	16.6396	5.6828	17.2628	29.8925	23.8345	0	10.9047	0	0	0	0	0	0	0	0	0	0	0	0	0	0	16.2001	5.5916	142.4905
TRINITY_DN44281_c0_g1::TRINITY_DN44281_c0_g1_i2::g.1342::m.1342	2.9127	2.9835	5.6417	2.8891	2.9126	8.9921	2.9945	3.1244	2.8615	0	5.583	0	0	2.8239	0	2.8438	0	0	0	0	0	0	0	2.8787	0	0	2.9173	0	0	0	0	2.799	0	3.0429	0	0	0	0	0	6.2128	5.7801	8.6931	2.9467	8.7353	5.9357	9.2246	2.7721	2.8705	56.3847
TRINITY_DN44289_c0_g1::TRINITY_DN44289_c0_g1_i1::g.1335::m.1335	0	0	0	0	6.9612	0	7.1571	0	6.8392	0	0	0	0	6.7494	6.6041	6.7969	0	0	6.9785	6.9709	7.7884	0	0	0	0	0	0	7.0602	0	0	6.7389	0	0	0	0	0	7.4562	0	0	0	6.9074	6.9257	7.0429	6.9593	7.0934	0	0	0	63.3456
TRINITY_DN44309_c0_g1::TRINITY_DN44309_c0_g1_i1::g.26714::m.26714	0	0	0	0	0	6.5169	6.5107	0	0	0	6.0692	0	6.005	0	6.0076	6.183	6.1059	6.1714	6.3481	0	0	7.1229	6.1958	0	6.1569	0	6.3428	0	6.6728	6.6506	0	0	0	0	6.6713	6.6108	0	0	0	6.7539	0	0	0	0	0	0	0	0	58.4234
TRINITY_DN44321_c0_g1::TRINITY_DN44321_c0_g1_i1::g.26712::m.26712	4.4016	4.5086	4.2629	0	4.4015	0	0	0	0	0	4.2185	0	0	0	4.1757	4.2976	0	0	0	0	0	0	0	0	4.2794	0	0	4.4641	0	0	0	4.2299	4.6825	0	0	0	0	4.6266	0	4.6944	0	0	4.4531	4.4003	4.4851	0	0	0	30.9108
TRINITY_DN44391_c0_g1::TRINITY_DN44391_c0_g1_i2::g.26703::m.26703	0	0	0	3.4043	0	0	0	0	0	0	0	0	0	0	3.2559	0	0	0	0	0	0	0	0	0	0	0	0	0	0	0	0	0	3.6511	0	0	0	0	3.6074	0	0	0	0	0	0	3.4971	0	0	0	10.3604
TRINITY_DN44415_c0_g1::TRINITY_DN44415_c0_g1_i2::g.11037::m.11037	3.0674	9.4258	0	3.0426	6.1346	6.3132	6.3072	3.2903	3.0135	5.92	8.8194	8.8968	8.726	2.974	11.6398	8.9847	5.9151	5.9785	3.0749	0	0	3.4501	6.0022	0	0	5.9972	6.1445	3.1109	0	0	5.9386	8.8431	9.7894	6.4091	3.2314	6.4042	3.2854	3.2241	9.4514	6.5429	6.0871	6.1033	6.2065	9.1993	6.2511	0	0	3.023	104.3795
TRINITY_DN44456_c0_g1::TRINITY_DN44456_c0_g1_i4::g.11047::m.11047	0	0	0	0	0	0	0	0	0	0	0	0	0	0	0	0	0	0	0	0	0	0	0	0	0	0	0	0	0	0	0	0	0	0	0	0	0	0	7.3054	0	0	0	0	7.1106	0	7.5089	0	0	14.8143
TRINITY_DN44466_c0_g1::TRINITY_DN44466_c0_g1_i1::g.11028::m.11028	9.5297	9.7614	9.2294	9.4526	9.5294	9.8069	9.7976	0	9.3624	9.1961	18.2667	9.2135	9.0366	9.2395	9.0406	9.3046	9.1885	9.287	19.1061	9.5427	10.6618	0	9.3238	9.4188	9.2652	9.316	9.5449	9.6649	10.0415	0	9.2251	9.1579	10.1379	9.9558	10.0393	9.9483	10.2071	10.0167	9.7878	10.1637	9.4557	9.4808	9.6412	9.5268	9.7104	10.0605	9.07	0	183.2765
TRINITY_DN44474_c0_g1::TRINITY_DN44474_c0_g1_i1::g.11039::m.11039	0	0	0	0	0	0	0	0	0	2.6607	0	0	0	0	0	0	0	2.687	0	0	0	0	0	2.7251	0	0	0	0	0	0	0	0	0	0	0	0	0	0	0	0	0	0	0	0	0	0	2.6242	0	5.3493
TRINITY_DN44510_c0_g1::TRINITY_DN44510_c0_g1_i1::g.36605::m.36605	37.8849	38.8058	36.691	27.3297	37.8837	31.8983	31.868	44.333	30.4526	33.2351	23.1057	36.6279	29.3927	33.3919	29.4058	26.9016	36.5283	33.5636	37.9775	31.0387	23.1193	19.3693	40.4358	34.0399	36.8332	40.4022	27.5965	38.4224	21.7743	32.5528	40.0076	23.1678	21.9833	28.7845	25.3978	25.1674	29.511	25.3406	38.9108	36.7319	44.4254	30.8375	38.3279	30.9872	38.6031	43.6307	42.613	33.9423	748.3894
TRINITY_DN44529_c0_g1::TRINITY_DN44529_c0_g1_i1::g.36603::m.36603	8.0456	0	0	0	0	0	0	0	0	0	7.7109	7.7786	7.6293	0	7.6326	7.8555	0	0	0	0	0	9.0496	0	0	7.8223	7.8652	0	8.1598	8.4777	8.4495	15.5767	7.7316	0	8.4053	8.4758	8.399	0	8.4568	8.2635	17.1616	0	0	8.1397	0	0	8.4937	0	0	114.7781
TRINITY_DN44545_c0_g1::TRINITY_DN44545_c0_g1_i1::g.36602::m.36602	8.9436	4.5805	2.1654	2.2178	4.4717	2.3009	2.2988	2.3984	2.1967	0	8.5716	6.4852	2.1202	4.3356	8.4846	8.7323	10.7792	4.3579	2.2414	2.2389	7.5046	10.0597	4.3752	6.6296	6.5215	4.3715	6.7184	4.5353	4.712	2.3482	8.6577	6.446	7.1358	7.0076	9.4219	7.0023	7.1845	7.0505	9.1858	7.1539	6.6556	4.4488	6.7862	6.7057	2.2783	7.0813	2.128	2.2035	125.7661
TRINITY_DN44546_c0_g1::TRINITY_DN44546_c0_g1_i1::g.36621::m.36621	10.2246	10.4732	9.9024	10.1419	6.8162	3.5073	10.512	10.9678	13.3935	6.5778	6.5329	13.1805	6.4637	6.6088	12.9331	9.983	9.8585	6.6428	6.8331	3.4128	0	7.667	6.6691	6.7371	9.9408	6.6636	6.8273	3.4566	0	0	6.5985	6.5504	7.2514	7.1212	10.7714	7.1158	7.3009	7.1648	7.001	7.2699	13.527	10.1721	17.2403	6.8143	10.4185	10.794	6.4876	13.4355	165.2171
TRINITY_DN44590_c0_g1::TRINITY_DN44590_c0_g1_i1::g.36599::m.36599	0	0	3.5471	0	3.6624	0	0	0	0	0	3.5102	3.541	0	3.551	6.9491	7.152	3.5314	3.5693	0	0	0	0	3.5834	0	0	0	0	0	0	0	0	3.5196	0	0	0	0	0	0	0	3.9062	7.2682	0	0	0	0	0	0	0	28.7403
TRINITY_DN44594_c0_g1::TRINITY_DN44594_c0_g1_i1::g.36607::m.36607	5.3932	5.5243	13.0581	8.0244	2.6965	8.3251	8.3172	5.7852	7.9478	5.2044	7.7533	5.2143	7.6712	7.8434	5.1164	2.6329	10.4002	5.2558	8.1096	8.1008	3.0169	6.0662	7.915	7.9956	7.8652	2.6361	8.1027	5.4697	8.5243	5.664	5.2208	7.7741	5.7374	5.6343	5.6816	2.815	8.6648	2.8344	2.7696	2.876	8.027	10.731	5.4563	8.0873	5.4954	5.6936	7.6995	5.3151	133.9982
TRINITY_DN44664_c0_g1::TRINITY_DN44664_c0_g1_i1::g.36692::m.36692	17.9554	18.3919	11.5931	17.8102	17.9549	12.3185	12.3067	12.8404	11.7601	11.5512	5.7362	5.7866	11.3509	11.6057	17.0338	11.6874	0	11.6654	11.9995	5.9933	6.6961	6.732	23.4232	11.8309	5.819	11.7019	5.9947	0	12.6132	12.5712	5.7938	11.5032	0	0	0	6.248	6.4105	12.582	6.1472	6.3833	11.8773	11.9088	12.1103	17.9499	12.1972	25.2739	11.3928	5.8985	261.1241
TRINITY_DN44745_c0_g1::TRINITY_DN44745_c0_g1_i1::g.21056::m.21056	6.0967	6.2449	5.9045	12.0947	12.193	6.274	12.536	6.5398	11.9793	11.7665	11.6861	11.7888	5.7812	17.733	11.5675	23.8104	5.8784	5.9414	6.1116	6.1049	0	6.8574	5.9649	12.0514	5.9274	5.96	6.1064	12.3663	0	6.4027	11.8035	11.7175	6.4858	6.3692	6.4227	6.3644	6.53	25.6329	6.2618	6.5022	6.0493	0	12.3359	6.0948	18.6367	12.8724	5.8025	6.0084	233.5143
TRINITY_DN44758_c0_g1::TRINITY_DN44758_c0_g1_i1::g.21068::m.21068	3.261	0	3.1582	0	3.2609	3.3559	3.3527	3.498	0	0	0	0	0	0	6.1873	0	0	3.178	3.269	0	0	3.6679	0	0	0	0	0	0	0	0	3.1567	0	3.4691	6.8136	3.4354	3.4042	3.4928	0	3.3493	3.4779	3.2357	3.2443	3.2991	0	0	3.4426	3.1037	3.2138	46.5595
TRINITY_DN4480_c0_g1::TRINITY_DN4480_c0_g1_i1::g.37992::m.37992	0	0	0	0	0	0	3.7796	0	0	0	0	0	0	0	3.4876	0	3.5446	0	3.6853	0	0	0	0	0	0	0	3.6821	3.7284	3.8737	3.8608	0	3.5328	3.9109	0	3.8729	3.8377	3.9376	3.8641	3.7758	3.9208	0	0	0	0	0	0	0	0	34.0328
TRINITY_DN4488_c0_g1::TRINITY_DN4488_c0_g1_i1::g.37991::m.37991	19.8296	30.4674	19.2047	29.5037	0	10.2032	20.3869	21.2709	29.2222	38.2707	19.0047	28.7574	18.8034	19.2256	28.2176	29.0415	47.7988	57.9735	39.756	29.7846	11.0926	22.304	38.802	29.3981	28.9186	29.0773	39.7223	50.2773	0	10.4125	9.5978	9.5279	42.1901	41.4323	20.8899	31.0507	42.4779	20.8429	30.5498	10.5743	39.3512	39.4554	30.0922	39.647	30.3082	20.9339	18.8729	29.3138	443.3557
TRINITY_DN44893_c0_g1::TRINITY_DN44893_c0_g1_i1::g.6057::m.6057	0	4.3151	0	0	0	0	0	0	0	0	0	4.0729	0	0	0	0	4.0619	0	0	0	4.7132	0	4.1217	0	8.1915	0	0	0	0	0	0	0	0	0	0	0	0	0	0	0	0	0	0	0	0	0	0	0	4.7132
TRINITY_DN44902_c0_g1::TRINITY_DN44902_c0_g1_i1::g.6053::m.6053	3.3731	6.9101	6.5335	10.0373	10.1189	6.9424	6.9358	7.2365	6.6277	9.765	6.4655	9.7835	6.397	16.3517	3.1999	6.5867	0	0	6.7626	10.1329	7.5475	3.794	6.6003	6.6676	22.956	13.1897	6.7569	3.4209	14.2169	7.0848	6.5305	6.4829	7.1767	7.0478	7.1069	7.0424	10.8384	10.6363	6.9288	7.1949	6.6938	6.7115	6.825	3.372	6.874	10.6828	6.4207	6.6485	182.3175
TRINITY_DN44903_c0_g1::TRINITY_DN44903_c0_g1_i1::g.6062::m.6062	2.4417	0	0	2.4219	2.4416	0	2.5103	0	0	0	0	0	2.3153	2.3673	2.3164	2.384	0	0	0	0	0	0	4.7779	0	0	0	0	0	0	0	0	0	0	2.5509	0	0	2.6152	0	0	0	4.8455	0	2.4703	0	2.488	0	0	0	19.4381
TRINITY_DN44919_c0_g1::TRINITY_DN44919_c0_g1_i3::g.31467::m.31467	43.384	38.8838	36.7647	32.2748	37.9598	39.0652	39.028	29.0859	47.9502	36.6321	46.7768	41.9445	35.9966	36.8049	36.0126	42.3589	31.3729	31.7093	32.6175	38.0124	30.3361	36.5983	37.1406	37.5191	21.0898	21.2056	21.7266	27.4997	34.2855	34.1715	36.7473	36.4797	40.3837	45.3237	22.852	16.9835	34.8507	28.5007	33.4191	28.9188	32.2854	37.766	32.9185	32.528	33.1549	40.0751	36.1296	26.7225	804.2208
TRINITY_DN44931_c0_g1::TRINITY_DN44931_c0_g1_i2::g.31452::m.31452	0	3.6561	6.9137	0	3.5692	0	3.6696	3.8288	7.0133	3.4444	3.4208	3.4509	0	3.4606	10.1584	0	0	3.4784	3.578	0	0	4.0147	6.9844	3.5278	6.9405	6.9786	7.15	3.62	3.761	7.497	10.3656	3.43	11.3913	7.4578	0	7.4522	0	7.5034	7.332	7.6135	7.0832	7.102	10.8332	3.5682	0	3.7681	10.1914	3.5177	97.2088
TRINITY_DN44946_c0_g1::TRINITY_DN44946_c0_g1_i1::g.31418::m.31418	0	0	0	0	0	0	0	0	0	0	0	0	0	0	0	4.5637	4.5067	0	0	0	0	5.2574	4.5731	4.6197	4.5444	4.5693	0	0	0	4.9088	4.5247	0	4.9724	4.8831	9.8481	14.6382	0	0	0	0	0	0	0	0	0	0	0	0	23.8743
TRINITY_DN44957_c0_g1::TRINITY_DN44957_c0_g1_i1::g.31417::m.31417	0	4.3714	4.1332	0	0	0	0	0	0	0	0	0	0	0	4.0486	0	0	0	0	0	0	4.8002	8.3509	0	0	4.172	0	0	0	0	4.1312	4.1011	0	4.4585	0	4.4551	0	8.9715	4.3832	0	0	0	0	0	0	4.5053	0	0	34.9411
TRINITY_DN44982_c0_g2::TRINITY_DN44982_c0_g2_i1::g.31437::m.31437	0	0	0	0	0	0	6.4689	0	12.3632	6.0718	6.0303	6.0833	0	0	0	0	30.3338	24.5273	37.8447	25.2024	0	14.1545	0	0	30.587	30.7549	31.5105	31.9067	0	0	0	0	0	0	6.6285	6.5684	0	0	0	0	0	0	0	0	0	0	0	0	20.6234
TRINITY_DN44990_c0_g1::TRINITY_DN44990_c0_g1_i1::g.31426::m.31426	2.5695	0	0	0	2.5695	2.6443	0	0	0	2.4796	2.4627	0	2.4366	0	2.4376	0	2.4775	0	0	0	0	0	2.514	0	2.4982	0	5.1473	0	0	2.6985	4.9748	0	2.7335	2.6844	0	0	0	0	0	0	0	2.5563	0	0	0	2.7126	2.4456	5.0647	27.9842
TRINITY_DN44999_c0_g1::TRINITY_DN44999_c0_g1_i1::g.31423::m.31423	11.2179	5.7453	10.8643	5.5636	11.2175	5.7721	5.7666	6.0166	5.5105	5.4126	5.3756	10.8457	10.6374	10.8762	10.6421	5.4764	5.4081	5.4661	16.8679	11.2331	6.2752	12.6177	5.4877	11.0873	10.9065	10.9663	11.2357	11.377	0	11.781	5.4296	21.5602	5.9669	5.8597	11.8177	11.7105	12.0152	5.8956	5.7608	11.9641	5.5654	11.1602	5.6745	11.2144	11.4305	11.8426	5.3383	0	199.403
TRINITY_DN45001_c0_g1::TRINITY_DN45001_c0_g1_i1::g.31424::m.31424	0	0	4.1153	0	4.2491	0	4.3686	0	0	8.2009	0	0	0	4.1198	0	4.1488	0	4.141	4.2596	4.2549	4.754	4.7794	8.3147	4.1997	8.2625	4.1539	0	8.619	4.4774	0	0	4.0834	4.5204	4.4392	0	8.8716	0	4.4663	4.3643	4.5319	4.2162	0	0	4.2479	4.3297	0	4.0442	4.1877	65.1043
TRINITY_DN45021_c0_g1::TRINITY_DN45021_c0_g1_i1::g.25806::m.25806	75.5049	70.8953	54.8441	62.4117	81.7944	71.226	64.6892	74.2436	55.6345	48.5744	72.3641	48.6664	47.7318	61.0044	65.6603	67.5773	60.6677	67.45	63.0745	63.006	63.3558	49.5406	73.8731	80.8447	42.8218	55.3588	69.323	44.6694	92.8199	72.6874	79.1817	78.605	73.6299	39.4403	59.6568	59.1158	67.3929	79.3634	64.6246	67.1064	62.4322	75.117	57.2909	69.1916	70.5249	66.4249	65.8736	62.01	1594.2828
TRINITY_DN45024_c0_g1::TRINITY_DN45024_c0_g1_i1::g.25766::m.25766	0	0	0	0	0	2.1817	0	0	0	0	0	0	0	0	0	1.035	0	1.033	0	1.0614	0	1.1923	0	0	0	0	1.0617	0	1.1169	0	0	0	0	1.1074	0	1.1066	0	0	0	0	2.1035	0	0	0	0	0	0	0	5.5259
TRINITY_DN45026_c0_g1::TRINITY_DN45026_c0_g1_i2::g.25792::m.25792	2.504	2.5649	0	0	2.5039	0	0	0	0	0	0	0	2.3744	0	0	0	2.4143	0	0	0	2.8014	0	0	0	0	2.4478	0	0	0	0	0	0	0	0	0	0	0	0	0	2.6706	0	0	0	0	0	0	0	0	10.3503
TRINITY_DN45050_c0_g1::TRINITY_DN45050_c0_g1_i1::g.25771::m.25771	0	0	0	0	0	0	0	0	0	0	0	0	0	0	0	0	3.4044	0	0	0	0	0	0	0	0	0	0	0	0	0	0	3.393	0	0	0	0	0	0	0	0	0	0	0	0	0	0	0	0	3.393
TRINITY_DN45074_c0_g1::TRINITY_DN45074_c0_g1_i1::g.25751::m.25751	6.252	6.404	2.0183	4.1343	6.2518	4.2892	2.1426	4.471	6.1422	8.0442	3.9946	4.0297	5.9285	4.0411	1.977	4.0695	0	4.0618	4.1782	6.2605	11.6578	2.3441	4.0779	4.1195	4.0523	6.1118	2.0873	6.3407	2.1959	0	4.0347	6.008	4.434	4.3543	6.5863	10.8776	8.9285	6.5715	8.5617	2.2226	8.2713	6.2199	4.2167	6.2501	4.247	6.6002	3.9669	4.1077	108.7368
TRINITY_DN45085_c0_g1::TRINITY_DN45085_c0_g1_i2::g.25805::m.25805	0	0	0	2.6457	0	0	0	0	0	0	0	2.5788	0	0	0	0	0	0	2.6738	0	0	3.0001	0	0	0	0	0	0	5.6211	0	0	0	0	0	0	0	0	2.8036	0	0	0	0	0	0	0	0	0	0	11.4248
TRINITY_DN45109_c0_g1::TRINITY_DN45109_c0_g1_i1::g.25913::m.25913	1.3246	1.3568	2.5658	1.3139	1.3246	0	2.7238	4.2628	2.6028	3.8348	1.2695	1.2807	6.2805	3.8529	2.5133	5.1734	5.1089	2.5818	10.6231	10.6115	22.2301	25.329	16.8482	9.1646	14.1666	7.7697	13.2676	8.0606	20.9368	25.0406	15.3875	16.5484	22.547	11.071	16.7458	19.3595	22.7008	15.3157	16.3262	21.1915	1.3144	1.3178	0	2.6485	1.3498	1.3984	3.7822	1.3055	244.1384
TRINITY_DN45117_c0_g2::TRINITY_DN45117_c0_g2_i1::g.25894::m.25894	0	0	0	9.1851	9.2597	9.5294	9.5203	9.9331	9.0975	0	0	0	8.7809	8.978	8.7847	9.0412	8.9284	0	9.2827	9.2726	10.3601	10.4155	9.0599	9.1522	9.003	0	9.2748	9.3914	9.7574	9.7249	8.964	0	9.851	9.674	9.7552	9.6667	9.9182	9.7332	9.5108	9.876	0	0	0	0	0	9.7757	8.8133	9.126	198.9546
TRINITY_DN45122_c0_g2::TRINITY_DN45122_c0_g2_i1::g.25902::m.25902	1.3652	1.3984	1.3222	1.3541	1.3651	1.4049	0	1.4644	1.3412	1.3174	1.3084	1.3199	0	1.3236	1.2951	1.3329	1.3163	1.3304	1.3685	1.367	1.5274	1.5355	0	1.3493	1.3273	1.3346	0	1.3845	1.4385	0	1.3215	1.3119	2.9046	1.4262	1.4382	1.4251	2.9244	1.4349	1.4021	1.456	1.3546	1.3582	1.3811	1.3648	2.7821	1.4412	1.2993	1.3454	30.7555
TRINITY_DN45129_c0_g1::TRINITY_DN45129_c0_g1_i1::g.25906::m.25906	0	4.0871	0	0	0	0	0	0	0	0	0	0	0	0	0	0	0	0	0	3.9955	0	0	0	3.9436	0	0	3.9964	4.0467	0	4.1904	0	0	0	0	0	0	4.2737	0	0	4.2555	0	0	4.0368	0	0	0	0	0	16.6632
TRINITY_DN45136_c0_g1::TRINITY_DN45136_c0_g1_i1::g.25908::m.25908	2.2107	0	0	0	0	0	0	0	0	2.1333	0	2.1374	2.0963	0	0	0	2.1316	0	0	0	0	0	0	0	0	0	0	0	0	0	0	0	0	0	0	0	0	0	0	0	0	0	2.2366	0	0	0	0	0	2.0963
TRINITY_DN45158_c0_g1::TRINITY_DN45158_c0_g1_i1::g.25879::m.25879	5.4836	5.6169	2.6554	2.7196	2.7417	5.6431	2.8189	11.7643	5.3873	5.2916	5.2555	5.3016	2.5999	5.3166	5.2021	5.354	0	5.3439	5.497	2.7455	3.0675	3.0839	5.3651	2.7099	5.3314	2.6803	2.7462	5.5614	5.7781	2.8794	5.3083	2.6348	0	5.7288	2.8884	5.7244	2.9367	5.7638	5.6321	5.8484	5.441	5.4554	8.3216	2.741	5.5875	8.6835	5.219	5.4042	111.9777
TRINITY_DN45183_c0_g1::TRINITY_DN45183_c0_g1_i1::g.25889::m.25889	20.3433	10.4189	9.8511	35.3127	25.4283	15.7013	20.9151	10.911	39.9723	49.0778	29.2456	34.4195	53.0491	59.1711	48.2478	34.7595	53.9408	49.5629	86.6702	76.3907	79.6598	57.2045	64.6868	65.346	103.8374	74.5766	76.4088	87.6856	117.8971	122.8462	88.6179	97.7471	75.7455	95.6377	80.3667	100.8745	98.0514	128.2973	99.2474	97.6346	0	5.0597	5.1453	10.1685	15.5467	16.1072	4.8405	10.0244	1367.2513
TRINITY_DN45187_c0_g1::TRINITY_DN45187_c0_g1_i1::g.25880::m.25880	0	0	4.7532	0	0	5.0506	0	0	0	0	4.7037	0	0	0	0	0	0	0	0	0	0	0	0	4.8507	0	0	4.9156	0	0	0	0	0	0	0	0	0	0	0	0	0	4.8697	4.8826	0	0	5.0009	5.1811	0	0	20.0833
TRINITY_DN45188_c0_g1::TRINITY_DN45188_c0_g1_i1::g.25897::m.25897	0	0	0	0	0	0	0	0	0	0	0	0	5.3493	0	0	5.5079	0	0	0	0	6.3113	0	0	0	5.4846	0	0	0	0	0	0	0	0	0	0	0	12.0842	5.9294	5.7939	0	0	0	0	0	5.7481	0	5.369	0	52.0931
TRINITY_DN45193_c0_g1::TRINITY_DN45193_c0_g1_i1::g.25886::m.25886	9.9148	6.7705	6.4016	9.8346	9.9145	6.8021	13.5913	14.1806	9.7407	6.3785	12.6698	15.9764	3.1339	12.8171	9.4059	9.6805	12.7463	9.6623	6.626	9.9282	11.0926	3.7173	9.7005	9.7994	6.4264	6.4616	13.2408	10.0555	3.4824	13.8834	15.9963	9.5279	10.5475	10.3581	6.9633	13.8003	7.0797	20.8429	10.1833	14.0991	16.3963	6.5759	10.0307	9.9117	13.4703	13.9559	12.5819	6.5142	245.7525
TRINITY_DN45232_c0_g2::TRINITY_DN45232_c0_g2_i1::g.10376::m.10376	8.3419	8.5447	8.079	8.2744	8.3416	11.4461	11.4351	14.9137	10.9273	10.7332	13.3248	13.4419	15.8205	8.0878	15.8275	13.5746	16.0864	13.5491	13.9371	13.922	24.8876	9.3828	10.8821	10.9931	16.2207	8.1548	11.1402	11.2803	11.7199	8.7607	10.7669	16.0327	20.7066	8.7149	14.6466	17.4165	5.9565	5.8455	11.4237	11.8624	8.2771	11.0654	11.2526	13.8989	8.5	5.871	13.2324	10.9615	265.6436
TRINITY_DN45238_c0_g1::TRINITY_DN45238_c0_g1_i1::g.10368::m.10368	7.6386	7.8243	7.3979	7.5768	7.6384	7.8608	11.78	4.0969	11.2568	7.3712	7.3209	7.3852	7.2433	3.703	7.2466	7.4581	3.6826	7.4441	3.8286	7.649	12.8191	0	3.7368	7.5497	7.4266	7.4673	3.8254	7.747	8.0489	4.0111	3.6972	3.6703	8.1261	3.9901	4.0235	0	4.0908	4.0145	3.9227	12.2202	7.5793	7.5994	11.5919	3.8181	3.8917	12.096	10.9052	11.2921	159.2566
TRINITY_DN45239_c0_g2::TRINITY_DN45239_c0_g2_i1::g.10360::m.10360	2.4058	0	2.33	0	2.4057	0	0	0	0	0	0	0	0	0	0	0	0	0	0	0	2.6916	0	2.3538	0	0	2.3518	0	0	0	0	2.3289	2.3119	2.5593	0	0	0	0	0	0	0	2.3871	2.3934	0	4.8101	0	0	0	0	9.7381
TRINITY_DN45255_c0_g1::TRINITY_DN45255_c0_g1_i1::g.10339::m.10339	6.1348	6.2839	5.9414	6.0851	6.1346	6.3132	6.3072	6.5807	0	5.92	5.8796	5.9312	11.6346	5.9479	5.8199	5.9898	5.9151	5.9785	6.1498	0	6.8635	13.8006	6.0022	6.0634	5.9645	5.9972	0	0	6.4642	6.4427	5.9386	5.8954	6.5263	6.4091	6.4628	0	6.5708	12.8966	6.3009	13.0858	6.0871	6.1033	6.2065	6.1329	12.5021	6.4764	0	0	164.0289
TRINITY_DN45262_c0_g1::TRINITY_DN45262_c0_g1_i2::g.10367::m.10367	3.4562	0	3.3473	3.4282	3.4561	3.5567	0	0	6.7911	6.6704	0	6.6831	0	6.7019	3.2788	0	0	3.3682	0	3.4609	7.7336	3.8875	3.3815	3.416	3.3603	3.3787	0	3.5052	7.2837	3.6297	3.3457	0	0	7.2215	3.641	3.608	3.7019	3.6328	3.5498	3.6861	0	0	10.4899	3.4551	7.0435	3.6487	6.5789	3.4062	81.5376
TRINITY_DN45270_c0_g1::TRINITY_DN45270_c0_g1_i1::g.10370::m.10370	6.1348	3.1419	5.9414	0	3.0673	3.1566	3.1536	0	6.0271	8.88	2.9398	5.9312	5.8173	2.974	8.7298	5.9898	5.9151	8.9678	3.0749	6.1431	6.8635	3.4501	6.0022	6.0634	8.9467	5.9972	3.0723	6.2218	0	3.2214	5.9386	2.9477	9.7894	6.4091	6.4628	9.6063	3.2854	0	6.3009	3.2714	6.0871	6.1033	6.2065	6.1329	3.1255	0	5.8388	6.046	89.2411
TRINITY_DN45327_c0_g1::TRINITY_DN45327_c0_g1_i1::g.35938::m.35938	11.4803	5.8797	5.5592	0	5.74	5.9071	0	0	0	0	0	0	0	0	0	0	0	0	5.7542	0	0	6.4564	0	0	0	0	0	0	0	0	11.1132	0	0	5.9968	0	0	0	0	0	0	0	5.7106	0	0	5.849	6.0598	0	0	41.1255
TRINITY_DN45364_c0_g1::TRINITY_DN45364_c0_g1_i1::g.35904::m.35904	8.4618	8.6674	8.1951	4.1966	4.2307	4.3539	0	9.0768	4.1566	4.0828	0	0	0	0	0	8.2618	0	0	0	0	4.7335	4.7588	4.1394	0	4.1134	0	0	4.2909	0	0	0	4.0658	4.5009	4.42	4.4571	4.4167	4.5316	4.4471	0	0	4.198	8.4183	4.2804	4.2296	8.6222	8.933	4.0268	8.3393	78.3813
TRINITY_DN45383_c0_g1::TRINITY_DN45383_c0_g1_i2::g.35916::m.35916	0	0	0	0	0	0	6.3469	6.6221	0	0	0	0	5.8539	0	0	0	5.9523	0	0	0	0	0	0	6.1015	0	0	6.1832	0	0	0	5.976	5.9325	0	0	0	6.4445	6.6121	6.4888	0	6.584	0	0	0	0	6.2904	0	0	0	62.8082
TRINITY_DN45393_c0_g1::TRINITY_DN45393_c0_g1_i1::g.35935::m.35935	27.5205	23.4912	35.5376	31.8474	32.1062	42.4814	37.7253	39.3611	27.0373	35.4094	30.7716	35.4765	26.0964	26.6823	30.4592	31.3485	26.535	31.2895	32.1857	27.5578	25.6581	15.4773	35.9009	27.2001	26.7565	31.3872	27.5643	32.5627	33.8316	38.5361	26.6406	22.0388	24.3973	28.7509	28.9921	33.5173	19.651	19.2846	23.5548	39.135	31.8579	36.5055	32.4827	27.512	32.7159	38.7375	26.1927	31.6425	686.557
TRINITY_DN45395_c0_g1::TRINITY_DN45395_c0_g1_i1::g.35918::m.35918	0	0	0	0	0	0	3.5409	0	0	3.3235	3.3008	3.3298	0	0	3.2673	0	0	3.3564	0	0	0	0	0	6.808	3.3485	3.3669	0	3.4929	0	0	0	0	0	0	0	0	0	0	0	0	3.4173	0	3.4844	0	0	3.6359	3.2779	3.3942	23.9242
TRINITY_DN45405_c0_g1::TRINITY_DN45405_c0_g1_i1::g.36044::m.36044	2.12	2.1715	4.1064	2.1029	6.3598	4.3633	4.3592	6.8223	2.0828	2.0458	4.0636	10.2483	2.0103	2.0554	6.0336	8.2796	8.1764	6.198	6.3756	2.1229	9.4874	7.1537	6.2226	8.3813	6.1835	6.2174	6.3702	6.4503	2.2339	6.6793	6.1567	6.1118	9.0212	6.6444	4.4667	2.2131	6.8121	4.4567	6.5323	9.0441	2.1035	2.1091	4.2896	0	4.3204	4.4761	4.0355	4.1786	130.3434
TRINITY_DN45413_c0_g1::TRINITY_DN45413_c0_g1_i1::g.36035::m.36035	9.8156	5.0271	9.5063	4.8681	4.9077	5.0506	5.0458	5.2645	4.8217	9.472	4.7037	9.49	9.3077	14.275	9.3118	4.7918	9.4642	14.3484	9.8396	4.9145	5.4908	5.5202	4.8017	9.7014	4.7716	9.5955	0	4.9774	0	0	9.5018	9.4326	5.221	0	5.1703	0	0	5.1586	0	5.2343	9.7394	4.8826	4.9652	9.8126	0	5.1811	0	0	113.1757
TRINITY_DN45435_c0_g1::TRINITY_DN45435_c0_g1_i1::g.36056::m.36056	0	0	0	0	0	0	0	0	0	0	0	0	0	0	0	3.0816	0	0	0	0	3.5311	0	0	0	0	0	0	0	0	0	0	0	3.3576	0	0	0	3.3805	0	0	0	0	0	0	0	3.216	0	0	0	13.2092
TRINITY_DN45452_c0_g1::TRINITY_DN45452_c0_g1_i1::g.36057::m.36057	8.6102	17.639	16.6777	17.0811	17.2199	17.7213	17.7044	18.4721	16.9181	8.3088	8.252	16.649	8.1647	16.6959	8.1683	8.4067	8.3019	8.3909	17.2625	17.2437	9.633	9.6846	8.4241	17.0199	8.3712	8.4171	8.6239	8.7324	9.0726	18.0849	8.3349	16.5484	18.3194	0	0	0	0	9.0502	0	0	17.0867	17.1319	17.4218	17.2151	17.5469	27.2692	24.5844	16.9711	296.3534
TRINITY_DN45470_c0_g1::TRINITY_DN45470_c0_g1_i1::g.36040::m.36040	5.1391	5.264	0	5.0975	5.1389	5.2886	5.2835	5.5126	0	4.9592	4.9253	4.9686	4.8731	4.9826	9.7506	10.0353	4.9551	5.0082	0	0	0	0	0	0	0	0	0	0	0	0	4.9748	4.9385	0	0	5.4139	5.3648	5.5043	5.4017	5.2782	0	5.0992	0	5.1992	5.1375	5.2365	5.4253	4.8911	5.0647	97.5803
TRINITY_DN45493_c0_g1::TRINITY_DN45493_c0_g1_i1::g.36073::m.36073	0	0	0	0	0	0	4.0692	0	0	0	3.7933	0	3.7531	0	3.7548	0	0	0	0	3.9633	0	0	0	0	0	3.8692	3.9642	0	4.1705	0	0	0	8.421	0	0	0	0	0	0	0	3.9272	3.9376	0	3.9567	0	0	0	0	15.7476
TRINITY_DN45521_c0_g1::TRINITY_DN45521_c0_g1_i1::g.20218::m.20218	0	0	0	0	0	0	0	0	0	0	0	0	0	0	0	0	3.5446	0	0	0	0	0	0	0	0	0	0	0	0	0	0	0	0	0	0	3.8377	0	0	0	0	0	0	0	0	0	0	0	0	0
TRINITY_DN4557_c0_g1::TRINITY_DN4557_c0_g1_i1::g.6580::m.6580	35.0558	14.3632	20.3706	13.9089	28.0438	14.4302	14.4165	45.1247	20.6643	33.8286	13.439	20.3356	26.5934	33.9882	26.6052	27.382	40.5607	40.9956	35.1415	28.0827	47.0643	39.4303	20.5789	20.7886	34.0827	27.4158	28.0893	35.5532	29.5508	29.4526	20.361	20.2127	29.8345	43.9478	36.9304	36.5955	52.5665	29.4778	28.8041	14.9551	13.9135	20.9254	21.2795	14.018	21.4322	51.8114	26.6917	13.8194	663.0025
TRINITY_DN45600_c0_g1::TRINITY_DN45600_c0_g1_i1::g.20196::m.20196	7.5505	15.4681	14.6251	0	7.5503	0	7.7627	8.0993	0	14.5723	7.2364	0	7.1598	7.3205	7.1629	7.3721	7.2801	7.3582	7.5689	15.1214	8.4474	0	0	14.9252	0	0	7.5625	0	7.956	7.9295	7.3091	0	8.0324	7.8881	7.9542	0	8.0871	15.8727	0	8.0528	14.9837	0	0	15.0963	0	15.942	7.1862	7.4412	161.5768
TRINITY_DN45612_c0_g1::TRINITY_DN45612_c0_g1_i2::g.5332::m.5332	2.5695	2.632	2.4886	0	0	0	0	0	0	0	0	0	0	0	2.4376	2.5088	0	0	0	0	2.8748	0	2.514	0	0	0	0	0	0	0	4.9748	4.9385	2.7335	2.6844	0	2.6824	5.5043	2.7008	2.6391	2.7405	0	2.5563	2.5996	2.5687	0	0	0	0	31.3192
TRINITY_DN45628_c0_g2::TRINITY_DN45628_c0_g2_i1::g.5356::m.5356	68.1641	111.7138	85.8208	60.8514	74.9782	70.1468	63.072	80.4305	80.361	78.9334	71.8616	105.4439	71.1005	92.5234	71.132	79.8641	72.2956	59.7852	68.3307	75.0821	68.6354	84.337	80.0291	60.6336	79.5263	66.6356	68.2727	69.1312	71.825	85.9033	72.5833	78.605	72.5143	71.2117	57.4473	71.1579	58.4072	64.4828	91.013	87.2384	74.3983	74.5953	68.9613	68.1432	62.5107	86.3523	58.388	80.6129	1714.7754
TRINITY_DN45630_c0_g1::TRINITY_DN45630_c0_g1_i1::g.5338::m.5338	4.7419	4.8571	0	4.7035	4.7417	4.8798	0	10.173	4.6586	4.5759	9.0892	4.5845	4.4965	4.5974	8.9969	4.6298	4.5721	0	0	4.7483	10.6103	10.6671	0	0	0	0	0	0	0	0	0	9.1136	5.0445	9.9077	4.9954	4.9501	5.0789	9.9684	9.7405	10.1146	9.4101	9.435	9.5946	9.4808	4.8317	5.0059	0	0	117.6461
TRINITY_DN45638_c0_g1::TRINITY_DN45638_c0_g1_i1::g.5349::m.5349	0	2.7247	0	0	0	0	0	0	2.6134	0	0	0	0	0	0	0	0	2.5923	0	2.6637	0	2.992	0	0	0	0	0	0	2.8029	0	0	0	0	2.779	0	2.7769	0	0	0	0	0	0	0	2.6592	0	0	0	0	5.7949
TRINITY_DN45641_c0_g1::TRINITY_DN45641_c0_g1_i2::g.5351::m.5351	0	0	0	6.0473	6.0965	6.274	0	0	5.9896	5.8832	5.8431	5.8944	5.7812	0	5.7837	5.9526	0	5.9414	6.1116	6.1049	0	6.8574	5.9649	6.0257	5.9274	5.96	6.1064	6.1832	0	0	0	5.8588	0	0	0	6.3644	0	0	0	6.5022	6.0493	0	6.168	0	6.2122	0	0	0	61.3443
TRINITY_DN45655_c0_g1::TRINITY_DN45655_c0_g1_i1::g.5340::m.5340	28.5892	9.7614	18.4588	9.4526	9.5294	29.4208	19.5952	30.6672	18.7249	0	27.4	18.4271	18.0732	9.2395	27.1218	18.6091	0	0	28.6591	19.0853	21.3236	0	9.3238	18.8376	9.2652	0	19.0898	9.6649	10.0415	10.0082	18.4501	18.3157	10.1379	9.9558	20.0787	9.9483	20.4142	30.0502	9.7878	0	9.4557	18.9616	19.2824	9.5268	9.7104	20.1209	0	0	349.3164
TRINITY_DN45677_c0_g1::TRINITY_DN45677_c0_g1_i1::g.5369::m.5369	5.5144	0	0	0	0	0	0	0	0	5.3214	0	5.3314	0	5.3465	0	5.3841	0	0	0	0	6.1695	0	0	0	0	0	0	0	0	5.7912	10.6762	5.2992	0	0	0	0	0	0	0	0	0	0	0	0	0	5.8215	0	0	44.4882
TRINITY_DN45696_c0_g1::TRINITY_DN45696_c0_g1_i1::g.5360::m.5360	0	0	0	0	0	0	0	0	0	0	0	0	0	0	0	0	0	0	0	0	0	0	0	0	0	0	0	1.4324	0	0	0	0	0	0	0	1.4743	0	0	0	0	0	0	0	0	0	0	0	0	0
TRINITY_DN45709_c0_g1::TRINITY_DN45709_c0_g1_i1::g.31090::m.31090	5.6574	8.6924	5.4791	5.6117	5.6572	8.733	5.8164	9.103	2.7791	5.4594	8.1331	8.2046	8.047	8.2277	8.0506	8.2856	13.6371	8.27	8.5069	2.8325	3.1647	3.1817	2.7676	5.5916	2.7502	8.2958	8.4997	5.7377	0	2.9707	5.4765	8.155	3.0092	2.9552	2.98	5.9059	3.0298	8.9198	2.9053	6.0338	8.4202	14.0709	5.7236	5.6557	8.647	11.945	2.6922	5.5755	140.2091
TRINITY_DN45713_c0_g1::TRINITY_DN45713_c0_g1_i1::g.31094::m.31094	0	4.5494	4.3015	4.4055	0	0	0	0	0	0	0	0	0	0	4.2135	0	0	0	0	0	0	0	0	4.3898	0	4.3419	0	0	0	0	0	0	0	4.64	0	0	0	0	0	0	0	0	0	0	0	4.6888	0	0	13.2921
TRINITY_DN45720_c0_g1::TRINITY_DN45720_c0_g1_i1::g.31112::m.31112	3.3731	0	0	0	0	0	0	0	3.3139	0	3.2328	0	9.5956	3.2703	12.7998	9.8801	19.5137	6.5743	3.3813	3.3776	3.7738	3.794	0	16.669	9.8383	13.1897	3.3784	6.8419	3.5542	10.6272	9.7957	12.9658	3.5883	3.5239	0	10.5636	7.2256	7.0909	17.3221	7.1949	0	0	0	0	0	0	0	0	135.559
TRINITY_DN4575_c0_g1::TRINITY_DN4575_c0_g1_i1::g.6572::m.6572	7.4928	7.675	3.6284	3.7161	3.7463	7.7108	3.8517	4.0187	7.3613	7.2305	10.7718	10.8664	10.6577	7.2646	7.1083	7.3158	7.2245	7.302	3.7556	7.503	4.1915	4.2139	3.6655	3.7028	3.6424	7.3248	7.5048	7.5992	3.9476	3.9345	3.6266	3.6002	3.9855	3.9139	3.9468	3.911	8.0254	3.9379	3.8479	3.9957	3.7173	7.4544	3.7902	3.7453	3.8174	7.9101	7.1314	7.3844	124.9412
TRINITY_DN45765_c0_g1::TRINITY_DN45765_c0_g1_i1::g.31097::m.31097	158.3166	142.7053	147.1944	157.0358	170.9766	162.9216	182.2984	163.0311	174.2019	140.5524	194.2159	208.1667	162.1342	159.6348	174.2212	179.3078	146.5418	123.4275	152.3554	145.8487	155.8688	156.7035	148.6993	168.9916	166.2356	185.7198	164.9116	173.4079	146.8009	146.3128	147.1248	158.2242	175.1571	178.6265	166.7826	138.8267	169.5692	146.4383	169.1081	182.3563	138.2369	132.3028	140.9479	145.6067	135.5071	133.7069	132.5973	137.3021	3641.1376
TRINITY_DN45808_c0_g1::TRINITY_DN45808_c0_g1_i1::g.31168::m.31168	0	0	0	0	0	0	0	0	0	0	0	2.2541	2.2109	0	0	0	0	0	0	0	0	0	0	0	0	0	0	0	2.4567	0	0	0	0	0	0	0	0	0	0	0	0	0	0	0	0	0	0	0	4.6676
TRINITY_DN45809_c0_g1::TRINITY_DN45809_c0_g1_i1::g.31170::m.31170	7.9802	12.2613	7.7287	11.8734	7.9799	0	12.3067	12.8404	15.6802	7.7008	15.2965	7.7154	11.3509	7.7371	15.1412	19.479	15.3889	19.4423	15.9994	7.991	13.3923	13.464	7.8077	11.8309	15.5173	15.6025	11.9893	12.1401	8.4088	12.5712	11.5876	15.3376	16.979	12.5055	21.0173	12.496	8.5474	8.388	12.2944	17.0221	3.9591	3.9696	8.0735	11.9666	12.1972	12.6369	3.7976	7.8647	256.1759
TRINITY_DN45825_c0_g1::TRINITY_DN45825_c0_g1_i1::g.31164::m.31164	15.9604	28.6096	23.1861	11.8734	15.9599	12.3185	20.5112	12.8404	15.6802	15.4016	19.1206	23.1462	7.5672	23.2114	7.5706	23.3749	15.3889	15.5539	15.9994	19.9775	26.7846	31.416	19.5193	27.6055	34.914	23.4037	19.9822	16.1868	29.4307	33.5233	19.3126	34.5095	21.2237	33.3479	21.0173	16.6614	29.9159	29.358	16.3926	21.2776	15.8364	7.9392	8.0735	7.9777	8.1315	12.6369	7.5952	15.7294	466.9734
TRINITY_DN45826_c0_g1::TRINITY_DN45826_c0_g1_i1::g.31167::m.31167	14.0223	28.7264	9.0536	18.5452	23.3698	24.0503	14.4165	20.0554	9.1841	9.021	17.9187	18.0761	17.729	22.6588	13.3026	22.8183	13.5202	9.1101	14.0566	9.3609	15.6881	10.5147	9.1462	9.2394	18.1774	13.7079	14.0447	14.2213	9.8503	9.8175	18.0987	22.4586	14.9172	19.5323	14.7722	19.5176	15.019	9.8259	19.2027	24.9252	13.9135	13.9503	4.7288	28.0361	19.0509	14.8033	8.8972	4.6065	370.3987
TRINITY_DN45854_c0_g1::TRINITY_DN45854_c0_g1_i1::g.31162::m.31162	4.0898	4.1893	0	0	4.0897	4.2088	0	4.3871	0	0	0	0	0	0	0	0	0	0	0	0	0	0	0	0	3.9763	0	0	0	0	0	0	0	0	0	0	0	0	0	0	0	0	4.0688	0	4.0886	0	0	0	4.0306	16.7162
TRINITY_DN45861_c0_g1::TRINITY_DN45861_c0_g1_i1::g.31175::m.31175	7.0279	7.1987	4.5376	6.971	14.0554	9.6431	7.2254	7.5387	4.603	6.7819	4.4904	6.7947	4.4428	13.6277	6.6672	6.8618	4.5175	2.283	4.6967	4.6916	2.6209	2.635	2.292	4.6307	2.2776	4.5802	4.6927	4.7517	7.4053	12.3012	4.5355	4.5024	4.9843	2.4474	4.9358	2.4455	2.5091	2.4623	7.2182	4.9969	4.6489	4.6612	4.7401	4.6838	4.7741	12.3655	6.6888	6.9262	156.6342
TRINITY_DN45871_c0_g1::TRINITY_DN45871_c0_g1_i1::g.31146::m.31146	6.059	6.2063	5.8681	6.01	12.1177	6.2353	0	0	5.9527	5.8469	5.807	5.858	5.7455	0	0	11.8317	0	5.9047	6.0738	0	6.7788	0	5.9281	0	11.7817	5.9232	0	0	19.1533	6.3632	0	5.8226	6.4457	6.3299	6.383	0	0	0	0	0	6.012	0	0	12.1144	6.1739	0	5.7667	0	85.9887
TRINITY_DN45880_c0_g1::TRINITY_DN45880_c0_g1_i1::g.31183::m.31183	0	2.7698	0	0	0	0	0	0	0	0	2.5916	0	0	2.6217	2.5652	0	2.6072	5.2703	2.7106	2.7077	3.0253	3.0415	2.6456	0	5.2579	5.2868	2.7083	2.7424	2.8493	0	2.6176	0	2.8766	2.8249	2.8486	2.8228	2.8962	0	2.7773	2.8839	0	0	0	0	0	0	0	0	25.278
TRINITY_DN45883_c0_g1::TRINITY_DN45883_c0_g1_i1::g.31151::m.31151	0	0	0	0	0	4.411	4.4068	4.5979	0	8.2725	0	0	4.0645	0	0	4.185	0	0	0	4.2921	0	0	0	0	0	0	0	0	0	4.5015	0	0	0	0	0	0	0	0	0	0	0	0	0	0	0	0	0	0	26.1667
TRINITY_DN45896_c0_g1::TRINITY_DN45896_c0_g1_i1::g.31174::m.31174	2.93	3.0013	2.8377	5.8127	5.8599	3.0153	3.0124	3.143	2.8786	2.8275	5.6163	2.8328	5.5568	2.8408	2.7796	2.8608	5.6502	5.7108	5.8744	2.934	3.2781	3.2957	2.8667	0	5.6974	2.8643	5.8694	2.9716	3.0874	3.0771	2.8364	5.6314	0	0	6.1734	3.0587	6.2766	3.0798	3.0094	3.125	5.8146	2.915	2.9643	2.9291	8.9568	6.1864	2.7887	2.8876	86.585
TRINITY_DN45897_c0_g2::TRINITY_DN45897_c0_g2_i1::g.31180::m.31180	0	3.6166	0	0	0	0	0	0	0	0	0	0	0	0	0	3.4474	0	0	0	0	0	3.9714	0	0	0	0	0	0	0	0	0	0	0	0	0	0	0	0	0	0	0	0	0	0	0	0	0	0	7.4188
TRINITY_DN45909_c0_g1::TRINITY_DN45909_c0_g1_i1::g.14863::m.14863	3.6087	0	0	0	0	0	0	0	0	0	0	0	3.4219	0	3.4235	3.5234	3.4795	0	0	0	8.0748	8.118	3.5307	0	3.5085	7.0555	0	0	3.8025	0	3.4933	0	7.678	7.5401	7.6033	7.5344	7.7304	3.7931	3.7064	0	0	0	0	0	0	0	0	0	49.0873
TRINITY_DN45955_c0_g1::TRINITY_DN45955_c0_g1_i1::g.14854::m.14854	7.4361	7.6168	7.2017	7.3759	14.8717	7.6524	7.6451	7.9766	0	0	0	0	0	0	14.1088	7.2604	0	0	0	0	0	8.364	7.2754	0	0	0	0	0	0	0	0	0	0	0	0	0	0	0	0	0	0	0	0	0	0	0	0	0	67.879
TRINITY_DN45982_c0_g1::TRINITY_DN45982_c0_g1_i1::g.14850::m.14850	0	0	0	0	3.4319	0	0	0	0	0	0	3.3182	3.2544	0	0	0	0	0	0	3.4367	0	0	6.7157	0	3.3368	0	0	0	0	0	0	0	7.3021	3.5855	3.6156	3.5828	0	3.6074	3.525	0	0	0	0	0	0	0	0	0	13.8187
TRINITY_DN45996_c0_g1::TRINITY_DN45996_c0_g1_i1::g.14853::m.14853	37.3929	38.3019	27.1609	46.3629	37.3917	38.4805	19.2219	30.0831	27.5523	36.0838	26.8781	27.1141	44.3224	36.2541	26.6052	27.382	18.027	18.2203	18.7421	18.7218	10.4587	21.0295	18.2924	27.7182	9.0887	27.4158	28.0893	28.4426	19.7006	29.4526	9.0493	26.9503	9.9448	39.0647	19.6962	58.5527	30.038	19.6519	19.2027	29.9103	27.8269	18.6004	9.4575	37.3814	19.0509	19.7377	26.6917	18.4258	586.8091
TRINITY_DN46004_c0_g2::TRINITY_DN46004_c0_g2_i1::g.14858::m.14858	0	0	0	0	0	0	0	0	0	0	0	0	0	0	0	0	16.4118	11.0585	11.3753	5.6815	0	0	0	0	33.0976	27.7327	28.4141	28.7714	0	0	0	0	0	0	0	0	0	0	0	0	0	0	0	0	0	0	0	0	0
TRINITY_DN4601_c0_g1::TRINITY_DN4601_c0_g1_i1::g.31501::m.31501	3.4807	0	0	6.9051	3.4806	0	3.5786	7.4674	3.4196	0	3.3359	0	3.3006	0	3.3021	3.3985	3.3561	3.3921	0	0	3.8942	0	0	0	0	6.8053	3.4863	0	0	3.6555	3.3694	6.6898	3.7029	7.2727	3.6669	0	3.7281	0	0	3.7123	3.4537	0	3.5214	3.4797	0	3.6746	0	6.8607	60.1124
TRINITY_DN46019_c0_g1::TRINITY_DN46019_c0_g1_i1::g.9455::m.9455	16.7312	5.7126	21.6052	22.1278	16.7307	22.9571	17.2015	11.9649	10.9583	16.1455	21.3803	0	10.5769	10.8144	10.5816	10.8906	5.3774	5.435	11.1814	11.1692	12.4792	6.273	10.9131	0	5.4222	16.356	16.7578	11.3124	29.3829	29.2852	10.7975	10.7189	5.933	5.8264	5.8753	11.644	11.9469	17.5862	17.1843	11.8961	5.5338	16.6452	22.5691	16.7261	11.3656	11.7753	21.232	16.489	330.1298
TRINITY_DN46020_c0_g1::TRINITY_DN46020_c0_g1_i1::g.9469::m.9469	5.8953	3.0193	0	5.8476	2.9475	0	0	0	2.8959	5.6889	2.825	0	2.7951	0	2.7963	2.878	0	2.8726	0	0	0	0	0	0	0	0	0	2.9895	0	6.1912	0	8.4978	0	0	0	0	0	3.0983	3.0275	0	0	0	0	0	3.0035	3.1118	0	2.905	41.252
TRINITY_DN46024_c0_g1::TRINITY_DN46024_c0_g1_i1::g.9459::m.9459	0	0	0	0	2.1018	0	2.1609	2.2546	2.065	0	0	4.0642	0	2.0378	1.994	2.0522	2.0266	2.0483	0	2.1047	0	2.3641	2.0564	2.0774	0	0	0	4.2633	0	2.2074	2.0346	0	8.9439	2.1958	2.2142	0	0	0	2.1588	0	2.0855	0	0	0	0	2.2189	0	2.0714	27.7339
TRINITY_DN46030_c0_g2::TRINITY_DN46030_c0_g2_i1::g.9461::m.9461	0	0	0	0	0	0	0	10.5291	0	0	0	9.49	0	9.5167	0	9.5837	9.4642	9.5656	0	0	0	0	9.6035	0	9.5432	9.5955	9.8313	0	0	0	0	0	0	10.2545	0	0	21.0266	20.6345	10.0814	0	9.7394	0	0	9.8126	0	0	0	0	81.372
TRINITY_DN46047_c0_g1::TRINITY_DN46047_c0_g1_i1::g.9479::m.9479	0	2.632	0	0	2.5695	5.2886	0	0	2.5244	0	2.4627	4.9686	2.4366	2.4913	4.8753	2.5088	2.4775	5.0082	0	0	5.7496	11.5607	2.514	2.5396	2.4982	2.5119	2.5736	2.606	0	0	2.4874	7.4078	8.2006	5.3688	13.5347	2.6824	0	2.7008	7.9174	5.4809	0	2.5563	2.5996	0	2.6182	0	0	2.5323	71.1648
TRINITY_DN46058_c0_g2::TRINITY_DN46058_c0_g2_i1::g.9463::m.9463	0	0	0	0	0	0	0	0	0	3.6015	0	0	0	3.6185	0	0	0	0	0	0	0	0	0	0	0	0	0	0	3.9326	0	0	0	0	0	0	0	0	0	0	0	0	0	0	0	3.8029	0	0	0	11.354
TRINITY_DN46065_c0_g1::TRINITY_DN46065_c0_g1_i1::g.9480::m.9480	0	4.0217	0	0	1.9631	0	2.0183	6.3175	0	1.8944	0	0	0	0	0	0	3.7857	0	1.9679	0	0	2.2081	0	0	0	1.9191	0	0	0	0	0	0	0	0	0	4.0987	0	0	0	2.0937	1.9479	3.9061	0	0	0	2.0725	3.7368	1.9347	22.3447
TRINITY_DN46072_c0_g1::TRINITY_DN46072_c0_g1_i1::g.9470::m.9470	5.3637	10.9882	5.1947	0	5.3636	0	0	5.7536	0	0	0	0	0	0	0	0	0	0	0	0	0	12.0661	0	0	0	0	5.3723	5.4398	0	0	5.1922	0	0	5.6035	0	5.5993	0	11.2757	5.509	11.4411	0	5.3362	0	5.3621	0	0	0	0	56.6013
TRINITY_DN46086_c0_g1::TRINITY_DN46086_c0_g1_i1::g.9471::m.9471	0	8.1742	3.8644	3.9578	3.99	4.1062	4.1022	8.5602	0	0	3.8241	0	0	3.8686	0	3.8958	0	0	0	3.9955	0	0	0	0	0	0	0	4.0467	8.4088	4.1904	3.8625	3.8344	4.2447	0	0	4.1653	0	4.194	0	0	3.9591	0	0	0	4.0657	4.2123	0	0	61.2911
TRINITY_DN46107_c0_g1::TRINITY_DN46107_c0_g1_i1::g.35074::m.35074	573.3024	560.546	630.9493	654.8253	590.6568	581.039	517.9718	670.88	529.1024	603.5263	524.4796	529.0858	461.2667	581.1077	469.7114	525.8309	460.6448	457.1187	531.1654	521.8901	495.6328	429.8946	475.9255	480.7758	447.5993	441.5639	417.6113	387.6243	649.857	684.1858	487.7035	550.9305	508.2419	508.1868	439.2433	435.2593	521.0127	520.4273	526.3762	491.0053	594.7077	570.3574	474.5512	477.6056	575.3198	623.5709	628.3169	676.2927	12739.7661
TRINITY_DN46118_c0_g1::TRINITY_DN46118_c0_g1_i1::g.35112::m.35112	0	0	7.9885	8.1817	0	0	16.9605	8.848	0	0	0	7.9747	0	0	0	0	15.9061	8.0383	16.5372	0	9.2283	27.8331	16.1403	0	8.0195	0	0	0	17.3828	25.9876	0	0	8.7748	0	26.0685	0	8.8347	0	16.9436	8.7971	0	0	0	0	0	8.7078	7.8505	16.2581	173.6321
TRINITY_DN46131_c0_g1::TRINITY_DN46131_c0_g1_i1::g.35101::m.35101	47.9499	57.783	38.2437	44.7642	47.9484	46.442	49.2976	51.4352	55.4214	65.3242	59.4716	62.7209	56.1672	60.163	56.192	55.0787	59.8309	49.4774	50.8946	50.8393	28.4009	31.7255	46.9136	47.3917	38.392	35.8453	53.6765	51.4908	26.7486	26.6597	46.4169	43.3683	33.0065	26.5202	35.657	38.278	24.1685	23.7178	37.6606	42.1151	55.9737	42.0914	54.2178	62.0338	45.9849	38.7097	53.6901	47.2559	986.7383
TRINITY_DN46182_c0_g1::TRINITY_DN46182_c0_g1_i1::g.35103::m.35103	0	0	0	0	0	0	0	0	4.4645	8.7704	13.0657	4.3935	0	0	0	0	43.8155	44.2853	40.9984	31.853	0	5.1113	0	0	57.4356	35.539	54.6181	32.2612	0	0	0	0	4.8343	0	9.5746	9.4877	0	0	0	0	0	0	0	0	0	0	0	0	5.1113
TRINITY_DN46214_c0_g1::TRINITY_DN46214_c0_g1_i1::g.19322::m.19322	5.0596	0	4.9002	0	0	5.2068	0	0	9.9416	0	0	4.8917	4.7978	4.9055	4.7999	0	0	9.8615	5.072	0	0	0	0	5.0007	4.9192	0	10.1353	5.1314	5.3313	0	9.7957	4.8622	0	5.2858	0	0	0	0	10.3932	0	0	0	0	5.0581	0	0	0	0	55.0931
TRINITY_DN46230_c0_g1::TRINITY_DN46230_c0_g1_i1::g.19330::m.19330	10.1192	4.1461	1.9601	0	2.0238	0	2.0807	0	0	3.906	3.8793	3.9134	7.6765	5.8866	5.7599	3.952	3.9027	3.9446	2.0288	2.0266	0	0	1.9801	4.0006	1.9677	3.9569	4.0541	6.1577	0	0	7.8365	3.8897	4.306	4.2287	4.2641	8.4509	4.3354	2.1273	4.1573	4.3169	6.0244	8.0538	4.095	4.0464	4.1244	0	0	0	62.1676
TRINITY_DN46233_c0_g1::TRINITY_DN46233_c0_g1_i1::g.19323::m.19323	0	0	0	0	0	0	3.3305	0	0	0	0	0	0	0	0	0	0	0	0	0	0	0	0	0	0	0	0	0	0	0	0	0	0	0	0	0	0	0	0	0	0	3.2228	0	0	0	0	3.0832	0	6.4137
TRINITY_DN46252_c0_g1::TRINITY_DN46252_c0_g1_i1::g.19363::m.19363	3.3731	0	0	6.6916	3.373	0	0	3.6182	3.3139	6.51	6.4655	3.2612	3.1985	3.2703	3.1999	3.2934	6.5046	6.5743	3.3813	0	3.7738	3.794	3.3002	0	0	3.2974	0	3.4209	3.5542	0	3.2652	3.2414	0	3.5239	0	0	0	0	3.4644	3.5975	3.3469	0	3.4125	3.372	0	0	0	0	44.6438
TRINITY_DN46271_c0_g1::TRINITY_DN46271_c0_g1_i2::g.19358::m.19358	4.63	0	4.4841	4.5926	0	0	4.7602	0	0	0	4.4374	0	0	0	0	0	0	0	0	4.6363	0	0	0	0	0	0	0	0	4.8787	0	0	4.4493	0	0	0	0	0	0	0	0	4.5941	0	9.3683	4.6286	4.7178	4.8879	4.4066	4.563	32.6635
TRINITY_DN46282_c0_g1::TRINITY_DN46282_c0_g1_i1::g.19351::m.19351	0	0	5.1947	0	5.3636	5.5197	0	5.7536	0	0	0	5.1858	5.0862	0	5.0884	0	0	0	0	0	0	0	0	0	0	0	0	0	0	0	5.1922	0	0	0	0	5.5993	0	0	0	0	0	5.3362	0	5.3621	5.4654	0	0	0	37.4691
TRINITY_DN46286_c0_g1::TRINITY_DN46286_c0_g1_i1::g.19339::m.19339	0	0	4.6829	0	0	0	0	0	0	0	0	0	4.5851	0	0	0	0	0	4.8471	0	5.4097	10.8773	4.7308	4.779	4.7011	0	4.843	0	5.095	5.078	9.3614	4.6466	5.1439	5.0515	5.0939	0	5.179	5.0824	4.9662	10.3139	0	0	0	0	0	0	0	0	75.3736
TRINITY_DN46290_c0_g1::TRINITY_DN46290_c0_g1_i1::g.19321::m.19321	0	0	0	0	0	0	0	0	3.0908	0	0	0	0	0	0	0	0	3.0659	0	0	0	0	3.078	0	0	0	0	0	0	0	0	0	0	0	0	0	0	0	0	0	0	0	0	0	0	0	5.9885	3.1005	9.089
TRINITY_DN46310_c0_g1::TRINITY_DN46310_c0_g1_i1::g.19430::m.19430	4.0898	0	0	0	0	0	0	0	0	0	0	3.9541	0	0	0	0	0	0	0	0	4.5757	0	0	0	3.9763	0	0	4.1479	0	0	0	0	0	0	0	0	0	0	0	0	0	0	0	0	0	0	0	0	4.5757
TRINITY_DN46328_c0_g1::TRINITY_DN46328_c0_g1_i1::g.19410::m.19410	0	3.467	0	0	6.7692	0	0	0	3.3253	0	3.2439	0	0	3.2816	0	0	0	0	0	0	0	3.8071	0	3.3453	0	3.3088	0	0	0	0	0	0	0	0	0	0	0	0	0	0	0	0	3.4243	0	0	0	0	0	17.2032
TRINITY_DN46339_c0_g1::TRINITY_DN46339_c0_g1_i1::g.19421::m.19421	38.6442	31.6669	22.4558	22.9989	30.9144	31.8146	23.8382	24.8719	37.9658	14.9166	14.8147	14.9448	29.3156	22.4804	29.3286	37.7311	14.9042	30.128	30.9909	38.6966	34.5879	43.4664	37.809	22.9166	30.0572	37.7777	30.9646	31.354	40.7197	40.5843	37.4087	22.2817	41.1105	16.1488	32.5686	8.0683	33.1127	32.4953	47.6289	24.729	30.6753	30.7566	39.0962	15.453	31.5015	24.4778	29.4239	30.4679	726.0971
TRINITY_DN4636_c0_g1::TRINITY_DN4636_c0_g1_i1::g.31489::m.31489	2.1959	2.2493	0	2.1781	0	0	0	0	2.1573	0	4.2091	4.2461	0	0	0	2.144	2.1173	0	0	0	0	0	0	0	0	0	0	0	0	0	0	0	2.336	0	0	0	0	0	0	0	0	0	0	2.1952	0	0	0	0	2.144
TRINITY_DN46377_c0_g1::TRINITY_DN46377_c0_g1_i1::g.19434::m.19434	0	0	0	5.3203	5.3636	0	0	0	5.2696	0	0	5.1858	5.0862	5.2004	5.0884	0	5.1717	10.4542	0	0	0	0	0	0	5.2148	0	5.3723	0	5.6518	11.266	10.3845	0	0	0	5.6506	5.5993	5.745	0	5.509	0	0	0	0	0	0	0	0	0	59.2949
TRINITY_DN46385_c0_g1::TRINITY_DN46385_c0_g1_i1::g.19429::m.19429	5.5247	3.7727	1.7835	0	5.5246	9.4757	1.8933	5.9263	1.8093	1.7771	0	1.7805	0	3.571	3.4941	3.5961	0	1.7947	1.8461	1.8441	10.3018	2.0714	1.8018	5.4604	1.7905	1.8003	1.8445	3.7354	0	0	1.7827	1.7697	9.7956	11.5435	3.8801	5.7674	3.9449	5.8071	13.2402	9.8205	3.6546	3.6642	3.7262	3.682	3.753	3.8883	3.5055	3.6299	102.4565
TRINITY_DN46437_c0_g1::TRINITY_DN46437_c0_g1_i1::g.4549::m.4549	3.3964	6.9579	3.2894	3.3689	3.3963	6.9904	0	7.2866	0	3.2775	6.5103	3.2837	3.2207	0	0	0	3.2748	0	10.2141	0	3.7999	0	9.969	3.3569	0	0	6.8036	0	3.5788	3.5669	9.8635	3.2639	3.6132	3.5483	3.578	0	7.2756	3.57	0	3.6224	3.37	3.379	3.4361	10.1861	3.4608	7.1711	0	6.6945	80.1183
TRINITY_DN46452_c0_g1::TRINITY_DN46452_c0_g1_i2::g.4561::m.4561	0	0	4.2439	0	0	0	0	0	0	0	0	0	0	0	0	0	4.2251	8.5407	8.7854	4.3879	4.9025	4.9288	4.2873	0	8.5207	4.2837	13.1669	4.4441	4.6173	0	8.4838	0	4.6616	4.5779	4.6163	0	4.6934	0	4.5006	0	0	0	0	0	4.4651	0	8.3411	0	44.9326
TRINITY_DN46458_c0_g1::TRINITY_DN46458_c0_g1_i1::g.4578::m.4578	0	0	0	0	0	0	0	0	0	0	0	0	0	0	0	0	0	0	0	0	6.3847	6.4189	0	0	11.0967	5.5788	11.4317	0	0	5.9933	0	0	0	5.9619	12.0239	0	0	5.9984	0	0	0	0	0	0	0	0	0	0	24.7953
TRINITY_DN46460_c0_g1::TRINITY_DN46460_c0_g1_i1::g.4551::m.4551	0	0	0	0	0	19.6139	0	0	0	0	0	0	0	9.2395	0	18.6091	0	0	0	0	0	10.7189	9.3238	28.2564	9.2652	9.316	0	0	0	10.0082	18.4501	0	20.2758	0	20.0787	9.9483	20.4142	0	29.3634	0	9.4557	9.4808	0	0	0	0	9.07	9.3918	183.1355
TRINITY_DN46472_c0_g3::TRINITY_DN46472_c0_g3_i1::g.4557::m.4557	0	0	0	0	0	0	0	0	0	2.6384	2.6204	2.6434	0	2.6509	2.5938	0	18.4538	26.6452	13.7042	13.6893	3.059	3.0753	0	0	39.8739	32.0742	8.2155	19.4107	0	0	0	0	0	0	0	5.7085	0	2.8739	0	0	0	0	2.7661	0	0	0	0	2.6946	16.9475
TRINITY_DN46473_c0_g1::TRINITY_DN46473_c0_g1_i1::g.4575::m.4575	0	0	0	0	0	0	1.8757	0	0	0	0	0	0	0	0	1.7814	1.7591	0	0	0	2.0412	0	1.785	0	0	0	0	0	0	1.9161	1.7661	0	0	0	0	0	1.9541	1.9177	1.8739	0	1.8103	0	0	0	0	0	0	0	15.1262
TRINITY_DN46477_c0_g1::TRINITY_DN46477_c0_g1_i1::g.4543::m.4543	0	16.3484	0	0	0	0	0	0	0	0	0	0	0	7.7371	0	0	0	0	0	0	0	0	0	0	0	0	0	0	0	0	0	0	0	0	0	0	0	0	0	0	7.9182	0	0	0	0	8.4246	0	0	16.1617
TRINITY_DN46492_c0_g1::TRINITY_DN46492_c0_g1_i1::g.4571::m.4571	2.6892	2.7546	2.6045	0	2.6891	2.7674	0	2.8847	0	2.5951	2.5774	2.6	2.5501	2.6073	2.5512	5.2513	2.5929	2.6207	2.6958	2.6929	0	6.0496	2.6311	2.6579	5.2291	2.6289	0	0	0	0	0	2.5843	2.8608	0	0	2.8073	0	0	0	0	2.6683	5.3508	5.4413	2.6884	2.7402	0	2.5595	2.6503	40.5429
TRINITY_DN46494_c0_g1::TRINITY_DN46494_c0_g1_i1::g.4529::m.4529	0	0	0	0	0	0	0	0	0	8.2365	0	0	0	8.2754	0	0	0	0	0	0	9.5493	0	0	0	0	8.3439	0	0	0	0	0	0	0	0	0	0	0	0	0	0	0	0	8.6352	0	17.3943	0	0	8.4118	43.6308
TRINITY_DN46503_c0_g1::TRINITY_DN46503_c0_g1_i1::g.4572::m.4572	0	0	0	0	0	0	0	0	0	0	0	2.2649	0	0	2.2224	0	0	0	0	0	2.6209	5.2699	0	0	0	0	0	0	0	0	0	0	2.4921	2.4474	0	0	0	0	2.4061	0	0	0	0	0	0	0	0	2.3087	14.828
TRINITY_DN46516_c0_g1::TRINITY_DN46516_c0_g1_i1::g.30466::m.30466	7.0616	3.6166	0	0	0	0	0	3.7874	3.4688	6.8144	10.1518	6.8273	6.6962	0	10.0487	6.8947	6.8087	6.8817	3.5394	0	3.9502	15.8856	3.4545	3.4897	3.4328	6.9033	3.5364	3.5809	3.7204	0	3.4179	6.786	11.2684	0	3.7196	11.0576	3.7818	0	7.2528	3.7657	3.5034	3.5127	10.7163	3.5297	3.5977	0	0	0	83.0748
TRINITY_DN4652_c0_g1::TRINITY_DN4652_c0_g1_i1::g.31500::m.31500	6.1348	6.2839	0	6.0851	0	0	0	0	6.0271	0	0	0	11.6346	0	5.8199	5.9898	0	5.9785	0	0	0	0	0	0	5.9645	0	6.1445	0	0	0	0	0	0	6.4091	0	0	0	0	0	0	6.0871	0	6.2065	6.1329	0	0	5.8388	6.046	35.3291
TRINITY_DN46534_c0_g1::TRINITY_DN46534_c0_g1_i1::g.30457::m.30457	39.602	37.6672	32.8748	30.8641	36.7721	34.9319	31.9904	33.3775	41.6858	51.864	29.8215	32.8183	40.235	32.9107	45.6199	30.3806	38.1839	44.1067	39.6988	45.3207	31.6475	41.362	35.9785	36.3452	44.003	44.2445	39.6651	51.6392	50.6707	41.5901	27.3827	27.1833	24.0739	29.5518	26.8198	32.4824	30.2977	35.6792	31.9585	30.1689	25.2607	30.956	34.3415	42.4177	40.3527	38.8212	40.3836	41.8165	831.8779
TRINITY_DN46536_c0_g1::TRINITY_DN46536_c0_g1_i1::g.30456::m.30456	0	3.1128	2.9431	0	0	0	3.1243	0	0	0	0	0	0	2.9463	0	0	0	0	0	0	0	0	0	0	0	2.9708	0	0	0	0	0	2.9203	0	0	3.2014	0	0	0	0	0	0	0	0	0	0	0	0	0	8.9909
TRINITY_DN46570_c0_g1::TRINITY_DN46570_c0_g1_i1::g.30445::m.30445	0	0	0	0	0	0	0	0	0	0	0	0	0	0	0	0	5.6334	0	5.8569	5.8506	0	6.5717	0	0	5.6804	17.1349	5.8519	5.9255	0	0	0	0	0	0	6.1551	0	0	0	0	0	0	0	0	0	0	0	0	0	6.5717
TRINITY_DN46588_c0_g1::TRINITY_DN46588_c0_g1_i1::g.30458::m.30458	0	0	2.6045	0	0	0	0	0	2.642	2.5951	0	0	0	0	0	0	0	0	0	0	3.0087	3.0248	2.6311	2.6579	2.6146	0	0	0	0	0	2.6032	0	0	0	2.833	2.8073	0	2.8266	0	0	0	0	0	0	2.7402	0	0	0	16.8614
TRINITY_DN46603_c0_g1::TRINITY_DN46603_c0_g1_i2::g.30455::m.30455	4.2127	4.3151	4.08	0	0	0	4.3311	13.5568	4.1388	4.0652	4.0375	4.0729	3.9947	0	3.9965	8.2263	4.0619	0	8.446	8.4369	9.4263	9.4768	0	4.1637	4.0958	4.1183	0	0	13.3169	8.8484	0	0	0	4.4011	4.438	4.3977	9.0243	4.428	4.3268	4.493	8.36	4.1911	0	0	4.2926	4.4473	4.0095	4.1517	118.5107
TRINITY_DN46624_c0_g1::TRINITY_DN46624_c0_g1_i1::g.30527::m.30527	4.7191	0	0	0	0	9.7126	0	0	0	0	0	0	0	0	0	0	0	0	0	0	0	0	0	0	0	0	0	0	0	0	0	4.5349	0	0	0	0	0	0	0	0	0	0	0	0	0	0	4.4914	4.6507	23.3896
TRINITY_DN46636_c0_g1::TRINITY_DN46636_c0_g1_i1::g.30536::m.30536	0	0	0	0	0	0	0	0	6.6967	0	0	6.5902	0	0	0	0	0	0	0	0	0	0	0	0	6.6272	0	0	0	0	7.1586	0	0	0	0	0	0	0	0	0	0	0	0	0	0	0	0	0	0	7.1586
TRINITY_DN46648_c0_g1::TRINITY_DN46648_c0_g1_i1::g.30528::m.30528	0	0	0	7.3759	0	0	0	0	0	0	0	0	14.1026	14.4192	7.0544	7.2604	14.3396	0	0	0	8.3194	0	7.2754	7.3495	7.2297	0	7.4479	7.5416	15.6709	15.6188	14.3967	14.2918	7.9107	7.7685	7.8337	15.5253	7.9646	15.6322	15.2749	15.8615	0	0	0	0	0	0	0	0	173.2169
TRINITY_DN46658_c0_g2::TRINITY_DN46658_c0_g2_i1::g.30549::m.30549	7.7288	0	0	15.3326	0	0	0	0	0	0	7.4073	0	0	0	0	0	7.4521	0	7.7477	0	0	8.6933	7.5618	0	0	0	0	0	0	0	0	0	0	0	0	8.0683	0	0	0	0	0	7.6891	0	0	0	0	0	0	8.6933
TRINITY_DN46682_c1_g1::TRINITY_DN46682_c1_g1_i1::g.30526::m.30526	0	0	4.1694	2.1351	0	0	4.4261	0	4.2295	2.0772	4.126	2.0811	2.0412	2.087	6.1262	8.4067	10.3774	4.1955	6.4734	2.1555	4.8165	2.4212	0	2.1275	0	2.1043	4.312	4.3662	2.2682	2.2606	4.1675	4.1371	6.8698	2.2488	4.5353	4.4942	0	2.2626	2.2108	0	4.2717	2.1415	2.1777	0	0	0	2.0487	4.2428	56.0507
TRINITY_DN46695_c0_g1::TRINITY_DN46695_c0_g1_i1::g.30531::m.30531	3.9028	0	1.8899	1.9356	1.9514	2.0082	2.0063	0	0	0	1.8702	0	0	1.892	0	0	0	0	1.9562	0	0	0	0	0	1.8972	0	1.9545	1.9791	0	0	0	0	0	0	0	0	0	2.0511	0	0	3.8725	1.9414	1.9742	0	0	2.0601	3.7145	1.9232	17.6068
TRINITY_DN46698_c0_g1::TRINITY_DN46698_c0_g1_i1::g.30540::m.30540	0	0	0	0	0	5.3729	0	5.6006	0	0	5.0039	0	0	5.0621	4.9531	0	0	10.1762	0	0	0	0	5.1082	0	0	5.104	0	0	0	0	0	5.0173	0	5.4545	5.5003	0	0	0	0	0	5.1805	0	0	0	0	0	4.9692	10.291	41.2662
TRINITY_DN46705_c0_g1::TRINITY_DN46705_c0_g1_i1::g.14281::m.14281	4.8592	4.9773	4.7061	4.8199	4.8591	5.0006	4.9958	5.2124	4.7739	4.6891	9.3142	9.396	4.6078	4.7112	9.2196	9.4888	4.6852	9.4709	4.8711	4.8658	10.8729	10.9312	9.5084	9.6053	4.7243	4.7503	4.867	4.9282	10.2404	5.1032	9.4077	9.3392	15.508	5.0765	10.2381	10.1453	10.4092	15.3226	14.9724	10.365	9.643	4.8343	4.9161	4.8577	4.9513	0	4.6248	4.7889	179.0294
TRINITY_DN46726_c0_g1::TRINITY_DN46726_c0_g1_i1::g.14306::m.14306	3.1869	0	3.0865	0	3.1868	0	0	3.4185	0	3.0753	0	3.0812	3.022	3.0898	3.0233	3.1116	9.2183	3.1057	0	3.1912	3.5655	3.5846	3.118	0	0	0	0	0	0	0	0	9.1876	3.3903	3.3294	6.7146	6.6537	6.8268	0	3.2732	3.3989	3.1621	3.1705	0	0	0	3.3644	0	0	52.053
TRINITY_DN46803_c0_g1::TRINITY_DN46803_c0_g1_i2::g.14294::m.14294	5.4531	0	0	0	0	0	0	5.8495	0	0	0	0	0	0	0	0	0	0	0	0	0	0	0	0	0	0	0	0	0	0	0	0	0	0	0	0	0	0	0	11.6318	5.4108	0	5.5169	0	5.5565	5.7568	0	0	28.7946
TRINITY_DN46804_c0_g1::TRINITY_DN46804_c0_g1_i1::g.14308::m.14308	4.277	2.1905	4.1422	2.1212	2.1384	2.2007	2.1986	2.2939	0	2.0636	2.0495	4.1351	2.0278	2.0734	2.0287	0	2.0619	0	2.1437	2.1414	2.3925	2.4053	2.0923	4.2272	2.0791	0	2.1419	2.1688	2.2533	2.2458	4.1402	2.055	2.275	2.2341	2.2528	2.2324	2.2905	2.2478	2.1964	2.2807	4.2438	2.1275	2.1635	2.1378	4.358	2.2576	2.0353	2.1075	54.4546
TRINITY_DN46807_c0_g2::TRINITY_DN46807_c0_g2_i1::g.39903::m.39903	13.3546	6.8396	6.4669	6.6233	13.3542	6.8715	6.865	7.1626	6.5601	6.4435	6.3995	6.4557	6.3318	12.9479	6.3346	6.5195	6.4382	6.5072	13.3872	6.6863	7.4705	7.5105	6.533	6.5996	6.4919	6.5276	6.6879	6.772	7.0359	7.0125	6.4638	6.4167	14.2069	6.9758	7.0344	6.9706	7.1519	7.0185	6.8581	7.1215	13.2509	13.286	6.7554	6.6753	13.6078	7.0492	6.3552	6.5806	176.6394
TRINITY_DN46808_c0_g1::TRINITY_DN46808_c0_g1_i1::g.39888::m.39888	0	2.6389	0	0	0	0	0	2.7635	2.5311	0	0	0	0	0	2.444	0	0	0	0	0	0	0	2.5206	2.5463	0	0	0	0	2.7146	2.7056	0	0	2.7407	0	0	2.6894	0	0	0	0	0	0	0	0	0	0	2.452	0	15.626
TRINITY_DN46816_c0_g1::TRINITY_DN46816_c0_g1_i1::g.39869::m.39869	3.6763	0	7.1208	10.9396	0	0	7.5592	0	7.2235	0	3.5233	7.1086	6.9721	3.5643	6.9751	3.5894	0	7.1653	7.3705	3.6812	8.226	4.135	7.1936	3.6335	3.5742	7.1877	3.6821	7.4569	3.8737	0	7.1175	3.5328	11.7327	7.6813	3.8729	7.6755	7.8751	0	7.5516	3.9208	7.2954	3.6574	7.4385	11.0254	3.746	3.881	6.9978	10.8692	104.0201
TRINITY_DN46831_c0_g1::TRINITY_DN46831_c0_g1_i1::g.39898::m.39898	2.6529	0	0	0	2.6528	0	0	0	0	0	0	0	2.5156	0	0	0	0	0	2.6594	0	0	0	0	0	0	0	0	0	2.7953	2.7861	0	0	0	2.7715	0	0	0	0	0	0	5.2645	0	0	0	2.7032	0	0	0	13.453
TRINITY_DN46858_c0_g2::TRINITY_DN46858_c0_g2_i2::g.39905::m.39905	0	3.3853	0	0	0	0	0	0	0	0	0	0	0	0	0	0	0	0	0	0	0	0	0	0	0	3.2308	0	0	6.9648	0	0	0	3.5158	0	0	0	3.5398	0	0	0	0	0	3.3436	0	0	0	0	3.2571	13.7617
TRINITY_DN46870_c0_g1::TRINITY_DN46870_c0_g1_i1::g.39873::m.39873	0	0	0	0	0	0	0	0	0	0	0	0	0	0	0	0	2.8679	0	0	0	3.3278	3.3456	0	0	2.8919	0	0	0	0	0	2.8793	0	0	0	0	0	0	0	0	3.1723	0	2.9592	0	2.9735	0	0	0	0	12.725
TRINITY_DN4688_c0_g1::TRINITY_DN4688_c0_g1_i1::g.31494::m.31494	0	0	0	0	0	0	0	4.8746	4.4645	0	4.3552	8.787	0	0	0	0	0	0	0	0	0	0	0	0	0	0	0	4.6087	0	4.7724	0	0	0	0	4.7873	0	0	0	0	0	0	0	0	0	0	0	4.325	0	13.972
TRINITY_DN46885_c0_g1::TRINITY_DN46885_c0_g1_i1::g.39910::m.39910	0	3.578	0	3.4648	0	3.5947	0	3.747	0	3.3708	0	0	3.3123	0	0	0	3.368	3.4041	3.5016	3.4978	3.9081	3.929	0	0	3.3961	0	3.4987	0	0	3.6685	3.3814	0	3.716	3.6493	3.6799	3.6465	3.7414	3.6716	3.5877	3.7255	0	0	3.534	3.492	0	0	0	0	40.2672
TRINITY_DN46895_c0_g1::TRINITY_DN46895_c0_g1_i1::g.39884::m.39884	0	0	0	0	0	0	0	0	4.8951	0	0	0	0	0	0	0	0	0	0	0	0	0	0	4.9246	0	0	0	10.1065	0	0	0	0	0	0	0	0	0	0	5.1175	5.314	0	0	0	0	5.077	0	0	0	20.4331
TRINITY_DN46925_c0_g1::TRINITY_DN46925_c0_g1_i1::g.25094::m.25094	4.1242	4.2245	1.9971	4.0908	4.1241	6.3663	2.1201	4.424	4.0518	1.9899	1.9763	3.9874	7.8216	5.9979	1.9563	4.0268	1.9883	2.0096	4.1343	2.0649	2.3071	2.3194	2.0175	2.0381	4.0097	4.0317	2.0654	0	2.1729	2.1656	1.9962	0	0	0	0	2.1527	2.2087	2.1675	2.118	0	4.0922	2.0515	4.1724	2.0615	4.2024	4.3539	3.9252	2.0323	70.8444
TRINITY_DN46934_c0_g1::TRINITY_DN46934_c0_g1_i1::g.25104::m.25104	2.8125	0	2.7239	0	0	0	0	3.0169	0	0	0	2.7192	0	0	0	0	2.7118	0	0	5.6326	3.1466	0	0	0	2.7344	0	0	0	0	2.9537	2.7226	0	5.984	0	0	0	3.0124	0	2.8887	0	0	5.5961	0	0	0	2.9691	2.6768	0	23.3868
TRINITY_DN46946_c0_g1::TRINITY_DN46946_c0_g1_i1::g.25095::m.25095	5.3346	5.4643	5.1665	5.2914	5.3344	5.4897	5.4845	0	5.2409	5.1478	0	0	5.0585	5.1721	0	0	5.1436	0	0	5.3418	5.9683	6.0003	0	0	0	0	0	0	5.6211	0	0	5.1264	0	0	0	5.5689	5.7137	5.6072	5.479	0	0	0	10.7939	5.3329	5.4357	5.6317	0	0	77.1226
TRINITY_DN46947_c0_g1::TRINITY_DN46947_c0_g1_i1::g.25109::m.25109	15.1788	10.3652	14.7005	15.056	10.1189	15.6203	10.4036	21.7095	19.8831	14.6474	14.5474	9.7835	14.3934	19.622	9.5998	19.7602	9.7569	14.7922	15.2159	15.1994	16.982	11.3819	9.9005	10.0014	9.8383	14.8384	5.0677	15.3942	10.6627	15.9408	9.7957	14.5865	10.765	15.8574	10.6603	10.5636	10.8384	10.6363	5.1966	10.7924	15.061	20.1345	10.2375	15.1742	25.7776	10.6828	14.4465	19.9455	318.8948
TRINITY_DN46975_c0_g1::TRINITY_DN46975_c0_g1_i2::g.25103::m.25103	12.3935	20.3116	16.8041	14.7518	14.8717	10.2032	17.8385	10.6354	12.1759	19.1354	21.3803	16.7752	16.453	16.8224	14.1088	14.5207	16.7296	9.6623	17.3933	17.3744	5.5463	13.94	12.1256	14.699	16.8692	14.5387	12.4132	15.0832	5.2236	13.0157	11.9972	16.6738	7.9107	20.7161	10.445	12.9378	18.5841	15.6322	15.2749	10.5743	17.2161	14.7958	15.0461	17.3455	10.1027	20.9339	14.1547	12.2141	314.0202
TRINITY_DN46978_c0_g1::TRINITY_DN46978_c0_g1_i1::g.25097::m.25097	0	4.3151	0	0	0	2.1676	2.1656	0	0	0	0	2.0365	0	0	0	2.0566	0	0	0	0	0	0	0	0	0	0	0	2.1362	2.2195	0	0	0	2.2408	0	0	0	0	0	0	2.2465	0	2.0955	0	0	0	2.2237	0	0	13.0795
TRINITY_DN46979_c0_g1::TRINITY_DN46979_c0_g1_i1::g.25106::m.25106	0	4.5494	4.3015	0	4.4413	0	0	0	0	0	0	0	0	0	0	0	0	0	0	0	4.9691	0	0	0	0	0	0	0	0	0	0	0	0	4.64	0	0	0	0	0	0	0	0	0	0	0	0	0	0	9.4104
TRINITY_DN46996_c0_g1::TRINITY_DN46996_c0_g1_i2::g.25090::m.25090	12.5841	6.445	0	12.4823	0	6.4751	0	0	0	0	0	0	0	0	5.9691	0	0	0	6.3074	6.3006	7.0395	0	6.1561	0	0	0	0	6.3813	0	0	0	0	0	13.1468	6.6285	0	13.4786	0	0	0	6.2432	6.2597	12.7313	0	6.4114	0	11.977	0	51.3507
TRINITY_DN47002_c0_g1::TRINITY_DN47002_c0_g1_i1::g.25085::m.25085	0	0	2.5216	0	0	0	0	0	0	0	0	0	0	0	0	0	0	0	0	0	2.9129	0	0	0	0	0	2.6078	0	0	0	0	0	0	0	0	0	0	0	0	0	0	0	0	0	2.653	0	0	0	5.5659
TRINITY_DN47012_c0_g1::TRINITY_DN47012_c0_g1_i1::g.18833::m.18833	7.5216	7.7044	3.6423	7.4607	3.7607	7.7403	7.733	4.0341	7.3895	7.2582	7.2087	7.272	14.2647	10.9387	10.7032	11.0157	7.2522	14.66	7.5399	7.5317	12.6226	8.4601	7.359	7.434	10.9691	11.0293	7.5335	7.6283	7.9255	7.8992	7.2811	10.8421	12.0024	15.7157	7.9238	15.7038	8.0562	7.9059	7.7252	8.0219	7.4632	7.4829	11.4143	7.5193	7.6641	3.9702	3.5793	7.4127	186.9905
TRINITY_DN47033_c0_g1::TRINITY_DN47033_c0_g1_i2::g.18828::m.18828	0	0	5.5919	0	0	0	5.9362	6.1936	11.3451	5.5718	0	0	0	0	0	0	0	0	0	5.7817	0	6.4944	0	0	0	5.6444	0	11.7116	0	0	0	0	0	6.032	6.0827	6.0275	0	0	5.9303	0	0	5.7442	0	5.7721	0	0	5.4953	0	30.0498
TRINITY_DN47041_c0_g1::TRINITY_DN47041_c0_g1_i1::g.18846::m.18846	2.8451	0	2.7554	2.8221	5.69	2.9279	2.9251	0	2.7952	0	5.4535	2.7507	2.6979	2.7585	5.3982	5.5558	2.7432	2.7726	2.8521	2.849	3.1831	0	2.7836	5.624	2.7661	2.7813	2.8496	2.8855	2.9979	0	2.7541	2.7341	3.0267	2.9723	2.9973	2.9701	3.0473	2.9905	5.8443	6.0688	2.823	2.8305	2.8784	2.8442	5.7981	6.0071	0	0	75.0027
TRINITY_DN47065_c0_g1::TRINITY_DN47065_c0_g1_i2::g.18832::m.18832	0	8.2412	0	3.9903	0	0	0	0	0	3.882	7.7109	0	3.8146	3.9003	3.8163	3.9277	3.8788	7.8407	4.0326	0	13.5021	9.0496	15.7434	7.9519	0	7.8652	4.0292	8.1598	0	0	3.8942	3.8658	17.1181	21.0133	8.4758	12.5984	4.3087	4.2284	12.3952	8.5808	0	0	0	0	0	4.2468	0	0	87.4824
TRINITY_DN47075_c0_g1::TRINITY_DN47075_c0_g1_i1::g.18852::m.18852	26.7092	27.3585	32.3344	19.8698	40.0626	41.2291	48.0549	50.1385	52.4806	51.5484	51.1964	38.7345	56.9859	51.7915	44.342	39.1171	45.0674	65.0723	40.1617	40.1181	67.2347	60.0842	39.1979	46.197	45.4436	52.2205	46.8156	54.1763	42.2155	63.1127	51.7105	44.9171	56.8275	76.7342	63.3093	55.7645	50.0633	42.1112	41.1487	56.972	39.7527	39.858	47.2877	33.3763	40.8233	42.295	57.1964	46.0645	1123.8677
TRINITY_DN47088_c0_g1::TRINITY_DN47088_c0_g1_i2::g.18849::m.18849	0	0	0	0	0	0	0	3.332	0	2.9975	2.977	0	0	0	0	0	0	0	0	0	0	3.4938	0	0	0	3.0366	3.1112	0	0	3.2622	0	0	0	0	3.2723	0	0	3.265	3.1903	3.3128	0	0	0	0	3.1651	3.2792	0	0	26.3004
TRINITY_DN47090_c0_g1::TRINITY_DN47090_c0_g1_i1::g.18836::m.18836	0	2.6528	0	0	0	0	0	0	0	0	0	0	0	0	0	0	0	0	0	0	0	0	0	0	0	0	0	0	0	0	0	2.4888	0	0	0	0	0	0	0	0	0	0	0	0	0	0	4.9299	0	7.4187
TRINITY_DN47093_c0_g1::TRINITY_DN47093_c0_g1_i1::g.18843::m.18843	10.3869	5.3197	15.0894	5.1514	10.3866	10.689	10.6789	0	5.1023	5.0116	4.9774	5.0211	9.8494	5.0353	4.9269	5.0707	5.0075	5.0612	5.2061	5.2005	11.6208	5.8415	5.0812	10.266	10.0986	5.077	5.2017	5.2671	0	5.4542	10.0548	4.9908	5.5249	16.277	5.4712	10.8431	16.6878	5.4589	10.6682	0	10.3063	5.1668	10.5084	5.1919	5.2919	10.9654	0	5.1183	159.0554
TRINITY_DN47101_c0_g1::TRINITY_DN47101_c0_g1_i1::g.18826::m.18826	18.347	9.3965	17.7688	18.1985	18.3464	9.4403	9.4313	9.8403	9.0124	8.8523	26.3757	17.7382	8.6988	17.7882	17.4053	8.9567	8.845	17.8797	18.3918	18.3718	0	0	8.9752	9.0667	8.9188	8.9678	18.3762	0	0	9.634	17.7604	17.631	19.5179	19.1673	9.664	9.5764	0	9.6423	0	9.7837	9.1023	9.1264	9.2808	18.3414	18.6948	9.6844	8.7309	0	210.5355
TRINITY_DN47106_c0_g1::TRINITY_DN47106_c0_g1_i2::g.18930::m.18930	6.252	6.404	0	6.2014	0	0	0	6.7064	6.1422	6.0331	0	0	0	0	0	6.1043	0	0	0	0	0	0	0	0	0	6.1118	0	0	0	0	0	6.008	0	0	0	6.5266	0	6.5715	0	0	6.2034	0	0	0	0	0	5.9504	0	31.3406
TRINITY_DN47109_c0_g2::TRINITY_DN47109_c0_g2_i1::g.18919::m.18919	4.5975	7.0639	2.2263	0	0	2.3656	0	0	2.2584	2.2183	4.4062	4.4449	4.3596	4.4575	2.1808	4.4888	2.2164	8.9608	0	2.3019	5.1436	7.7568	2.2491	2.272	4.4699	8.9888	6.9072	6.9941	7.2666	2.4141	6.6757	11.0452	4.8909	4.803	2.4217	7.1991	7.3864	7.2486	2.361	4.9033	0	2.2869	4.6513	4.5961	2.3423	2.4268	0	0	87.0947
TRINITY_DN47127_c0_g1::TRINITY_DN47127_c0_g1_i1::g.18915::m.18915	0	0	0	0	6.3736	0	0	0	0	0	0	6.1623	0	0	0	0	12.2911	12.4229	12.7787	12.7648	7.131	0	0	0	24.7874	24.9234	25.5358	12.9284	0	0	0	0	0	0	0	0	0	0	0	6.7978	0	0	0	6.3718	0	0	0	0	20.3024
TRINITY_DN47128_c0_g1::TRINITY_DN47128_c0_g1_i1::g.18927::m.18927	0	2.1622	0	0	2.1108	0	0	0	0	0	2.0231	2.0408	0	2.0466	2.0025	0	0	2.0571	0	0	2.3616	2.3743	2.0653	2.0863	0	0	0	2.1408	0	0	0	2.0285	0	0	0	0	2.2609	0	0	0	0	2.1	6.4067	4.2205	0	2.2284	2.009	0	21.5089
TRINITY_DN47135_c0_g1::TRINITY_DN47135_c0_g1_i1::g.18941::m.18941	4.3241	4.4292	4.1878	4.2891	4.3239	4.4498	4.4456	4.6384	4.2482	4.1727	4.1442	4.1806	4.1003	8.3848	4.1021	8.4438	4.1692	4.2139	4.3346	4.3299	0	4.8636	4.2306	4.2737	0	4.2271	0	4.3854	4.5563	9.0823	4.1858	4.1553	4.6	4.5174	4.5553	4.514	4.6314	4.545	4.4412	4.6117	4.2905	4.3019	4.3746	4.3227	4.406	0	4.1155	4.2615	105.018
TRINITY_DN47151_c0_g1::TRINITY_DN47151_c0_g1_i1::g.18928::m.18928	0	0	0	0	0	0	3.1438	0	0	0	0	0	0	0	0	2.9856	0	0	0	0	0	0	0	0	0	0	0	0	0	0	0	0	0	0	3.2213	0	0	0	0	0	0	0	0	0	0	3.2281	0	0	9.3575
TRINITY_DN47157_c0_g1::TRINITY_DN47157_c0_g1_i1::g.18932::m.18932	0	0	3.3951	0	0	3.6075	0	3.7604	0	3.3829	0	3.3893	0	3.3988	3.3257	3.4227	0	3.4163	3.5142	3.5103	0	0	0	6.9295	3.4083	3.427	3.5112	3.5553	0	3.6816	0	3.3688	0	3.6623	0	0	0	3.6847	3.6005	3.7388	0	3.4876	0	3.5045	0	0	3.3365	3.4548	49.3103
TRINITY_DN47181_c0_g1::TRINITY_DN47181_c0_g1_i1::g.18921::m.18921	0	0	0	0	0	7.2151	0	0	0	0	0	0	0	0	0	0	0	0	0	0	0	0	0	0	0	0	0	0	0	7.3631	0	0	0	7.3246	0	0	7.5095	0	0	0	0	0	0	0	0	0	0	0	22.0877
TRINITY_DN47182_c0_g1::TRINITY_DN47182_c0_g1_i1::g.18934::m.18934	0	0	0	0	0	0	0	0	0	0	0	0	0	0	0	0	0	0	0	0	0	4.6782	0	0	0	0	0	0	4.3825	0	0	0	0	0	0	0	0	0	0	0	0	0	0	0	0	0	0	0	9.0607
TRINITY_DN47210_c0_g1::TRINITY_DN47210_c0_g1_i2::g.4097::m.4097	6.6322	10.1901	3.2116	6.5785	6.632	13.6502	3.4093	10.6714	6.5158	9.6	3.1782	0	6.289	12.8604	3.1459	12.9509	12.7894	3.2316	9.9726	6.6412	3.71	3.7299	9.7333	6.555	3.224	9.7252	6.6427	3.3631	6.9884	3.4826	6.4201	3.1867	10.5832	3.4644	10.4803	6.9235	3.5518	6.9711	3.4059	7.0734	13.1614	9.8972	13.4195	9.9452	6.7579	14.0031	12.6244	13.0724	171.1418
TRINITY_DN47219_c0_g1::TRINITY_DN47219_c0_g1_i1::g.4101::m.4101	3.4931	0	3.383	0	3.493	0	0	0	0	0	0	0	0	0	0	0	3.368	0	3.5016	0	0	0	3.4176	3.4524	0	0	0	0	0	0	0	0	0	0	0	3.6465	0	3.6716	3.5877	3.7255	0	0	0	0	3.5593	7.3753	0	0	28.8648
TRINITY_DN47250_c0_g1::TRINITY_DN47250_c0_g1_i1::g.4117::m.4117	2.9835	0	5.7789	0	2.9834	3.0703	3.0673	0	0	0	5.7187	0	0	0	0	0	0	2.9075	0	2.9875	0	0	0	0	2.9007	0	0	0	0	3.1333	2.8881	0	0	6.2337	6.286	0	3.1955	3.1359	0	0	0	0	0	0	3.04	3.1496	2.8395	2.9403	33.4432
TRINITY_DN47264_c0_g1::TRINITY_DN47264_c0_g1_i1::g.4115::m.4115	0	0	0	0	0	0	0	0	0	0	0	0	0	0	0	0	0	0	0	6.3006	7.0395	0	0	0	0	0	0	0	0	0	0	0	0	0	0	0	0	0	0	0	0	0	0	0	0	0	0	0	7.0395
TRINITY_DN47276_c0_g2::TRINITY_DN47276_c0_g2_i1::g.4122::m.4122	5.9489	0	0	0	0	0	6.1161	6.3813	5.8444	11.4812	5.7014	5.7515	5.641	5.7677	0	5.8083	0	0	5.9634	5.9569	6.6556	0	5.8203	11.7592	5.7837	5.8155	5.9583	6.0333	0	6.2475	11.5173	17.1502	12.657	6.2148	18.8009	12.4203	6.3717	6.2529	18.3299	12.6892	5.9027	0	0	0	12.1233	0	5.6619	11.7255	156.1986
TRINITY_DN47288_c0_g1::TRINITY_DN47288_c0_g1_i1::g.4092::m.4092	7.1647	11.0083	6.9389	3.5534	3.5822	7.3731	11.0491	3.8427	7.0389	3.4569	10.3	6.927	10.1909	6.9465	10.1954	6.9954	6.9081	6.9822	3.5911	3.5872	8.0158	4.0294	3.5049	7.0813	3.4829	3.502	3.5881	3.6332	7.5495	11.2866	10.4034	6.8851	3.811	3.7425	7.5478	7.4794	3.837	3.7654	11.0381	7.6413	10.6636	3.5639	7.2485	7.1625	7.3005	7.5637	3.4095	3.5305	163.5124
TRINITY_DN47305_c0_g1::TRINITY_DN47305_c0_g1_i1::g.4118::m.4118	2.5695	0	2.4886	0	0	0	0	0	0	0	0	0	0	0	0	0	0	5.0082	0	0	0	0	0	0	0	0	0	0	0	0	0	2.4693	0	2.6844	0	0	0	0	0	2.7405	0	0	0	0	0	0	0	0	5.2098
TRINITY_DN47345_c1_g1::TRINITY_DN47345_c1_g1_i1::g.29884::m.29884	8.9233	0	8.6421	8.8511	8.923	9.1829	9.1741	9.5719	8.7667	8.6109	8.5521	8.6272	8.4615	0	8.4653	8.7124	8.6038	8.696	8.9451	8.9354	9.9833	20.0736	17.4609	8.8194	17.3512	17.4464	8.9375	9.0499	18.8051	9.3713	8.638	8.5751	9.4928	9.3223	9.4005	9.3152	9.5575	9.3793	9.1649	9.5169	8.854	17.7549	9.0277	8.9206	9.0925	9.4203	16.9856	8.7941	228.668
TRINITY_DN47354_c0_g1::TRINITY_DN47354_c0_g1_i1::g.29881::m.29881	1.5385	1.5759	1.49	1.5261	0	0	0	0	0	1.4846	0	0	1.4589	0	0	0	0	0	0	0	1.7213	0	0	1.5206	0	0	0	0	1.6211	1.6157	0	2.9569	1.6367	0	0	0	0	1.6171	0	0	1.5266	0	0	1.538	0	0	0	0	12.5116
TRINITY_DN47369_c0_g1::TRINITY_DN47369_c0_g1_i1::g.29868::m.29868	25.8306	26.4585	16.6777	17.0811	17.2199	35.4426	26.5566	27.7081	8.4591	24.9263	24.7561	24.9736	24.494	8.348	16.3365	16.8135	16.6038	25.1727	25.8937	8.6219	28.8991	19.3693	25.2724	17.0199	8.3712	16.8343	17.2478	17.4647	9.0726	9.0425	16.6698	16.5484	18.3194	17.9903	18.1413	17.9767	18.4444	27.1506	8.8434	18.366	17.0867	25.6979	17.4218	17.2151	17.5469	18.1794	16.3896	16.9711	431.4322
TRINITY_DN47430_c0_g1::TRINITY_DN47430_c0_g1_i1::g.13806::m.13806	6.8164	0	0	6.7613	0	0	0	0	0	6.5778	6.5329	0	6.4637	0	6.4665	6.6553	6.5723	6.6428	0	6.8256	7.6262	7.667	0	0	6.6272	6.6636	6.8273	0	0	0	6.5985	13.1008	0	7.1212	14.3618	7.1158	0	14.3295	7.001	14.5397	0	6.7814	0	6.8143	0	0	0	6.7177	97.1659
TRINITY_DN47483_c0_g1::TRINITY_DN47483_c0_g1_i1::g.13788::m.13788	0	0	0	0	0	0	0	0	0	0	0	1.7286	0	1.7335	0	0	0	0	0	1.7903	2.0003	0	0	1.7671	0	0	1.7908	0	0	0	0	0	0	0	0	0	1.915	0	0	0	0	0	0	0	0	0	0	0	7.4159
TRINITY_DN4749_c0_g1::TRINITY_DN4749_c0_g1_i1::g.362::m.362	0	0	0	0	2.9743	0	0	0	0	0	5.7014	0	0	0	0	0	5.7359	0	0	0	3.3278	0	0	0	0	2.9077	0	3.0166	0	0	0	0	0	0	0	0	0	0	3.055	0	0	0	0	0	0	6.2802	0	0	15.6373
TRINITY_DN47500_c0_g1::TRINITY_DN47500_c0_g1_i1::g.13775::m.13775	4.482	4.591	0	0	0	0	0	0	0	0	0	0	8.5002	0	0	0	0	0	0	4.4881	5.0145	0	0	0	0	0	0	0	0	0	0	0	0	0	0	0	0	0	0	0	0	0	0	0	0	0	0	0	13.5147
TRINITY_DN47500_c0_g2::TRINITY_DN47500_c0_g2_i1::g.13776::m.13776	11.4803	11.7593	11.1185	11.3874	5.74	5.9071	5.9015	6.1574	5.6394	11.0784	11.0027	5.5497	16.3293	11.1306	0	11.209	0	0	5.7542	11.4958	6.422	6.4564	5.6161	11.3466	5.5808	5.6114	5.7493	5.8216	6.0484	6.0283	5.5566	5.5161	6.1065	5.9968	6.0471	5.9922	6.1481	0	5.8956	6.122	11.3911	11.4213	5.8073	5.7384	11.6979	12.1196	5.4632	0	157.1957
TRINITY_DN47512_c0_g1::TRINITY_DN47512_c0_g1_i1::g.13889::m.13889	67.9069	94.8513	77.7245	85.7277	80.2511	69.8821	50.7749	105.9531	97.0397	59.5724	76.9153	65.6538	87.8085	89.7801	64.4214	48.2198	53.5707	84.2257	61.8844	86.544	75.9738	48.6059	66.4393	73.2179	90.0298	66.3841	61.8319	75.1313	78.0588	129.6654	71.7118	77.1219	65.6733	70.943	65.0347	77.3338	85.9577	90.8436	57.0648	92.1764	49.0034	49.1331	43.7188	55.5432	62.9039	58.6544	58.7552	48.672	1706.4745
TRINITY_DN47564_c0_g1::TRINITY_DN47564_c0_g1_i1::g.13887::m.13887	1.6091	1.6482	0	0	0	0	0	0	0	0	0	0	0	0	0	0	0	1.5681	1.6131	3.2226	1.8003	0	0	1.5904	0	0	0	0	1.6955	0	1.5577	1.5463	1.7118	0	0	0	1.7235	0	0	0	0	0	1.6279	0	1.6396	0	0	0	11.5533
TRINITY_DN47573_c0_g1::TRINITY_DN47573_c0_g1_i1::g.13885::m.13885	23.7955	30.4674	46.0912	29.5037	35.6921	30.6095	24.4643	31.9063	29.2222	34.4437	22.8057	40.2604	22.5641	23.0708	22.5741	23.2332	34.4151	28.9868	41.7438	35.7416	46.5889	33.456	34.9218	29.3981	46.2698	23.2619	35.7501	36.1996	18.8051	24.9901	28.7934	40.0171	50.6282	49.7187	37.6019	31.0507	31.8585	18.7586	36.6598	38.0676	35.4161	35.5099	36.1106	23.7882	30.3082	31.4009	22.6475	35.1766	681.0408
TRINITY_DN47582_c0_g1::TRINITY_DN47582_c0_g1_i1::g.13883::m.13883	0	0	0	0	0	4.2088	0	0	0	0	0	0	0	0	0	0	0	0	0	0	0	0	0	0	0	0	0	0	0	0	0	0	0	0	0	0	0	0	0	0	0	0	0	0	0	0	3.8925	0	8.1013
TRINITY_DN47599_c0_g1::TRINITY_DN47599_c0_g1_i1::g.13900::m.13900	2.8125	0	2.7239	2.7897	0	0	8.6747	6.0339	0	0	8.0865	0	0	0	2.6681	0	8.1354	5.4817	14.0969	2.8163	6.2932	3.1635	2.7517	5.5595	5.4689	5.4989	2.817	5.7048	2.9636	0	5.4452	0	2.992	2.9382	0	0	9.0372	0	5.7773	2.9996	2.7907	0	2.8454	5.6233	2.8658	2.9691	5.3536	5.5436	75.3479
TRINITY_DN47653_c0_g1::TRINITY_DN47653_c0_g1_i1::g.39374::m.39374	0	0	0	0	0	0	0	0	0	0	0	0	0	0	0	0	0	0	0	0	0	4.7182	0	0	0	0	0	0	0	0	0	0	0	0	0	0	0	0	0	0	0	0	4.2438	0	0	4.4283	3.9923	0	13.1388
TRINITY_DN47672_c0_g1::TRINITY_DN47672_c0_g1_i1::g.39386::m.39386	0	0	0	0	3.895	4.0084	4.0046	4.1782	3.8267	3.7587	3.7331	3.7659	3.6935	7.5529	3.6952	3.8031	3.7556	3.7959	3.9046	3.9004	0	0	3.8109	3.8497	3.787	3.8077	3.9013	3.9504	4.1043	4.0906	3.7706	0	8.2873	8.1385	0	4.0662	4.1719	4.0941	0	4.1542	3.8648	3.8751	3.9406	3.8939	0	0	0	3.8387	66.905
TRINITY_DN47684_c0_g1::TRINITY_DN47684_c0_g1_i1::g.39369::m.39369	95.5034	114.1292	97.6323	84.2051	106.1116	103.7414	98.1877	85.371	99.0395	92.1601	111.871	97.4644	85.5302	77.1624	120.802	93.2467	81.8522	77.5592	95.7369	95.6328	89.0405	83.5495	109.0127	94.3917	98.0108	88.1751	106.284	96.8584	72.6791	83.5816	118.1306	107.0727	95.9541	83.1445	83.842	60.9265	79.56	83.6533	103.5391	118.8328	105.291	84.4559	101.9881	90.1701	108.1266	84.0185	100.9955	83.6632	2180.9877
TRINITY_DN47730_c0_g1::TRINITY_DN47730_c0_g1_i1::g.24768::m.24768	0	0	7.4268	0	7.6682	0	0	0	0	14.8	7.3495	14.8281	7.2716	0	0	7.4873	0	0	7.6872	7.6789	0	0	7.5027	7.5792	0	0	0	0	0	0	7.4233	0	0	8.0113	0	8.0053	0	8.0603	0	8.1786	15.2178	0	23.2744	7.6661	0	0	14.597	7.5575	75.823
TRINITY_DN47734_c1_g1::TRINITY_DN47734_c1_g1_i1::g.24757::m.24757	0	0	0	4.1255	4.159	0	4.2761	0	4.0862	4.0136	3.9862	4.0212	7.8879	0	3.9457	4.0609	8.0205	4.0532	4.1693	4.1648	4.6532	4.6782	0	4.1107	0	0	4.1658	4.2182	0	4.368	4.0262	3.9969	4.4246	4.3451	0	0	4.4548	4.3717	4.2718	4.4358	0	0	0	4.1579	4.238	0	3.9585	0	75.8934
TRINITY_DN47735_c0_g1::TRINITY_DN47735_c0_g1_i1::g.24772::m.24772	0	0	0	0	0	0	0	0	0	0	4.0549	0	0	0	0	0	0	0	4.2412	0	0	4.7588	0	0	0	0	4.2376	0	0	0	0	0	0	0	0	0	4.5316	0	4.3454	0	0	0	4.2804	0	0	0	0	4.1696	17.8054
TRINITY_DN47743_c0_g1::TRINITY_DN47743_c0_g1_i1::g.24752::m.24752	0	3.2538	0	0	3.1765	0	0	3.4075	0	0	0	0	0	0	0	3.1015	0	0	0	0	3.5539	0	3.1079	0	0	0	0	0	3.3472	0	0	0	3.3793	0	0	0	0	0	0	0	3.1519	0	3.2137	3.1756	0	0	3.0233	0	19.6099
TRINITY_DN47745_c0_g1::TRINITY_DN47745_c0_g1_i1::g.24764::m.24764	237.9547	377.7956	161.3191	271.434	237.9473	312.217	250.7589	223.3443	222.0885	241.1057	302.1749	304.8288	355.385	357.5969	344.2553	336.8813	206.4907	226.0968	131.1949	125.0955	312.8111	307.7951	267.7339	305.7401	213.998	127.9403	226.417	199.0979	244.466	343.6133	403.1071	354.437	373.3828	316.9568	319.6161	341.5577	420.5317	375.1724	317.7182	367.9873	212.4963	319.5887	439.346	457.9225	157.6028	427.0516	249.1221	369.3539	7374.8957
TRINITY_DN47748_c0_g1::TRINITY_DN47748_c0_g1_i1::g.24748::m.24748	0	3.9898	3.7723	0	0	4.0084	4.0046	0	0	3.7587	0	0	3.6935	3.7765	7.3903	0	7.5112	3.7959	0	0	4.3578	4.3811	3.8109	0	0	3.8077	0	0	4.1043	4.0906	3.7706	3.7431	8.2873	0	4.1034	4.0662	0	0	0	0	0	3.8751	3.9406	0	0	0	0	0	47.3208
TRINITY_DN47790_c0_g1::TRINITY_DN47790_c0_g1_i1::g.24746::m.24746	167.3984	0	206.3383	105.6644	0	0	101.6975	0	52.3281	0	0	0	0	0	0	0	73.3656	29.6609	53.3933	106.6706	178.7713	68.4681	96.7794	75.2044	29.5912	0	0	0	56.1237	0	0	0	0	0	48.0954	0	0	0	0	0	271.7977	75.6993	0	0	201.5849	0	159.3223	0	841.1722
TRINITY_DN47795_c0_g1::TRINITY_DN47795_c0_g1_i2::g.24775::m.24775	5.913	6.0568	5.7267	5.8652	2.9564	9.1275	6.0792	6.3428	8.7138	5.706	14.1677	11.4337	14.0176	14.3324	11.2191	14.4333	8.5519	8.6436	8.8912	5.921	9.9232	16.6272	8.6779	8.7663	5.7489	14.4511	5.9224	8.9954	3.1153	6.2099	14.31	19.888	12.5808	12.3548	9.3438	9.2591	6.3333	9.3228	12.1463	12.6128	2.9336	2.9413	5.9822	5.9112	6.0251	6.2423	2.8139	5.8274	218.6721
TRINITY_DN47795_c0_g2::TRINITY_DN47795_c0_g2_i1::g.24774::m.24774	4.2492	4.3525	4.1153	4.2148	4.2491	0	4.3686	9.1161	0	4.1004	4.0724	4.1082	8.0586	4.1198	4.0311	0	8.1941	8.2819	0	4.2549	9.5079	14.3383	4.1574	0	12.3937	4.1539	0	0	4.4774	0	4.1133	0	0	4.4392	4.4764	0	0	0	4.3643	4.5319	8.4324	8.4547	4.2989	8.4958	0	4.4858	0	4.1877	83.9499
TRINITY_DN47823_c0_g1::TRINITY_DN47823_c0_g1_i1::g.24858::m.24858	6.3738	0	0	0	6.3736	6.5592	0	0	6.2619	0	0	0	0	0	0	0	0	6.2114	6.3894	6.3824	0	0	6.236	0	12.3937	0	0	0	0	0	0	0	0	0	0	0	6.8268	0	13.0928	0	6.3243	0	0	0	6.4946	0	0	0	39.347
TRINITY_DN47840_c0_g1::TRINITY_DN47840_c0_g1_i1::g.24846::m.24846	0	0	0	0	0	0	0	0	0	0	0	0	0	0	0	0	7.7575	7.8407	0	8.0565	0	0	0	0	7.8223	15.7304	0	8.1598	0	0	0	0	0	0	0	0	0	0	0	0	0	0	0	0	0	0	0	0	0
TRINITY_DN47865_c0_g1::TRINITY_DN47865_c0_g1_i1::g.24882::m.24882	0	0	0	0	0	0	0	0	0	0	0	0	0	6.3024	0	0	0	0	0	0	0	0	0	0	6.32	0	0	0	0	0	0	0	0	0	0	0	0	0	0	0	0	0	0	0	0	0	0	0	6.3024
TRINITY_DN47867_c0_g2::TRINITY_DN47867_c0_g2_i5::g.24864::m.24864	0	0	9.4122	9.6398	9.7181	10.0011	9.9916	0	19.0957	9.3782	9.3142	9.396	9.2155	9.4225	9.2196	9.4888	9.3705	0	9.7422	0	10.8729	10.9312	0	0	9.4487	9.5005	9.7339	9.8563	0	10.2063	9.4077	9.3392	0	20.3059	0	20.2906	0	10.2151	9.9816	10.365	9.643	19.337	9.8321	0	0	10.2597	0	0	158.6359
TRINITY_DN4787_c0_g1::TRINITY_DN4787_c0_g1_i1::g.369::m.369	0	0	0	0	0	7.9537	7.9461	8.2906	15.1863	0	7.4073	0	7.3289	7.4935	7.3321	7.5462	7.4521	7.532	15.4955	15.4786	8.647	8.6933	15.1236	15.2777	15.0286	7.5555	0	7.8385	8.1439	8.1169	7.4817	7.4272	16.4442	8.0744	16.2843	8.0683	8.2782	8.1238	15.8763	24.729	0	0	0	7.7265	7.8754	0	7.356	7.617	197.5345
TRINITY_DN47873_c0_g1::TRINITY_DN47873_c0_g1_i1::g.24877::m.24877	6.5004	6.6584	0	0	6.5002	0	13.3662	6.9729	6.3863	6.2729	6.23	6.2847	6.164	6.3024	0	0	6.2677	0	6.5163	6.5092	0	7.3116	6.3599	6.4247	0	6.3547	6.5108	0	0	6.8268	0	12.4935	0	0	0	0	0	6.8326	0	0	6.4499	12.9341	0	12.9969	6.6237	6.8624	6.1868	12.8127	111.6805
TRINITY_DN47898_c0_g1::TRINITY_DN47898_c0_g1_i2::g.24881::m.24881	3.0483	0	2.9523	0	0	0	6.268	3.2699	0	0	0	2.9472	2.8906	0	0	0	0	0	0	0	0	3.4287	2.9825	3.0128	0	2.98	0	6.1832	0	0	0	2.9294	0	0	3.2113	3.1822	0	3.2041	3.1309	3.2511	0	0	0	0	0	0	0	0	31.3855
TRINITY_DN47946_c0_g2::TRINITY_DN47946_c0_g2_i1::g.8827::m.8827	12.8309	6.5714	6.2133	12.7271	19.2457	19.8062	6.5958	6.8818	12.6056	6.1909	12.2972	6.2026	6.0835	6.2201	6.0862	12.5277	6.1857	6.252	12.8622	6.4241	21.5327	7.216	6.2768	6.3408	6.2374	6.2716	6.4257	6.5065	6.76	13.475	12.4207	18.4953	6.8249	6.7023	6.7585	13.3944	13.7429	20.2299	13.1784	13.6844	6.3656	12.765	6.4905	6.4135	6.5371	20.3182	6.1059	12.6452	276.1295
TRINITY_DN47960_c0_g1::TRINITY_DN47960_c0_g1_i1::g.8846::m.8846	8.6481	4.4292	0	0	4.3239	4.4498	8.8912	4.6384	8.4963	4.1727	4.1442	4.1806	8.2006	4.1924	4.1021	8.4438	4.1692	4.2139	4.3346	4.3299	4.8377	0	4.2306	4.2737	4.204	4.2271	4.331	4.3854	0	0	4.1858	4.1553	4.6	4.5174	9.1106	4.514	0	4.545	4.4412	4.6117	8.581	4.3019	4.3746	4.3227	0	4.5649	4.1155	8.523	95.496
TRINITY_DN47963_c0_g1::TRINITY_DN47963_c0_g1_i1::g.8845::m.8845	8.157	5.5702	7.9	2.697	5.4379	2.7981	8.3863	11.6666	2.6713	7.8715	5.2118	5.2576	7.7349	5.2724	10.3178	10.619	5.2433	5.2995	2.7257	5.4454	9.126	9.1749	7.9807	8.0621	2.6435	2.658	2.7233	5.5152	2.865	8.5665	10.5283	13.0645	8.6776	11.3623	5.7288	5.6769	5.8245	5.7159	8.3779	8.6997	8.0937	13.5252	11.0032	8.1545	5.5411	8.6113	5.1757	5.3593	176.9257
TRINITY_DN47966_c0_g1::TRINITY_DN47966_c0_g1_i1::g.8853::m.8853	1.4963	4.598	2.8983	0	4.4887	3.0796	1.5383	1.605	1.47	4.3317	2.8681	2.8933	1.4189	0	4.2585	1.4609	1.4427	1.4582	0	1.4983	5.0221	8.415	1.4639	4.4366	2.9095	2.9255	5.9947	3.035	1.5766	0	4.3453	7.1895	6.3671	4.6896	11.0341	6.248	8.0132	6.291	6.1472	6.3833	2.9693	1.4886	0	1.4958	0	1.5796	0	0	77.2493
TRINITY_DN47993_c0_g1::TRINITY_DN47993_c0_g1_i1::g.8841::m.8841	0	2.632	0	0	2.5695	0	2.6418	0	0	0	0	0	0	0	0	0	0	0	0	0	0	2.8902	0	2.5396	0	2.5119	0	0	0	0	2.4874	0	0	2.6844	0	0	0	2.7008	2.6391	2.7405	0	0	5.1992	2.5687	2.6182	0	2.4456	5.0647	31.3374
TRINITY_DN48012_c0_g1::TRINITY_DN48012_c0_g1_i1::g.3639::m.3639	0	3.7516	0	0	0	0	0	0	0	7.0687	0	0	3.473	0	0	0	0	0	0	0	0	0	0	0	0	3.5804	0	0	0	0	0	3.5196	0	0	0	0	0	0	0	3.9062	0	0	0	0	0	0	0	0	10.8988
TRINITY_DN48041_c0_g1::TRINITY_DN48041_c0_g1_i1::g.3626::m.3626	0	0	0	0	0	0	0	0	0	0	0	0	0	0	0	0	0	0	0	0	0	0	0	0	0	0	0	0	0	0	0	0	7.9107	0	0	0	0	0	0	0	0	0	7.523	0	0	0	7.0773	0	7.0773
TRINITY_DN48082_c0_g1::TRINITY_DN48082_c0_g1_i1::g.3632::m.3632	6.5004	6.6584	6.2956	6.4478	6.5002	13.379	6.6831	0	0	0	6.23	6.2847	0	6.3024	0	6.3468	6.2677	0	6.5163	0	0	0	0	0	0	0	0	6.5926	0	0	6.2926	0	0	0	0	0	0	0	6.6765	6.9328	0	6.467	13.1529	6.4984	6.6237	0	0	0	65.7371
TRINITY_DN48088_c0_g1::TRINITY_DN48088_c0_g1_i1::g.3622::m.3622	0	0	7.7921	7.9805	8.0453	8.2796	8.2717	8.6304	7.9044	7.7639	7.7109	7.7786	7.6293	7.8006	0	7.8555	7.7575	0	0	16.113	18.0027	9.0496	7.8717	7.9519	7.8223	7.8652	8.0584	8.1598	16.9554	8.4495	15.5767	7.7316	8.5591	8.4053	16.9517	8.399	17.2349	8.4568	8.2635	17.1616	15.9663	8.0043	8.1397	8.0431	16.3963	8.4937	15.3149	7.9291	239.4806
TRINITY_DN48090_c0_g1::TRINITY_DN48090_c0_g1_i1::g.3637::m.3637	3.9106	0	3.7874	0	3.9105	4.0244	8.0411	0	0	0	7.4959	0	0	0	3.7099	0	0	0	7.8403	0	0	0	0	3.8651	0	3.8229	7.8337	3.9661	0	4.1069	0	3.758	4.1602	4.0855	4.1197	0	0	4.1105	4.0165	4.1708	3.8802	7.781	3.9563	0	3.9847	0	7.4439	3.854	58.9963
TRINITY_DN48113_c0_g1::TRINITY_DN48113_c0_g1_i1::g.29377::m.29377	0	0	0	0	7.6682	0	7.884	0	7.5338	0	7.3495	7.414	0	0	7.2749	0	7.3939	0	0	7.6789	8.5794	0	15.0055	7.5792	0	0	7.6807	7.7773	0	0	0	0	8.1579	8.0113	0	0	0	0	0	8.1786	0	0	0	0	0	0	7.2985	0	54.4628
TRINITY_DN48116_c0_g1::TRINITY_DN48116_c0_g1_i1::g.29365::m.29365	12.1556	12.4511	8.8294	6.0286	12.1552	9.3819	15.6215	9.7793	5.9711	5.865	20.3874	26.4426	17.2898	17.6781	25.9463	20.7696	17.5805	17.769	6.0926	9.129	13.5996	6.8362	5.9464	15.0176	5.9091	14.8538	12.1749	6.164	9.6063	9.5744	11.7669	17.5219	6.4657	6.3495	12.8056	12.6894	3.2549	12.7768	9.3636	16.2053	18.0918	12.0931	12.2977	12.1519	9.2895	12.8325	8.6769	8.9847	293.9288
TRINITY_DN48142_c0_g1::TRINITY_DN48142_c0_g1_i1::g.29362::m.29362	0	0	4.7532	4.8681	0	0	5.0458	0	0	0	0	0	0	9.5167	4.6559	4.7918	0	0	4.9198	0	0	0	4.8017	0	0	0	0	0	0	0	4.7509	4.7163	0	0	5.1703	0	5.2566	0	5.0407	5.2343	0	0	0	0	0	0	0	0	49.009
TRINITY_DN48149_c0_g1::TRINITY_DN48149_c0_g1_i1::g.29356::m.29356	3.2288	3.3073	0	0	3.2287	0	3.3196	6.927	6.3443	3.1158	3.0945	3.1217	3.0617	0	0	3.1525	15.566	3.1466	6.4734	3.2332	3.6124	7.2635	3.159	3.1912	3.1392	6.3128	3.234	3.2746	10.2067	6.7818	3.1256	0	0	3.3732	3.4015	6.7413	6.9166	0	3.3163	3.4436	0	3.2122	6.5332	0	6.5801	0	9.2192	3.1821	86.5286
TRINITY_DN48155_c0_g1::TRINITY_DN48155_c0_g1_i1::g.29355::m.29355	0	0	2.2474	0	2.3204	2.388	2.3857	2.4891	0	0	0	0	0	2.2498	0	0	0	0	2.3262	2.3236	2.5961	0	0	2.2935	0	0	0	0	2.4451	2.437	0	2.2299	0	0	2.4446	0	0	0	2.3833	0	0	0	0	0	0	2.4497	2.2085	2.2869	33.163
TRINITY_DN48162_c0_g1::TRINITY_DN48162_c0_g1_i1::g.29382::m.29382	16.3594	16.7571	6.3375	12.9816	9.8153	13.4682	13.4554	14.0388	6.4289	9.472	12.5431	9.49	15.5128	12.6889	12.4158	15.9728	18.9283	19.1313	16.3994	13.1052	14.6422	14.7206	9.6035	16.1689	15.9053	9.5955	13.1084	9.9549	3.4476	6.8723	15.8363	18.8652	20.8841	10.2545	20.681	17.0779	14.0177	13.7563	10.0814	17.4477	16.2324	13.0203	13.2406	13.0835	13.3356	17.2705	9.3421	16.1226	309.295
TRINITY_DN48168_c0_g1::TRINITY_DN48168_c0_g1_i1::g.29358::m.29358	0	0	0	0	0	2.5703	0	0	0	0	2.3937	2.4147	2.3684	0	0	0	0	0	2.5037	0	0	0	0	2.4685	0	2.4416	0	0	0	0	0	2.4002	0	0	0	0	0	2.6253	0	2.6638	0	0	0	2.4969	0	0	0	0	15.0965
TRINITY_DN48180_c0_g1::TRINITY_DN48180_c0_g1_i1::g.29359::m.29359	23.2598	28.5902	22.5268	18.4573	23.2591	33.5109	9.5654	24.9504	13.7109	17.9564	22.2923	13.4928	22.0562	27.0617	8.8264	9.0841	13.4561	9.0669	9.3267	4.6583	5.2046	10.4649	9.1028	22.989	13.5685	13.6429	13.9781	9.4359	19.6072	19.542	13.5097	22.3521	9.8977	14.5798	14.7022	4.8563	14.9478	19.5588	9.5559	24.8071	13.8475	9.2561	18.8254	13.9516	28.4409	14.7331	26.5652	32.0924	442.6849
TRINITY_DN48201_c0_g1::TRINITY_DN48201_c0_g1_i1::g.29368::m.29368	7.4928	7.675	0	7.4322	7.4926	0	0	0	0	7.2305	7.1812	0	0	7.2646	0	0	0	0	0	0	8.383	0	7.3309	0	0	0	0	0	0	0	0	0	0	0	0	7.8219	0	7.8758	0	0	0	0	0	14.9811	0	0	7.1314	0	38.1474
TRINITY_DN48221_c0_g1::TRINITY_DN48221_c0_g1_i1::g.13301::m.13301	4.107	4.2068	0	0	8.2137	0	4.2224	4.4055	0	3.9632	3.9361	3.9707	3.8944	3.9819	3.8962	4.0099	3.9599	4.0024	4.117	4.1125	0	0	4.0182	4.0592	3.993	4.0149	4.1135	4.1652	0	4.3131	3.9757	3.9467	4.3691	4.2906	0	4.2873	4.3989	4.3168	4.2182	4.3802	4.0751	4.0859	4.155	4.1057	0	4.3357	3.9088	4.0475	78.5248
TRINITY_DN48265_c0_g2::TRINITY_DN48265_c0_g2_i3::g.13322::m.13322	1.9671	2.0149	1.9051	1.9511	3.934	2.0243	0	0	3.8651	1.8982	1.8852	1.9018	5.5958	3.8143	5.5983	3.8412	3.7932	5.7509	1.9719	1.9697	6.6022	2.2125	1.9245	3.8883	3.8249	0	0	0	0	0	1.9042	1.8903	4.1852	0	4.1445	0	4.2137	2.0676	4.0407	4.1958	1.9518	1.957	5.9702	1.9665	2.0044	4.1532	1.8722	1.9386	65.7916
TRINITY_DN48270_c0_g1::TRINITY_DN48270_c0_g1_i1::g.13325::m.13325	0	0	0	0	0	0	0	0	0	0	0	0	0	0	0	0	0	26.9454	20.7879	13.8436	0	0	0	0	26.8821	40.5445	27.6937	28.042	0	0	0	0	0	7.2215	0	0	0	0	0	0	0	0	0	0	0	0	0	0	0
TRINITY_DN48277_c0_g1::TRINITY_DN48277_c0_g1_i1::g.13305::m.13305	4.7649	9.7614	13.8441	9.4526	9.5294	0	4.8988	5.1112	14.0437	13.7942	13.7	9.2135	4.5183	4.6198	4.5203	0	0	9.287	4.7765	9.5427	5.3309	5.3595	4.6619	4.7094	13.8978	4.658	9.5449	0	5.0208	15.0122	0	4.5789	5.069	4.9779	10.0393	0	5.1035	5.0084	4.8939	0	9.4557	4.7404	0	9.5268	4.8552	5.0302	9.07	0	107.1707
TRINITY_DN48285_c0_g1::TRINITY_DN48285_c0_g1_i1::g.13321::m.13321	4.5867	0	0	0	0	0	0	0	13.5187	26.557	8.7919	8.8691	0	0	0	0	35.38	35.7594	36.7836	41.3366	0	0	0	0	40.1348	44.8389	55.1286	32.5627	0	0	0	0	0	0	14.4961	4.7882	0	0	0	0	0	0	0	0	0	0	0	0	0
TRINITY_DN48286_c0_g1::TRINITY_DN48286_c0_g1_i1::g.13329::m.13329	0	7.675	0	0	0	0	0	0	0	0	0	0	0	0	0	0	0	0	0	0	0	0	0	0	0	0	0	0	0	7.869	0	0	0	0	0	0	0	7.8758	0	0	0	0	0	0	0	0	0	0	15.7448
TRINITY_DN48292_c0_g1::TRINITY_DN48292_c0_g1_i1::g.13345::m.13345	47.3043	54.5109	45.8135	46.9215	53.2156	54.7652	66.8715	31.7141	63.9015	39.9422	51.0036	85.7526	56.0705	68.7954	56.0953	46.1865	45.6104	51.8619	53.3473	53.2894	59.5392	59.858	52.0672	40.9094	51.74	46.2435	47.3796	53.9723	56.0754	43.4692	57.2398	45.4583	50.3232	43.2418	49.8338	37.0364	37.9998	37.2912	60.7316	56.7575	46.9369	47.0612	59.8218	47.2898	54.2262	68.6657	56.2776	40.7921	1209.0051
TRINITY_DN48310_c0_g1::TRINITY_DN48310_c0_g1_i1::g.13453::m.13453	7.4644	7.6458	10.8437	7.404	7.4641	7.6815	7.6742	8.0069	7.3333	14.4061	7.1539	7.2167	7.0781	7.237	7.0812	7.288	10.7956	10.9114	7.4826	7.4745	4.1755	4.1979	7.303	3.6887	7.2572	7.297	7.4762	11.3554	7.8652	3.9195	10.8386	3.5865	7.9407	3.899	7.8635	7.7922	7.9949	3.9229	7.6665	7.9609	7.4064	7.426	7.5517	7.4621	7.6059	7.8801	7.1042	7.3563	155.2746
TRINITY_DN48314_c0_g1::TRINITY_DN48314_c0_g1_i3::g.13427::m.13427	0	0	0	0	0	0	0	5.9152	0	5.3214	5.285	0	0	0	0	0	0	5.374	0	0	0	0	0	0	0	0	0	0	0	0	0	0	0	0	0	0	0	0	0	0	5.4716	0	5.5789	0	0	0	0	0	5.9152
TRINITY_DN48317_c0_g1::TRINITY_DN48317_c0_g1_i1::g.13440::m.13440	0	0	0	0	0	0	3.4209	0	3.2689	0	0	0	0	0	3.1566	0	0	3.2426	0	0	0	0	0	0	3.235	0	0	0	0	0	0	0	0	0	0	0	0	0	0	0	0	0	0	3.3263	3.3904	3.5126	0	0	13.4805
TRINITY_DN48327_c0_g1::TRINITY_DN48327_c0_g1_i1::g.13432::m.13432	5.2914	2.71	2.5623	5.2486	5.2913	2.7227	5.4402	5.6761	0	0	2.5357	2.5579	2.5088	0	2.5099	5.1664	2.551	0	2.6522	0	0	0	0	0	0	5.1728	0	0	0	0	2.5611	0	0	0	0	0	0	0	0	0	5.2504	5.2643	0	0	2.6959	5.5861	5.0362	5.2149	50.4096
TRINITY_DN48342_c0_g1::TRINITY_DN48342_c0_g1_i1::g.13423::m.13423	0	0	0	3.1206	3.1459	6.4751	3.2345	0	9.2724	6.0718	9.0455	9.125	8.9497	15.2511	8.9537	6.1434	9.1002	9.1977	9.4612	9.4509	7.0395	3.5386	9.2341	3.1094	6.1174	9.2265	6.3021	6.3813	6.63	9.9119	9.1364	6.0465	3.3468	3.2867	3.3143	6.5684	0	3.3068	0	0	0	6.2597	0	6.2901	3.2057	3.3212	8.9828	6.201	122.5832
TRINITY_DN48343_c0_g1::TRINITY_DN48343_c0_g1_i1::g.13409::m.13409	0	0	0	0	0	0	0	0	0	0	0	12.5695	0	0	0	0	0	0	0	0	0	0	0	0	0	0	0	0	0	0	0	0	0	0	0	0	0	0	0	0	0	0	0	0	0	0	0	0	0
TRINITY_DN48351_c0_g1::TRINITY_DN48351_c0_g1_i1::g.13403::m.13403	0	0	0	0	0	0	0	0	0	0	0	0	0	0	0	0	3.6261	0	0	0	0	0	0	0	3.6564	0	0	0	0	0	0	0	0	0	0	0	0	0	0	0	0	0	3.8048	0	0	0	0	0	0
TRINITY_DN48362_c0_g1::TRINITY_DN48362_c0_g1_i2::g.13441::m.13441	0	0	0	0	0	0	0	0	8.929	17.5408	8.7105	8.787	0	0	0	0	26.2893	17.7141	18.2215	18.2017	10.1682	0	0	0	26.5088	17.7695	27.3091	27.6525	0	0	0	0	9.6686	9.4949	9.5746	9.4877	0	0	0	0	0	0	0	0	0	0	0	0	10.1682
TRINITY_DN48372_c0_g1::TRINITY_DN48372_c0_g1_i1::g.13439::m.13439	4.5654	9.3528	0	0	4.5653	0	0	0	0	0	0	13.2418	0	0	0	0	0	8.8983	0	0	0	0	0	0	0	0	4.5727	4.6302	14.4318	9.5892	0	0	0	4.7695	0	0	0	0	0	4.8691	4.53	9.0839	0	0	4.652	4.8197	0	8.9987	51.9258
TRINITY_DN48382_c0_g1::TRINITY_DN48382_c0_g1_i2::g.13446::m.13446	41.4745	53.1034	46.8621	44.5672	51.8415	53.3511	56.8536	55.6114	44.1419	36.6874	62.9364	56.8061	49.1604	33.5095	45.9034	50.6181	56.6516	53.8909	51.9698	41.5307	34.8011	38.8749	60.8672	40.9917	57.1245	60.8167	51.9257	52.5787	32.7765	47.1863	43.4942	49.8201	47.7982	36.1073	40.0513	36.08	48.1242	50.8596	46.1475	44.2335	61.7287	48.1384	48.9528	44.9169	56.3477	51.0817	55.9209	51.0927	1088.6016
TRINITY_DN48382_c0_g1::TRINITY_DN48382_c0_g1_i3::g.13447::m.13447	4.4215	13.5868	8.5642	0	0	0	0	0	0	0	0	0	0	0	0	0	0	4.3088	0	0	0	0	0	4.37	0	0	4.4285	0	0	0	0	0	0	0	0	0	0	0	0	0	0	8.7975	4.4732	0	0	4.6677	0	4.3575	13.3952
TRINITY_DN48388_c0_g1::TRINITY_DN48388_c0_g1_i1::g.13414::m.13414	0	0	0	0	0	0	0	0	0	1.8146	0	1.818	1.7831	1.8231	1.7839	0	3.6261	1.8325	0	0	0	0	0	0	0	0	0	0	0	0	0	1.807	0	0	0	1.963	0	0	1.9313	0	0	0	1.9024	0	0	0	0	3.7063	12.8347
TRINITY_DN48390_c0_g1::TRINITY_DN48390_c0_g1_i1::g.13399::m.13399	235.5752	248.0045	221.8137	220.6876	163.5888	195.2887	195.1027	217.6012	186.4375	202.0695	175.6035	234.0855	210.9746	215.7117	223.4838	198.063	151.4265	184.9356	190.2327	203.1312	139.1011	191.3683	166.4606	200.495	178.1389	217.4985	163.8544	185.8247	158.5895	199.2957	177.3671	201.2288	167.073	170.9081	158.5546	170.7788	147.1861	144.4414	154.5821	195.4139	201.2813	214.8346	205.2287	215.8777	200.0343	221.062	186.8416	199.9201	4336.7415
TRINITY_DN4841_c0_g1::TRINITY_DN4841_c0_g1_i1::g.25177::m.25177	0	4.9285	4.66	4.7727	0	4.9515	0	0	0	0	0	4.6519	0	4.665	4.5646	0	0	4.689	0	0	5.3832	10.824	4.7076	4.7556	4.678	0	0	4.8799	0	0	4.6577	0	5.1187	5.0267	10.1378	5.0229	5.1536	5.0575	4.9419	0	0	4.7869	9.7357	4.8101	4.9028	5.0795	0	0	64.9369
TRINITY_DN48424_c0_g2::TRINITY_DN48424_c0_g2_i1::g.38900::m.38900	0	0	0	0	7.2172	0	0	0	0	0	0	0	0	0	0	0	0	0	7.235	7.2272	8.0748	0	0	0	0	0	7.2289	0	0	0	0	0	7.678	0	0	0	0	0	0	0	0	0	0	0	0	0	0	0	15.292
TRINITY_DN48437_c0_g1::TRINITY_DN48437_c0_g1_i1::g.38880::m.38880	0	0	0	0	0	0	0	0	0	0	0	0	0	0	0	0	0	0	0	0	0	0	0	0	0	0	0	5.2671	0	0	5.0274	0	0	0	0	0	0	0	0	0	0	0	0	0	0	0	0	0	5.0274
TRINITY_DN48441_c0_g1::TRINITY_DN48441_c0_g1_i1::g.38906::m.38906	0	0	0	0	0	0	0	0	0	0	0	0	0	0	0	0	0	0	0	0	0	0	0	0	0	0	5.9583	0	0	0	0	0	0	0	0	0	0	0	0	6.3446	0	0	0	0	0	0	0	5.8628	12.2074
TRINITY_DN48443_c0_g1::TRINITY_DN48443_c0_g1_i1::g.38926::m.38926	2.2669	6.966	2.1955	2.2485	6.8005	6.9985	4.6612	0	4.4542	4.3751	6.5178	4.3833	6.4488	2.1979	4.3011	6.64	6.5572	8.8366	6.8173	9.0798	2.5362	5.0995	4.4358	6.7215	4.4079	4.4321	4.541	4.5981	4.7773	2.3807	6.5832	6.5353	4.8231	4.7365	4.7762	4.7329	7.284	9.5309	6.9848	7.2531	4.4986	6.7657	4.5868	6.7986	4.6197	7.1794	4.315	4.4682	124.3168
TRINITY_DN48454_c0_g1::TRINITY_DN48454_c0_g1_i1::g.38879::m.38879	2.2565	0	2.1854	0	2.2564	0	2.3199	0	2.2169	2.1775	2.1626	2.1816	0	2.1877	2.1406	0	0	2.199	0	0	2.5245	2.538	0	2.2302	2.1938	2.2059	2.2601	2.2885	0	0	2.1843	2.1684	0	2.3574	0	2.3556	0	0	0	2.4066	2.2389	2.2449	2.2829	0	2.2992	2.3821	0	2.2238	29.8617
TRINITY_DN48468_c0_g1::TRINITY_DN48468_c0_g1_i1::g.38892::m.38892	0	0	0	6.4054	0	0	0	0	0	0	0	0	0	0	6.1262	0	0	0	0	0	0	0	0	0	0	0	0	0	0	0	0	0	0	0	0	0	0	0	0	0	0	0	0	0	0	0	0	0	6.1262
TRINITY_DN48477_c0_g2::TRINITY_DN48477_c0_g2_i1::g.38918::m.38918	12.6817	10.392	9.8256	5.0316	5.0725	7.8303	2.6076	8.1621	7.4754	9.7902	7.2925	7.3566	4.8102	7.3773	9.6246	4.9528	9.7821	7.4152	10.1702	2.5398	8.5129	2.8528	7.4446	10.0273	12.3297	9.9179	2.5404	2.5723	2.6726	5.3273	7.3657	9.7495	10.7928	5.2995	8.0159	10.5909	8.1498	5.3319	15.6301	5.4101	10.0666	5.0466	7.698	7.6067	5.1688	10.7104	4.8279	4.9993	157.1738
TRINITY_DN48511_c0_g1::TRINITY_DN48511_c0_g1_i1::g.23976::m.23976	1.5806	1.619	0	4.7035	1.5806	1.6266	0	1.6955	0	1.5253	1.5149	0	1.4988	0	0	1.5433	0	1.5404	0	0	0	0	0	0	0	1.5452	1.5831	0	0	0	1.5301	3.0379	0	0	0	0	1.693	1.6614	1.6234	1.6858	1.5683	1.5725	0	1.5801	1.6106	0	0	0	20.787
TRINITY_DN48514_c0_g1::TRINITY_DN48514_c0_g1_i1::g.23994::m.23994	5.008	25.6486	0	0	5.0078	5.1536	5.1487	0	9.8401	9.6653	4.7997	4.8418	4.7488	0	9.5019	4.8896	9.6573	9.7608	0	5.0148	11.2058	16.8987	4.8997	4.9497	9.7379	4.8957	10.0319	0	0	0	4.8479	19.2502	10.6552	10.4638	10.5516	10.4558	5.3639	0	5.1436	10.6822	4.9691	4.9822	5.0665	10.0129	5.1029	5.2869	0	0	123.1822
TRINITY_DN48526_c0_g1::TRINITY_DN48526_c0_g1_i1::g.23993::m.23993	8.8429	0	0	0	2.2107	2.275	0	0	2.1719	2.1333	2.1188	2.1374	4.1927	4.2868	4.1945	2.1585	2.1316	2.1544	0	2.2137	0	0	4.3259	2.185	2.1494	2.1612	2.2142	0	0	0	4.2801	2.1245	2.3518	0	2.3289	0	2.3679	2.3237	2.2706	2.3578	4.3871	2.1994	4.4732	4.4201	0	0	0	0	37.2278
TRINITY_DN48527_c0_g1::TRINITY_DN48527_c0_g1_i1::g.24021::m.24021	3.2938	3.3739	3.19	3.2672	3.2937	6.7793	3.3864	3.5333	3.236	3.1785	3.1568	0	3.1234	3.1935	3.1248	3.216	3.1759	0	3.3019	3.2983	3.6851	0	3.2227	6.511	3.2024	0	3.2991	3.3406	0	0	3.1885	3.1653	0	0	0	0	0	0	0	3.513	9.8048	3.2769	3.3324	3.2928	10.0688	3.4773	3.1349	3.2462	69.6405
TRINITY_DN48534_c0_g1::TRINITY_DN48534_c0_g1_i1::g.23979::m.23979	5.0858	5.2094	9.8511	5.0447	5.0857	10.4675	5.2288	5.4555	9.9931	9.8156	4.8743	4.9171	9.6453	9.8619	4.8248	14.8969	9.8074	4.9563	5.0982	5.0927	0	11.4409	0	10.0532	0	0	10.1878	10.316	5.359	5.3411	9.8464	9.7747	5.4104	0	5.3578	0	10.8946	5.3457	5.2235	5.4241	5.0463	10.1194	10.2906	5.0843	5.1822	5.3691	4.8405	5.0122	164.5736
TRINITY_DN48545_c0_g1::TRINITY_DN48545_c0_g1_i1::g.23982::m.23982	11.8261	12.1135	34.3601	17.5956	23.6514	12.17	12.1585	12.6856	29.0461	11.4121	0	5.7168	5.607	5.7329	0	0	0	11.5249	11.855	5.921	6.6155	0	5.7852	11.6884	5.7489	17.3413	5.9224	0	24.9224	18.6296	5.724	5.6823	0	0	0	0	6.3333	12.4304	0	6.3064	11.7342	5.8827	5.9822	11.8224	6.0251	12.4847	11.2555	17.4823	217.5853
TRINITY_DN48571_c0_g1::TRINITY_DN48571_c0_g1_i2::g.24020::m.24020	10.846	5.5548	10.5042	5.3791	5.4228	11.1615	16.7263	11.6344	15.9834	10.4663	15.5923	10.4861	10.2848	10.5157	0	21.1794	15.6864	15.8546	16.3088	10.8607	12.1344	6.0997	15.9174	16.0796	10.5449	10.6028	16.2949	10.9999	11.4285	11.3905	15.7489	15.6341	11.5382	11.3309	11.426	11.3224	11.6169	22.8005	11.1397	17.3513	10.7618	10.7903	16.4593	10.8427	16.5774	22.9001	10.3227	10.689	298.8382
TRINITY_DN48575_c0_g1::TRINITY_DN48575_c0_g1_i1::g.24005::m.24005	28.1788	43.2958	36.3878	37.2678	37.5706	38.6646	24.1424	35.2649	27.6842	36.2565	31.5078	31.7845	35.6276	36.4275	35.6433	32.0985	40.7547	45.7686	37.6636	42.3255	36.7807	36.9777	41.3548	37.1344	13.6983	27.547	23.5198	28.5786	44.5383	59.187	36.3706	40.6188	24.981	29.4387	34.6333	39.2219	30.1817	34.5554	24.1183	35.0623	37.2801	28.0341	28.5084	37.5603	38.2841	39.6642	31.2893	37.028	837.2302
TRINITY_DN48584_c0_g1::TRINITY_DN48584_c0_g1_i2::g.24000::m.24000	5.5456	5.6804	10.7416	5.5007	11.0908	0	0	5.9486	10.8964	5.3514	5.3149	0	0	10.7533	0	0	5.347	0	5.5591	5.5531	0	0	0	0	0	0	5.5544	0	5.8434	0	0	0	0	0	0	0	0	0	0	0	0	5.5171	11.2208	0	0	5.8544	5.278	5.4653	50.2338
TRINITY_DN48616_c0_g1::TRINITY_DN48616_c0_g1_i1::g.8291::m.8291	0	0	0	0	0	0	0	0	0	0	0	0	0	0	0	1.5763	0	0	1.6184	0	0	0	0	0	0	0	0	0	0	0	0	0	0	0	0	0	0	0	0	0	1.6019	0	0	0	0	0	0	0	1.5763
TRINITY_DN48627_c0_g1::TRINITY_DN48627_c0_g1_i1::g.8301::m.8301	0	0	0	0	0	0	0	0	0	0	2.0144	0	0	0	0	0	2.0266	0	0	0	2.3515	2.3641	0	0	0	2.0547	2.1052	0	0	0	0	0	0	0	0	0	0	4.4185	4.3175	0	0	2.0911	0	0	2.1417	0	0	0	15.5933
TRINITY_DN48654_c0_g1::TRINITY_DN48654_c0_g1_i1::g.8316::m.8316	1.995	6.1306	0	1.9789	1.995	4.1062	2.0511	2.1401	0	1.9252	3.8241	3.8577	0	0	5.6779	3.8958	3.8472	3.8885	3.9998	0	8.9282	4.488	3.9039	3.9436	0	0	1.9982	2.0234	0	0	7.725	3.8344	10.6119	6.2527	4.2035	4.1653	2.1368	2.097	6.1472	4.2555	5.9387	3.9696	2.0184	3.9889	4.0657	6.3185	0	1.9662	75.7722
TRINITY_DN48665_c0_g1::TRINITY_DN48665_c0_g1_i1::g.8311::m.8311	4.0898	4.1893	3.961	4.0568	4.0897	4.2088	4.2048	4.3871	4.018	3.9467	3.9197	3.9541	3.8782	3.9653	3.8799	3.9932	15.7736	7.9714	12.2995	4.0954	13.7271	9.2004	4.0015	4.0422	7.9526	7.9963	8.1927	8.2957	4.3095	12.8855	3.9591	7.8605	8.7017	12.8181	8.6171	17.0779	4.3805	8.5977	12.6018	8.7238	4.0581	0	0	0	0	0	0	4.0306	126.9257
TRINITY_DN48666_c0_g1::TRINITY_DN48666_c0_g1_i1::g.8315::m.8315	10.6115	10.8694	7.7078	10.5256	10.6112	8.1901	8.1823	5.6914	13.0315	15.36	12.7126	7.6946	10.0624	5.1442	10.0668	10.3607	12.7894	10.3412	13.2968	10.6259	8.9041	11.9356	7.7866	5.244	10.3169	5.1868	7.9713	10.762	8.386	5.5721	10.2722	7.6481	8.4665	8.3144	11.1789	11.0775	8.5243	5.5769	8.1741	5.6587	7.8968	7.9177	8.0517	7.9562	5.4063	2.8006	15.1493	10.4579	188.0193
TRINITY_DN48668_c0_g1::TRINITY_DN48668_c0_g1_i1::g.8306::m.8306	15.8958	20.3527	26.9409	31.5343	15.8953	16.3581	20.4282	21.3139	15.6167	19.1741	15.2345	23.0525	18.8415	23.1175	22.6198	23.2802	11.4949	11.6182	27.8856	15.9173	31.1221	17.8793	15.5522	23.5661	15.4545	7.7697	7.9605	8.0606	29.3116	25.0406	30.7751	22.9132	21.1378	24.9097	16.7458	16.5939	25.5384	16.7081	16.3262	21.1915	19.7154	19.7676	16.0817	27.8091	16.1971	16.781	26.4755	15.6657	497.346
TRINITY_DN48678_c0_g1::TRINITY_DN48678_c0_g1_i1::g.8314::m.8314	0	0	0	0	3.2181	0	0	0	0	0	3.0844	3.1115	3.0517	3.1202	9.1592	0	0	0	0	0	3.6005	0	3.1487	0	3.1289	0	0	0	0	0	0	0	0	0	3.3903	0	0	3.3827	0	0	0	0	0	0	0	0	3.063	0	28.5954
TRINITY_DN48700_c0_g1::TRINITY_DN48700_c0_g1_i1::g.8312::m.8312	5.3491	0	2.5903	2.6529	0	2.7524	0	0	0	0	0	2.5858	2.5362	0	0	2.6114	2.5788	2.6064	0	8.0345	0	0	2.6168	0	5.2006	2.6146	2.6788	0	0	2.8088	2.589	5.1404	0	0	2.8176	0	2.8647	0	0	0	0	0	2.7058	2.6737	2.7253	2.8235	2.5455	5.2717	34.6689
TRINITY_DN48702_c0_g1::TRINITY_DN48702_c0_g1_i1::g.8309::m.8309	27.4563	28.1237	19.9433	40.8513	20.5916	21.1912	42.342	36.815	40.4615	33.1189	32.8928	26.5453	32.5444	33.2751	26.0471	20.1056	26.4732	20.0678	27.5234	34.3669	15.359	23.1618	40.2944	33.9209	33.3677	33.5508	27.5	27.8459	43.3963	28.8347	33.2231	19.7887	21.9064	14.3419	21.6934	28.6622	14.7039	0	14.0999	0	34.0539	27.3153	34.7218	34.3099	34.971	28.9854	26.1317	33.8236	583.312
TRINITY_DN48705_c0_g2::TRINITY_DN48705_c0_g2_i1::g.8318::m.8318	0	3.8084	3.6009	0	3.7179	3.8262	3.8225	0	0	0	3.5634	3.5947	0	0	0	0	0	0	3.7271	3.7231	0	0	3.6377	0	3.6148	3.6347	3.724	0	3.9177	0	3.5992	0	0	0	3.9169	0	3.9823	0	0	3.9654	0	3.6989	3.7615	0	3.7885	3.9251	0	0	34.5448
TRINITY_DN48711_c0_g1::TRINITY_DN48711_c0_g1_i2::g.8403::m.8403	5.1123	5.2366	4.9512	10.1419	5.1121	5.261	10.512	0	5.0226	4.9333	4.8997	0	0	0	4.8499	0	9.8585	9.9642	10.2496	10.2385	5.7196	5.7502	10.0036	10.1056	9.9408	9.9953	10.2409	10.3697	10.7737	10.7379	4.9489	4.9128	5.4386	5.3409	5.3857	10.6737	10.9513	5.3736	10.5015	5.4524	5.0726	5.086	5.1721	5.1107	10.4185	10.794	4.8657	10.0766	147.1173
TRINITY_DN48716_c0_g1::TRINITY_DN48716_c0_g1_i1::g.8389::m.8389	34.8484	23.797	36.5627	37.447	34.8473	38.8505	44.7848	46.7267	37.0897	30.8261	27.8323	42.1152	44.0601	25.3403	46.8346	36.8604	28.0005	48.1112	46.5781	31.9876	32.4901	32.6641	34.0953	28.7023	31.0576	31.228	34.9039	26.5071	24.48	45.7473	30.923	33.4885	27.8043	27.3048	27.5339	45.4737	34.2149	51.8915	32.8094	40.2639	37.4593	34.6694	41.1319	37.7409	41.4272	39.8549	41.4589	54.378	883.0987
TRINITY_DN4872_c0_g1::TRINITY_DN4872_c0_g1_i1::g.25173::m.25173	0	0	0	0	3.1561	0	0	0	0	0	0	3.0514	0	3.06	0	0	0	3.0758	0	0	0	0	0	0	0	0	0	3.2009	0	0	0	3.033	0	0	0	0	0	0	0	3.3661	0	0	6.3861	6.3104	0	0	0	0	12.6152
TRINITY_DN48741_c0_g1::TRINITY_DN48741_c0_g1_i2::g.8427::m.8427	48.2736	32.9647	46.7523	55.8636	40.2267	33.1185	41.3587	69.0432	47.4262	38.8197	46.2656	54.4505	53.4048	54.604	45.7959	47.1329	23.2725	39.2034	32.2611	48.339	27.0041	27.1487	47.2303	47.7117	23.4668	15.7304	40.2921	57.1183	42.3885	50.697	31.1535	46.3898	34.2363	42.0266	50.855	41.9948	34.4698	33.827	33.0539	25.7425	39.9156	56.0299	48.8381	56.3019	49.1888	50.962	53.6021	47.5749	985.599
TRINITY_DN48756_c0_g1::TRINITY_DN48756_c0_g1_i1::g.8429::m.8429	0	0	0	0	0	0	0	0	0	3.2109	0	0	3.1552	0	0	3.2487	3.2082	0	0	0	0	0	3.2554	3.2886	0	0	0	0	0	0	0	3.1975	0	0	0	3.4735	0	0	3.4174	0	3.3015	0	0	0	0	0	0	0	16.3074
TRINITY_DN48761_c0_g1::TRINITY_DN48761_c0_g1_i1::g.8419::m.8419	0	0	0	0	0	0	0	0	2.5716	0	0	0	0	0	0	0	2.5238	0	0	0	0	0	0	0	0	0	0	0	0	0	0	2.5154	0	0	0	0	0	2.7513	0	0	0	2.6041	0	0	0	0	0	0	5.2667
TRINITY_DN48762_c0_g1::TRINITY_DN48762_c0_g1_i1::g.8405::m.8405	63.0362	87.6287	56.689	71.4585	45.0244	83.4039	55.5496	57.9583	53.0825	56.4845	60.4141	69.651	59.7742	61.1164	55.5292	61.5466	60.779	43.879	54.1631	54.1042	70.5245	70.9021	70.4844	71.2027	56.9087	57.221	63.1366	54.7976	52.1884	61.4721	65.3794	38.9419	62.2692	61.1506	71.1504	56.404	62.6939	56.7922	55.4942	52.8232	53.6115	53.7534	50.1076	54.0144	59.6432	76.0534	55.7096	70.9986	1400.722
TRINITY_DN48765_c0_g1::TRINITY_DN48765_c0_g1_i1::g.8398::m.8398	3.0867	0	0	3.0617	3.0866	0	3.1734	9.9331	3.0325	0	2.9583	0	0	0	2.9282	0	2.9761	3.0081	3.0942	3.0909	0	3.4718	3.02	3.0507	0	0	3.0916	3.1305	0	3.2416	2.988	5.9325	9.851	6.4494	0	3.2222	3.3061	3.2444	3.1703	6.584	3.0627	3.0708	3.1228	3.0857	3.1452	3.2586	2.9378	6.084	69.5363
TRINITY_DN48781_c0_g1::TRINITY_DN48781_c0_g1_i1::g.8425::m.8425	0	0	0	0	0	0	0	2.4891	0	0	0	0	2.2004	0	0	0	0	0	0	0	0	2.61	0	0	2.2561	0	0	0	0	2.437	0	2.2299	0	0	2.4446	2.4224	0	2.4391	0	0	0	0	0	0	0	0	2.2085	0	16.614
TRINITY_DN48786_c0_g1::TRINITY_DN48786_c0_g1_i2::g.8434::m.8434	0	0	0	0	0	0	1.5842	0	0	1.487	0	0	0	0	0	0	0	1.5017	0	0	0	0	0	1.523	0	0	1.5434	3.1256	0	0	0	0	3.2785	0	0	0	1.6504	0	3.1653	0	0	0	0	1.5404	1.5701	1.6267	0	3.0372	14.1569
TRINITY_DN48797_c0_g1::TRINITY_DN48797_c0_g1_i1::g.8401::m.8401	0	0	0	0	0	0	0	0	0	5.9572	0	5.9685	5.8539	0	0	6.0275	5.9523	0	0	0	0	6.9437	0	0	0	0	0	0	0	0	11.952	0	13.1347	6.4494	0	6.4445	0	0	0	0	0	0	0	0	0	0	0	0	30.7771
TRINITY_DN48809_c1_g1::TRINITY_DN48809_c1_g1_i1::g.34009::m.34009	17.2204	35.278	58.372	51.2433	68.8795	70.8852	35.4088	64.6523	25.3772	41.5439	49.5123	24.9736	57.1526	41.7399	57.1779	50.4405	74.717	50.3454	94.9437	60.3531	105.9635	48.4231	84.2412	42.5499	25.1136	16.8343	34.4957	17.4647	99.7989	72.3396	41.6746	49.6453	64.1179	35.9806	81.6357	53.9302	110.6662	99.5523	106.1205	64.2809	42.7167	42.8299	43.5545	43.0378	52.6406	63.628	81.9481	59.399	1544.9672
TRINITY_DN48827_c0_g1::TRINITY_DN48827_c0_g1_i3::g.34015::m.34015	0	0	0	0	0	0	0	0	0	0	0	0	0	18.479	0	9.3046	0	0	0	0	0	0	0	0	0	0	0	0	0	0	0	0	0	0	0	0	0	0	0	0	0	0	0	0	0	0	0	0	27.7836
TRINITY_DN48866_c0_g1::TRINITY_DN48866_c0_g1_i1::g.34024::m.34024	0	0	7.3125	7.4894	0	0	0	0	7.4179	7.2862	0	7.3	0	7.3205	0	0	0	7.3582	7.5689	22.6821	0	0	7.3873	14.9252	14.6818	14.7623	22.6875	7.6576	15.912	7.9295	7.3091	7.2558	0	0	0	0	0	0	0	0	0	0	0	0	0	0	7.1862	14.8824	82.7207
TRINITY_DN48869_c0_g1::TRINITY_DN48869_c0_g1_i1::g.34010::m.34010	1.3614	0	1.3185	2.7008	0	1.401	1.3997	0	0	2.6275	1.3048	1.3162	0	3.9598	0	1.3292	0	0	0	0	0	0	1.332	1.3455	0	1.3309	1.3636	0	0	0	0	0	1.4483	0	0	0	0	0	2.7965	0	2.7016	0	0	0	0	0	0	1.3417	13.5734
TRINITY_DN4887_c0_g1::TRINITY_DN4887_c0_g1_i1::g.25166::m.25166	0	0	0	0	0	0	0	0	0	0	0	0	0	0	0	0	0	0	0	0	0	0	0	0	0	0	0	6.145	0	6.3632	0	0	0	0	6.383	0	6.4897	0	0	0	6.012	0	0	0	0	0	0	0	12.8529
TRINITY_DN48877_c0_g1::TRINITY_DN48877_c0_g1_i1::g.34022::m.34022	7.3802	0	0	0	7.3799	0	0	0	0	0	0	0	0	0	0	0	0	0	0	0	0	8.3011	7.2207	0	0	0	0	0	0	0	0	0	0	0	0	0	0	7.7573	0	0	0	0	0	0	0	0	0	0	23.4383
TRINITY_DN48877_c0_g2::TRINITY_DN48877_c0_g2_i1::g.34023::m.34023	6.723	6.8865	0	6.6686	6.7228	0	0	0	0	0	6.4434	0	0	0	0	0	0	6.5518	0	0	0	0	0	6.6448	0	0	0	0	0	0	0	0	7.1521	0	0	0	0	0	13.8102	0	6.6708	6.6885	6.8017	6.721	6.8505	0	0	6.6257	40.654
TRINITY_DN48888_c0_g1::TRINITY_DN48888_c0_g1_i1::g.34046::m.34046	54.5313	50.5372	45.2681	38.6358	54.5296	42.7561	48.0549	44.5676	40.8183	37.5873	37.3307	47.7008	44.3224	47.8352	39.4151	35.4952	35.0524	32.8977	36.443	39.0037	23.2416	26.2868	40.6497	38.4975	30.2957	30.462	41.6138	47.4043	27.3619	27.2709	42.733	44.9171	27.6245	27.1283	32.827	43.3724	25.0316	24.5649	34.6716	30.4642	46.3782	46.501	39.4064	41.5349	47.6272	46.6029	37.0717	38.3871	871.7061
TRINITY_DN48899_c0_g1::TRINITY_DN48899_c0_g1_i2::g.34008::m.34008	0	0	8.7214	0	0	0	0	0	0	0	0	8.7064	0	0	0	0	0	0	0	0	0	0	0	0	0	0	0	0	0	0	0	0	0	9.4078	9.4867	0	0	0	9.249	0	0	0	0	0	0	0	0	0	9.249
TRINITY_DN48905_c0_g1::TRINITY_DN48905_c0_g1_i1::g.34013::m.34013	0	0	0	2.5963	0	0	0	2.8078	0	2.5259	0	0	0	2.5378	0	2.5557	0	0	0	0	0	0	2.5609	2.587	2.5448	0	2.6217	0	0	0	0	2.5154	0	2.7345	0	2.7325	0	0	0	0	2.5972	0	0	0	0	0	2.4912	0	15.4949
TRINITY_DN4892_c0_g1::TRINITY_DN4892_c0_g1_i1::g.25168::m.25168	14.4348	12.3214	11.6499	14.318	16.84	14.8546	17.3139	15.484	11.8178	9.2863	11.5286	6.9779	20.5317	13.9951	11.4115	9.3958	6.9589	14.0671	16.8817	16.8634	5.3832	5.412	16.4766	14.2667	11.695	9.4074	4.8192	7.3198	17.745	20.2125	9.3155	11.5596	12.7966	7.5401	10.1378	5.0229	7.7304	10.1149	12.3547	10.2633	14.3227	14.3606	12.1696	12.0253	12.257	15.2386	16.0281	16.5968	304.3049
TRINITY_DN48940_c0_g1::TRINITY_DN48940_c0_g1_i1::g.18279::m.18279	0	0	5.1385	0	0	0	0	0	0	0	0	5.1297	0	5.1442	0	0	0	0	0	0	5.936	0	0	0	5.1585	0	0	0	5.5907	0	0	0	5.6444	0	5.5895	0	0	0	0	0	0	5.2785	5.3678	0	0	0	0	0	16.6709
TRINITY_DN48942_c0_g1::TRINITY_DN48942_c0_g1_i1::g.18275::m.18275	18.29	0	11.8091	6.0473	12.193	0	0	6.5398	5.9896	5.8832	5.8431	5.8944	5.7812	0	5.7837	5.9526	0	5.9414	6.1116	6.1049	13.6418	6.8574	5.9649	12.0514	5.9274	0	0	6.1832	6.4241	6.4027	17.7052	5.8588	19.4573	6.3692	6.4227	6.3644	13.06	19.2247	6.2618	6.5022	6.0493	0	6.168	12.1896	12.4245	0	11.6051	12.0168	186.2868
TRINITY_DN48950_c0_g1::TRINITY_DN48950_c0_g1_i1::g.18283::m.18283	2.7115	2.7774	2.6261	5.3791	2.7114	5.5807	5.5754	2.9086	2.6639	5.2332	12.9936	20.9723	15.4271	15.7735	5.1447	10.5897	15.6864	13.2122	5.4363	2.7152	3.0336	0	2.6529	2.6799	10.5449	5.3014	2.7158	0	2.8571	2.8476	2.6248	5.2114	2.8845	0	0	2.8306	5.8084	2.8501	2.7849	2.8919	8.0713	2.6976	13.7161	2.7107	2.7629	2.8625	5.1614	8.0168	116.1044
TRINITY_DN48976_c0_g1::TRINITY_DN48976_c0_g1_i1::g.18293::m.18293	0	0	0	0	0	0	0	0	2.7088	0	0	0	0	0	0	0	0	0	0	2.7609	0	0	0	0	0	2.6954	2.7616	0	5.8106	2.8956	0	0	0	2.8805	0	0	0	0	0	0	0	0	0	0	0	0	2.6242	2.7173	14.0477
TRINITY_DN48997_c0_g1::TRINITY_DN48997_c0_g1_i1::g.18285::m.18285	0	0	2.3766	0	0	0	0	0	0	0	2.3518	2.3725	0	0	2.328	0	0	0	0	0	0	0	0	2.4253	0	2.3989	0	0	0	2.5771	2.3755	0	0	0	0	2.5617	0	2.5793	2.5204	0	0	2.4413	2.4826	0	5.0009	0	0	2.4184	22.2249
TRINITY_DN49012_c0_g1::TRINITY_DN49012_c0_g1_i1::g.12718::m.12718	0	0	2.2797	0	0	2.4223	0	0	2.3125	0	2.256	0	0	2.2822	2.2331	6.8947	0	4.5878	0	0	0	0	2.303	2.3265	0	0	0	0	0	0	4.5572	0	0	2.4591	4.9595	0	7.5635	2.4742	0	0	0	0	0	0	0	2.485	2.2403	0	35.479
TRINITY_DN49019_c0_g1::TRINITY_DN49019_c0_g1_i1::g.12731::m.12731	85.8401	87.9268	72.2913	81.4437	82.1054	72.974	107.4382	76.0657	73.3332	64.8274	71.5386	82.992	77.8591	97.6999	63.7311	72.8798	79.1678	58.194	71.0847	74.7447	79.3352	75.5622	80.3334	70.0859	61.6858	76.6182	82.2387	68.1324	62.9219	62.7127	75.87	78.9039	67.4962	62.3847	62.9081	62.3375	59.9617	58.8436	65.1652	75.6287	77.7672	81.6862	79.2923	85.8138	72.2557	90.6207	63.9382	77.2413	1719.8001
TRINITY_DN49027_c0_g1::TRINITY_DN49027_c0_g1_i1::g.12723::m.12723	0	0	0	0	0	0	0	5.7223	0	0	0	0	0	0	0	0	0	0	0	0	0	0	0	0	0	5.215	0	5.4103	5.6211	0	0	5.1264	0	0	0	0	0	0	0	0	0	0	0	5.3329	5.4357	0	0	0	21.9055
TRINITY_DN49035_c0_g1::TRINITY_DN49035_c0_g1_i1::g.12712::m.12712	13.0875	0	6.3375	12.9816	13.0871	6.7341	20.183	21.0582	25.7155	0	0	0	6.2051	0	12.4158	0	6.3094	0	6.5597	26.2105	7.3211	7.3603	6.4023	6.4676	12.7242	6.397	0	6.6366	13.7904	0	0	0	13.9227	0	13.7874	0	7.0089	6.8782	6.721	6.9791	12.9859	13.0203	6.6203	6.5417	13.3356	6.9082	24.9122	12.8981	200.264
TRINITY_DN49056_c0_g1::TRINITY_DN49056_c0_g1_i1::g.12743::m.12743	0	0	0	0	0	0	0	0	0	0	0	0	0	3.3747	0	0	0	0	3.4892	0	0	0	3.4055	0	0	0	0	0	0	0	0	0	0	0	0	3.6336	3.7281	0	0	0	0	0	3.5214	0	3.5467	0	0	0	10.6495
TRINITY_DN49064_c0_g1::TRINITY_DN49064_c0_g1_i1::g.12716::m.12716	4.8592	0	4.7061	9.6398	0	0	9.9916	0	0	0	0	4.698	4.6078	4.7112	0	4.7444	0	0	0	0	10.8729	5.4656	0	0	0	0	4.867	0	0	0	0	0	0	0	5.1191	0	0	0	0	0	4.8215	0	4.9161	0	0	0	13.8744	9.5778	63.8457
TRINITY_DN49070_c0_g1::TRINITY_DN49070_c0_g1_i1::g.12751::m.12751	3.1062	3.1817	3.0083	9.2432	3.1061	9.5897	3.1935	6.664	6.1034	2.9975	2.977	0	2.9455	3.0116	2.9468	3.0328	5.99	0	12.4552	6.2208	0	0	9.1172	6.1401	6.04	9.1097	3.1112	0	6.5461	9.7865	6.0138	2.985	0	0	0	0	0	3.265	0	0	0	3.0903	3.1425	0	3.1651	3.2792	5.9127	6.1225	87.706
TRINITY_DN49098_c0_g1::TRINITY_DN49098_c0_g1_i1::g.12734::m.12734	0	0	0	0	0	0	0	0	6.4289	6.3147	6.2716	6.3266	0	0	0	0	44.1661	38.2625	19.6792	26.2105	0	0	0	0	50.8968	70.3672	26.2167	39.8196	0	0	0	0	0	0	0	0	0	0	0	0	0	0	0	0	0	0	0	0	0
TRINITY_DN49119_c0_g1::TRINITY_DN49119_c0_g1_i3::g.12820::m.12820	8.1797	2.7928	2.6406	5.409	8.1794	2.8059	14.016	2.9247	8.0361	2.6311	10.4526	10.5444	12.9274	10.5741	12.9331	13.3107	13.1447	13.2856	10.9329	8.1908	12.2019	21.4676	10.6706	13.4741	10.6035	13.3271	10.9236	13.8262	5.746	5.7269	7.9182	10.4807	11.6023	17.0908	17.2342	19.9242	11.6814	14.3295	19.6028	14.5397	10.8216	10.8502	8.2754	5.4515	11.113	5.7568	7.7851	13.4355	252.9305
TRINITY_DN49121_c0_g1::TRINITY_DN49121_c0_g1_i1::g.12848::m.12848	3.1869	6.5287	6.1729	3.1611	3.1868	6.5592	9.8294	6.8371	0	3.0753	6.1087	6.1623	6.044	6.1797	9.07	6.2232	9.2183	6.2114	3.1947	3.1912	7.131	0	0	3.1498	9.2953	9.3463	9.5759	3.2321	0	0	6.17	12.2501	3.3903	3.3294	0	0	10.2402	6.6995	6.5464	6.7978	3.1621	12.6821	9.6725	6.3718	3.2473	0	3.0331	0	119.1946
TRINITY_DN49135_c0_g1::TRINITY_DN49135_c0_g1_i1::g.12822::m.12822	7.5505	0	0	0	0	0	0	0	7.4179	0	7.2364	0	7.1598	0	7.1629	7.3721	14.5602	0	0	7.5607	0	8.4927	0	7.4626	7.3409	0	7.5625	0	0	0	14.6182	7.2558	8.0324	0	0	0	0	0	7.755	8.0528	0	0	0	0	0	0	0	0	75.3319
TRINITY_DN49142_c0_g1::TRINITY_DN49142_c0_g1_i1::g.12843::m.12843	5.5144	0	5.3406	5.4698	5.5142	5.6748	5.6694	5.9152	10.8352	0	5.285	10.6629	0	0	5.2314	5.3841	0	0	5.5279	5.5219	0	0	10.7904	5.4502	5.3613	0	0	5.5926	5.8106	0	5.3381	0	5.8663	5.7609	0	5.7566	5.9063	5.7962	11.3275	5.8812	5.4716	0	5.5789	0	11.2379	5.8215	5.2484	5.4346	106.6416
TRINITY_DN49152_c0_g1::TRINITY_DN49152_c0_g1_i2::g.12838::m.12838	0	0	0	3.8636	0	0	0	0	0	0	0	0	0	0	0	0	0	0	0	0	4.3578	0	0	0	0	0	0	0	0	0	0	3.7431	0	0	0	0	0	0	0	0	0	0	0	0	0	4.112	0	0	12.2129
TRINITY_DN49187_c0_g1::TRINITY_DN49187_c0_g1_i1::g.12839::m.12839	6.3945	6.55	6.193	3.1714	3.1972	3.2903	3.2871	3.4297	3.1411	3.0853	6.1286	3.0912	12.1273	3.0999	6.0663	6.2434	3.0828	9.3475	3.2051	6.4032	3.5771	3.5962	9.3845	3.1601	3.1085	3.1256	6.4047	3.2426	3.369	3.3578	3.0951	3.0725	3.4013	3.3402	3.3682	6.6754	3.4245	6.7213	6.5677	3.41	3.1724	6.3617	6.4693	3.1963	3.2579	3.3753	9.1291	3.151	103.0058
TRINITY_DN49196_c0_g1::TRINITY_DN49196_c0_g1_i1::g.12832::m.12832	0	3.485	0	3.3748	1.7011	1.7506	0	7.2992	3.3426	4.9248	3.2608	6.5788	8.0656	4.948	6.4553	6.6438	9.8414	11.6048	6.8212	3.4069	9.5162	11.4806	4.9932	8.4067	4.9618	6.652	5.1116	6.9011	7.17	3.5731	3.2935	6.5391	9.0486	3.5544	8.9606	7.1035	9.1103	10.7285	8.7361	7.2573	11.8156	8.4621	10.3263	5.1019	3.4668	1.7959	1.6191	1.6765	131.2333
TRINITY_DN49197_c0_g1::TRINITY_DN49197_c0_g1_i1::g.12844::m.12844	4.5338	4.644	8.7818	6.7456	4.5336	4.6657	6.9918	7.295	6.6813	6.5626	4.3452	6.575	6.4488	4.3957	4.3011	6.64	6.5572	8.8366	4.5449	6.8099	2.5362	2.5498	6.6537	4.481	6.6119	4.4321	6.8115	6.8972	7.1659	4.7614	4.3888	4.3569	2.4116	4.7365	7.1643	4.7329	4.856	2.3827	4.6566	4.8354	4.4986	4.5105	6.8802	4.5324	6.9296	7.1794	2.1575	6.7022	115.2111
[truncated: 4,975 more rows]
[truncated: 14 more columns]
