# Supplementary material for: Dynamic response in the larval geoduck (Panopea generosa) proteome to elevated pCO2
Source: Ecol Evol. 2019 Dec 6;10(1):185–97. doi: 10.1002/ece3.5885 (PMC6972802; doi:10.1002/ece3.5885)
Supplement: Supplementary file 5 [file ECE3-10-185-s005.xlsx]

## Sheet: clust1 A BP
GO Accession	GO Name	GO Aspect	P-value (1)	P-value (2)	Protein List (1)
GO:0033036	macromolecule localization	biological_process	0.0431		TRINITY_DN58609_c6_g4::TRINITY_DN58609_c6_g4_i2::g.33336::m.33336,TRINITY_DN50806_c0_g1::TRINITY_DN50806_c0_g1_i1::g.17876::m.17876,TRINITY_DN61880_c1_g1::TRINITY_DN61880_c1_g1_i1::g.36883::m.36883,TRINITY_DN62319_c1_g2::TRINITY_DN62319_c1_g2_i3::g.26114::m.26114,TRINITY_DN70132_c0_g1::TRINITY_DN70132_c0_g1_i1::g.6175::m.6175,TRINITY_DN64080_c5_g1::TRINITY_DN64080_c5_g1_i1::g.9016::m.9016,TRINITY…
GO:0070727	cellular macromolecule localization	biological_process	0.0529		TRINITY_DN58609_c6_g4::TRINITY_DN58609_c6_g4_i2::g.33336::m.33336,TRINITY_DN50806_c0_g1::TRINITY_DN50806_c0_g1_i1::g.17876::m.17876,TRINITY_DN62319_c1_g2::TRINITY_DN62319_c1_g2_i3::g.26114::m.26114,TRINITY_DN57027_c2_g2::TRINITY_DN57027_c2_g2_i2::g.3441::m.3441,TRINITY_DN60069_c1_g3::TRINITY_DN60069_c1_g3_i1::g.37848::m.37848,TRINITY_DN29071_c0_g1::TRINITY_DN29071_c0_g1_i1::g.19299::m.19299,TRINI…
GO:0034613	cellular protein localization	biological_process	0.0529		TRINITY_DN58609_c6_g4::TRINITY_DN58609_c6_g4_i2::g.33336::m.33336,TRINITY_DN50806_c0_g1::TRINITY_DN50806_c0_g1_i1::g.17876::m.17876,TRINITY_DN62319_c1_g2::TRINITY_DN62319_c1_g2_i3::g.26114::m.26114,TRINITY_DN57027_c2_g2::TRINITY_DN57027_c2_g2_i2::g.3441::m.3441,TRINITY_DN60069_c1_g3::TRINITY_DN60069_c1_g3_i1::g.37848::m.37848,TRINITY_DN29071_c0_g1::TRINITY_DN29071_c0_g1_i1::g.19299::m.19299,TRINI…
GO:0008104	protein localization	biological_process	0.0843		TRINITY_DN58609_c6_g4::TRINITY_DN58609_c6_g4_i2::g.33336::m.33336,TRINITY_DN50806_c0_g1::TRINITY_DN50806_c0_g1_i1::g.17876::m.17876,TRINITY_DN62319_c1_g2::TRINITY_DN62319_c1_g2_i3::g.26114::m.26114,TRINITY_DN57027_c2_g2::TRINITY_DN57027_c2_g2_i2::g.3441::m.3441,TRINITY_DN60069_c1_g3::TRINITY_DN60069_c1_g3_i1::g.37848::m.37848,TRINITY_DN29071_c0_g1::TRINITY_DN29071_c0_g1_i1::g.19299::m.19299,TRINI…

## Sheet: clust1 A CC
GO Accession	GO Name	GO Aspect	P-value (1)	P-value (2)	Protein List (1)
GO:0030286	dynein complex	cellular_component	9.78e-07		TRINITY_DN45193_c0_g1::TRINITY_DN45193_c0_g1_i1::g.25886::m.25886,TRINITY_DN63883_c0_g1::TRINITY_DN63883_c0_g1_i2::g.30691::m.30691,TRINITY_DN12759_c0_g1::TRINITY_DN12759_c0_g1_i1::g.10113::m.10113,TRINITY_DN50842_c0_g1::TRINITY_DN50842_c0_g1_i1::g.3009::m.3009,TRINITY_DN64045_c2_g1::TRINITY_DN64045_c2_g1_i2::g.8963::m.8963,TRINITY_DN4133_c0_g1::TRINITY_DN4133_c0_g1_i1::g.18913::m.18913,TRINITY_D…
GO:0042995	cell projection	cellular_component	0.000309		TRINITY_DN59198_c0_g1::TRINITY_DN59198_c0_g1_i1::g.21830::m.21830,TRINITY_DN50806_c0_g1::TRINITY_DN50806_c0_g1_i1::g.17876::m.17876,TRINITY_DN61701_c0_g1::TRINITY_DN61701_c0_g1_i1::g.27025::m.27025,TRINITY_DN55047_c0_g1::TRINITY_DN55047_c0_g1_i1::g.9371::m.9371,TRINITY_DN61514_c4_g4::TRINITY_DN61514_c4_g4_i2::g.26752::m.26752,TRINITY_DN68543_c0_g1::TRINITY_DN68543_c0_g1_i1::g.32341::m.32341,TRINI…
GO:0005875	microtubule associated complex	cellular_component	0.000384		TRINITY_DN45193_c0_g1::TRINITY_DN45193_c0_g1_i1::g.25886::m.25886,TRINITY_DN63883_c0_g1::TRINITY_DN63883_c0_g1_i2::g.30691::m.30691,TRINITY_DN12759_c0_g1::TRINITY_DN12759_c0_g1_i1::g.10113::m.10113,TRINITY_DN50842_c0_g1::TRINITY_DN50842_c0_g1_i1::g.3009::m.3009,TRINITY_DN64045_c2_g1::TRINITY_DN64045_c2_g1_i2::g.8963::m.8963,TRINITY_DN4133_c0_g1::TRINITY_DN4133_c0_g1_i1::g.18913::m.18913,TRINITY_D…
GO:0005868	cytoplasmic dynein complex	cellular_component	0.000572		TRINITY_DN64044_c0_g1::TRINITY_DN64044_c0_g1_i1::g.8950::m.8950,TRINITY_DN43284_c0_g1::TRINITY_DN43284_c0_g1_i3::g.16505::m.16505,TRINITY_DN63971_c0_g2::TRINITY_DN63971_c0_g2_i1::g.14494::m.14494,TRINITY_DN61329_c1_g1::TRINITY_DN61329_c1_g1_i3::g.15819::m.15819,TRINITY_DN68543_c0_g1::TRINITY_DN68543_c0_g1_i1::g.32341::m.32341,TRINITY_DN20500_c0_g1::TRINITY_DN20500_c0_g1_i1::g.14988::m.14988,TRINI…
GO:0005929	cilium	cellular_component	0.00224		TRINITY_DN59198_c0_g1::TRINITY_DN59198_c0_g1_i1::g.21830::m.21830,TRINITY_DN61701_c0_g1::TRINITY_DN61701_c0_g1_i1::g.27025::m.27025,TRINITY_DN55047_c0_g1::TRINITY_DN55047_c0_g1_i1::g.9371::m.9371,TRINITY_DN68543_c0_g1::TRINITY_DN68543_c0_g1_i1::g.32341::m.32341,TRINITY_DN62482_c0_g1::TRINITY_DN62482_c0_g1_i1::g.26382::m.26382,TRINITY_DN20500_c0_g1::TRINITY_DN20500_c0_g1_i1::g.14988::m.14988,TRINI…
GO:0044447	axoneme part	cellular_component	0.00517		TRINITY_DN63971_c0_g2::TRINITY_DN63971_c0_g2_i1::g.14494::m.14494,TRINITY_DN68543_c0_g1::TRINITY_DN68543_c0_g1_i1::g.32341::m.32341,TRINITY_DN20500_c0_g1::TRINITY_DN20500_c0_g1_i1::g.14988::m.14988,TRINITY_DN40279_c0_g1::TRINITY_DN40279_c0_g1_i1::g.13761::m.13761,TRINITY_DN64044_c0_g1::TRINITY_DN64044_c0_g1_i1::g.8950::m.8950,TRINITY_DN64025_c0_g1::TRINITY_DN64025_c0_g1_i1::g.8980::m.8980,TRINITY…
GO:0005858	axonemal dynein complex	cellular_component	0.00517		TRINITY_DN63971_c0_g2::TRINITY_DN63971_c0_g2_i1::g.14494::m.14494,TRINITY_DN68543_c0_g1::TRINITY_DN68543_c0_g1_i1::g.32341::m.32341,TRINITY_DN20500_c0_g1::TRINITY_DN20500_c0_g1_i1::g.14988::m.14988,TRINITY_DN40279_c0_g1::TRINITY_DN40279_c0_g1_i1::g.13761::m.13761,TRINITY_DN64044_c0_g1::TRINITY_DN64044_c0_g1_i1::g.8950::m.8950,TRINITY_DN64025_c0_g1::TRINITY_DN64025_c0_g1_i1::g.8980::m.8980,TRINITY…
GO:1902494	catalytic complex	cellular_component	0.00626		TRINITY_DN61529_c4_g1::TRINITY_DN61529_c4_g1_i1::g.26783::m.26783,TRINITY_DN56105_c0_g1::TRINITY_DN56105_c0_g1_i1::g.34430::m.34430,TRINITY_DN54492_c0_g1::TRINITY_DN54492_c0_g1_i1::g.35718::m.35718,TRINITY_DN62230_c0_g1::TRINITY_DN62230_c0_g1_i2::g.727::m.727,TRINITY_DN55628_c2_g1::TRINITY_DN55628_c2_g1_i1::g.30365::m.30365,TRINITY_DN63883_c0_g1::TRINITY_DN63883_c0_g1_i2::g.30691::m.30691,TRINITY…
GO:0032838	cell projection cytoplasm	cellular_component	0.0185		TRINITY_DN63971_c0_g2::TRINITY_DN63971_c0_g2_i1::g.14494::m.14494,TRINITY_DN68543_c0_g1::TRINITY_DN68543_c0_g1_i1::g.32341::m.32341,TRINITY_DN20500_c0_g1::TRINITY_DN20500_c0_g1_i1::g.14988::m.14988,TRINITY_DN40279_c0_g1::TRINITY_DN40279_c0_g1_i1::g.13761::m.13761,TRINITY_DN64044_c0_g1::TRINITY_DN64044_c0_g1_i1::g.8950::m.8950,TRINITY_DN64025_c0_g1::TRINITY_DN64025_c0_g1_i1::g.8980::m.8980,TRINITY…
GO:0097014	ciliary cytoplasm	cellular_component	0.0185		TRINITY_DN63971_c0_g2::TRINITY_DN63971_c0_g2_i1::g.14494::m.14494,TRINITY_DN68543_c0_g1::TRINITY_DN68543_c0_g1_i1::g.32341::m.32341,TRINITY_DN20500_c0_g1::TRINITY_DN20500_c0_g1_i1::g.14988::m.14988,TRINITY_DN40279_c0_g1::TRINITY_DN40279_c0_g1_i1::g.13761::m.13761,TRINITY_DN64044_c0_g1::TRINITY_DN64044_c0_g1_i1::g.8950::m.8950,TRINITY_DN64025_c0_g1::TRINITY_DN64025_c0_g1_i1::g.8980::m.8980,TRINITY…
GO:0005930	axoneme	cellular_component	0.0185		TRINITY_DN63971_c0_g2::TRINITY_DN63971_c0_g2_i1::g.14494::m.14494,TRINITY_DN68543_c0_g1::TRINITY_DN68543_c0_g1_i1::g.32341::m.32341,TRINITY_DN20500_c0_g1::TRINITY_DN20500_c0_g1_i1::g.14988::m.14988,TRINITY_DN40279_c0_g1::TRINITY_DN40279_c0_g1_i1::g.13761::m.13761,TRINITY_DN64044_c0_g1::TRINITY_DN64044_c0_g1_i1::g.8950::m.8950,TRINITY_DN64025_c0_g1::TRINITY_DN64025_c0_g1_i1::g.8980::m.8980,TRINITY…
GO:0042555	MCM complex	cellular_component	0.0259		TRINITY_DN63858_c1_g2::TRINITY_DN63858_c1_g2_i1::g.30652::m.30652,TRINITY_DN63097_c0_g2::TRINITY_DN63097_c0_g2_i1::g.108::m.108,TRINITY_DN63048_c0_g1::TRINITY_DN63048_c0_g1_i1::g.278::m.278,TRINITY_DN63591_c0_g5::TRINITY_DN63591_c0_g5_i1::g.19481::m.19481,TRINITY_DN63591_c0_g2::TRINITY_DN63591_c0_g2_i1::g.19480::m.19480,TRINITY_DN63445_c1_g1::TRINITY_DN63445_c1_g1_i3::g.35332::m.35332,TRINITY_DN6…

## Sheet: clust1 A MF
GO Accession	GO Name	GO Aspect	P-value (1)	P-value (2)	Protein List (1)
GO:0003824	catalytic activity	molecular_function	2.42e-07		TRINITY_DN50767_c0_g1::TRINITY_DN50767_c0_g1_i1::g.17898::m.17898,TRINITY_DN61423_c0_g1::TRINITY_DN61423_c0_g1_i5::g.1432::m.1432,TRINITY_DN45641_c0_g1::TRINITY_DN45641_c0_g1_i2::g.5351::m.5351,TRINITY_DN32317_c0_g1::TRINITY_DN32317_c0_g1_i1::g.8378::m.8378,TRINITY_DN57767_c0_g1::TRINITY_DN57767_c0_g1_i4::g.8077::m.8077,TRINITY_DN59495_c0_g2::TRINITY_DN59495_c0_g2_i3::g.32559::m.32559,TRINITY_DN6…
GO:0043168	anion binding	molecular_function	0.000163		TRINITY_DN50180_c0_g1::TRINITY_DN50180_c0_g1_i1::g.38451::m.38451,TRINITY_DN23124_c0_g1::TRINITY_DN23124_c0_g1_i1::g.24115::m.24115,TRINITY_DN63883_c0_g1::TRINITY_DN63883_c0_g1_i2::g.30691::m.30691,TRINITY_DN62101_c0_g2::TRINITY_DN62101_c0_g2_i4::g.15014::m.15014,TRINITY_DN57767_c0_g1::TRINITY_DN57767_c0_g1_i4::g.8077::m.8077,TRINITY_DN30785_c0_g1::TRINITY_DN30785_c0_g1_i1::g.9376::m.9376,TRINITY…
GO:0036094	small molecule binding	molecular_function	0.000381		TRINITY_DN50180_c0_g1::TRINITY_DN50180_c0_g1_i1::g.38451::m.38451,TRINITY_DN23124_c0_g1::TRINITY_DN23124_c0_g1_i1::g.24115::m.24115,TRINITY_DN63883_c0_g1::TRINITY_DN63883_c0_g1_i2::g.30691::m.30691,TRINITY_DN62101_c0_g2::TRINITY_DN62101_c0_g2_i4::g.15014::m.15014,TRINITY_DN57767_c0_g1::TRINITY_DN57767_c0_g1_i4::g.8077::m.8077,TRINITY_DN30785_c0_g1::TRINITY_DN30785_c0_g1_i1::g.9376::m.9376,TRINITY…
GO:0000166	nucleotide binding	molecular_function	0.00268		TRINITY_DN50180_c0_g1::TRINITY_DN50180_c0_g1_i1::g.38451::m.38451,TRINITY_DN23124_c0_g1::TRINITY_DN23124_c0_g1_i1::g.24115::m.24115,TRINITY_DN63883_c0_g1::TRINITY_DN63883_c0_g1_i2::g.30691::m.30691,TRINITY_DN62101_c0_g2::TRINITY_DN62101_c0_g2_i4::g.15014::m.15014,TRINITY_DN57767_c0_g1::TRINITY_DN57767_c0_g1_i4::g.8077::m.8077,TRINITY_DN30785_c0_g1::TRINITY_DN30785_c0_g1_i1::g.9376::m.9376,TRINITY…
GO:1901265	nucleoside phosphate binding	molecular_function	0.00268		TRINITY_DN50180_c0_g1::TRINITY_DN50180_c0_g1_i1::g.38451::m.38451,TRINITY_DN23124_c0_g1::TRINITY_DN23124_c0_g1_i1::g.24115::m.24115,TRINITY_DN63883_c0_g1::TRINITY_DN63883_c0_g1_i2::g.30691::m.30691,TRINITY_DN62101_c0_g2::TRINITY_DN62101_c0_g2_i4::g.15014::m.15014,TRINITY_DN57767_c0_g1::TRINITY_DN57767_c0_g1_i4::g.8077::m.8077,TRINITY_DN30785_c0_g1::TRINITY_DN30785_c0_g1_i1::g.9376::m.9376,TRINITY…
GO:0032553	ribonucleotide binding	molecular_function	0.0032		TRINITY_DN50180_c0_g1::TRINITY_DN50180_c0_g1_i1::g.38451::m.38451,TRINITY_DN23124_c0_g1::TRINITY_DN23124_c0_g1_i1::g.24115::m.24115,TRINITY_DN63883_c0_g1::TRINITY_DN63883_c0_g1_i2::g.30691::m.30691,TRINITY_DN57767_c0_g1::TRINITY_DN57767_c0_g1_i4::g.8077::m.8077,TRINITY_DN30785_c0_g1::TRINITY_DN30785_c0_g1_i1::g.9376::m.9376,TRINITY_DN57965_c0_g1::TRINITY_DN57965_c0_g1_i1::g.18067::m.18067,TRINITY…
GO:0032555	purine ribonucleotide binding	molecular_function	0.0048		TRINITY_DN50180_c0_g1::TRINITY_DN50180_c0_g1_i1::g.38451::m.38451,TRINITY_DN23124_c0_g1::TRINITY_DN23124_c0_g1_i1::g.24115::m.24115,TRINITY_DN63883_c0_g1::TRINITY_DN63883_c0_g1_i2::g.30691::m.30691,TRINITY_DN57767_c0_g1::TRINITY_DN57767_c0_g1_i4::g.8077::m.8077,TRINITY_DN30785_c0_g1::TRINITY_DN30785_c0_g1_i1::g.9376::m.9376,TRINITY_DN57965_c0_g1::TRINITY_DN57965_c0_g1_i1::g.18067::m.18067,TRINITY…
GO:0017076	purine nucleotide binding	molecular_function	0.00541		TRINITY_DN50180_c0_g1::TRINITY_DN50180_c0_g1_i1::g.38451::m.38451,TRINITY_DN23124_c0_g1::TRINITY_DN23124_c0_g1_i1::g.24115::m.24115,TRINITY_DN63883_c0_g1::TRINITY_DN63883_c0_g1_i2::g.30691::m.30691,TRINITY_DN57767_c0_g1::TRINITY_DN57767_c0_g1_i4::g.8077::m.8077,TRINITY_DN30785_c0_g1::TRINITY_DN30785_c0_g1_i1::g.9376::m.9376,TRINITY_DN57965_c0_g1::TRINITY_DN57965_c0_g1_i1::g.18067::m.18067,TRINITY…
GO:0001883	purine nucleoside binding	molecular_function	0.00953		TRINITY_DN50180_c0_g1::TRINITY_DN50180_c0_g1_i1::g.38451::m.38451,TRINITY_DN23124_c0_g1::TRINITY_DN23124_c0_g1_i1::g.24115::m.24115,TRINITY_DN63883_c0_g1::TRINITY_DN63883_c0_g1_i2::g.30691::m.30691,TRINITY_DN57767_c0_g1::TRINITY_DN57767_c0_g1_i4::g.8077::m.8077,TRINITY_DN30785_c0_g1::TRINITY_DN30785_c0_g1_i1::g.9376::m.9376,TRINITY_DN57965_c0_g1::TRINITY_DN57965_c0_g1_i1::g.18067::m.18067,TRINITY…
GO:0032550	purine ribonucleoside binding	molecular_function	0.00953		TRINITY_DN50180_c0_g1::TRINITY_DN50180_c0_g1_i1::g.38451::m.38451,TRINITY_DN23124_c0_g1::TRINITY_DN23124_c0_g1_i1::g.24115::m.24115,TRINITY_DN63883_c0_g1::TRINITY_DN63883_c0_g1_i2::g.30691::m.30691,TRINITY_DN57767_c0_g1::TRINITY_DN57767_c0_g1_i4::g.8077::m.8077,TRINITY_DN30785_c0_g1::TRINITY_DN30785_c0_g1_i1::g.9376::m.9376,TRINITY_DN57965_c0_g1::TRINITY_DN57965_c0_g1_i1::g.18067::m.18067,TRINITY…
GO:0035639	purine ribonucleoside triphosphate binding	molecular_function	0.0101		TRINITY_DN50180_c0_g1::TRINITY_DN50180_c0_g1_i1::g.38451::m.38451,TRINITY_DN23124_c0_g1::TRINITY_DN23124_c0_g1_i1::g.24115::m.24115,TRINITY_DN63883_c0_g1::TRINITY_DN63883_c0_g1_i2::g.30691::m.30691,TRINITY_DN57767_c0_g1::TRINITY_DN57767_c0_g1_i4::g.8077::m.8077,TRINITY_DN30785_c0_g1::TRINITY_DN30785_c0_g1_i1::g.9376::m.9376,TRINITY_DN57965_c0_g1::TRINITY_DN57965_c0_g1_i1::g.18067::m.18067,TRINITY…
GO:0097367	carbohydrate derivative binding	molecular_function	0.0102		TRINITY_DN50180_c0_g1::TRINITY_DN50180_c0_g1_i1::g.38451::m.38451,TRINITY_DN23124_c0_g1::TRINITY_DN23124_c0_g1_i1::g.24115::m.24115,TRINITY_DN63883_c0_g1::TRINITY_DN63883_c0_g1_i2::g.30691::m.30691,TRINITY_DN57767_c0_g1::TRINITY_DN57767_c0_g1_i4::g.8077::m.8077,TRINITY_DN30785_c0_g1::TRINITY_DN30785_c0_g1_i1::g.9376::m.9376,TRINITY_DN57965_c0_g1::TRINITY_DN57965_c0_g1_i1::g.18067::m.18067,TRINITY…
GO:0032549	ribonucleoside binding	molecular_function	0.0107		TRINITY_DN50180_c0_g1::TRINITY_DN50180_c0_g1_i1::g.38451::m.38451,TRINITY_DN23124_c0_g1::TRINITY_DN23124_c0_g1_i1::g.24115::m.24115,TRINITY_DN63883_c0_g1::TRINITY_DN63883_c0_g1_i2::g.30691::m.30691,TRINITY_DN57767_c0_g1::TRINITY_DN57767_c0_g1_i4::g.8077::m.8077,TRINITY_DN30785_c0_g1::TRINITY_DN30785_c0_g1_i1::g.9376::m.9376,TRINITY_DN57965_c0_g1::TRINITY_DN57965_c0_g1_i1::g.18067::m.18067,TRINITY…
GO:0001882	nucleoside binding	molecular_function	0.012		TRINITY_DN50180_c0_g1::TRINITY_DN50180_c0_g1_i1::g.38451::m.38451,TRINITY_DN23124_c0_g1::TRINITY_DN23124_c0_g1_i1::g.24115::m.24115,TRINITY_DN63883_c0_g1::TRINITY_DN63883_c0_g1_i2::g.30691::m.30691,TRINITY_DN57767_c0_g1::TRINITY_DN57767_c0_g1_i4::g.8077::m.8077,TRINITY_DN30785_c0_g1::TRINITY_DN30785_c0_g1_i1::g.9376::m.9376,TRINITY_DN57965_c0_g1::TRINITY_DN57965_c0_g1_i1::g.18067::m.18067,TRINITY…
GO:0032559	adenyl ribonucleotide binding	molecular_function	0.0436		TRINITY_DN50180_c0_g1::TRINITY_DN50180_c0_g1_i1::g.38451::m.38451,TRINITY_DN23124_c0_g1::TRINITY_DN23124_c0_g1_i1::g.24115::m.24115,TRINITY_DN63883_c0_g1::TRINITY_DN63883_c0_g1_i2::g.30691::m.30691,TRINITY_DN57767_c0_g1::TRINITY_DN57767_c0_g1_i4::g.8077::m.8077,TRINITY_DN59396_c1_g2::TRINITY_DN59396_c1_g2_i1::g.6980::m.6980,TRINITY_DN61185_c0_g1::TRINITY_DN61185_c0_g1_i3::g.31749::m.31749,TRINITY…
GO:0030554	adenyl nucleotide binding	molecular_function	0.0489		TRINITY_DN50180_c0_g1::TRINITY_DN50180_c0_g1_i1::g.38451::m.38451,TRINITY_DN23124_c0_g1::TRINITY_DN23124_c0_g1_i1::g.24115::m.24115,TRINITY_DN63883_c0_g1::TRINITY_DN63883_c0_g1_i2::g.30691::m.30691,TRINITY_DN57767_c0_g1::TRINITY_DN57767_c0_g1_i4::g.8077::m.8077,TRINITY_DN59396_c1_g2::TRINITY_DN59396_c1_g2_i1::g.6980::m.6980,TRINITY_DN61185_c0_g1::TRINITY_DN61185_c0_g1_i3::g.31749::m.31749,TRINITY…
GO:0005524	ATP binding	molecular_function	0.0881		TRINITY_DN50180_c0_g1::TRINITY_DN50180_c0_g1_i1::g.38451::m.38451,TRINITY_DN77736_c0_g1::TRINITY_DN77736_c0_g1_i1::g.1322::m.1322,TRINITY_DN23124_c0_g1::TRINITY_DN23124_c0_g1_i1::g.24115::m.24115,TRINITY_DN63883_c0_g1::TRINITY_DN63883_c0_g1_i2::g.30691::m.30691,TRINITY_DN57767_c0_g1::TRINITY_DN57767_c0_g1_i4::g.8077::m.8077,TRINITY_DN79286_c0_g1::TRINITY_DN79286_c0_g1_i1::g.14616::m.14616,TRINITY…
GO:0003777	microtubule motor activity	molecular_function	0.091		TRINITY_DN45193_c0_g1::TRINITY_DN45193_c0_g1_i1::g.25886::m.25886,TRINITY_DN63883_c0_g1::TRINITY_DN63883_c0_g1_i2::g.30691::m.30691,TRINITY_DN90785_c0_g1::TRINITY_DN90785_c0_g1_i1::g.18991::m.18991,TRINITY_DN12759_c0_g1::TRINITY_DN12759_c0_g1_i1::g.10113::m.10113,TRINITY_DN32235_c0_g1::TRINITY_DN32235_c0_g1_i1::g.24079::m.24079,TRINITY_DN50842_c0_g1::TRINITY_DN50842_c0_g1_i1::g.3009::m.3009,TRINI…

## Sheet: clust2 B CC
GO Accession	GO Name	GO Aspect	P-value (1)	P-value (2)	Protein List (1)
GO:0000139	Golgi membrane	cellular_component	0.0577		TRINITY_DN56707_c0_g1::TRINITY_DN56707_c0_g1_i1::g.24366::m.24366,TRINITY_DN62509_c4_g7::TRINITY_DN62509_c4_g7_i1::g.10677::m.10677,TRINITY_DN63875_c2_g3::TRINITY_DN63875_c2_g3_i1::g.30602::m.30602
GO:0044431	Golgi apparatus part	cellular_component	0.0942		TRINITY_DN56707_c0_g1::TRINITY_DN56707_c0_g1_i1::g.24366::m.24366,TRINITY_DN62509_c4_g7::TRINITY_DN62509_c4_g7_i1::g.10677::m.10677,TRINITY_DN63875_c2_g3::TRINITY_DN63875_c2_g3_i1::g.30602::m.30602

## Sheet: clust3 B BP
GO Accession	GO Name	GO Aspect	P-value (1)	P-value (2)	Protein List (1)
GO:0036211	protein modification process	biological_process	0.00206		TRINITY_DN49466_c0_g1::TRINITY_DN49466_c0_g1_i2::g.7751::m.7751,TRINITY_DN56666_c9_g2::TRINITY_DN56666_c9_g2_i1::g.39126::m.39126,TRINITY_DN56708_c0_g1::TRINITY_DN56708_c0_g1_i1::g.24252::m.24252,TRINITY_DN46979_c0_g1::TRINITY_DN46979_c0_g1_i1::g.25106::m.25106,TRINITY_DN19576_c0_g2::TRINITY_DN19576_c0_g2_i1::g.31251::m.31251,TRINITY_DN64984_c0_g1::TRINITY_DN64984_c0_g1_i1::g.39447::m.39447,TRINI…
GO:0006464	cellular protein modification process	biological_process	0.00206		TRINITY_DN49466_c0_g1::TRINITY_DN49466_c0_g1_i2::g.7751::m.7751,TRINITY_DN56666_c9_g2::TRINITY_DN56666_c9_g2_i1::g.39126::m.39126,TRINITY_DN56708_c0_g1::TRINITY_DN56708_c0_g1_i1::g.24252::m.24252,TRINITY_DN46979_c0_g1::TRINITY_DN46979_c0_g1_i1::g.25106::m.25106,TRINITY_DN19576_c0_g2::TRINITY_DN19576_c0_g2_i1::g.31251::m.31251,TRINITY_DN64984_c0_g1::TRINITY_DN64984_c0_g1_i1::g.39447::m.39447,TRINI…
GO:0043412	macromolecule modification	biological_process	0.00423		TRINITY_DN49466_c0_g1::TRINITY_DN49466_c0_g1_i2::g.7751::m.7751,TRINITY_DN56666_c9_g2::TRINITY_DN56666_c9_g2_i1::g.39126::m.39126,TRINITY_DN56708_c0_g1::TRINITY_DN56708_c0_g1_i1::g.24252::m.24252,TRINITY_DN46979_c0_g1::TRINITY_DN46979_c0_g1_i1::g.25106::m.25106,TRINITY_DN19576_c0_g2::TRINITY_DN19576_c0_g2_i1::g.31251::m.31251,TRINITY_DN64984_c0_g1::TRINITY_DN64984_c0_g1_i1::g.39447::m.39447,TRINI…
GO:0035335	peptidyl-tyrosine dephosphorylation	biological_process	0.0456		TRINITY_DN56666_c9_g2::TRINITY_DN56666_c9_g2_i1::g.39126::m.39126,TRINITY_DN56708_c0_g1::TRINITY_DN56708_c0_g1_i1::g.24252::m.24252,TRINITY_DN37236_c0_g1::TRINITY_DN37236_c0_g1_i1::g.19686::m.19686
GO:0032446	protein modification by small protein conjugation	biological_process	0.0506		TRINITY_DN46979_c0_g1::TRINITY_DN46979_c0_g1_i1::g.25106::m.25106,TRINITY_DN30148_c0_g1::TRINITY_DN30148_c0_g1_i1::g.4621::m.4621,TRINITY_DN73057_c0_g1::TRINITY_DN73057_c0_g1_i1::g.24916::m.24916,TRINITY_DN27420_c0_g1::TRINITY_DN27420_c0_g1_i1::g.20964::m.20964
GO:0044260	cellular macromolecule metabolic process	biological_process	0.0929		TRINITY_DN49466_c0_g1::TRINITY_DN49466_c0_g1_i2::g.7751::m.7751,TRINITY_DN36540_c0_g1::TRINITY_DN36540_c0_g1_i1::g.20828::m.20828,TRINITY_DN56666_c9_g2::TRINITY_DN56666_c9_g2_i1::g.39126::m.39126,TRINITY_DN19576_c0_g2::TRINITY_DN19576_c0_g2_i1::g.31251::m.31251,TRINITY_DN64984_c0_g1::TRINITY_DN64984_c0_g1_i1::g.39447::m.39447,TRINITY_DN26509_c0_g2::TRINITY_DN26509_c0_g2_i1::g.37171::m.37171,TRINI…

## Sheet: clust3 B MF
GO Accession	GO Name	GO Aspect	P-value (1)	P-value (2)	Protein List (1)
GO:0004725	protein tyrosine phosphatase activity	molecular_function	0.0295		TRINITY_DN56666_c9_g2::TRINITY_DN56666_c9_g2_i1::g.39126::m.39126,TRINITY_DN56708_c0_g1::TRINITY_DN56708_c0_g1_i1::g.24252::m.24252,TRINITY_DN37236_c0_g1::TRINITY_DN37236_c0_g1_i1::g.19686::m.19686

## Sheet: clust4 C BP
GO Accession	GO Name	GO Aspect	P-value (1)	P-value (2)	Protein List (1)
GO:0006412	translation	biological_process	9.94e-18		TRINITY_DN55828_c0_g1::TRINITY_DN55828_c0_g1_i1::g.39572::m.39572,TRINITY_DN49432_c0_g2::TRINITY_DN49432_c0_g2_i1::g.7781::m.7781,TRINITY_DN51942_c0_g1::TRINITY_DN51942_c0_g1_i1::g.12387::m.12387,TRINITY_DN54370_c0_g1::TRINITY_DN54370_c0_g1_i1::g.35611::m.35611,TRINITY_DN52211_c0_g1::TRINITY_DN52211_c0_g1_i2::g.16102::m.16102,TRINITY_DN48270_c0_g1::TRINITY_DN48270_c0_g1_i1::g.13325::m.13325,TRINI…
GO:0043043	peptide biosynthetic process	biological_process	1.36e-17		TRINITY_DN55828_c0_g1::TRINITY_DN55828_c0_g1_i1::g.39572::m.39572,TRINITY_DN49432_c0_g2::TRINITY_DN49432_c0_g2_i1::g.7781::m.7781,TRINITY_DN51942_c0_g1::TRINITY_DN51942_c0_g1_i1::g.12387::m.12387,TRINITY_DN54370_c0_g1::TRINITY_DN54370_c0_g1_i1::g.35611::m.35611,TRINITY_DN52211_c0_g1::TRINITY_DN52211_c0_g1_i2::g.16102::m.16102,TRINITY_DN48270_c0_g1::TRINITY_DN48270_c0_g1_i1::g.13325::m.13325,TRINI…
GO:0043604	amide biosynthetic process	biological_process	2.29e-17		TRINITY_DN55828_c0_g1::TRINITY_DN55828_c0_g1_i1::g.39572::m.39572,TRINITY_DN49432_c0_g2::TRINITY_DN49432_c0_g2_i1::g.7781::m.7781,TRINITY_DN51942_c0_g1::TRINITY_DN51942_c0_g1_i1::g.12387::m.12387,TRINITY_DN54370_c0_g1::TRINITY_DN54370_c0_g1_i1::g.35611::m.35611,TRINITY_DN52211_c0_g1::TRINITY_DN52211_c0_g1_i2::g.16102::m.16102,TRINITY_DN48270_c0_g1::TRINITY_DN48270_c0_g1_i1::g.13325::m.13325,TRINI…
GO:0006518	peptide metabolic process	biological_process	2.81e-17		TRINITY_DN55828_c0_g1::TRINITY_DN55828_c0_g1_i1::g.39572::m.39572,TRINITY_DN49432_c0_g2::TRINITY_DN49432_c0_g2_i1::g.7781::m.7781,TRINITY_DN51942_c0_g1::TRINITY_DN51942_c0_g1_i1::g.12387::m.12387,TRINITY_DN54370_c0_g1::TRINITY_DN54370_c0_g1_i1::g.35611::m.35611,TRINITY_DN52211_c0_g1::TRINITY_DN52211_c0_g1_i2::g.16102::m.16102,TRINITY_DN48270_c0_g1::TRINITY_DN48270_c0_g1_i1::g.13325::m.13325,TRINI…
GO:0043603	cellular amide metabolic process	biological_process	2.89e-16		TRINITY_DN55828_c0_g1::TRINITY_DN55828_c0_g1_i1::g.39572::m.39572,TRINITY_DN49432_c0_g2::TRINITY_DN49432_c0_g2_i1::g.7781::m.7781,TRINITY_DN51942_c0_g1::TRINITY_DN51942_c0_g1_i1::g.12387::m.12387,TRINITY_DN54370_c0_g1::TRINITY_DN54370_c0_g1_i1::g.35611::m.35611,TRINITY_DN52211_c0_g1::TRINITY_DN52211_c0_g1_i2::g.16102::m.16102,TRINITY_DN48270_c0_g1::TRINITY_DN48270_c0_g1_i1::g.13325::m.13325,TRINI…
GO:1901566	organonitrogen compound biosynthetic process	biological_process	9.48e-15		TRINITY_DN55828_c0_g1::TRINITY_DN55828_c0_g1_i1::g.39572::m.39572,TRINITY_DN49432_c0_g2::TRINITY_DN49432_c0_g2_i1::g.7781::m.7781,TRINITY_DN86572_c0_g1::TRINITY_DN86572_c0_g1_i1::g.31553::m.31553,TRINITY_DN51942_c0_g1::TRINITY_DN51942_c0_g1_i1::g.12387::m.12387,TRINITY_DN54370_c0_g1::TRINITY_DN54370_c0_g1_i1::g.35611::m.35611,TRINITY_DN52211_c0_g1::TRINITY_DN52211_c0_g1_i2::g.16102::m.16102,TRINI…
GO:0044271	cellular nitrogen compound biosynthetic process	biological_process	5.63e-14		TRINITY_DN55828_c0_g1::TRINITY_DN55828_c0_g1_i1::g.39572::m.39572,TRINITY_DN49432_c0_g2::TRINITY_DN49432_c0_g2_i1::g.7781::m.7781,TRINITY_DN86572_c0_g1::TRINITY_DN86572_c0_g1_i1::g.31553::m.31553,TRINITY_DN51942_c0_g1::TRINITY_DN51942_c0_g1_i1::g.12387::m.12387,TRINITY_DN54370_c0_g1::TRINITY_DN54370_c0_g1_i1::g.35611::m.35611,TRINITY_DN52211_c0_g1::TRINITY_DN52211_c0_g1_i2::g.16102::m.16102,TRINI…
GO:1901564	organonitrogen compound metabolic process	biological_process	6.83e-14		TRINITY_DN55828_c0_g1::TRINITY_DN55828_c0_g1_i1::g.39572::m.39572,TRINITY_DN49432_c0_g2::TRINITY_DN49432_c0_g2_i1::g.7781::m.7781,TRINITY_DN86572_c0_g1::TRINITY_DN86572_c0_g1_i1::g.31553::m.31553,TRINITY_DN29289_c0_g1::TRINITY_DN29289_c0_g1_i1::g.30213::m.30213,TRINITY_DN51942_c0_g1::TRINITY_DN51942_c0_g1_i1::g.12387::m.12387,TRINITY_DN54370_c0_g1::TRINITY_DN54370_c0_g1_i1::g.35611::m.35611,TRINI…
GO:0034645	cellular macromolecule biosynthetic process	biological_process	1.12e-13		TRINITY_DN55828_c0_g1::TRINITY_DN55828_c0_g1_i1::g.39572::m.39572,TRINITY_DN49432_c0_g2::TRINITY_DN49432_c0_g2_i1::g.7781::m.7781,TRINITY_DN51942_c0_g1::TRINITY_DN51942_c0_g1_i1::g.12387::m.12387,TRINITY_DN54370_c0_g1::TRINITY_DN54370_c0_g1_i1::g.35611::m.35611,TRINITY_DN52211_c0_g1::TRINITY_DN52211_c0_g1_i2::g.16102::m.16102,TRINITY_DN48270_c0_g1::TRINITY_DN48270_c0_g1_i1::g.13325::m.13325,TRINI…
GO:0009059	macromolecule biosynthetic process	biological_process	1.2e-13		TRINITY_DN55828_c0_g1::TRINITY_DN55828_c0_g1_i1::g.39572::m.39572,TRINITY_DN49432_c0_g2::TRINITY_DN49432_c0_g2_i1::g.7781::m.7781,TRINITY_DN51942_c0_g1::TRINITY_DN51942_c0_g1_i1::g.12387::m.12387,TRINITY_DN54370_c0_g1::TRINITY_DN54370_c0_g1_i1::g.35611::m.35611,TRINITY_DN52211_c0_g1::TRINITY_DN52211_c0_g1_i2::g.16102::m.16102,TRINITY_DN48270_c0_g1::TRINITY_DN48270_c0_g1_i1::g.13325::m.13325,TRINI…
GO:0010467	gene expression	biological_process	1.5e-11		TRINITY_DN55828_c0_g1::TRINITY_DN55828_c0_g1_i1::g.39572::m.39572,TRINITY_DN49432_c0_g2::TRINITY_DN49432_c0_g2_i1::g.7781::m.7781,TRINITY_DN51942_c0_g1::TRINITY_DN51942_c0_g1_i1::g.12387::m.12387,TRINITY_DN54370_c0_g1::TRINITY_DN54370_c0_g1_i1::g.35611::m.35611,TRINITY_DN52211_c0_g1::TRINITY_DN52211_c0_g1_i2::g.16102::m.16102,TRINITY_DN48270_c0_g1::TRINITY_DN48270_c0_g1_i1::g.13325::m.13325,TRINI…
GO:0044249	cellular biosynthetic process	biological_process	9.01e-11		TRINITY_DN55828_c0_g1::TRINITY_DN55828_c0_g1_i1::g.39572::m.39572,TRINITY_DN49432_c0_g2::TRINITY_DN49432_c0_g2_i1::g.7781::m.7781,TRINITY_DN86572_c0_g1::TRINITY_DN86572_c0_g1_i1::g.31553::m.31553,TRINITY_DN51942_c0_g1::TRINITY_DN51942_c0_g1_i1::g.12387::m.12387,TRINITY_DN54370_c0_g1::TRINITY_DN54370_c0_g1_i1::g.35611::m.35611,TRINITY_DN52211_c0_g1::TRINITY_DN52211_c0_g1_i2::g.16102::m.16102,TRINI…
GO:1901576	organic substance biosynthetic process	biological_process	2.4e-10		TRINITY_DN55828_c0_g1::TRINITY_DN55828_c0_g1_i1::g.39572::m.39572,TRINITY_DN49432_c0_g2::TRINITY_DN49432_c0_g2_i1::g.7781::m.7781,TRINITY_DN86572_c0_g1::TRINITY_DN86572_c0_g1_i1::g.31553::m.31553,TRINITY_DN51942_c0_g1::TRINITY_DN51942_c0_g1_i1::g.12387::m.12387,TRINITY_DN54370_c0_g1::TRINITY_DN54370_c0_g1_i1::g.35611::m.35611,TRINITY_DN52211_c0_g1::TRINITY_DN52211_c0_g1_i2::g.16102::m.16102,TRINI…
GO:0009058	biosynthetic process	biological_process	9.08e-10		TRINITY_DN55828_c0_g1::TRINITY_DN55828_c0_g1_i1::g.39572::m.39572,TRINITY_DN49432_c0_g2::TRINITY_DN49432_c0_g2_i1::g.7781::m.7781,TRINITY_DN86572_c0_g1::TRINITY_DN86572_c0_g1_i1::g.31553::m.31553,TRINITY_DN51942_c0_g1::TRINITY_DN51942_c0_g1_i1::g.12387::m.12387,TRINITY_DN54370_c0_g1::TRINITY_DN54370_c0_g1_i1::g.35611::m.35611,TRINITY_DN52211_c0_g1::TRINITY_DN52211_c0_g1_i2::g.16102::m.16102,TRINI…
GO:0006807	nitrogen compound metabolic process	biological_process	1.26e-08		TRINITY_DN55828_c0_g1::TRINITY_DN55828_c0_g1_i1::g.39572::m.39572,TRINITY_DN49432_c0_g2::TRINITY_DN49432_c0_g2_i1::g.7781::m.7781,TRINITY_DN86572_c0_g1::TRINITY_DN86572_c0_g1_i1::g.31553::m.31553,TRINITY_DN29289_c0_g1::TRINITY_DN29289_c0_g1_i1::g.30213::m.30213,TRINITY_DN51942_c0_g1::TRINITY_DN51942_c0_g1_i1::g.12387::m.12387,TRINITY_DN54370_c0_g1::TRINITY_DN54370_c0_g1_i1::g.35611::m.35611,TRINI…
GO:0034641	cellular nitrogen compound metabolic process	biological_process	4.42e-08		TRINITY_DN55828_c0_g1::TRINITY_DN55828_c0_g1_i1::g.39572::m.39572,TRINITY_DN49432_c0_g2::TRINITY_DN49432_c0_g2_i1::g.7781::m.7781,TRINITY_DN86572_c0_g1::TRINITY_DN86572_c0_g1_i1::g.31553::m.31553,TRINITY_DN29289_c0_g1::TRINITY_DN29289_c0_g1_i1::g.30213::m.30213,TRINITY_DN51942_c0_g1::TRINITY_DN51942_c0_g1_i1::g.12387::m.12387,TRINITY_DN54370_c0_g1::TRINITY_DN54370_c0_g1_i1::g.35611::m.35611,TRINI…
GO:0044267	cellular protein metabolic process	biological_process	1.57e-07		TRINITY_DN55828_c0_g1::TRINITY_DN55828_c0_g1_i1::g.39572::m.39572,TRINITY_DN49432_c0_g2::TRINITY_DN49432_c0_g2_i1::g.7781::m.7781,TRINITY_DN51942_c0_g1::TRINITY_DN51942_c0_g1_i1::g.12387::m.12387,TRINITY_DN54370_c0_g1::TRINITY_DN54370_c0_g1_i1::g.35611::m.35611,TRINITY_DN52211_c0_g1::TRINITY_DN52211_c0_g1_i2::g.16102::m.16102,TRINITY_DN48270_c0_g1::TRINITY_DN48270_c0_g1_i1::g.13325::m.13325,TRINI…
GO:0019538	protein metabolic process	biological_process	9.39e-06		TRINITY_DN55828_c0_g1::TRINITY_DN55828_c0_g1_i1::g.39572::m.39572,TRINITY_DN49432_c0_g2::TRINITY_DN49432_c0_g2_i1::g.7781::m.7781,TRINITY_DN51942_c0_g1::TRINITY_DN51942_c0_g1_i1::g.12387::m.12387,TRINITY_DN54370_c0_g1::TRINITY_DN54370_c0_g1_i1::g.35611::m.35611,TRINITY_DN52211_c0_g1::TRINITY_DN52211_c0_g1_i2::g.16102::m.16102,TRINITY_DN48270_c0_g1::TRINITY_DN48270_c0_g1_i1::g.13325::m.13325,TRINI…
GO:0043170	macromolecule metabolic process	biological_process	0.000126		TRINITY_DN55828_c0_g1::TRINITY_DN55828_c0_g1_i1::g.39572::m.39572,TRINITY_DN49432_c0_g2::TRINITY_DN49432_c0_g2_i1::g.7781::m.7781,TRINITY_DN51942_c0_g1::TRINITY_DN51942_c0_g1_i1::g.12387::m.12387,TRINITY_DN54370_c0_g1::TRINITY_DN54370_c0_g1_i1::g.35611::m.35611,TRINITY_DN52211_c0_g1::TRINITY_DN52211_c0_g1_i2::g.16102::m.16102,TRINITY_DN48270_c0_g1::TRINITY_DN48270_c0_g1_i1::g.13325::m.13325,TRINI…
GO:0044260	cellular macromolecule metabolic process	biological_process	0.000201		TRINITY_DN55828_c0_g1::TRINITY_DN55828_c0_g1_i1::g.39572::m.39572,TRINITY_DN49432_c0_g2::TRINITY_DN49432_c0_g2_i1::g.7781::m.7781,TRINITY_DN51942_c0_g1::TRINITY_DN51942_c0_g1_i1::g.12387::m.12387,TRINITY_DN54370_c0_g1::TRINITY_DN54370_c0_g1_i1::g.35611::m.35611,TRINITY_DN52211_c0_g1::TRINITY_DN52211_c0_g1_i2::g.16102::m.16102,TRINITY_DN48270_c0_g1::TRINITY_DN48270_c0_g1_i1::g.13325::m.13325,TRINI…
GO:0042254	ribosome biogenesis	biological_process	0.00928		TRINITY_DN54579_c0_g1::TRINITY_DN54579_c0_g1_i1::g.20059::m.20059,TRINITY_DN40983_c0_g1::TRINITY_DN40983_c0_g1_i1::g.3699::m.3699,TRINITY_DN52532_c0_g1::TRINITY_DN52532_c0_g1_i1::g.27360::m.27360,TRINITY_DN30696_c0_g1::TRINITY_DN30696_c0_g1_i1::g.25150::m.25150,TRINITY_DN51053_c0_g1::TRINITY_DN51053_c0_g1_i1::g.22434::m.22434,TRINITY_DN53293_c0_g1::TRINITY_DN53293_c0_g1_i1::g.1109::m.1109
GO:0044237	cellular metabolic process	biological_process	0.0344		TRINITY_DN55828_c0_g1::TRINITY_DN55828_c0_g1_i1::g.39572::m.39572,TRINITY_DN49432_c0_g2::TRINITY_DN49432_c0_g2_i1::g.7781::m.7781,TRINITY_DN86572_c0_g1::TRINITY_DN86572_c0_g1_i1::g.31553::m.31553,TRINITY_DN29289_c0_g1::TRINITY_DN29289_c0_g1_i1::g.30213::m.30213,TRINITY_DN51942_c0_g1::TRINITY_DN51942_c0_g1_i1::g.12387::m.12387,TRINITY_DN54370_c0_g1::TRINITY_DN54370_c0_g1_i1::g.35611::m.35611,TRINI…
GO:0071704	organic substance metabolic process	biological_process	0.0421		TRINITY_DN55828_c0_g1::TRINITY_DN55828_c0_g1_i1::g.39572::m.39572,TRINITY_DN49432_c0_g2::TRINITY_DN49432_c0_g2_i1::g.7781::m.7781,TRINITY_DN86572_c0_g1::TRINITY_DN86572_c0_g1_i1::g.31553::m.31553,TRINITY_DN29289_c0_g1::TRINITY_DN29289_c0_g1_i1::g.30213::m.30213,TRINITY_DN51942_c0_g1::TRINITY_DN51942_c0_g1_i1::g.12387::m.12387,TRINITY_DN54370_c0_g1::TRINITY_DN54370_c0_g1_i1::g.35611::m.35611,TRINI…
GO:0042255	ribosome assembly	biological_process	0.0485		TRINITY_DN54579_c0_g1::TRINITY_DN54579_c0_g1_i1::g.20059::m.20059,TRINITY_DN52532_c0_g1::TRINITY_DN52532_c0_g1_i1::g.27360::m.27360,TRINITY_DN53293_c0_g1::TRINITY_DN53293_c0_g1_i1::g.1109::m.1109
GO:0022613	ribonucleoprotein complex biogenesis	biological_process	0.0964		TRINITY_DN54579_c0_g1::TRINITY_DN54579_c0_g1_i1::g.20059::m.20059,TRINITY_DN40983_c0_g1::TRINITY_DN40983_c0_g1_i1::g.3699::m.3699,TRINITY_DN52532_c0_g1::TRINITY_DN52532_c0_g1_i1::g.27360::m.27360,TRINITY_DN30696_c0_g1::TRINITY_DN30696_c0_g1_i1::g.25150::m.25150,TRINITY_DN51053_c0_g1::TRINITY_DN51053_c0_g1_i1::g.22434::m.22434,TRINITY_DN53293_c0_g1::TRINITY_DN53293_c0_g1_i1::g.1109::m.1109

## Sheet: clust4 C CC
GO Accession	GO Name	GO Aspect	P-value (1)	P-value (2)	Protein List (1)
GO:0005840	ribosome	cellular_component	4.84e-24		TRINITY_DN55828_c0_g1::TRINITY_DN55828_c0_g1_i1::g.39572::m.39572,TRINITY_DN49432_c0_g2::TRINITY_DN49432_c0_g2_i1::g.7781::m.7781,TRINITY_DN51942_c0_g1::TRINITY_DN51942_c0_g1_i1::g.12387::m.12387,TRINITY_DN54370_c0_g1::TRINITY_DN54370_c0_g1_i1::g.35611::m.35611,TRINITY_DN52211_c0_g1::TRINITY_DN52211_c0_g1_i2::g.16102::m.16102,TRINITY_DN48270_c0_g1::TRINITY_DN48270_c0_g1_i1::g.13325::m.13325,TRINI…
GO:1990904	ribonucleoprotein complex	cellular_component	6.94e-23		TRINITY_DN55828_c0_g1::TRINITY_DN55828_c0_g1_i1::g.39572::m.39572,TRINITY_DN49432_c0_g2::TRINITY_DN49432_c0_g2_i1::g.7781::m.7781,TRINITY_DN51942_c0_g1::TRINITY_DN51942_c0_g1_i1::g.12387::m.12387,TRINITY_DN54370_c0_g1::TRINITY_DN54370_c0_g1_i1::g.35611::m.35611,TRINITY_DN30696_c0_g1::TRINITY_DN30696_c0_g1_i1::g.25150::m.25150,TRINITY_DN52211_c0_g1::TRINITY_DN52211_c0_g1_i2::g.16102::m.16102,TRINI…
GO:0030529	intracellular ribonucleoprotein complex	cellular_component	2.41e-20		TRINITY_DN55828_c0_g1::TRINITY_DN55828_c0_g1_i1::g.39572::m.39572,TRINITY_DN49432_c0_g2::TRINITY_DN49432_c0_g2_i1::g.7781::m.7781,TRINITY_DN51942_c0_g1::TRINITY_DN51942_c0_g1_i1::g.12387::m.12387,TRINITY_DN54370_c0_g1::TRINITY_DN54370_c0_g1_i1::g.35611::m.35611,TRINITY_DN52211_c0_g1::TRINITY_DN52211_c0_g1_i2::g.16102::m.16102,TRINITY_DN48270_c0_g1::TRINITY_DN48270_c0_g1_i1::g.13325::m.13325,TRINI…
GO:0043228	non-membrane-bounded organelle	cellular_component	5.01e-15		TRINITY_DN55828_c0_g1::TRINITY_DN55828_c0_g1_i1::g.39572::m.39572,TRINITY_DN49432_c0_g2::TRINITY_DN49432_c0_g2_i1::g.7781::m.7781,TRINITY_DN51942_c0_g1::TRINITY_DN51942_c0_g1_i1::g.12387::m.12387,TRINITY_DN54370_c0_g1::TRINITY_DN54370_c0_g1_i1::g.35611::m.35611,TRINITY_DN30696_c0_g1::TRINITY_DN30696_c0_g1_i1::g.25150::m.25150,TRINITY_DN52211_c0_g1::TRINITY_DN52211_c0_g1_i2::g.16102::m.16102,TRINI…
GO:0043232	intracellular non-membrane-bounded organelle	cellular_component	5.01e-15		TRINITY_DN55828_c0_g1::TRINITY_DN55828_c0_g1_i1::g.39572::m.39572,TRINITY_DN49432_c0_g2::TRINITY_DN49432_c0_g2_i1::g.7781::m.7781,TRINITY_DN51942_c0_g1::TRINITY_DN51942_c0_g1_i1::g.12387::m.12387,TRINITY_DN54370_c0_g1::TRINITY_DN54370_c0_g1_i1::g.35611::m.35611,TRINITY_DN30696_c0_g1::TRINITY_DN30696_c0_g1_i1::g.25150::m.25150,TRINITY_DN52211_c0_g1::TRINITY_DN52211_c0_g1_i2::g.16102::m.16102,TRINI…
GO:0044444	cytoplasmic part	cellular_component	7.97e-13		TRINITY_DN55828_c0_g1::TRINITY_DN55828_c0_g1_i1::g.39572::m.39572,TRINITY_DN49432_c0_g2::TRINITY_DN49432_c0_g2_i1::g.7781::m.7781,TRINITY_DN35099_c0_g1::TRINITY_DN35099_c0_g1_i1::g.16050::m.16050,TRINITY_DN51942_c0_g1::TRINITY_DN51942_c0_g1_i1::g.12387::m.12387,TRINITY_DN54370_c0_g1::TRINITY_DN54370_c0_g1_i1::g.35611::m.35611,TRINITY_DN52211_c0_g1::TRINITY_DN52211_c0_g1_i2::g.16102::m.16102,TRINI…
GO:0032991	macromolecular complex	cellular_component	1.3e-12		TRINITY_DN55828_c0_g1::TRINITY_DN55828_c0_g1_i1::g.39572::m.39572,TRINITY_DN49432_c0_g2::TRINITY_DN49432_c0_g2_i1::g.7781::m.7781,TRINITY_DN35099_c0_g1::TRINITY_DN35099_c0_g1_i1::g.16050::m.16050,TRINITY_DN51942_c0_g1::TRINITY_DN51942_c0_g1_i1::g.12387::m.12387,TRINITY_DN54370_c0_g1::TRINITY_DN54370_c0_g1_i1::g.35611::m.35611,TRINITY_DN30696_c0_g1::TRINITY_DN30696_c0_g1_i1::g.25150::m.25150,TRINI…
GO:0005737	cytoplasm	cellular_component	1.19e-09		TRINITY_DN55828_c0_g1::TRINITY_DN55828_c0_g1_i1::g.39572::m.39572,TRINITY_DN49432_c0_g2::TRINITY_DN49432_c0_g2_i1::g.7781::m.7781,TRINITY_DN35099_c0_g1::TRINITY_DN35099_c0_g1_i1::g.16050::m.16050,TRINITY_DN51942_c0_g1::TRINITY_DN51942_c0_g1_i1::g.12387::m.12387,TRINITY_DN54370_c0_g1::TRINITY_DN54370_c0_g1_i1::g.35611::m.35611,TRINITY_DN52211_c0_g1::TRINITY_DN52211_c0_g1_i2::g.16102::m.16102,TRINI…
GO:0044391	ribosomal subunit	cellular_component	2.15e-09		TRINITY_DN54579_c0_g1::TRINITY_DN54579_c0_g1_i1::g.20059::m.20059,TRINITY_DN54302_c0_g1::TRINITY_DN54302_c0_g1_i1::g.10147::m.10147,TRINITY_DN54333_c0_g1::TRINITY_DN54333_c0_g1_i1::g.35643::m.35643,TRINITY_DN52532_c0_g1::TRINITY_DN52532_c0_g1_i1::g.27360::m.27360,TRINITY_DN51109_c0_g1::TRINITY_DN51109_c0_g1_i1::g.22513::m.22513,TRINITY_DN52211_c0_g1::TRINITY_DN52211_c0_g1_i2::g.16102::m.16102,TRI…
GO:0022626	cytosolic ribosome	cellular_component	1.35e-06		TRINITY_DN54579_c0_g1::TRINITY_DN54579_c0_g1_i1::g.20059::m.20059,TRINITY_DN54333_c0_g1::TRINITY_DN54333_c0_g1_i1::g.35643::m.35643,TRINITY_DN52532_c0_g1::TRINITY_DN52532_c0_g1_i1::g.27360::m.27360,TRINITY_DN52055_c0_g1::TRINITY_DN52055_c0_g1_i1::g.6661::m.6661,TRINITY_DN57411_c1_g5::TRINITY_DN57411_c1_g5_i1::g.38625::m.38625,TRINITY_DN53293_c0_g1::TRINITY_DN53293_c0_g1_i1::g.1109::m.1109
GO:0044424	intracellular part	cellular_component	2.42e-05		TRINITY_DN55828_c0_g1::TRINITY_DN55828_c0_g1_i1::g.39572::m.39572,TRINITY_DN49432_c0_g2::TRINITY_DN49432_c0_g2_i1::g.7781::m.7781,TRINITY_DN35099_c0_g1::TRINITY_DN35099_c0_g1_i1::g.16050::m.16050,TRINITY_DN51942_c0_g1::TRINITY_DN51942_c0_g1_i1::g.12387::m.12387,TRINITY_DN54370_c0_g1::TRINITY_DN54370_c0_g1_i1::g.35611::m.35611,TRINITY_DN30696_c0_g1::TRINITY_DN30696_c0_g1_i1::g.25150::m.25150,TRINI…
GO:0043229	intracellular organelle	cellular_component	3e-05		TRINITY_DN55828_c0_g1::TRINITY_DN55828_c0_g1_i1::g.39572::m.39572,TRINITY_DN49432_c0_g2::TRINITY_DN49432_c0_g2_i1::g.7781::m.7781,TRINITY_DN51942_c0_g1::TRINITY_DN51942_c0_g1_i1::g.12387::m.12387,TRINITY_DN54370_c0_g1::TRINITY_DN54370_c0_g1_i1::g.35611::m.35611,TRINITY_DN30696_c0_g1::TRINITY_DN30696_c0_g1_i1::g.25150::m.25150,TRINITY_DN52211_c0_g1::TRINITY_DN52211_c0_g1_i2::g.16102::m.16102,TRINI…
GO:0044445	cytosolic part	cellular_component	3.89e-05		TRINITY_DN54579_c0_g1::TRINITY_DN54579_c0_g1_i1::g.20059::m.20059,TRINITY_DN54333_c0_g1::TRINITY_DN54333_c0_g1_i1::g.35643::m.35643,TRINITY_DN52532_c0_g1::TRINITY_DN52532_c0_g1_i1::g.27360::m.27360,TRINITY_DN52055_c0_g1::TRINITY_DN52055_c0_g1_i1::g.6661::m.6661,TRINITY_DN57411_c1_g5::TRINITY_DN57411_c1_g5_i1::g.38625::m.38625,TRINITY_DN53293_c0_g1::TRINITY_DN53293_c0_g1_i1::g.1109::m.1109
GO:0015934	large ribosomal subunit	cellular_component	5.29e-05		TRINITY_DN54579_c0_g1::TRINITY_DN54579_c0_g1_i1::g.20059::m.20059,TRINITY_DN54302_c0_g1::TRINITY_DN54302_c0_g1_i1::g.10147::m.10147,TRINITY_DN52532_c0_g1::TRINITY_DN52532_c0_g1_i1::g.27360::m.27360,TRINITY_DN55960_c0_g1::TRINITY_DN55960_c0_g1_i1::g.39788::m.39788,TRINITY_DN52055_c0_g1::TRINITY_DN52055_c0_g1_i1::g.6661::m.6661,TRINITY_DN48270_c0_g1::TRINITY_DN48270_c0_g1_i1::g.13325::m.13325
GO:0043226	organelle	cellular_component	6.06e-05		TRINITY_DN55828_c0_g1::TRINITY_DN55828_c0_g1_i1::g.39572::m.39572,TRINITY_DN49432_c0_g2::TRINITY_DN49432_c0_g2_i1::g.7781::m.7781,TRINITY_DN51942_c0_g1::TRINITY_DN51942_c0_g1_i1::g.12387::m.12387,TRINITY_DN54370_c0_g1::TRINITY_DN54370_c0_g1_i1::g.35611::m.35611,TRINITY_DN30696_c0_g1::TRINITY_DN30696_c0_g1_i1::g.25150::m.25150,TRINITY_DN52211_c0_g1::TRINITY_DN52211_c0_g1_i2::g.16102::m.16102,TRINI…
GO:0005622	intracellular	cellular_component	0.000119		TRINITY_DN55828_c0_g1::TRINITY_DN55828_c0_g1_i1::g.39572::m.39572,TRINITY_DN49432_c0_g2::TRINITY_DN49432_c0_g2_i1::g.7781::m.7781,TRINITY_DN35099_c0_g1::TRINITY_DN35099_c0_g1_i1::g.16050::m.16050,TRINITY_DN61374_c5_g1::TRINITY_DN61374_c5_g1_i2::g.15871::m.15871,TRINITY_DN51942_c0_g1::TRINITY_DN51942_c0_g1_i1::g.12387::m.12387,TRINITY_DN54370_c0_g1::TRINITY_DN54370_c0_g1_i1::g.35611::m.35611,TRINI…
GO:0005829	cytosol	cellular_component	0.000571		TRINITY_DN54579_c0_g1::TRINITY_DN54579_c0_g1_i1::g.20059::m.20059,TRINITY_DN54333_c0_g1::TRINITY_DN54333_c0_g1_i1::g.35643::m.35643,TRINITY_DN52532_c0_g1::TRINITY_DN52532_c0_g1_i1::g.27360::m.27360,TRINITY_DN52055_c0_g1::TRINITY_DN52055_c0_g1_i1::g.6661::m.6661,TRINITY_DN57411_c1_g5::TRINITY_DN57411_c1_g5_i1::g.38625::m.38625,TRINITY_DN53293_c0_g1::TRINITY_DN53293_c0_g1_i1::g.1109::m.1109
GO:0044464	cell part	cellular_component	0.00132		TRINITY_DN55828_c0_g1::TRINITY_DN55828_c0_g1_i1::g.39572::m.39572,TRINITY_DN49432_c0_g2::TRINITY_DN49432_c0_g2_i1::g.7781::m.7781,TRINITY_DN35099_c0_g1::TRINITY_DN35099_c0_g1_i1::g.16050::m.16050,TRINITY_DN61374_c5_g1::TRINITY_DN61374_c5_g1_i2::g.15871::m.15871,TRINITY_DN51942_c0_g1::TRINITY_DN51942_c0_g1_i1::g.12387::m.12387,TRINITY_DN54370_c0_g1::TRINITY_DN54370_c0_g1_i1::g.35611::m.35611,TRINI…
GO:0015935	small ribosomal subunit	cellular_component	0.00166		TRINITY_DN54333_c0_g1::TRINITY_DN54333_c0_g1_i1::g.35643::m.35643,TRINITY_DN51109_c0_g1::TRINITY_DN51109_c0_g1_i1::g.22513::m.22513,TRINITY_DN52211_c0_g1::TRINITY_DN52211_c0_g1_i2::g.16102::m.16102,TRINITY_DN57411_c1_g5::TRINITY_DN57411_c1_g5_i1::g.38625::m.38625,TRINITY_DN53293_c0_g1::TRINITY_DN53293_c0_g1_i1::g.1109::m.1109
GO:0005623	cell	cellular_component	0.00301		TRINITY_DN55828_c0_g1::TRINITY_DN55828_c0_g1_i1::g.39572::m.39572,TRINITY_DN49432_c0_g2::TRINITY_DN49432_c0_g2_i1::g.7781::m.7781,TRINITY_DN35099_c0_g1::TRINITY_DN35099_c0_g1_i1::g.16050::m.16050,TRINITY_DN61374_c5_g1::TRINITY_DN61374_c5_g1_i2::g.15871::m.15871,TRINITY_DN51942_c0_g1::TRINITY_DN51942_c0_g1_i1::g.12387::m.12387,TRINITY_DN54370_c0_g1::TRINITY_DN54370_c0_g1_i1::g.35611::m.35611,TRINI…
GO:0022625	cytosolic large ribosomal subunit	cellular_component	0.00558		TRINITY_DN54579_c0_g1::TRINITY_DN54579_c0_g1_i1::g.20059::m.20059,TRINITY_DN52532_c0_g1::TRINITY_DN52532_c0_g1_i1::g.27360::m.27360,TRINITY_DN52055_c0_g1::TRINITY_DN52055_c0_g1_i1::g.6661::m.6661
GO:0022627	cytosolic small ribosomal subunit	cellular_component	0.00558		TRINITY_DN54333_c0_g1::TRINITY_DN54333_c0_g1_i1::g.35643::m.35643,TRINITY_DN57411_c1_g5::TRINITY_DN57411_c1_g5_i1::g.38625::m.38625,TRINITY_DN53293_c0_g1::TRINITY_DN53293_c0_g1_i1::g.1109::m.1109

## Sheet: clust4 C MF
GO Accession	GO Name	GO Aspect	P-value (1)	P-value (2)	Protein List (1)
GO:0003735	structural constituent of ribosome	molecular_function	5.55e-25		TRINITY_DN55828_c0_g1::TRINITY_DN55828_c0_g1_i1::g.39572::m.39572,TRINITY_DN49432_c0_g2::TRINITY_DN49432_c0_g2_i1::g.7781::m.7781,TRINITY_DN51942_c0_g1::TRINITY_DN51942_c0_g1_i1::g.12387::m.12387,TRINITY_DN54370_c0_g1::TRINITY_DN54370_c0_g1_i1::g.35611::m.35611,TRINITY_DN52211_c0_g1::TRINITY_DN52211_c0_g1_i2::g.16102::m.16102,TRINITY_DN48270_c0_g1::TRINITY_DN48270_c0_g1_i1::g.13325::m.13325,TRINI…
GO:0005198	structural molecule activity	molecular_function	2.84e-20		TRINITY_DN55828_c0_g1::TRINITY_DN55828_c0_g1_i1::g.39572::m.39572,TRINITY_DN49432_c0_g2::TRINITY_DN49432_c0_g2_i1::g.7781::m.7781,TRINITY_DN51942_c0_g1::TRINITY_DN51942_c0_g1_i1::g.12387::m.12387,TRINITY_DN54370_c0_g1::TRINITY_DN54370_c0_g1_i1::g.35611::m.35611,TRINITY_DN52211_c0_g1::TRINITY_DN52211_c0_g1_i2::g.16102::m.16102,TRINITY_DN48270_c0_g1::TRINITY_DN48270_c0_g1_i1::g.13325::m.13325,TRINI…
GO:0003723	RNA binding	molecular_function	0.00311		TRINITY_DN54579_c0_g1::TRINITY_DN54579_c0_g1_i1::g.20059::m.20059,TRINITY_DN54302_c0_g1::TRINITY_DN54302_c0_g1_i1::g.10147::m.10147,TRINITY_DN54370_c0_g1::TRINITY_DN54370_c0_g1_i1::g.35611::m.35611,TRINITY_DN30696_c0_g1::TRINITY_DN30696_c0_g1_i1::g.25150::m.25150,TRINITY_DN52211_c0_g1::TRINITY_DN52211_c0_g1_i2::g.16102::m.16102,TRINITY_DN52055_c0_g1::TRINITY_DN52055_c0_g1_i1::g.6661::m.6661,TRINI…
GO:0019843	rRNA binding	molecular_function	0.0332		TRINITY_DN54333_c0_g1::TRINITY_DN54333_c0_g1_i1::g.35643::m.35643,TRINITY_DN51652_c0_g1::TRINITY_DN51652_c0_g1_i4::g.2464::m.2464,TRINITY_DN54287_c0_g1::TRINITY_DN54287_c0_g1_i1::g.10218::m.10218

## Sheet: clust8 D MF
GO Accession	GO Name	GO Aspect	P-value (1)	P-value (2)	Protein List (1)
GO:0004553	hydrolase activity, hydrolyzing O-glycosyl compounds	molecular_function	0.0522		TRINITY_DN63551_c0_g1::TRINITY_DN63551_c0_g1_i4::g.19490::m.19490,TRINITY_DN63432_c1_g2::TRINITY_DN63432_c1_g2_i2::g.35360::m.35360,TRINITY_DN49366_c0_g2::TRINITY_DN49366_c0_g2_i1::g.23140::m.23140,TRINITY_DN60443_c0_g2::TRINITY_DN60443_c0_g2_i3::g.32905::m.32905,TRINITY_DN54660_c0_g2::TRINITY_DN54660_c0_g2_i2::g.5055::m.5055,TRINITY_DN62100_c2_g2::TRINITY_DN62100_c2_g2_i3::g.15017::m.15017,TRINI…

[truncated: 24 more sheets: clust9 C CC, clust10 E BP, clust11 A BP, clust11 A CC, clust11 A MF, clust14 B CC, clust16 B BP, clust19 C MF, clust21 A BP, clust21 A CC, clust21 A MF, clust24 B CC, clust25 B CC, clust32 B MF, clust35 C BP, clust35 C CC, clust35 C MF, clust39 B BP, clust39 B CC, clust42 B CC …]
