# Supplementary material for: Dynamic response in the larval geoduck (Panopea generosa) proteome to elevated pCO2
Source: Ecol Evol. 2019 Dec 6;10(1):185–97. doi: 10.1002/ece3.5885 (PMC6972802; doi:10.1002/ece3.5885)
Supplement: Supplementary file 6 [file ECE3-10-185-s006.xlsx]

## Sheet: clust1 A BP
GO Accession	GO Name	GO Aspect	P-value (1)	P-value (2)	Protein List (1)
GO:0051641	cellular localization	biological_process	0.00784		TRINITY_DN58609_c6_g4::TRINITY_DN58609_c6_g4_i2::g.33336::m.33336,TRINITY_DN62349_c0_g1::TRINITY_DN62349_c0_g1_i1::g.26115::m.26115,TRINITY_DN50806_c0_g1::TRINITY_DN50806_c0_g1_i1::g.17876::m.17876,TRINITY_DN8334_c0_g1::TRINITY_DN8334_c0_g1_i1::g.13970::m.13970,TRINITY_DN76571_c0_g1::TRINITY_DN76571_c0_g1_i1::g.7044::m.7044,TRINITY_DN62319_c1_g2::TRINITY_DN62319_c1_g2_i3::g.26114::m.26114,TRINITY…
GO:0033036	macromolecule localization	biological_process	0.0441		TRINITY_DN58609_c6_g4::TRINITY_DN58609_c6_g4_i2::g.33336::m.33336,TRINITY_DN50806_c0_g1::TRINITY_DN50806_c0_g1_i1::g.17876::m.17876,TRINITY_DN8334_c0_g1::TRINITY_DN8334_c0_g1_i1::g.13970::m.13970,TRINITY_DN76571_c0_g1::TRINITY_DN76571_c0_g1_i1::g.7044::m.7044,TRINITY_DN61880_c1_g1::TRINITY_DN61880_c1_g1_i1::g.36883::m.36883,TRINITY_DN62319_c1_g2::TRINITY_DN62319_c1_g2_i3::g.26114::m.26114,TRINITY…
GO:0070727	cellular macromolecule localization	biological_process	0.055		TRINITY_DN48443_c0_g1::TRINITY_DN48443_c0_g1_i1::g.38926::m.38926,TRINITY_DN58609_c6_g4::TRINITY_DN58609_c6_g4_i2::g.33336::m.33336,TRINITY_DN62480_c0_g1::TRINITY_DN62480_c0_g1_i2::g.26331::m.26331,TRINITY_DN50806_c0_g1::TRINITY_DN50806_c0_g1_i1::g.17876::m.17876,TRINITY_DN8334_c0_g1::TRINITY_DN8334_c0_g1_i1::g.13970::m.13970,TRINITY_DN62435_c0_g1::TRINITY_DN62435_c0_g1_i1::g.26348::m.26348,TRINI…
GO:0034613	cellular protein localization	biological_process	0.055		TRINITY_DN48443_c0_g1::TRINITY_DN48443_c0_g1_i1::g.38926::m.38926,TRINITY_DN58609_c6_g4::TRINITY_DN58609_c6_g4_i2::g.33336::m.33336,TRINITY_DN62480_c0_g1::TRINITY_DN62480_c0_g1_i2::g.26331::m.26331,TRINITY_DN50806_c0_g1::TRINITY_DN50806_c0_g1_i1::g.17876::m.17876,TRINITY_DN8334_c0_g1::TRINITY_DN8334_c0_g1_i1::g.13970::m.13970,TRINITY_DN62435_c0_g1::TRINITY_DN62435_c0_g1_i1::g.26348::m.26348,TRINI…
GO:0051649	establishment of localization in cell	biological_process	0.086		TRINITY_DN58609_c6_g4::TRINITY_DN58609_c6_g4_i2::g.33336::m.33336,TRINITY_DN62349_c0_g1::TRINITY_DN62349_c0_g1_i1::g.26115::m.26115,TRINITY_DN8334_c0_g1::TRINITY_DN8334_c0_g1_i1::g.13970::m.13970,TRINITY_DN76571_c0_g1::TRINITY_DN76571_c0_g1_i1::g.7044::m.7044,TRINITY_DN62319_c1_g2::TRINITY_DN62319_c1_g2_i3::g.26114::m.26114,TRINITY_DN57027_c2_g2::TRINITY_DN57027_c2_g2_i2::g.3441::m.3441,TRINITY_D…
GO:0046907	intracellular transport	biological_process	0.098		TRINITY_DN58609_c6_g4::TRINITY_DN58609_c6_g4_i2::g.33336::m.33336,TRINITY_DN8334_c0_g1::TRINITY_DN8334_c0_g1_i1::g.13970::m.13970,TRINITY_DN76571_c0_g1::TRINITY_DN76571_c0_g1_i1::g.7044::m.7044,TRINITY_DN62319_c1_g2::TRINITY_DN62319_c1_g2_i3::g.26114::m.26114,TRINITY_DN57027_c2_g2::TRINITY_DN57027_c2_g2_i2::g.3441::m.3441,TRINITY_DN41204_c0_g1::TRINITY_DN41204_c0_g1_i1::g.23742::m.23742,TRINITY_D…

## Sheet: clust2 A BP
GO Accession	GO Name	GO Aspect	P-value (1)	P-value (2)	Protein List (1)
GO:0044281	small molecule metabolic process	biological_process	5.24e-08		TRINITY_DN56362_c0_g1::TRINITY_DN56362_c0_g1_i1::g.29549::m.29549,TRINITY_DN47101_c0_g1::TRINITY_DN47101_c0_g1_i1::g.18826::m.18826,TRINITY_DN34927_c0_g1::TRINITY_DN34927_c0_g1_i1::g.22173::m.22173,TRINITY_DN59815_c0_g1::TRINITY_DN59815_c0_g1_i1::g.27673::m.27673,TRINITY_DN62006_c1_g3::TRINITY_DN62006_c1_g3_i1::g.21345::m.21345,TRINITY_DN63429_c0_g1::TRINITY_DN63429_c0_g1_i1::g.35396::m.35396,TRI…
GO:1901564	organonitrogen compound metabolic process	biological_process	6.79e-08		TRINITY_DN59815_c0_g1::TRINITY_DN59815_c0_g1_i1::g.27673::m.27673,TRINITY_DN62006_c1_g3::TRINITY_DN62006_c1_g3_i1::g.21345::m.21345,TRINITY_DN52666_c0_g1::TRINITY_DN52666_c0_g1_i1::g.11471::m.11471,TRINITY_DN60614_c5_g3::TRINITY_DN60614_c5_g3_i1::g.2152::m.2152,TRINITY_DN63789_c2_g1::TRINITY_DN63789_c2_g1_i1::g.4750::m.4750,TRINITY_DN41353_c0_g1::TRINITY_DN41353_c0_g1_i1::g.7993::m.7993,TRINITY_D…
GO:0019752	carboxylic acid metabolic process	biological_process	1.31e-06		TRINITY_DN56362_c0_g1::TRINITY_DN56362_c0_g1_i1::g.29549::m.29549,TRINITY_DN47101_c0_g1::TRINITY_DN47101_c0_g1_i1::g.18826::m.18826,TRINITY_DN34927_c0_g1::TRINITY_DN34927_c0_g1_i1::g.22173::m.22173,TRINITY_DN63429_c0_g1::TRINITY_DN63429_c0_g1_i1::g.35396::m.35396,TRINITY_DN63504_c3_g1::TRINITY_DN63504_c3_g1_i1::g.35421::m.35421,TRINITY_DN57389_c0_g1::TRINITY_DN57389_c0_g1_i2::g.13204::m.13204,TRI…
GO:0043436	oxoacid metabolic process	biological_process	2.6e-06		TRINITY_DN56362_c0_g1::TRINITY_DN56362_c0_g1_i1::g.29549::m.29549,TRINITY_DN47101_c0_g1::TRINITY_DN47101_c0_g1_i1::g.18826::m.18826,TRINITY_DN34927_c0_g1::TRINITY_DN34927_c0_g1_i1::g.22173::m.22173,TRINITY_DN63429_c0_g1::TRINITY_DN63429_c0_g1_i1::g.35396::m.35396,TRINITY_DN63504_c3_g1::TRINITY_DN63504_c3_g1_i1::g.35421::m.35421,TRINITY_DN57389_c0_g1::TRINITY_DN57389_c0_g1_i2::g.13204::m.13204,TRI…
GO:0006082	organic acid metabolic process	biological_process	2.6e-06		TRINITY_DN56362_c0_g1::TRINITY_DN56362_c0_g1_i1::g.29549::m.29549,TRINITY_DN47101_c0_g1::TRINITY_DN47101_c0_g1_i1::g.18826::m.18826,TRINITY_DN34927_c0_g1::TRINITY_DN34927_c0_g1_i1::g.22173::m.22173,TRINITY_DN63429_c0_g1::TRINITY_DN63429_c0_g1_i1::g.35396::m.35396,TRINITY_DN63504_c3_g1::TRINITY_DN63504_c3_g1_i1::g.35421::m.35421,TRINITY_DN57389_c0_g1::TRINITY_DN57389_c0_g1_i2::g.13204::m.13204,TRI…
GO:1901566	organonitrogen compound biosynthetic process	biological_process	1.72e-05		TRINITY_DN57711_c4_g1::TRINITY_DN57711_c4_g1_i3::g.8042::m.8042,TRINITY_DN34927_c0_g1::TRINITY_DN34927_c0_g1_i1::g.22173::m.22173,TRINITY_DN63483_c0_g2::TRINITY_DN63483_c0_g2_i1::g.35268::m.35268,TRINITY_DN52666_c0_g1::TRINITY_DN52666_c0_g1_i1::g.11471::m.11471,TRINITY_DN62253_c3_g2::TRINITY_DN62253_c3_g2_i1::g.852::m.852,TRINITY_DN60614_c5_g3::TRINITY_DN60614_c5_g3_i1::g.2152::m.2152,TRINITY_DN6…
GO:0002183	cytoplasmic translational initiation	biological_process	0.000251		TRINITY_DN62698_c0_g1::TRINITY_DN62698_c0_g1_i2::g.36334::m.36334,TRINITY_DN54756_c0_g2::TRINITY_DN54756_c0_g2_i2::g.5181::m.5181,TRINITY_DN55277_c0_g1::TRINITY_DN55277_c0_g1_i1::g.34995::m.34995,TRINITY_DN58683_c0_g1::TRINITY_DN58683_c0_g1_i1::g.33317::m.33317,TRINITY_DN59936_c0_g1::TRINITY_DN59936_c0_g1_i2::g.11841::m.11841,TRINITY_DN59922_c0_g1::TRINITY_DN59922_c0_g1_i1::g.11889::m.11889,TRINI…
GO:0001732	formation of cytoplasmic translation initiation complex	biological_process	0.000251		TRINITY_DN62698_c0_g1::TRINITY_DN62698_c0_g1_i2::g.36334::m.36334,TRINITY_DN54756_c0_g2::TRINITY_DN54756_c0_g2_i2::g.5181::m.5181,TRINITY_DN55277_c0_g1::TRINITY_DN55277_c0_g1_i1::g.34995::m.34995,TRINITY_DN58683_c0_g1::TRINITY_DN58683_c0_g1_i1::g.33317::m.33317,TRINITY_DN59936_c0_g1::TRINITY_DN59936_c0_g1_i2::g.11841::m.11841,TRINITY_DN59922_c0_g1::TRINITY_DN59922_c0_g1_i1::g.11889::m.11889,TRINI…
GO:0044710	single-organism metabolic process	biological_process	0.000405		TRINITY_DN47101_c0_g1::TRINITY_DN47101_c0_g1_i1::g.18826::m.18826,TRINITY_DN59815_c0_g1::TRINITY_DN59815_c0_g1_i1::g.27673::m.27673,TRINITY_DN62006_c1_g3::TRINITY_DN62006_c1_g3_i1::g.21345::m.21345,TRINITY_DN62839_c0_g1::TRINITY_DN62839_c0_g1_i1::g.20564::m.20564,TRINITY_DN60560_c0_g1::TRINITY_DN60560_c0_g1_i1::g.16788::m.16788,TRINITY_DN62992_c0_g1::TRINITY_DN62992_c0_g1_i3::g.5460::m.5460,TRINI…
GO:0006520	cellular amino acid metabolic process	biological_process	0.000681		TRINITY_DN56362_c0_g1::TRINITY_DN56362_c0_g1_i1::g.29549::m.29549,TRINITY_DN51861_c0_g1::TRINITY_DN51861_c0_g1_i1::g.12256::m.12256,TRINITY_DN61820_c4_g3::TRINITY_DN61820_c4_g3_i2::g.36866::m.36866,TRINITY_DN34927_c0_g1::TRINITY_DN34927_c0_g1_i1::g.22173::m.22173,TRINITY_DN63429_c0_g1::TRINITY_DN63429_c0_g1_i1::g.35396::m.35396,TRINITY_DN58489_c0_g1::TRINITY_DN58489_c0_g1_i1::g.23058::m.23058,TRI…
GO:0006091	generation of precursor metabolites and energy	biological_process	0.00105		TRINITY_DN60156_c0_g1::TRINITY_DN60156_c0_g1_i1::g.22256::m.22256,TRINITY_DN61116_c0_g1::TRINITY_DN61116_c0_g1_i1::g.31733::m.31733,TRINITY_DN61038_c0_g2::TRINITY_DN61038_c0_g2_i3::g.6331::m.6331,TRINITY_DN62239_c3_g1::TRINITY_DN62239_c3_g1_i7::g.644::m.644,TRINITY_DN63504_c3_g1::TRINITY_DN63504_c3_g1_i1::g.35421::m.35421,TRINITY_DN62132_c0_g1::TRINITY_DN62132_c0_g1_i1::g.15286::m.15286,TRINITY_D…
GO:0043254	regulation of protein complex assembly	biological_process	0.00159		TRINITY_DN32796_c0_g1::TRINITY_DN32796_c0_g1_i1::g.3522::m.3522,TRINITY_DN50977_c0_g1::TRINITY_DN50977_c0_g1_i1::g.28754::m.28754,TRINITY_DN43173_c0_g1::TRINITY_DN43173_c0_g1_i1::g.32609::m.32609,TRINITY_DN61841_c5_g7::TRINITY_DN61841_c5_g7_i1::g.36910::m.36910,TRINITY_DN63615_c0_g1::TRINITY_DN63615_c0_g1_i1::g.19797::m.19797,TRINITY_DN63757_c0_g3::TRINITY_DN63757_c0_g3_i1::g.4828::m.4828,TRINITY…
GO:0032271	regulation of protein polymerization	biological_process	0.00159		TRINITY_DN32796_c0_g1::TRINITY_DN32796_c0_g1_i1::g.3522::m.3522,TRINITY_DN50977_c0_g1::TRINITY_DN50977_c0_g1_i1::g.28754::m.28754,TRINITY_DN43173_c0_g1::TRINITY_DN43173_c0_g1_i1::g.32609::m.32609,TRINITY_DN61841_c5_g7::TRINITY_DN61841_c5_g7_i1::g.36910::m.36910,TRINITY_DN63615_c0_g1::TRINITY_DN63615_c0_g1_i1::g.19797::m.19797,TRINITY_DN63757_c0_g3::TRINITY_DN63757_c0_g3_i1::g.4828::m.4828,TRINITY…
GO:0030833	regulation of actin filament polymerization	biological_process	0.00159		TRINITY_DN32796_c0_g1::TRINITY_DN32796_c0_g1_i1::g.3522::m.3522,TRINITY_DN50977_c0_g1::TRINITY_DN50977_c0_g1_i1::g.28754::m.28754,TRINITY_DN43173_c0_g1::TRINITY_DN43173_c0_g1_i1::g.32609::m.32609,TRINITY_DN61841_c5_g7::TRINITY_DN61841_c5_g7_i1::g.36910::m.36910,TRINITY_DN63615_c0_g1::TRINITY_DN63615_c0_g1_i1::g.19797::m.19797,TRINITY_DN63757_c0_g3::TRINITY_DN63757_c0_g3_i1::g.4828::m.4828,TRINITY…
GO:0030832	regulation of actin filament length	biological_process	0.00159		TRINITY_DN32796_c0_g1::TRINITY_DN32796_c0_g1_i1::g.3522::m.3522,TRINITY_DN50977_c0_g1::TRINITY_DN50977_c0_g1_i1::g.28754::m.28754,TRINITY_DN43173_c0_g1::TRINITY_DN43173_c0_g1_i1::g.32609::m.32609,TRINITY_DN61841_c5_g7::TRINITY_DN61841_c5_g7_i1::g.36910::m.36910,TRINITY_DN63615_c0_g1::TRINITY_DN63615_c0_g1_i1::g.19797::m.19797,TRINITY_DN63757_c0_g3::TRINITY_DN63757_c0_g3_i1::g.4828::m.4828,TRINITY…
GO:0008064	regulation of actin polymerization or depolymerization	biological_process	0.00159		TRINITY_DN32796_c0_g1::TRINITY_DN32796_c0_g1_i1::g.3522::m.3522,TRINITY_DN50977_c0_g1::TRINITY_DN50977_c0_g1_i1::g.28754::m.28754,TRINITY_DN43173_c0_g1::TRINITY_DN43173_c0_g1_i1::g.32609::m.32609,TRINITY_DN61841_c5_g7::TRINITY_DN61841_c5_g7_i1::g.36910::m.36910,TRINITY_DN63615_c0_g1::TRINITY_DN63615_c0_g1_i1::g.19797::m.19797,TRINITY_DN63757_c0_g3::TRINITY_DN63757_c0_g3_i1::g.4828::m.4828,TRINITY…
GO:0042278	purine nucleoside metabolic process	biological_process	0.00175		TRINITY_DN61116_c0_g1::TRINITY_DN61116_c0_g1_i1::g.31733::m.31733,TRINITY_DN63495_c1_g1::TRINITY_DN63495_c1_g1_i1::g.35215::m.35215,TRINITY_DN53269_c0_g1::TRINITY_DN53269_c0_g1_i1::g.1131::m.1131,TRINITY_DN61395_c0_g1::TRINITY_DN61395_c0_g1_i1::g.15991::m.15991,TRINITY_DN63110_c1_g2::TRINITY_DN63110_c1_g2_i1::g.25387::m.25387,TRINITY_DN55522_c0_g1::TRINITY_DN55522_c0_g1_i1::g.30051::m.30051,TRINI…
GO:0046128	purine ribonucleoside metabolic process	biological_process	0.00175		TRINITY_DN61116_c0_g1::TRINITY_DN61116_c0_g1_i1::g.31733::m.31733,TRINITY_DN63495_c1_g1::TRINITY_DN63495_c1_g1_i1::g.35215::m.35215,TRINITY_DN53269_c0_g1::TRINITY_DN53269_c0_g1_i1::g.1131::m.1131,TRINITY_DN61395_c0_g1::TRINITY_DN61395_c0_g1_i1::g.15991::m.15991,TRINITY_DN63110_c1_g2::TRINITY_DN63110_c1_g2_i1::g.25387::m.25387,TRINITY_DN55522_c0_g1::TRINITY_DN55522_c0_g1_i1::g.30051::m.30051,TRINI…
GO:0055114	oxidation-reduction process	biological_process	0.00199		TRINITY_DN18393_c0_g1::TRINITY_DN18393_c0_g1_i1::g.36953::m.36953,TRINITY_DN56362_c0_g1::TRINITY_DN56362_c0_g1_i1::g.29549::m.29549,TRINITY_DN60156_c0_g1::TRINITY_DN60156_c0_g1_i1::g.22256::m.22256,TRINITY_DN63638_c0_g2::TRINITY_DN63638_c0_g2_i1::g.19927::m.19927,TRINITY_DN47101_c0_g1::TRINITY_DN47101_c0_g1_i1::g.18826::m.18826,TRINITY_DN63353_c0_g2::TRINITY_DN63353_c0_g2_i2::g.9989::m.9989,TRINI…
GO:0002181	cytoplasmic translation	biological_process	0.00253		TRINITY_DN62698_c0_g1::TRINITY_DN62698_c0_g1_i2::g.36334::m.36334,TRINITY_DN54756_c0_g2::TRINITY_DN54756_c0_g2_i2::g.5181::m.5181,TRINITY_DN55277_c0_g1::TRINITY_DN55277_c0_g1_i1::g.34995::m.34995,TRINITY_DN58683_c0_g1::TRINITY_DN58683_c0_g1_i1::g.33317::m.33317,TRINITY_DN59936_c0_g1::TRINITY_DN59936_c0_g1_i2::g.11841::m.11841,TRINITY_DN59922_c0_g1::TRINITY_DN59922_c0_g1_i1::g.11889::m.11889,TRINI…
GO:0072521	purine-containing compound metabolic process	biological_process	0.00572		TRINITY_DN61116_c0_g1::TRINITY_DN61116_c0_g1_i1::g.31733::m.31733,TRINITY_DN63495_c1_g1::TRINITY_DN63495_c1_g1_i1::g.35215::m.35215,TRINITY_DN53269_c0_g1::TRINITY_DN53269_c0_g1_i1::g.1131::m.1131,TRINITY_DN61395_c0_g1::TRINITY_DN61395_c0_g1_i1::g.15991::m.15991,TRINITY_DN63110_c1_g2::TRINITY_DN63110_c1_g2_i1::g.25387::m.25387,TRINITY_DN55522_c0_g1::TRINITY_DN55522_c0_g1_i1::g.30051::m.30051,TRINI…
GO:0090066	regulation of anatomical structure size	biological_process	0.00687		TRINITY_DN32796_c0_g1::TRINITY_DN32796_c0_g1_i1::g.3522::m.3522,TRINITY_DN50977_c0_g1::TRINITY_DN50977_c0_g1_i1::g.28754::m.28754,TRINITY_DN43173_c0_g1::TRINITY_DN43173_c0_g1_i1::g.32609::m.32609,TRINITY_DN61841_c5_g7::TRINITY_DN61841_c5_g7_i1::g.36910::m.36910,TRINITY_DN63615_c0_g1::TRINITY_DN63615_c0_g1_i1::g.19797::m.19797,TRINITY_DN63757_c0_g3::TRINITY_DN63757_c0_g3_i1::g.4828::m.4828,TRINITY…
GO:0032535	regulation of cellular component size	biological_process	0.00687		TRINITY_DN32796_c0_g1::TRINITY_DN32796_c0_g1_i1::g.3522::m.3522,TRINITY_DN50977_c0_g1::TRINITY_DN50977_c0_g1_i1::g.28754::m.28754,TRINITY_DN43173_c0_g1::TRINITY_DN43173_c0_g1_i1::g.32609::m.32609,TRINITY_DN61841_c5_g7::TRINITY_DN61841_c5_g7_i1::g.36910::m.36910,TRINITY_DN63615_c0_g1::TRINITY_DN63615_c0_g1_i1::g.19797::m.19797,TRINITY_DN63757_c0_g3::TRINITY_DN63757_c0_g3_i1::g.4828::m.4828,TRINITY…
GO:0006163	purine nucleotide metabolic process	biological_process	0.00748		TRINITY_DN61116_c0_g1::TRINITY_DN61116_c0_g1_i1::g.31733::m.31733,TRINITY_DN63495_c1_g1::TRINITY_DN63495_c1_g1_i1::g.35215::m.35215,TRINITY_DN53269_c0_g1::TRINITY_DN53269_c0_g1_i1::g.1131::m.1131,TRINITY_DN63110_c1_g2::TRINITY_DN63110_c1_g2_i1::g.25387::m.25387,TRINITY_DN55522_c0_g1::TRINITY_DN55522_c0_g1_i1::g.30051::m.30051,TRINITY_DN56679_c7_g1::TRINITY_DN56679_c7_g1_i2::g.39197::m.39197,TRINI…
GO:0045454	cell redox homeostasis	biological_process	0.0111		TRINITY_DN61205_c0_g1::TRINITY_DN61205_c0_g1_i1::g.31692::m.31692,TRINITY_DN55343_c0_g1::TRINITY_DN55343_c0_g1_i1::g.19169::m.19169,TRINITY_DN57560_c0_g1::TRINITY_DN57560_c0_g1_i2::g.23553::m.23553,TRINITY_DN63968_c0_g1::TRINITY_DN63968_c0_g1_i1::g.14410::m.14410,TRINITY_DN54340_c0_g1::TRINITY_DN54340_c0_g1_i1::g.35537::m.35537,TRINITY_DN53623_c0_g1::TRINITY_DN53623_c0_g1_i1::g.36531::m.36531,TRI…
GO:0009119	ribonucleoside metabolic process	biological_process	0.0118		TRINITY_DN61116_c0_g1::TRINITY_DN61116_c0_g1_i1::g.31733::m.31733,TRINITY_DN63495_c1_g1::TRINITY_DN63495_c1_g1_i1::g.35215::m.35215,TRINITY_DN53269_c0_g1::TRINITY_DN53269_c0_g1_i1::g.1131::m.1131,TRINITY_DN61395_c0_g1::TRINITY_DN61395_c0_g1_i1::g.15991::m.15991,TRINITY_DN63110_c1_g2::TRINITY_DN63110_c1_g2_i1::g.25387::m.25387,TRINITY_DN55522_c0_g1::TRINITY_DN55522_c0_g1_i1::g.30051::m.30051,TRINI…
GO:0009116	nucleoside metabolic process	biological_process	0.0133		TRINITY_DN61116_c0_g1::TRINITY_DN61116_c0_g1_i1::g.31733::m.31733,TRINITY_DN59815_c0_g1::TRINITY_DN59815_c0_g1_i1::g.27673::m.27673,TRINITY_DN63495_c1_g1::TRINITY_DN63495_c1_g1_i1::g.35215::m.35215,TRINITY_DN53269_c0_g1::TRINITY_DN53269_c0_g1_i1::g.1131::m.1131,TRINITY_DN61395_c0_g1::TRINITY_DN61395_c0_g1_i1::g.15991::m.15991,TRINITY_DN63110_c1_g2::TRINITY_DN63110_c1_g2_i1::g.25387::m.25387,TRINI…
GO:0009205	purine ribonucleoside triphosphate metabolic process	biological_process	0.0145		TRINITY_DN61116_c0_g1::TRINITY_DN61116_c0_g1_i1::g.31733::m.31733,TRINITY_DN63495_c1_g1::TRINITY_DN63495_c1_g1_i1::g.35215::m.35215,TRINITY_DN53269_c0_g1::TRINITY_DN53269_c0_g1_i1::g.1131::m.1131,TRINITY_DN63110_c1_g2::TRINITY_DN63110_c1_g2_i1::g.25387::m.25387,TRINITY_DN55522_c0_g1::TRINITY_DN55522_c0_g1_i1::g.30051::m.30051,TRINITY_DN60536_c0_g1::TRINITY_DN60536_c0_g1_i2::g.16883::m.16883,TRINI…
GO:0009144	purine nucleoside triphosphate metabolic process	biological_process	0.0145		TRINITY_DN61116_c0_g1::TRINITY_DN61116_c0_g1_i1::g.31733::m.31733,TRINITY_DN63495_c1_g1::TRINITY_DN63495_c1_g1_i1::g.35215::m.35215,TRINITY_DN53269_c0_g1::TRINITY_DN53269_c0_g1_i1::g.1131::m.1131,TRINITY_DN63110_c1_g2::TRINITY_DN63110_c1_g2_i1::g.25387::m.25387,TRINITY_DN55522_c0_g1::TRINITY_DN55522_c0_g1_i1::g.30051::m.30051,TRINITY_DN60536_c0_g1::TRINITY_DN60536_c0_g1_i2::g.16883::m.16883,TRINI…
GO:1901657	glycosyl compound metabolic process	biological_process	0.0198		TRINITY_DN61116_c0_g1::TRINITY_DN61116_c0_g1_i1::g.31733::m.31733,TRINITY_DN59815_c0_g1::TRINITY_DN59815_c0_g1_i1::g.27673::m.27673,TRINITY_DN63495_c1_g1::TRINITY_DN63495_c1_g1_i1::g.35215::m.35215,TRINITY_DN53269_c0_g1::TRINITY_DN53269_c0_g1_i1::g.1131::m.1131,TRINITY_DN61395_c0_g1::TRINITY_DN61395_c0_g1_i1::g.15991::m.15991,TRINITY_DN63110_c1_g2::TRINITY_DN63110_c1_g2_i1::g.25387::m.25387,TRINI…
GO:0006413	translational initiation	biological_process	0.0226		TRINITY_DN61483_c0_g1::TRINITY_DN61483_c0_g1_i2::g.1385::m.1385,TRINITY_DN62698_c0_g1::TRINITY_DN62698_c0_g1_i2::g.36334::m.36334,TRINITY_DN60124_c5_g4::TRINITY_DN60124_c5_g4_i2::g.22359::m.22359,TRINITY_DN54798_c0_g1::TRINITY_DN54798_c0_g1_i2::g.5258::m.5258,TRINITY_DN54756_c0_g2::TRINITY_DN54756_c0_g2_i2::g.5181::m.5181,TRINITY_DN62921_c0_g1::TRINITY_DN62921_c0_g1_i1::g.5462::m.5462,TRINITY_DN6…
GO:0006412	translation	biological_process	0.0241		TRINITY_DN57711_c4_g1::TRINITY_DN57711_c4_g1_i3::g.8042::m.8042,TRINITY_DN34927_c0_g1::TRINITY_DN34927_c0_g1_i1::g.22173::m.22173,TRINITY_DN63483_c0_g2::TRINITY_DN63483_c0_g2_i1::g.35268::m.35268,TRINITY_DN52666_c0_g1::TRINITY_DN52666_c0_g1_i1::g.11471::m.11471,TRINITY_DN62253_c3_g2::TRINITY_DN62253_c3_g2_i1::g.852::m.852,TRINITY_DN63429_c0_g1::TRINITY_DN63429_c0_g1_i1::g.35396::m.35396,TRINITY_D…
GO:0043603	cellular amide metabolic process	biological_process	0.0247		TRINITY_DN57711_c4_g1::TRINITY_DN57711_c4_g1_i3::g.8042::m.8042,TRINITY_DN34927_c0_g1::TRINITY_DN34927_c0_g1_i1::g.22173::m.22173,TRINITY_DN63483_c0_g2::TRINITY_DN63483_c0_g2_i1::g.35268::m.35268,TRINITY_DN52666_c0_g1::TRINITY_DN52666_c0_g1_i1::g.11471::m.11471,TRINITY_DN62253_c3_g2::TRINITY_DN62253_c3_g2_i1::g.852::m.852,TRINITY_DN63429_c0_g1::TRINITY_DN63429_c0_g1_i1::g.35396::m.35396,TRINITY_D…
GO:0007156	homophilic cell adhesion via plasma membrane adhesion molecules	biological_process	0.0252		TRINITY_DN7918_c0_g1::TRINITY_DN7918_c0_g1_i1::g.11064::m.11064,TRINITY_DN64092_c0_g1::TRINITY_DN64092_c0_g1_i1::g.8964::m.8964,TRINITY_DN51808_c0_g1::TRINITY_DN51808_c0_g1_i1::g.12250::m.12250,TRINITY_DN49019_c0_g1::TRINITY_DN49019_c0_g1_i1::g.12731::m.12731,TRINITY_DN21735_c0_g1::TRINITY_DN21735_c0_g1_i1::g.9499::m.9499,TRINITY_DN24962_c0_g1::TRINITY_DN24962_c0_g1_i1::g.38374::m.38374,TRINITY_D…
GO:0098742	cell-cell adhesion via plasma-membrane adhesion molecules	biological_process	0.0252		TRINITY_DN7918_c0_g1::TRINITY_DN7918_c0_g1_i1::g.11064::m.11064,TRINITY_DN64092_c0_g1::TRINITY_DN64092_c0_g1_i1::g.8964::m.8964,TRINITY_DN51808_c0_g1::TRINITY_DN51808_c0_g1_i1::g.12250::m.12250,TRINITY_DN49019_c0_g1::TRINITY_DN49019_c0_g1_i1::g.12731::m.12731,TRINITY_DN21735_c0_g1::TRINITY_DN21735_c0_g1_i1::g.9499::m.9499,TRINITY_DN24962_c0_g1::TRINITY_DN24962_c0_g1_i1::g.38374::m.38374,TRINITY_D…
GO:0006518	peptide metabolic process	biological_process	0.0332		TRINITY_DN57711_c4_g1::TRINITY_DN57711_c4_g1_i3::g.8042::m.8042,TRINITY_DN34927_c0_g1::TRINITY_DN34927_c0_g1_i1::g.22173::m.22173,TRINITY_DN63483_c0_g2::TRINITY_DN63483_c0_g2_i1::g.35268::m.35268,TRINITY_DN52666_c0_g1::TRINITY_DN52666_c0_g1_i1::g.11471::m.11471,TRINITY_DN62253_c3_g2::TRINITY_DN62253_c3_g2_i1::g.852::m.852,TRINITY_DN63429_c0_g1::TRINITY_DN63429_c0_g1_i1::g.35396::m.35396,TRINITY_D…
GO:0008152	metabolic process	biological_process	0.0376		TRINITY_DN62645_c0_g1::TRINITY_DN62645_c0_g1_i2::g.36280::m.36280,TRINITY_DN61765_c0_g1::TRINITY_DN61765_c0_g1_i1::g.11340::m.11340,TRINITY_DN62006_c1_g3::TRINITY_DN62006_c1_g3_i1::g.21345::m.21345,TRINITY_DN62839_c0_g1::TRINITY_DN62839_c0_g1_i1::g.20564::m.20564,TRINITY_DN60614_c5_g3::TRINITY_DN60614_c5_g3_i1::g.2152::m.2152,TRINITY_DN62529_c1_g1::TRINITY_DN62529_c1_g1_i1::g.10619::m.10619,TRINI…
61499_c0_g2::TRINITY_DN61499_c0_g2_i1::g.1423::m.1423,TRINITY_DN56164_c0_g2::TRINITY_DN56164_c0_g2_i1::g.18628::m.18628,TRINITY_DN48162_c0_g1::TRINITY_DN48162_c0_g1_i1::g.29382::m.29382,TRINITY_DN56608_c0_g1::TRINITY_DN56608_c0_g1_i1::g.39163::m.39163,TRINITY_DN54929_c0_g3::TRINITY_DN54929_c0_g3_i1::g.14720::m.14720,TRINITY_DN61858_c0_g1::TRINITY_DN61858_c0_g1_i5::g.36829::m.36829,TRINITY_DN60231…
GO:0043604	amide biosynthetic process	biological_process	0.0392		TRINITY_DN57711_c4_g1::TRINITY_DN57711_c4_g1_i3::g.8042::m.8042,TRINITY_DN34927_c0_g1::TRINITY_DN34927_c0_g1_i1::g.22173::m.22173,TRINITY_DN63483_c0_g2::TRINITY_DN63483_c0_g2_i1::g.35268::m.35268,TRINITY_DN52666_c0_g1::TRINITY_DN52666_c0_g1_i1::g.11471::m.11471,TRINITY_DN62253_c3_g2::TRINITY_DN62253_c3_g2_i1::g.852::m.852,TRINITY_DN63429_c0_g1::TRINITY_DN63429_c0_g1_i1::g.35396::m.35396,TRINITY_D…
GO:0043043	peptide biosynthetic process	biological_process	0.0446		TRINITY_DN57711_c4_g1::TRINITY_DN57711_c4_g1_i3::g.8042::m.8042,TRINITY_DN34927_c0_g1::TRINITY_DN34927_c0_g1_i1::g.22173::m.22173,TRINITY_DN63483_c0_g2::TRINITY_DN63483_c0_g2_i1::g.35268::m.35268,TRINITY_DN52666_c0_g1::TRINITY_DN52666_c0_g1_i1::g.11471::m.11471,TRINITY_DN62253_c3_g2::TRINITY_DN62253_c3_g2_i1::g.852::m.852,TRINITY_DN63429_c0_g1::TRINITY_DN63429_c0_g1_i1::g.35396::m.35396,TRINITY_D…
GO:0009123	nucleoside monophosphate metabolic process	biological_process	0.0479		TRINITY_DN60973_c2_g3::TRINITY_DN60973_c2_g3_i2::g.12082::m.12082,TRINITY_DN61116_c0_g1::TRINITY_DN61116_c0_g1_i1::g.31733::m.31733,TRINITY_DN59815_c0_g1::TRINITY_DN59815_c0_g1_i1::g.27673::m.27673,TRINITY_DN63495_c1_g1::TRINITY_DN63495_c1_g1_i1::g.35215::m.35215,TRINITY_DN61173_c0_g1::TRINITY_DN61173_c0_g1_i1::g.31759::m.31759,TRINITY_DN55522_c0_g1::TRINITY_DN55522_c0_g1_i1::g.30051::m.30051,TRI…
GO:0045333	cellular respiration	biological_process	0.0484		TRINITY_DN61116_c0_g1::TRINITY_DN61116_c0_g1_i1::g.31733::m.31733,TRINITY_DN55612_c0_g1::TRINITY_DN55612_c0_g1_i1::g.30270::m.30270,TRINITY_DN63555_c1_g2::TRINITY_DN63555_c1_g2_i1::g.19655::m.19655,TRINITY_DN54645_c0_g1::TRINITY_DN54645_c0_g1_i1::g.5033::m.5033,TRINITY_DN62239_c3_g1::TRINITY_DN62239_c3_g1_i7::g.644::m.644,TRINITY_DN60414_c0_g1::TRINITY_DN60414_c0_g1_i1::g.32891::m.32891,TRINITY_D…
GO:0009141	nucleoside triphosphate metabolic process	biological_process	0.0575		TRINITY_DN61116_c0_g1::TRINITY_DN61116_c0_g1_i1::g.31733::m.31733,TRINITY_DN63495_c1_g1::TRINITY_DN63495_c1_g1_i1::g.35215::m.35215,TRINITY_DN53269_c0_g1::TRINITY_DN53269_c0_g1_i1::g.1131::m.1131,TRINITY_DN63110_c1_g2::TRINITY_DN63110_c1_g2_i1::g.25387::m.25387,TRINITY_DN55522_c0_g1::TRINITY_DN55522_c0_g1_i1::g.30051::m.30051,TRINITY_DN60536_c0_g1::TRINITY_DN60536_c0_g1_i2::g.16883::m.16883,TRINI…
GO:0009117	nucleotide metabolic process	biological_process	0.064		TRINITY_DN61116_c0_g1::TRINITY_DN61116_c0_g1_i1::g.31733::m.31733,TRINITY_DN59815_c0_g1::TRINITY_DN59815_c0_g1_i1::g.27673::m.27673,TRINITY_DN62006_c1_g3::TRINITY_DN62006_c1_g3_i1::g.21345::m.21345,TRINITY_DN61173_c0_g1::TRINITY_DN61173_c0_g1_i1::g.31759::m.31759,TRINITY_DN41353_c0_g1::TRINITY_DN41353_c0_g1_i1::g.7993::m.7993,TRINITY_DN60370_c0_g1::TRINITY_DN60370_c0_g1_i3::g.32616::m.32616,TRINI…
GO:0098609	cell-cell adhesion	biological_process	0.0641		TRINITY_DN7918_c0_g1::TRINITY_DN7918_c0_g1_i1::g.11064::m.11064,TRINITY_DN64092_c0_g1::TRINITY_DN64092_c0_g1_i1::g.8964::m.8964,TRINITY_DN51808_c0_g1::TRINITY_DN51808_c0_g1_i1::g.12250::m.12250,TRINITY_DN49019_c0_g1::TRINITY_DN49019_c0_g1_i1::g.12731::m.12731,TRINITY_DN21735_c0_g1::TRINITY_DN21735_c0_g1_i1::g.9499::m.9499,TRINITY_DN24962_c0_g1::TRINITY_DN24962_c0_g1_i1::g.38374::m.38374,TRINITY_D…
GO:0009126	purine nucleoside monophosphate metabolic process	biological_process	0.0641		TRINITY_DN61116_c0_g1::TRINITY_DN61116_c0_g1_i1::g.31733::m.31733,TRINITY_DN63495_c1_g1::TRINITY_DN63495_c1_g1_i1::g.35215::m.35215,TRINITY_DN55522_c0_g1::TRINITY_DN55522_c0_g1_i1::g.30051::m.30051,TRINITY_DN56679_c7_g1::TRINITY_DN56679_c7_g1_i2::g.39197::m.39197,TRINITY_DN60536_c0_g1::TRINITY_DN60536_c0_g1_i2::g.16883::m.16883,TRINITY_DN56676_c0_g1::TRINITY_DN56676_c0_g1_i1::g.39221::m.39221,TRI…
GO:0009167	purine ribonucleoside monophosphate metabolic process	biological_process	0.0641		TRINITY_DN61116_c0_g1::TRINITY_DN61116_c0_g1_i1::g.31733::m.31733,TRINITY_DN63495_c1_g1::TRINITY_DN63495_c1_g1_i1::g.35215::m.35215,TRINITY_DN55522_c0_g1::TRINITY_DN55522_c0_g1_i1::g.30051::m.30051,TRINITY_DN56679_c7_g1::TRINITY_DN56679_c7_g1_i2::g.39197::m.39197,TRINITY_DN60536_c0_g1::TRINITY_DN60536_c0_g1_i2::g.16883::m.16883,TRINITY_DN56676_c0_g1::TRINITY_DN56676_c0_g1_i1::g.39221::m.39221,TRI…
GO:0009199	ribonucleoside triphosphate metabolic process	biological_process	0.0683		TRINITY_DN61116_c0_g1::TRINITY_DN61116_c0_g1_i1::g.31733::m.31733,TRINITY_DN63495_c1_g1::TRINITY_DN63495_c1_g1_i1::g.35215::m.35215,TRINITY_DN53269_c0_g1::TRINITY_DN53269_c0_g1_i1::g.1131::m.1131,TRINITY_DN63110_c1_g2::TRINITY_DN63110_c1_g2_i1::g.25387::m.25387,TRINITY_DN55522_c0_g1::TRINITY_DN55522_c0_g1_i1::g.30051::m.30051,TRINITY_DN60536_c0_g1::TRINITY_DN60536_c0_g1_i2::g.16883::m.16883,TRINI…
GO:0046034	ATP metabolic process	biological_process	0.0684		TRINITY_DN61116_c0_g1::TRINITY_DN61116_c0_g1_i1::g.31733::m.31733,TRINITY_DN63495_c1_g1::TRINITY_DN63495_c1_g1_i1::g.35215::m.35215,TRINITY_DN55522_c0_g1::TRINITY_DN55522_c0_g1_i1::g.30051::m.30051,TRINITY_DN60536_c0_g1::TRINITY_DN60536_c0_g1_i2::g.16883::m.16883,TRINITY_DN56676_c0_g1::TRINITY_DN56676_c0_g1_i1::g.39221::m.39221,TRINITY_DN60370_c0_g1::TRINITY_DN60370_c0_g1_i3::g.32616::m.32616,TRI…
GO:0055086	nucleobase-containing small molecule metabolic process	biological_process	0.0795		TRINITY_DN61116_c0_g1::TRINITY_DN61116_c0_g1_i1::g.31733::m.31733,TRINITY_DN59815_c0_g1::TRINITY_DN59815_c0_g1_i1::g.27673::m.27673,TRINITY_DN62006_c1_g3::TRINITY_DN62006_c1_g3_i1::g.21345::m.21345,TRINITY_DN61173_c0_g1::TRINITY_DN61173_c0_g1_i1::g.31759::m.31759,TRINITY_DN61395_c0_g1::TRINITY_DN61395_c0_g1_i1::g.15991::m.15991,TRINITY_DN41353_c0_g1::TRINITY_DN41353_c0_g1_i1::g.7993::m.7993,TRINI…
GO:0009150	purine ribonucleotide metabolic process	biological_process	0.0869		TRINITY_DN61116_c0_g1::TRINITY_DN61116_c0_g1_i1::g.31733::m.31733,TRINITY_DN63495_c1_g1::TRINITY_DN63495_c1_g1_i1::g.35215::m.35215,TRINITY_DN53269_c0_g1::TRINITY_DN53269_c0_g1_i1::g.1131::m.1131,TRINITY_DN63110_c1_g2::TRINITY_DN63110_c1_g2_i1::g.25387::m.25387,TRINITY_DN55522_c0_g1::TRINITY_DN55522_c0_g1_i1::g.30051::m.30051,TRINITY_DN56679_c7_g1::TRINITY_DN56679_c7_g1_i2::g.39197::m.39197,TRINI…

## Sheet: clust2 A CC
GO Accession	GO Name	GO Aspect	P-value (1)	P-value (2)	Protein List (1)
GO:0005737	cytoplasm	cellular_component	6.38e-22		TRINITY_DN58695_c0_g1::TRINITY_DN58695_c0_g1_i1::g.33349::m.33349,TRINITY_DN60170_c0_g1::TRINITY_DN60170_c0_g1_i2::g.22362::m.22362,TRINITY_DN59765_c5_g1::TRINITY_DN59765_c5_g1_i1::g.2066::m.2066,TRINITY_DN59815_c0_g1::TRINITY_DN59815_c0_g1_i1::g.27673::m.27673,TRINITY_DN59059_c2_g1::TRINITY_DN59059_c2_g1_i5::g.37497::m.37497,TRINITY_DN62006_c1_g3::TRINITY_DN62006_c1_g3_i1::g.21345::m.21345,TRINI…
GO:0005623	cell	cellular_component	5.51e-12		TRINITY_DN59765_c5_g1::TRINITY_DN59765_c5_g1_i1::g.2066::m.2066,TRINITY_DN59059_c2_g1::TRINITY_DN59059_c2_g1_i5::g.37497::m.37497,TRINITY_DN62006_c1_g3::TRINITY_DN62006_c1_g3_i1::g.21345::m.21345,TRINITY_DN62839_c0_g1::TRINITY_DN62839_c0_g1_i1::g.20564::m.20564,TRINITY_DN62529_c1_g1::TRINITY_DN62529_c1_g1_i1::g.10619::m.10619,TRINITY_DN64030_c0_g1::TRINITY_DN64030_c0_g1_i2::g.9005::m.9005,TRINITY…
GO:0044464	cell part	cellular_component	2.75e-08		TRINITY_DN59765_c5_g1::TRINITY_DN59765_c5_g1_i1::g.2066::m.2066,TRINITY_DN59059_c2_g1::TRINITY_DN59059_c2_g1_i5::g.37497::m.37497,TRINITY_DN62006_c1_g3::TRINITY_DN62006_c1_g3_i1::g.21345::m.21345,TRINITY_DN62839_c0_g1::TRINITY_DN62839_c0_g1_i1::g.20564::m.20564,TRINITY_DN62529_c1_g1::TRINITY_DN62529_c1_g1_i1::g.10619::m.10619,TRINITY_DN64030_c0_g1::TRINITY_DN64030_c0_g1_i2::g.9005::m.9005,TRINITY…
GO:0005852	eukaryotic translation initiation factor 3 complex	cellular_component	6.09e-06		TRINITY_DN62698_c0_g1::TRINITY_DN62698_c0_g1_i2::g.36334::m.36334,TRINITY_DN54756_c0_g2::TRINITY_DN54756_c0_g2_i2::g.5181::m.5181,TRINITY_DN55277_c0_g1::TRINITY_DN55277_c0_g1_i1::g.34995::m.34995,TRINITY_DN58683_c0_g1::TRINITY_DN58683_c0_g1_i1::g.33317::m.33317,TRINITY_DN59936_c0_g1::TRINITY_DN59936_c0_g1_i2::g.11841::m.11841,TRINITY_DN59922_c0_g1::TRINITY_DN59922_c0_g1_i1::g.11889::m.11889,TRINI…
GO:0005622	intracellular	cellular_component	8.51e-06		TRINITY_DN59765_c5_g1::TRINITY_DN59765_c5_g1_i1::g.2066::m.2066,TRINITY_DN59059_c2_g1::TRINITY_DN59059_c2_g1_i5::g.37497::m.37497,TRINITY_DN62006_c1_g3::TRINITY_DN62006_c1_g3_i1::g.21345::m.21345,TRINITY_DN62839_c0_g1::TRINITY_DN62839_c0_g1_i1::g.20564::m.20564,TRINITY_DN62529_c1_g1::TRINITY_DN62529_c1_g1_i1::g.10619::m.10619,TRINITY_DN64030_c0_g1::TRINITY_DN64030_c0_g1_i2::g.9005::m.9005,TRINITY…
GO:0044444	cytoplasmic part	cellular_component	1.01e-05		TRINITY_DN58695_c0_g1::TRINITY_DN58695_c0_g1_i1::g.33349::m.33349,TRINITY_DN60170_c0_g1::TRINITY_DN60170_c0_g1_i2::g.22362::m.22362,TRINITY_DN52666_c0_g1::TRINITY_DN52666_c0_g1_i1::g.11471::m.11471,TRINITY_DN62529_c1_g1::TRINITY_DN62529_c1_g1_i1::g.10619::m.10619,TRINITY_DN47369_c0_g1::TRINITY_DN47369_c0_g1_i1::g.29868::m.29868,TRINITY_DN64025_c0_g1::TRINITY_DN64025_c0_g1_i1::g.8980::m.8980,TRINI…
GO:0005839	proteasome core complex	cellular_component	1.99e-05		TRINITY_DN56866_c0_g2::TRINITY_DN56866_c0_g2_i1::g.24665::m.24665,TRINITY_DN55970_c0_g1::TRINITY_DN55970_c0_g1_i1::g.39777::m.39777,TRINITY_DN61899_c0_g1::TRINITY_DN61899_c0_g1_i1::g.36927::m.36927,TRINITY_DN56519_c1_g1::TRINITY_DN56519_c1_g1_i1::g.13618::m.13618,TRINITY_DN56371_c0_g1::TRINITY_DN56371_c0_g1_i1::g.29502::m.29502,TRINITY_DN58980_c0_g1::TRINITY_DN58980_c0_g1_i3::g.2759::m.2759,TRINI…
GO:0033290	eukaryotic 48S preinitiation complex	cellular_component	2.21e-05		TRINITY_DN62698_c0_g1::TRINITY_DN62698_c0_g1_i2::g.36334::m.36334,TRINITY_DN54756_c0_g2::TRINITY_DN54756_c0_g2_i2::g.5181::m.5181,TRINITY_DN55277_c0_g1::TRINITY_DN55277_c0_g1_i1::g.34995::m.34995,TRINITY_DN58683_c0_g1::TRINITY_DN58683_c0_g1_i1::g.33317::m.33317,TRINITY_DN59936_c0_g1::TRINITY_DN59936_c0_g1_i2::g.11841::m.11841,TRINITY_DN59922_c0_g1::TRINITY_DN59922_c0_g1_i1::g.11889::m.11889,TRINI…
GO:0016282	eukaryotic 43S preinitiation complex	cellular_component	2.21e-05		TRINITY_DN62698_c0_g1::TRINITY_DN62698_c0_g1_i2::g.36334::m.36334,TRINITY_DN54756_c0_g2::TRINITY_DN54756_c0_g2_i2::g.5181::m.5181,TRINITY_DN55277_c0_g1::TRINITY_DN55277_c0_g1_i1::g.34995::m.34995,TRINITY_DN58683_c0_g1::TRINITY_DN58683_c0_g1_i1::g.33317::m.33317,TRINITY_DN59936_c0_g1::TRINITY_DN59936_c0_g1_i2::g.11841::m.11841,TRINITY_DN59922_c0_g1::TRINITY_DN59922_c0_g1_i1::g.11889::m.11889,TRINI…
GO:0070993	translation preinitiation complex	cellular_component	2.21e-05		TRINITY_DN62698_c0_g1::TRINITY_DN62698_c0_g1_i2::g.36334::m.36334,TRINITY_DN54756_c0_g2::TRINITY_DN54756_c0_g2_i2::g.5181::m.5181,TRINITY_DN55277_c0_g1::TRINITY_DN55277_c0_g1_i1::g.34995::m.34995,TRINITY_DN58683_c0_g1::TRINITY_DN58683_c0_g1_i1::g.33317::m.33317,TRINITY_DN59936_c0_g1::TRINITY_DN59936_c0_g1_i2::g.11841::m.11841,TRINITY_DN59922_c0_g1::TRINITY_DN59922_c0_g1_i1::g.11889::m.11889,TRINI…
GO:0044424	intracellular part	cellular_component	3.46e-05		TRINITY_DN59765_c5_g1::TRINITY_DN59765_c5_g1_i1::g.2066::m.2066,TRINITY_DN59059_c2_g1::TRINITY_DN59059_c2_g1_i5::g.37497::m.37497,TRINITY_DN62006_c1_g3::TRINITY_DN62006_c1_g3_i1::g.21345::m.21345,TRINITY_DN62839_c0_g1::TRINITY_DN62839_c0_g1_i1::g.20564::m.20564,TRINITY_DN62529_c1_g1::TRINITY_DN62529_c1_g1_i1::g.10619::m.10619,TRINITY_DN64030_c0_g1::TRINITY_DN64030_c0_g1_i2::g.9005::m.9005,TRINITY…
GO:0032991	macromolecular complex	cellular_component	0.00088		TRINITY_DN58695_c0_g1::TRINITY_DN58695_c0_g1_i1::g.33349::m.33349,TRINITY_DN60170_c0_g1::TRINITY_DN60170_c0_g1_i2::g.22362::m.22362,TRINITY_DN57317_c4_g4::TRINITY_DN57317_c4_g4_i2::g.13259::m.13259,TRINITY_DN63883_c0_g1::TRINITY_DN63883_c0_g1_i2::g.30691::m.30691,TRINITY_DN52666_c0_g1::TRINITY_DN52666_c0_g1_i1::g.11471::m.11471,TRINITY_DN64030_c0_g1::TRINITY_DN64030_c0_g1_i2::g.9005::m.9005,TRINI…
GO:0000502	proteasome complex	cellular_component	0.00286		TRINITY_DN60352_c0_g1::TRINITY_DN60352_c0_g1_i2::g.32723::m.32723,TRINITY_DN56866_c0_g2::TRINITY_DN56866_c0_g2_i1::g.24665::m.24665,TRINITY_DN55970_c0_g1::TRINITY_DN55970_c0_g1_i1::g.39777::m.39777,TRINITY_DN59975_c1_g5::TRINITY_DN59975_c1_g5_i1::g.11773::m.11773,TRINITY_DN61899_c0_g1::TRINITY_DN61899_c0_g1_i1::g.36927::m.36927,TRINITY_DN56519_c1_g1::TRINITY_DN56519_c1_g1_i1::g.13618::m.13618,TRI…
GO:0005739	mitochondrion	cellular_component	0.00303		TRINITY_DN58695_c0_g1::TRINITY_DN58695_c0_g1_i1::g.33349::m.33349,TRINITY_DN60156_c0_g1::TRINITY_DN60156_c0_g1_i1::g.22256::m.22256,TRINITY_DN63353_c0_g2::TRINITY_DN63353_c0_g2_i2::g.9989::m.9989,TRINITY_DN62239_c3_g1::TRINITY_DN62239_c3_g1_i7::g.644::m.644,TRINITY_DN63504_c3_g1::TRINITY_DN63504_c3_g1_i1::g.35421::m.35421,TRINITY_DN61969_c1_g1::TRINITY_DN61969_c1_g1_i1::g.21294::m.21294,TRINITY_D…
GO:0043234	protein complex	cellular_component	0.00469		TRINITY_DN58695_c0_g1::TRINITY_DN58695_c0_g1_i1::g.33349::m.33349,TRINITY_DN60170_c0_g1::TRINITY_DN60170_c0_g1_i2::g.22362::m.22362,TRINITY_DN63883_c0_g1::TRINITY_DN63883_c0_g1_i2::g.30691::m.30691,TRINITY_DN64030_c0_g1::TRINITY_DN64030_c0_g1_i2::g.9005::m.9005,TRINITY_DN56262_c1_g1::TRINITY_DN56262_c1_g1_i1::g.4027::m.4027,TRINITY_DN47369_c0_g1::TRINITY_DN47369_c0_g1_i1::g.29868::m.29868,TRINITY…
GO:0015629	actin cytoskeleton	cellular_component	0.00864		TRINITY_DN55450_c0_g1::TRINITY_DN55450_c0_g1_i16::g.4396::m.4396,TRINITY_DN59791_c5_g1::TRINITY_DN59791_c5_g1_i2::g.1931::m.1931,TRINITY_DN59050_c0_g1::TRINITY_DN59050_c0_g1_i2::g.37500::m.37500,TRINITY_DN32796_c0_g1::TRINITY_DN32796_c0_g1_i1::g.3522::m.3522,TRINITY_DN50977_c0_g1::TRINITY_DN50977_c0_g1_i1::g.28754::m.28754,TRINITY_DN55379_c3_g1::TRINITY_DN55379_c3_g1_i1::g.19242::m.19242,TRINITY_…
GO:1990204	oxidoreductase complex	cellular_component	0.0151		TRINITY_DN8955_c0_g1::TRINITY_DN8955_c0_g1_i1::g.35843::m.35843,TRINITY_DN61969_c1_g1::TRINITY_DN61969_c1_g1_i1::g.21294::m.21294,TRINITY_DN55231_c0_g1::TRINITY_DN55231_c0_g1_i1::g.34989::m.34989,TRINITY_DN45996_c0_g1::TRINITY_DN45996_c0_g1_i1::g.14853::m.14853,TRINITY_DN57757_c0_g1::TRINITY_DN57757_c0_g1_i1::g.8078::m.8078,TRINITY_DN56859_c0_g1::TRINITY_DN56859_c0_g1_i1::g.24615::m.24615,TRINITY…
GO:0016469	proton-transporting two-sector ATPase complex	cellular_component	0.04		TRINITY_DN56648_c0_g1::TRINITY_DN56648_c0_g1_i1::g.39185::m.39185,TRINITY_DN61471_c0_g1::TRINITY_DN61471_c0_g1_i2::g.1393::m.1393,TRINITY_DN63998_c4_g1::TRINITY_DN63998_c4_g1_i2::g.14368::m.14368,TRINITY_DN55728_c8_g1::TRINITY_DN55728_c8_g1_i3::g.14033::m.14033,TRINITY_DN62712_c0_g1::TRINITY_DN62712_c0_g1_i1::g.20427::m.20427,TRINITY_DN55522_c0_g1::TRINITY_DN55522_c0_g1_i1::g.30051::m.30051,TRINI…
GO:0005885	Arp2/3 protein complex	cellular_component	0.0495		TRINITY_DN63676_c0_g3::TRINITY_DN63676_c0_g3_i1::g.19889::m.19889,TRINITY_DN56702_c0_g1::TRINITY_DN56702_c0_g1_i1::g.39120::m.39120,TRINITY_DN60608_c2_g1::TRINITY_DN60608_c2_g1_i1::g.2211::m.2211,TRINITY_DN59882_c5_g1::TRINITY_DN59882_c5_g1_i1::g.27511::m.27511,TRINITY_DN61841_c5_g7::TRINITY_DN61841_c5_g7_i1::g.36910::m.36910,TRINITY_DN63757_c0_g3::TRINITY_DN63757_c0_g3_i1::g.4828::m.4828,TRINITY…
GO:0019773	proteasome core complex, alpha-subunit complex	cellular_component	0.0931		TRINITY_DN56866_c0_g2::TRINITY_DN56866_c0_g2_i1::g.24665::m.24665,TRINITY_DN61899_c0_g1::TRINITY_DN61899_c0_g1_i1::g.36927::m.36927,TRINITY_DN56371_c0_g1::TRINITY_DN56371_c0_g1_i1::g.29502::m.29502,TRINITY_DN58980_c0_g1::TRINITY_DN58980_c0_g1_i3::g.2759::m.2759,TRINITY_DN59250_c0_g2::TRINITY_DN59250_c0_g2_i1::g.22055::m.22055,TRINITY_DN58198_c0_g1::TRINITY_DN58198_c0_g1_i1::g.12612::m.12612,TRINI…
GO:0070701	mucus layer	cellular_component	0.0931		TRINITY_DN59106_c1_g1::TRINITY_DN59106_c1_g1_i26::g.37404::m.37404,TRINITY_DN42845_c0_g1::TRINITY_DN42845_c0_g1_i1::g.12484::m.12484,TRINITY_DN30350_c0_g1::TRINITY_DN30350_c0_g1_i1::g.14257::m.14257,TRINITY_DN62800_c0_g2::TRINITY_DN62800_c0_g2_i5::g.20385::m.20385,TRINITY_DN61600_c0_g1::TRINITY_DN61600_c0_g1_i2::g.26723::m.26723,TRINITY_DN59106_c1_g1::TRINITY_DN59106_c1_g1_i4::g.37389::m.37389,TR…

## Sheet: clust2 A MF
GO Accession	GO Name	GO Aspect	P-value (1)	P-value (2)	Protein List (1)
GO:0070003	threonine-type peptidase activity	molecular_function	0.000136		TRINITY_DN56866_c0_g2::TRINITY_DN56866_c0_g2_i1::g.24665::m.24665,TRINITY_DN55970_c0_g1::TRINITY_DN55970_c0_g1_i1::g.39777::m.39777,TRINITY_DN61899_c0_g1::TRINITY_DN61899_c0_g1_i1::g.36927::m.36927,TRINITY_DN56519_c1_g1::TRINITY_DN56519_c1_g1_i1::g.13618::m.13618,TRINITY_DN56371_c0_g1::TRINITY_DN56371_c0_g1_i1::g.29502::m.29502,TRINITY_DN58980_c0_g1::TRINITY_DN58980_c0_g1_i3::g.2759::m.2759,TRINI…
GO:0004298	threonine-type endopeptidase activity	molecular_function	0.000136		TRINITY_DN56866_c0_g2::TRINITY_DN56866_c0_g2_i1::g.24665::m.24665,TRINITY_DN55970_c0_g1::TRINITY_DN55970_c0_g1_i1::g.39777::m.39777,TRINITY_DN61899_c0_g1::TRINITY_DN61899_c0_g1_i1::g.36927::m.36927,TRINITY_DN56519_c1_g1::TRINITY_DN56519_c1_g1_i1::g.13618::m.13618,TRINITY_DN56371_c0_g1::TRINITY_DN56371_c0_g1_i1::g.29502::m.29502,TRINITY_DN58980_c0_g1::TRINITY_DN58980_c0_g1_i3::g.2759::m.2759,TRINI…
GO:0016651	oxidoreductase activity, acting on NAD(P)H	molecular_function	0.000347		TRINITY_DN58224_c0_g1::TRINITY_DN58224_c0_g1_i3::g.38122::m.38122,TRINITY_DN63638_c0_g2::TRINITY_DN63638_c0_g2_i1::g.19927::m.19927,TRINITY_DN49445_c0_g1::TRINITY_DN49445_c0_g1_i1::g.7752::m.7752,TRINITY_DN61116_c0_g1::TRINITY_DN61116_c0_g1_i1::g.31733::m.31733,TRINITY_DN63353_c0_g3::TRINITY_DN63353_c0_g3_i1::g.9988::m.9988,TRINITY_DN63353_c0_g2::TRINITY_DN63353_c0_g2_i2::g.9989::m.9989,TRINITY_D…
GO:0003723	RNA binding	molecular_function	0.00469		TRINITY_DN62645_c0_g1::TRINITY_DN62645_c0_g1_i2::g.36280::m.36280,TRINITY_DN60339_c1_g1::TRINITY_DN60339_c1_g1_i3::g.32648::m.32648,TRINITY_DN57317_c4_g4::TRINITY_DN57317_c4_g4_i2::g.13259::m.13259,TRINITY_DN57711_c4_g1::TRINITY_DN57711_c4_g1_i3::g.8042::m.8042,TRINITY_DN63483_c0_g2::TRINITY_DN63483_c0_g2_i1::g.35268::m.35268,TRINITY_DN57893_c2_g2::TRINITY_DN57893_c2_g2_i1::g.33736::m.33736,TRINI…
GO:0003743	translation initiation factor activity	molecular_function	0.012		TRINITY_DN61483_c0_g1::TRINITY_DN61483_c0_g1_i2::g.1385::m.1385,TRINITY_DN62698_c0_g1::TRINITY_DN62698_c0_g1_i2::g.36334::m.36334,TRINITY_DN60124_c5_g4::TRINITY_DN60124_c5_g4_i2::g.22359::m.22359,TRINITY_DN54798_c0_g1::TRINITY_DN54798_c0_g1_i2::g.5258::m.5258,TRINITY_DN54756_c0_g2::TRINITY_DN54756_c0_g2_i2::g.5181::m.5181,TRINITY_DN62921_c0_g1::TRINITY_DN62921_c0_g1_i1::g.5462::m.5462,TRINITY_DN6…
GO:0016491	oxidoreductase activity	molecular_function	0.0138		TRINITY_DN18393_c0_g1::TRINITY_DN18393_c0_g1_i1::g.36953::m.36953,TRINITY_DN56362_c0_g1::TRINITY_DN56362_c0_g1_i1::g.29549::m.29549,TRINITY_DN60156_c0_g1::TRINITY_DN60156_c0_g1_i1::g.22256::m.22256,TRINITY_DN63638_c0_g2::TRINITY_DN63638_c0_g2_i1::g.19927::m.19927,TRINITY_DN47101_c0_g1::TRINITY_DN47101_c0_g1_i1::g.18826::m.18826,TRINITY_DN63353_c0_g2::TRINITY_DN63353_c0_g2_i2::g.9989::m.9989,TRINI…
GO:0051082	unfolded protein binding	molecular_function	0.0282		TRINITY_DN59158_c0_g1::TRINITY_DN59158_c0_g1_i1::g.21843::m.21843,TRINITY_DN63464_c0_g3::TRINITY_DN63464_c0_g3_i1::g.35219::m.35219,TRINITY_DN62886_c0_g2::TRINITY_DN62886_c0_g2_i2::g.20782::m.20782,TRINITY_DN63240_c0_g1::TRINITY_DN63240_c0_g1_i1::g.9503::m.9503,TRINITY_DN60296_c11_g1::TRINITY_DN60296_c11_g1_i1::g.7138::m.7138,TRINITY_DN59980_c0_g1::TRINITY_DN59980_c0_g1_i1::g.11753::m.11753,TRINI…
GO:0016616	oxidoreductase activity, acting on the CH-OH group of donors, NAD or NADP as acceptor	molecular_function	0.0378		TRINITY_DN47101_c0_g1::TRINITY_DN47101_c0_g1_i1::g.18826::m.18826,TRINITY_DN53969_c1_g1::TRINITY_DN53969_c1_g1_i1::g.5939::m.5939,TRINITY_DN56828_c0_g1::TRINITY_DN56828_c0_g1_i1::g.24590::m.24590,TRINITY_DN57063_c0_g1::TRINITY_DN57063_c0_g1_i1::g.3376::m.3376,TRINITY_DN57979_c10_g1::TRINITY_DN57979_c10_g1_i1::g.17995::m.17995,TRINITY_DN53441_c0_g1::TRINITY_DN53441_c0_g1_i1::g.10792::m.10792,TRINI…
GO:0008135	translation factor activity, RNA binding	molecular_function	0.0562		TRINITY_DN61483_c0_g1::TRINITY_DN61483_c0_g1_i2::g.1385::m.1385,TRINITY_DN62698_c0_g1::TRINITY_DN62698_c0_g1_i2::g.36334::m.36334,TRINITY_DN60124_c5_g4::TRINITY_DN60124_c5_g4_i2::g.22359::m.22359,TRINITY_DN54798_c0_g1::TRINITY_DN54798_c0_g1_i2::g.5258::m.5258,TRINITY_DN57711_c4_g1::TRINITY_DN57711_c4_g1_i3::g.8042::m.8042,TRINITY_DN54756_c0_g2::TRINITY_DN54756_c0_g2_i2::g.5181::m.5181,TRINITY_DN6…

## Sheet: clust4 D CC
GO Accession	GO Name	GO Aspect	P-value (1)	P-value (2)	Protein List (1)
GO:0015934	large ribosomal subunit	cellular_component	0.0699		TRINITY_DN53928_c0_g1::TRINITY_DN53928_c0_g1_i1::g.5887::m.5887,TRINITY_DN55960_c0_g1::TRINITY_DN55960_c0_g1_i2::g.39789::m.39789,TRINITY_DN55960_c0_g1::TRINITY_DN55960_c0_g1_i1::g.39788::m.39788

## Sheet: clust5 C BP
GO Accession	GO Name	GO Aspect	P-value (1)	P-value (2)	Protein List (1)
GO:0009108	coenzyme biosynthetic process	biological_process	0.0305		TRINITY_DN48940_c0_g1::TRINITY_DN48940_c0_g1_i1::g.18279::m.18279,TRINITY_DN43392_c0_g1::TRINITY_DN43392_c0_g1_i1::g.1796::m.1796,TRINITY_DN54443_c0_g1::TRINITY_DN54443_c0_g1_i1::g.35795::m.35795,TRINITY_DN37115_c1_g1::TRINITY_DN37115_c1_g1_i1::g.35466::m.35466
GO:0051188	cofactor biosynthetic process	biological_process	0.0488		TRINITY_DN48940_c0_g1::TRINITY_DN48940_c0_g1_i1::g.18279::m.18279,TRINITY_DN43392_c0_g1::TRINITY_DN43392_c0_g1_i1::g.1796::m.1796,TRINITY_DN54443_c0_g1::TRINITY_DN54443_c0_g1_i1::g.35795::m.35795,TRINITY_DN37115_c1_g1::TRINITY_DN37115_c1_g1_i1::g.35466::m.35466
GO:0044711	single-organism biosynthetic process	biological_process	0.0697		TRINITY_DN48940_c0_g1::TRINITY_DN48940_c0_g1_i1::g.18279::m.18279,TRINITY_DN63447_c0_g4::TRINITY_DN63447_c0_g4_i1::g.35245::m.35245,TRINITY_DN54443_c0_g1::TRINITY_DN54443_c0_g1_i1::g.35795::m.35795,TRINITY_DN20777_c0_g1::TRINITY_DN20777_c0_g1_i1::g.25821::m.25821,TRINITY_DN37115_c1_g1::TRINITY_DN37115_c1_g1_i1::g.35466::m.35466,TRINITY_DN52561_c0_g1::TRINITY_DN52561_c0_g1_i1::g.27366::m.27366,TRI…

## Sheet: clust5 C MF
GO Accession	GO Name	GO Aspect	P-value (1)	P-value (2)	Protein List (1)
GO:0016849	phosphorus-oxygen lyase activity	molecular_function	0.0505		TRINITY_DN20777_c0_g1::TRINITY_DN20777_c0_g1_i1::g.25821::m.25821,TRINITY_DN24910_c0_g1::TRINITY_DN24910_c0_g1_i1::g.38385::m.38385

## Sheet: clust7 B BP
GO Accession	GO Name	GO Aspect	P-value (1)	P-value (2)	Protein List (1)
GO:0006644	phospholipid metabolic process	biological_process	0.0224		TRINITY_DN81142_c0_g1::TRINITY_DN81142_c0_g1_i1::g.39867::m.39867,TRINITY_DN37569_c0_g1::TRINITY_DN37569_c0_g1_i1::g.30784::m.30784,TRINITY_DN63578_c3_g1::TRINITY_DN63578_c3_g1_i3::g.19609::m.19609,TRINITY_DN71161_c0_g1::TRINITY_DN71161_c0_g1_i1::g.14912::m.14912,TRINITY_DN40127_c0_g1::TRINITY_DN40127_c0_g1_i1::g.13544::m.13544,TRINITY_DN59360_c4_g1::TRINITY_DN59360_c4_g1_i1::g.6823::m.6823,TRINI…

## Sheet: clust7 B CC
GO Accession	GO Name	GO Aspect	P-value (1)	P-value (2)	Protein List (1)
GO:0016021	integral component of membrane	cellular_component	0.00587		TRINITY_DN37569_c0_g1::TRINITY_DN37569_c0_g1_i1::g.30784::m.30784,TRINITY_DN63186_c2_g1::TRINITY_DN63186_c2_g1_i2::g.25314::m.25314,TRINITY_DN35670_c0_g1::TRINITY_DN35670_c0_g1_i1::g.21409::m.21409,TRINITY_DN85678_c0_g1::TRINITY_DN85678_c0_g1_i1::g.6699::m.6699,TRINITY_DN63715_c0_g2::TRINITY_DN63715_c0_g2_i1::g.4839::m.4839,TRINITY_DN50970_c0_g1::TRINITY_DN50970_c0_g1_i1::g.28709::m.28709,TRINITY…
GO:0031224	intrinsic component of membrane	cellular_component	0.00628		TRINITY_DN37569_c0_g1::TRINITY_DN37569_c0_g1_i1::g.30784::m.30784,TRINITY_DN63186_c2_g1::TRINITY_DN63186_c2_g1_i2::g.25314::m.25314,TRINITY_DN35670_c0_g1::TRINITY_DN35670_c0_g1_i1::g.21409::m.21409,TRINITY_DN85678_c0_g1::TRINITY_DN85678_c0_g1_i1::g.6699::m.6699,TRINITY_DN63715_c0_g2::TRINITY_DN63715_c0_g2_i1::g.4839::m.4839,TRINITY_DN50970_c0_g1::TRINITY_DN50970_c0_g1_i1::g.28709::m.28709,TRINITY…
GO:0044425	membrane part	cellular_component	0.00772		TRINITY_DN37569_c0_g1::TRINITY_DN37569_c0_g1_i1::g.30784::m.30784,TRINITY_DN63186_c2_g1::TRINITY_DN63186_c2_g1_i2::g.25314::m.25314,TRINITY_DN35670_c0_g1::TRINITY_DN35670_c0_g1_i1::g.21409::m.21409,TRINITY_DN85678_c0_g1::TRINITY_DN85678_c0_g1_i1::g.6699::m.6699,TRINITY_DN63715_c0_g2::TRINITY_DN63715_c0_g2_i1::g.4839::m.4839,TRINITY_DN50970_c0_g1::TRINITY_DN50970_c0_g1_i1::g.28709::m.28709,TRINITY…
GO:0016020	membrane	cellular_component	0.0201		TRINITY_DN37569_c0_g1::TRINITY_DN37569_c0_g1_i1::g.30784::m.30784,TRINITY_DN63186_c2_g1::TRINITY_DN63186_c2_g1_i2::g.25314::m.25314,TRINITY_DN35670_c0_g1::TRINITY_DN35670_c0_g1_i1::g.21409::m.21409,TRINITY_DN85678_c0_g1::TRINITY_DN85678_c0_g1_i1::g.6699::m.6699,TRINITY_DN63715_c0_g2::TRINITY_DN63715_c0_g2_i1::g.4839::m.4839,TRINITY_DN50970_c0_g1::TRINITY_DN50970_c0_g1_i1::g.28709::m.28709,TRINITY…

## Sheet: clust8 A CC
GO Accession	GO Name	GO Aspect	P-value (1)	P-value (2)	Protein List (1)
GO:0044428	nuclear part	cellular_component	0.0866		TRINITY_DN41218_c0_g1::TRINITY_DN41218_c0_g1_i1::g.23722::m.23722,TRINITY_DN44758_c0_g1::TRINITY_DN44758_c0_g1_i1::g.21068::m.21068,TRINITY_DN60928_c1_g2::TRINITY_DN60928_c1_g2_i2::g.12113::m.12113,TRINITY_DN58317_c0_g1::TRINITY_DN58317_c0_g1_i4::g.22686::m.22686,TRINITY_DN63884_c1_g1::TRINITY_DN63884_c1_g1_i3::g.30588::m.30588,TRINITY_DN55553_c0_g1::TRINITY_DN55553_c0_g1_i1::g.30178::m.30178,TRI…

[truncated: 25 more sheets: clust13 C BP, clust13 C CC, clust13 C MF, clust14 B BP, clust14 B MF, clust16 C BP, clust21 E MF, clust22 B BP, clust27 C BP, clust27 C MF, clust28 A BP, clust28 A CC, clust28 A MF, clust30 B MF, clust31 B MF, clust34 C CC, clust35 B MF, clust37 B MF, clust38 B CC, clust40 D BP …]
