# Supplementary material for: Dynamic response in the larval geoduck (Panopea generosa) proteome to elevated pCO2
Source: Ecol Evol. 2019 Dec 6;10(1):185–97. doi: 10.1002/ece3.5885 (PMC6972802; doi:10.1002/ece3.5885)
Supplement: Supplementary file 7 [file ECE3-10-185-s007.xlsx]

## Sheet: day6vs8 high at 8 MF
GO Accession	GO Name	GO Aspect	P-value (1)	P-value (2)	Protein List (1)
GO:0004386	helicase activity	molecular_function	0.0809		TRINITY_DN62674_c1_g3::TRINITY_DN62674_c1_g3_i1::g.36336::m.36336,TRINITY_DN63097_c0_g2::TRINITY_DN63097_c0_g2_i1::g.108::m.108,TRINITY_DN55951_c0_g1::TRINITY_DN55951_c0_g1_i1::g.39795::m.39795

## Sheet: day8vs10 high at 8 CC
GO Accession	GO Name	GO Aspect	P-value (1)	P-value (2)	Protein List (1)
GO:0005688	U6 snRNP	cellular_component	0.0765		TRINITY_DN55453_c1_g1::TRINITY_DN55453_c1_g1_i1::g.4400::m.4400

## Sheet: day8vs10 high at 10 BP
GO Accession	GO Name	GO Aspect	P-value (1)	P-value (2)	Protein List (1)
GO:0016050	vesicle organization	biological_process	0.0336		TRINITY_DN57477_c8_g1::TRINITY_DN57477_c8_g1_i1::g.38743::m.38743,TRINITY_DN63155_c0_g1::TRINITY_DN63155_c0_g1_i1::g.25403::m.25403,TRINITY_DN62319_c1_g2::TRINITY_DN62319_c1_g2_i3::g.26114::m.26114,TRINITY_DN63799_c0_g1::TRINITY_DN63799_c0_g1_i1::g.4779::m.4779

## Sheet: day8vs10 high at 10 CC
GO Accession	GO Name	GO Aspect	P-value (1)	P-value (2)	Protein List (1)
GO:0044431	Golgi apparatus part	cellular_component	0.0242		TRINITY_DN63847_c0_g1::TRINITY_DN63847_c0_g1_i3::g.30735::m.30735,TRINITY_DN52397_c0_g1::TRINITY_DN52397_c0_g1_i1::g.16271::m.16271,TRINITY_DN57477_c8_g1::TRINITY_DN57477_c8_g1_i1::g.38743::m.38743,TRINITY_DN63155_c0_g1::TRINITY_DN63155_c0_g1_i1::g.25403::m.25403,TRINITY_DN79040_c0_g1::TRINITY_DN79040_c0_g1_i1::g.5166::m.5166,TRINITY_DN62319_c1_g2::TRINITY_DN62319_c1_g2_i3::g.26114::m.26114,TRINI…
GO:0031982	vesicle	cellular_component	0.0327		TRINITY_DN63847_c0_g1::TRINITY_DN63847_c0_g1_i3::g.30735::m.30735,TRINITY_DN52397_c0_g1::TRINITY_DN52397_c0_g1_i1::g.16271::m.16271,TRINITY_DN57477_c8_g1::TRINITY_DN57477_c8_g1_i1::g.38743::m.38743,TRINITY_DN63155_c0_g1::TRINITY_DN63155_c0_g1_i1::g.25403::m.25403,TRINITY_DN79040_c0_g1::TRINITY_DN79040_c0_g1_i1::g.5166::m.5166,TRINITY_DN63799_c0_g1::TRINITY_DN63799_c0_g1_i1::g.4779::m.4779
GO:0030120	vesicle coat	cellular_component	0.0346		TRINITY_DN63847_c0_g1::TRINITY_DN63847_c0_g1_i3::g.30735::m.30735,TRINITY_DN57477_c8_g1::TRINITY_DN57477_c8_g1_i1::g.38743::m.38743,TRINITY_DN63155_c0_g1::TRINITY_DN63155_c0_g1_i1::g.25403::m.25403,TRINITY_DN79040_c0_g1::TRINITY_DN79040_c0_g1_i1::g.5166::m.5166,TRINITY_DN63799_c0_g1::TRINITY_DN63799_c0_g1_i1::g.4779::m.4779
GO:0030659	cytoplasmic vesicle membrane	cellular_component	0.045		TRINITY_DN63847_c0_g1::TRINITY_DN63847_c0_g1_i3::g.30735::m.30735,TRINITY_DN57477_c8_g1::TRINITY_DN57477_c8_g1_i1::g.38743::m.38743,TRINITY_DN63155_c0_g1::TRINITY_DN63155_c0_g1_i1::g.25403::m.25403,TRINITY_DN79040_c0_g1::TRINITY_DN79040_c0_g1_i1::g.5166::m.5166,TRINITY_DN63799_c0_g1::TRINITY_DN63799_c0_g1_i1::g.4779::m.4779
GO:0044433	cytoplasmic vesicle part	cellular_component	0.045		TRINITY_DN63847_c0_g1::TRINITY_DN63847_c0_g1_i3::g.30735::m.30735,TRINITY_DN57477_c8_g1::TRINITY_DN57477_c8_g1_i1::g.38743::m.38743,TRINITY_DN63155_c0_g1::TRINITY_DN63155_c0_g1_i1::g.25403::m.25403,TRINITY_DN79040_c0_g1::TRINITY_DN79040_c0_g1_i1::g.5166::m.5166,TRINITY_DN63799_c0_g1::TRINITY_DN63799_c0_g1_i1::g.4779::m.4779
GO:0030662	coated vesicle membrane	cellular_component	0.045		TRINITY_DN63847_c0_g1::TRINITY_DN63847_c0_g1_i3::g.30735::m.30735,TRINITY_DN57477_c8_g1::TRINITY_DN57477_c8_g1_i1::g.38743::m.38743,TRINITY_DN63155_c0_g1::TRINITY_DN63155_c0_g1_i1::g.25403::m.25403,TRINITY_DN79040_c0_g1::TRINITY_DN79040_c0_g1_i1::g.5166::m.5166,TRINITY_DN63799_c0_g1::TRINITY_DN63799_c0_g1_i1::g.4779::m.4779
GO:0012506	vesicle membrane	cellular_component	0.045		TRINITY_DN63847_c0_g1::TRINITY_DN63847_c0_g1_i3::g.30735::m.30735,TRINITY_DN57477_c8_g1::TRINITY_DN57477_c8_g1_i1::g.38743::m.38743,TRINITY_DN63155_c0_g1::TRINITY_DN63155_c0_g1_i1::g.25403::m.25403,TRINITY_DN79040_c0_g1::TRINITY_DN79040_c0_g1_i1::g.5166::m.5166,TRINITY_DN63799_c0_g1::TRINITY_DN63799_c0_g1_i1::g.4779::m.4779
GO:0000139	Golgi membrane	cellular_component	0.0691		TRINITY_DN63847_c0_g1::TRINITY_DN63847_c0_g1_i3::g.30735::m.30735,TRINITY_DN57477_c8_g1::TRINITY_DN57477_c8_g1_i1::g.38743::m.38743,TRINITY_DN63155_c0_g1::TRINITY_DN63155_c0_g1_i1::g.25403::m.25403,TRINITY_DN79040_c0_g1::TRINITY_DN79040_c0_g1_i1::g.5166::m.5166,TRINITY_DN62319_c1_g2::TRINITY_DN62319_c1_g2_i3::g.26114::m.26114,TRINITY_DN63799_c0_g1::TRINITY_DN63799_c0_g1_i1::g.4779::m.4779
GO:0030135	coated vesicle	cellular_component	0.0728		TRINITY_DN63847_c0_g1::TRINITY_DN63847_c0_g1_i3::g.30735::m.30735,TRINITY_DN57477_c8_g1::TRINITY_DN57477_c8_g1_i1::g.38743::m.38743,TRINITY_DN63155_c0_g1::TRINITY_DN63155_c0_g1_i1::g.25403::m.25403,TRINITY_DN79040_c0_g1::TRINITY_DN79040_c0_g1_i1::g.5166::m.5166,TRINITY_DN63799_c0_g1::TRINITY_DN63799_c0_g1_i1::g.4779::m.4779
GO:0030658	transport vesicle membrane	cellular_component	0.0821		TRINITY_DN57477_c8_g1::TRINITY_DN57477_c8_g1_i1::g.38743::m.38743,TRINITY_DN63155_c0_g1::TRINITY_DN63155_c0_g1_i1::g.25403::m.25403,TRINITY_DN79040_c0_g1::TRINITY_DN79040_c0_g1_i1::g.5166::m.5166,TRINITY_DN63799_c0_g1::TRINITY_DN63799_c0_g1_i1::g.4779::m.4779

## Sheet: day8vs10 high at 10 MF
GO Accession	GO Name	GO Aspect	P-value (1)	P-value (2)	Protein List (1)
GO:0005200	structural constituent of cytoskeleton	molecular_function	0.00205		TRINITY_DN50806_c0_g1::TRINITY_DN50806_c0_g1_i1::g.17876::m.17876,TRINITY_DN61033_c0_g2::TRINITY_DN61033_c0_g2_i3::g.6327::m.6327,TRINITY_DN50977_c0_g1::TRINITY_DN50977_c0_g1_i1::g.28754::m.28754,TRINITY_DN63615_c0_g1::TRINITY_DN63615_c0_g1_i4::g.19798::m.19798,TRINITY_DN60641_c0_g2::TRINITY_DN60641_c0_g2_i3::g.2270::m.2270,TRINITY_DN61544_c4_g1::TRINITY_DN61544_c4_g1_i4::g.26919::m.26919

## Sheet: day10vs12 high at 10 CC
GO Accession	GO Name	GO Aspect	P-value (1)	P-value (2)	Protein List (1)
GO:0030286	dynein complex	cellular_component	0.0706		TRINITY_DN18557_c0_g1::TRINITY_DN18557_c0_g1_i1::g.6112::m.6112,TRINITY_DN55645_c0_g2::TRINITY_DN55645_c0_g2_i1::g.30227::m.30227,TRINITY_DN64070_c1_g3::TRINITY_DN64070_c1_g3_i1::g.8991::m.8991,TRINITY_DN63900_c1_g1::TRINITY_DN63900_c1_g1_i1::g.30738::m.30738

## Sheet: day10vs12 high at 12 MF
GO Accession	GO Name	GO Aspect	P-value (1)	P-value (2)	Protein List (1)
GO:0008168	methyltransferase activity	molecular_function	0.0391		TRINITY_DN51788_c0_g1::TRINITY_DN51788_c0_g1_i1::g.28252::m.28252,TRINITY_DN62854_c3_g1::TRINITY_DN62854_c3_g1_i10::g.20668::m.20668,TRINITY_DN85940_c0_g1::TRINITY_DN85940_c0_g1_i1::g.16488::m.16488
GO:0016741	transferase activity, transferring one-carbon groups	molecular_function	0.0488		TRINITY_DN51788_c0_g1::TRINITY_DN51788_c0_g1_i1::g.28252::m.28252,TRINITY_DN62854_c3_g1::TRINITY_DN62854_c3_g1_i10::g.20668::m.20668,TRINITY_DN85940_c0_g1::TRINITY_DN85940_c0_g1_i1::g.16488::m.16488

## Sheet: day12vs14 high at 12 BP
GO Accession	GO Name	GO Aspect	P-value (1)	P-value (2)	Protein List (1)
GO:0006303	double-strand break repair via nonhomologous end joining	biological_process	5.8e-05		TRINITY_DN62188_c3_g2::TRINITY_DN62188_c3_g2_i1::g.15350::m.15350,TRINITY_DN55221_c0_g1::TRINITY_DN55221_c0_g1_i1::g.34952::m.34952,TRINITY_DN62188_c3_g4::TRINITY_DN62188_c3_g4_i1::g.15355::m.15355
GO:0000723	telomere maintenance	biological_process	0.000145		TRINITY_DN62188_c3_g2::TRINITY_DN62188_c3_g2_i1::g.15350::m.15350,TRINITY_DN55221_c0_g1::TRINITY_DN55221_c0_g1_i1::g.34952::m.34952,TRINITY_DN62188_c3_g4::TRINITY_DN62188_c3_g4_i1::g.15355::m.15355
GO:0000726	non-recombinational repair	biological_process	0.000145		TRINITY_DN62188_c3_g2::TRINITY_DN62188_c3_g2_i1::g.15350::m.15350,TRINITY_DN55221_c0_g1::TRINITY_DN55221_c0_g1_i1::g.34952::m.34952,TRINITY_DN62188_c3_g4::TRINITY_DN62188_c3_g4_i1::g.15355::m.15355
GO:0060249	anatomical structure homeostasis	biological_process	0.000145		TRINITY_DN62188_c3_g2::TRINITY_DN62188_c3_g2_i1::g.15350::m.15350,TRINITY_DN55221_c0_g1::TRINITY_DN55221_c0_g1_i1::g.34952::m.34952,TRINITY_DN62188_c3_g4::TRINITY_DN62188_c3_g4_i1::g.15355::m.15355
GO:0032200	telomere organization	biological_process	0.000145		TRINITY_DN62188_c3_g2::TRINITY_DN62188_c3_g2_i1::g.15350::m.15350,TRINITY_DN55221_c0_g1::TRINITY_DN55221_c0_g1_i1::g.34952::m.34952,TRINITY_DN62188_c3_g4::TRINITY_DN62188_c3_g4_i1::g.15355::m.15355
GO:0071103	DNA conformation change	biological_process	0.00191		TRINITY_DN62188_c3_g2::TRINITY_DN62188_c3_g2_i1::g.15350::m.15350,TRINITY_DN46385_c0_g1::TRINITY_DN46385_c0_g1_i1::g.19429::m.19429,TRINITY_DN55221_c0_g1::TRINITY_DN55221_c0_g1_i1::g.34952::m.34952,TRINITY_DN62188_c3_g4::TRINITY_DN62188_c3_g4_i1::g.15355::m.15355
GO:0006302	double-strand break repair	biological_process	0.00235		TRINITY_DN62188_c3_g2::TRINITY_DN62188_c3_g2_i1::g.15350::m.15350,TRINITY_DN55221_c0_g1::TRINITY_DN55221_c0_g1_i1::g.34952::m.34952,TRINITY_DN62188_c3_g4::TRINITY_DN62188_c3_g4_i1::g.15355::m.15355
GO:0006259	DNA metabolic process	biological_process	0.00361		TRINITY_DN62188_c3_g2::TRINITY_DN62188_c3_g2_i1::g.15350::m.15350,TRINITY_DN46385_c0_g1::TRINITY_DN46385_c0_g1_i1::g.19429::m.19429,TRINITY_DN55221_c0_g1::TRINITY_DN55221_c0_g1_i1::g.34952::m.34952,TRINITY_DN62188_c3_g4::TRINITY_DN62188_c3_g4_i1::g.15355::m.15355,TRINITY_DN60891_c4_g1::TRINITY_DN60891_c4_g1_i1::g.28159::m.28159
GO:0032392	DNA geometric change	biological_process	0.00515		TRINITY_DN62188_c3_g2::TRINITY_DN62188_c3_g2_i1::g.15350::m.15350,TRINITY_DN55221_c0_g1::TRINITY_DN55221_c0_g1_i1::g.34952::m.34952,TRINITY_DN62188_c3_g4::TRINITY_DN62188_c3_g4_i1::g.15355::m.15355
GO:0032508	DNA duplex unwinding	biological_process	0.00515		TRINITY_DN62188_c3_g2::TRINITY_DN62188_c3_g2_i1::g.15350::m.15350,TRINITY_DN55221_c0_g1::TRINITY_DN55221_c0_g1_i1::g.34952::m.34952,TRINITY_DN62188_c3_g4::TRINITY_DN62188_c3_g4_i1::g.15355::m.15355
GO:0006281	DNA repair	biological_process	0.00562		TRINITY_DN62188_c3_g2::TRINITY_DN62188_c3_g2_i1::g.15350::m.15350,TRINITY_DN55221_c0_g1::TRINITY_DN55221_c0_g1_i1::g.34952::m.34952,TRINITY_DN62188_c3_g4::TRINITY_DN62188_c3_g4_i1::g.15355::m.15355,TRINITY_DN60891_c4_g1::TRINITY_DN60891_c4_g1_i1::g.28159::m.28159
GO:0006974	cellular response to DNA damage stimulus	biological_process	0.00675		TRINITY_DN62188_c3_g2::TRINITY_DN62188_c3_g2_i1::g.15350::m.15350,TRINITY_DN55221_c0_g1::TRINITY_DN55221_c0_g1_i1::g.34952::m.34952,TRINITY_DN62188_c3_g4::TRINITY_DN62188_c3_g4_i1::g.15355::m.15355,TRINITY_DN60891_c4_g1::TRINITY_DN60891_c4_g1_i1::g.28159::m.28159
GO:0006950	response to stress	biological_process	0.01		TRINITY_DN61185_c0_g1::TRINITY_DN61185_c0_g1_i3::g.31749::m.31749,TRINITY_DN62188_c3_g2::TRINITY_DN62188_c3_g2_i1::g.15350::m.15350,TRINITY_DN55221_c0_g1::TRINITY_DN55221_c0_g1_i1::g.34952::m.34952,TRINITY_DN62188_c3_g4::TRINITY_DN62188_c3_g4_i1::g.15355::m.15355,TRINITY_DN60891_c4_g1::TRINITY_DN60891_c4_g1_i1::g.28159::m.28159
GO:0042592	homeostatic process	biological_process	0.0242		TRINITY_DN50286_c1_g1::TRINITY_DN50286_c1_g1_i1::g.23255::m.23255,TRINITY_DN62188_c3_g2::TRINITY_DN62188_c3_g2_i1::g.15350::m.15350,TRINITY_DN55221_c0_g1::TRINITY_DN55221_c0_g1_i1::g.34952::m.34952,TRINITY_DN62188_c3_g4::TRINITY_DN62188_c3_g4_i1::g.15355::m.15355
GO:0033554	cellular response to stress	biological_process	0.0258		TRINITY_DN62188_c3_g2::TRINITY_DN62188_c3_g2_i1::g.15350::m.15350,TRINITY_DN55221_c0_g1::TRINITY_DN55221_c0_g1_i1::g.34952::m.34952,TRINITY_DN62188_c3_g4::TRINITY_DN62188_c3_g4_i1::g.15355::m.15355,TRINITY_DN60891_c4_g1::TRINITY_DN60891_c4_g1_i1::g.28159::m.28159
GO:0016043	cellular component organization	biological_process	0.0637		TRINITY_DN61853_c1_g2::TRINITY_DN61853_c1_g2_i1::g.36780::m.36780,TRINITY_DN62188_c3_g2::TRINITY_DN62188_c3_g2_i1::g.15350::m.15350,TRINITY_DN46385_c0_g1::TRINITY_DN46385_c0_g1_i1::g.19429::m.19429,TRINITY_DN55221_c0_g1::TRINITY_DN55221_c0_g1_i1::g.34952::m.34952,TRINITY_DN47065_c0_g1::TRINITY_DN47065_c0_g1_i2::g.18832::m.18832,TRINITY_DN56895_c0_g1::TRINITY_DN56895_c0_g1_i2::g.24640::m.24640,TRI…
GO:0051276	chromosome organization	biological_process	0.0906		TRINITY_DN62188_c3_g2::TRINITY_DN62188_c3_g2_i1::g.15350::m.15350,TRINITY_DN46385_c0_g1::TRINITY_DN46385_c0_g1_i1::g.19429::m.19429,TRINITY_DN55221_c0_g1::TRINITY_DN55221_c0_g1_i1::g.34952::m.34952,TRINITY_DN62188_c3_g4::TRINITY_DN62188_c3_g4_i1::g.15355::m.15355
GO:0006996	organelle organization	biological_process	0.0917		TRINITY_DN62188_c3_g2::TRINITY_DN62188_c3_g2_i1::g.15350::m.15350,TRINITY_DN46385_c0_g1::TRINITY_DN46385_c0_g1_i1::g.19429::m.19429,TRINITY_DN55221_c0_g1::TRINITY_DN55221_c0_g1_i1::g.34952::m.34952,TRINITY_DN47065_c0_g1::TRINITY_DN47065_c0_g1_i2::g.18832::m.18832,TRINITY_DN56895_c0_g1::TRINITY_DN56895_c0_g1_i2::g.24640::m.24640,TRINITY_DN62188_c3_g4::TRINITY_DN62188_c3_g4_i1::g.15355::m.15355

## Sheet: day12vs14 high at 12 CC
GO Accession	GO Name	GO Aspect	P-value (1)	P-value (2)	Protein List (1)
GO:0043564	Ku70:Ku80 complex	cellular_component	1.67e-05		TRINITY_DN62188_c3_g2::TRINITY_DN62188_c3_g2_i1::g.15350::m.15350,TRINITY_DN55221_c0_g1::TRINITY_DN55221_c0_g1_i1::g.34952::m.34952,TRINITY_DN62188_c3_g4::TRINITY_DN62188_c3_g4_i1::g.15355::m.15355
GO:0043234	protein complex	cellular_component	0.0157		TRINITY_DN61329_c1_g1::TRINITY_DN61329_c1_g1_i3::g.15819::m.15819,TRINITY_DN62906_c2_g1::TRINITY_DN62906_c2_g1_i17::g.20749::m.20749,TRINITY_DN62188_c3_g2::TRINITY_DN62188_c3_g2_i1::g.15350::m.15350,TRINITY_DN55379_c3_g2::TRINITY_DN55379_c3_g2_i1::g.19243::m.19243,TRINITY_DN55221_c0_g1::TRINITY_DN55221_c0_g1_i1::g.34952::m.34952,TRINITY_DN54051_c0_g1::TRINITY_DN54051_c0_g1_i1::g.440::m.440,TRINIT…
GO:0032991	macromolecular complex	cellular_component	0.0293		TRINITY_DN61329_c1_g1::TRINITY_DN61329_c1_g1_i3::g.15819::m.15819,TRINITY_DN62906_c2_g1::TRINITY_DN62906_c2_g1_i17::g.20749::m.20749,TRINITY_DN61853_c1_g2::TRINITY_DN61853_c1_g2_i1::g.36780::m.36780,TRINITY_DN62188_c3_g2::TRINITY_DN62188_c3_g2_i1::g.15350::m.15350,TRINITY_DN55379_c3_g2::TRINITY_DN55379_c3_g2_i1::g.19243::m.19243,TRINITY_DN55221_c0_g1::TRINITY_DN55221_c0_g1_i1::g.34952::m.34952,TR…

## Sheet: day12vs14 high at 12 MF
GO Accession	GO Name	GO Aspect	P-value (1)	P-value (2)	Protein List (1)
GO:1901363	heterocyclic compound binding	molecular_function	4.36e-05		TRINITY_DN59618_c0_g1::TRINITY_DN59618_c0_g1_i1::g.16646::m.16646,TRINITY_DN35792_c0_g1::TRINITY_DN35792_c0_g1_i1::g.21484::m.21484,TRINITY_DN60567_c0_g1::TRINITY_DN60567_c0_g1_i2::g.16901::m.16901,TRINITY_DN62824_c0_g1::TRINITY_DN62824_c0_g1_i2::g.20784::m.20784,TRINITY_DN46385_c0_g1::TRINITY_DN46385_c0_g1_i1::g.19429::m.19429,TRINITY_DN55221_c0_g1::TRINITY_DN55221_c0_g1_i1::g.34952::m.34952,TRI…
GO:0097159	organic cyclic compound binding	molecular_function	4.42e-05		TRINITY_DN59618_c0_g1::TRINITY_DN59618_c0_g1_i1::g.16646::m.16646,TRINITY_DN35792_c0_g1::TRINITY_DN35792_c0_g1_i1::g.21484::m.21484,TRINITY_DN60567_c0_g1::TRINITY_DN60567_c0_g1_i2::g.16901::m.16901,TRINITY_DN62824_c0_g1::TRINITY_DN62824_c0_g1_i2::g.20784::m.20784,TRINITY_DN46385_c0_g1::TRINITY_DN46385_c0_g1_i1::g.19429::m.19429,TRINITY_DN55221_c0_g1::TRINITY_DN55221_c0_g1_i1::g.34952::m.34952,TRI…
GO:0008094	DNA-dependent ATPase activity	molecular_function	6.53e-05		TRINITY_DN62188_c3_g2::TRINITY_DN62188_c3_g2_i1::g.15350::m.15350,TRINITY_DN46385_c0_g1::TRINITY_DN46385_c0_g1_i1::g.19429::m.19429,TRINITY_DN55221_c0_g1::TRINITY_DN55221_c0_g1_i1::g.34952::m.34952,TRINITY_DN62188_c3_g4::TRINITY_DN62188_c3_g4_i1::g.15355::m.15355
GO:0042162	telomeric DNA binding	molecular_function	0.000177		TRINITY_DN62188_c3_g2::TRINITY_DN62188_c3_g2_i1::g.15350::m.15350,TRINITY_DN55221_c0_g1::TRINITY_DN55221_c0_g1_i1::g.34952::m.34952,TRINITY_DN62188_c3_g4::TRINITY_DN62188_c3_g4_i1::g.15355::m.15355
GO:0003684	damaged DNA binding	molecular_function	0.000353		TRINITY_DN62188_c3_g2::TRINITY_DN62188_c3_g2_i1::g.15350::m.15350,TRINITY_DN55221_c0_g1::TRINITY_DN55221_c0_g1_i1::g.34952::m.34952,TRINITY_DN62188_c3_g4::TRINITY_DN62188_c3_g4_i1::g.15355::m.15355
GO:0004003	ATP-dependent DNA helicase activity	molecular_function	0.00147		TRINITY_DN62188_c3_g2::TRINITY_DN62188_c3_g2_i1::g.15350::m.15350,TRINITY_DN55221_c0_g1::TRINITY_DN55221_c0_g1_i1::g.34952::m.34952,TRINITY_DN62188_c3_g4::TRINITY_DN62188_c3_g4_i1::g.15355::m.15355
GO:0016462	pyrophosphatase activity	molecular_function	0.00208		TRINITY_DN61142_c1_g2::TRINITY_DN61142_c1_g2_i1::g.31740::m.31740,TRINITY_DN35792_c0_g1::TRINITY_DN35792_c0_g1_i1::g.21484::m.21484,TRINITY_DN61180_c1_g1::TRINITY_DN61180_c1_g1_i2::g.31707::m.31707,TRINITY_DN62188_c3_g2::TRINITY_DN62188_c3_g2_i1::g.15350::m.15350,TRINITY_DN55379_c3_g2::TRINITY_DN55379_c3_g2_i1::g.19243::m.19243,TRINITY_DN46385_c0_g1::TRINITY_DN46385_c0_g1_i1::g.19429::m.19429,TRI…
GO:0016817	hydrolase activity, acting on acid anhydrides	molecular_function	0.00218		TRINITY_DN61142_c1_g2::TRINITY_DN61142_c1_g2_i1::g.31740::m.31740,TRINITY_DN35792_c0_g1::TRINITY_DN35792_c0_g1_i1::g.21484::m.21484,TRINITY_DN61180_c1_g1::TRINITY_DN61180_c1_g1_i2::g.31707::m.31707,TRINITY_DN62188_c3_g2::TRINITY_DN62188_c3_g2_i1::g.15350::m.15350,TRINITY_DN55379_c3_g2::TRINITY_DN55379_c3_g2_i1::g.19243::m.19243,TRINITY_DN46385_c0_g1::TRINITY_DN46385_c0_g1_i1::g.19429::m.19429,TRI…
GO:0016818	hydrolase activity, acting on acid anhydrides, in phosphorus-containing anhydrides	molecular_function	0.00218		TRINITY_DN61142_c1_g2::TRINITY_DN61142_c1_g2_i1::g.31740::m.31740,TRINITY_DN35792_c0_g1::TRINITY_DN35792_c0_g1_i1::g.21484::m.21484,TRINITY_DN61180_c1_g1::TRINITY_DN61180_c1_g1_i2::g.31707::m.31707,TRINITY_DN62188_c3_g2::TRINITY_DN62188_c3_g2_i1::g.15350::m.15350,TRINITY_DN55379_c3_g2::TRINITY_DN55379_c3_g2_i1::g.19243::m.19243,TRINITY_DN46385_c0_g1::TRINITY_DN46385_c0_g1_i1::g.19429::m.19429,TRI…
GO:0070035	purine NTP-dependent helicase activity	molecular_function	0.0038		TRINITY_DN62188_c3_g2::TRINITY_DN62188_c3_g2_i1::g.15350::m.15350,TRINITY_DN55221_c0_g1::TRINITY_DN55221_c0_g1_i1::g.34952::m.34952,TRINITY_DN62188_c3_g4::TRINITY_DN62188_c3_g4_i1::g.15355::m.15355
GO:0008026	ATP-dependent helicase activity	molecular_function	0.0038		TRINITY_DN62188_c3_g2::TRINITY_DN62188_c3_g2_i1::g.15350::m.15350,TRINITY_DN55221_c0_g1::TRINITY_DN55221_c0_g1_i1::g.34952::m.34952,TRINITY_DN62188_c3_g4::TRINITY_DN62188_c3_g4_i1::g.15355::m.15355
GO:0003678	DNA helicase activity	molecular_function	0.00623		TRINITY_DN62188_c3_g2::TRINITY_DN62188_c3_g2_i1::g.15350::m.15350,TRINITY_DN55221_c0_g1::TRINITY_DN55221_c0_g1_i1::g.34952::m.34952,TRINITY_DN62188_c3_g4::TRINITY_DN62188_c3_g4_i1::g.15355::m.15355
GO:0017111	nucleoside-triphosphatase activity	molecular_function	0.0126		TRINITY_DN61142_c1_g2::TRINITY_DN61142_c1_g2_i1::g.31740::m.31740,TRINITY_DN61180_c1_g1::TRINITY_DN61180_c1_g1_i2::g.31707::m.31707,TRINITY_DN62188_c3_g2::TRINITY_DN62188_c3_g2_i1::g.15350::m.15350,TRINITY_DN55379_c3_g2::TRINITY_DN55379_c3_g2_i1::g.19243::m.19243,TRINITY_DN46385_c0_g1::TRINITY_DN46385_c0_g1_i1::g.19429::m.19429,TRINITY_DN55221_c0_g1::TRINITY_DN55221_c0_g1_i1::g.34952::m.34952,TRI…
GO:0003676	nucleic acid binding	molecular_function	0.0128		TRINITY_DN59618_c0_g1::TRINITY_DN59618_c0_g1_i1::g.16646::m.16646,TRINITY_DN61142_c1_g2::TRINITY_DN61142_c1_g2_i1::g.31740::m.31740,TRINITY_DN60567_c0_g1::TRINITY_DN60567_c0_g1_i2::g.16901::m.16901,TRINITY_DN61948_c0_g1::TRINITY_DN61948_c0_g1_i3::g.21337::m.21337,TRINITY_DN62824_c0_g1::TRINITY_DN62824_c0_g1_i2::g.20784::m.20784,TRINITY_DN62906_c2_g1::TRINITY_DN62906_c2_g1_i17::g.20749::m.20749,TR…
GO:0035639	purine ribonucleoside triphosphate binding	molecular_function	0.0248		TRINITY_DN50286_c1_g1::TRINITY_DN50286_c1_g1_i1::g.23255::m.23255,TRINITY_DN61142_c1_g2::TRINITY_DN61142_c1_g2_i1::g.31740::m.31740,TRINITY_DN35792_c0_g1::TRINITY_DN35792_c0_g1_i1::g.21484::m.21484,TRINITY_DN61185_c0_g1::TRINITY_DN61185_c0_g1_i3::g.31749::m.31749,TRINITY_DN61180_c1_g1::TRINITY_DN61180_c1_g1_i2::g.31707::m.31707,TRINITY_DN55379_c3_g2::TRINITY_DN55379_c3_g2_i1::g.19243::m.19243,TRI…
GO:0032550	purine ribonucleoside binding	molecular_function	0.0259		TRINITY_DN50286_c1_g1::TRINITY_DN50286_c1_g1_i1::g.23255::m.23255,TRINITY_DN61142_c1_g2::TRINITY_DN61142_c1_g2_i1::g.31740::m.31740,TRINITY_DN35792_c0_g1::TRINITY_DN35792_c0_g1_i1::g.21484::m.21484,TRINITY_DN61185_c0_g1::TRINITY_DN61185_c0_g1_i3::g.31749::m.31749,TRINITY_DN61180_c1_g1::TRINITY_DN61180_c1_g1_i2::g.31707::m.31707,TRINITY_DN55379_c3_g2::TRINITY_DN55379_c3_g2_i1::g.19243::m.19243,TRI…
GO:0001883	purine nucleoside binding	molecular_function	0.0259		TRINITY_DN50286_c1_g1::TRINITY_DN50286_c1_g1_i1::g.23255::m.23255,TRINITY_DN61142_c1_g2::TRINITY_DN61142_c1_g2_i1::g.31740::m.31740,TRINITY_DN35792_c0_g1::TRINITY_DN35792_c0_g1_i1::g.21484::m.21484,TRINITY_DN61185_c0_g1::TRINITY_DN61185_c0_g1_i3::g.31749::m.31749,TRINITY_DN61180_c1_g1::TRINITY_DN61180_c1_g1_i2::g.31707::m.31707,TRINITY_DN55379_c3_g2::TRINITY_DN55379_c3_g2_i1::g.19243::m.19243,TRI…
GO:0032549	ribonucleoside binding	molecular_function	0.0262		TRINITY_DN50286_c1_g1::TRINITY_DN50286_c1_g1_i1::g.23255::m.23255,TRINITY_DN61142_c1_g2::TRINITY_DN61142_c1_g2_i1::g.31740::m.31740,TRINITY_DN35792_c0_g1::TRINITY_DN35792_c0_g1_i1::g.21484::m.21484,TRINITY_DN61185_c0_g1::TRINITY_DN61185_c0_g1_i3::g.31749::m.31749,TRINITY_DN61180_c1_g1::TRINITY_DN61180_c1_g1_i2::g.31707::m.31707,TRINITY_DN55379_c3_g2::TRINITY_DN55379_c3_g2_i1::g.19243::m.19243,TRI…
GO:0001882	nucleoside binding	molecular_function	0.0266		TRINITY_DN50286_c1_g1::TRINITY_DN50286_c1_g1_i1::g.23255::m.23255,TRINITY_DN61142_c1_g2::TRINITY_DN61142_c1_g2_i1::g.31740::m.31740,TRINITY_DN35792_c0_g1::TRINITY_DN35792_c0_g1_i1::g.21484::m.21484,TRINITY_DN61185_c0_g1::TRINITY_DN61185_c0_g1_i3::g.31749::m.31749,TRINITY_DN61180_c1_g1::TRINITY_DN61180_c1_g1_i2::g.31707::m.31707,TRINITY_DN55379_c3_g2::TRINITY_DN55379_c3_g2_i1::g.19243::m.19243,TRI…
GO:0032555	purine ribonucleotide binding	molecular_function	0.0289		TRINITY_DN50286_c1_g1::TRINITY_DN50286_c1_g1_i1::g.23255::m.23255,TRINITY_DN61142_c1_g2::TRINITY_DN61142_c1_g2_i1::g.31740::m.31740,TRINITY_DN35792_c0_g1::TRINITY_DN35792_c0_g1_i1::g.21484::m.21484,TRINITY_DN61185_c0_g1::TRINITY_DN61185_c0_g1_i3::g.31749::m.31749,TRINITY_DN61180_c1_g1::TRINITY_DN61180_c1_g1_i2::g.31707::m.31707,TRINITY_DN55379_c3_g2::TRINITY_DN55379_c3_g2_i1::g.19243::m.19243,TRI…
GO:0017076	purine nucleotide binding	molecular_function	0.0293		TRINITY_DN50286_c1_g1::TRINITY_DN50286_c1_g1_i1::g.23255::m.23255,TRINITY_DN61142_c1_g2::TRINITY_DN61142_c1_g2_i1::g.31740::m.31740,TRINITY_DN35792_c0_g1::TRINITY_DN35792_c0_g1_i1::g.21484::m.21484,TRINITY_DN61185_c0_g1::TRINITY_DN61185_c0_g1_i3::g.31749::m.31749,TRINITY_DN61180_c1_g1::TRINITY_DN61180_c1_g1_i2::g.31707::m.31707,TRINITY_DN55379_c3_g2::TRINITY_DN55379_c3_g2_i1::g.19243::m.19243,TRI…
GO:0032553	ribonucleotide binding	molecular_function	0.0318		TRINITY_DN50286_c1_g1::TRINITY_DN50286_c1_g1_i1::g.23255::m.23255,TRINITY_DN61142_c1_g2::TRINITY_DN61142_c1_g2_i1::g.31740::m.31740,TRINITY_DN35792_c0_g1::TRINITY_DN35792_c0_g1_i1::g.21484::m.21484,TRINITY_DN61185_c0_g1::TRINITY_DN61185_c0_g1_i3::g.31749::m.31749,TRINITY_DN61180_c1_g1::TRINITY_DN61180_c1_g1_i2::g.31707::m.31707,TRINITY_DN55379_c3_g2::TRINITY_DN55379_c3_g2_i1::g.19243::m.19243,TRI…
GO:0043168	anion binding	molecular_function	0.0462		TRINITY_DN35792_c0_g1::TRINITY_DN35792_c0_g1_i1::g.21484::m.21484,TRINITY_DN46385_c0_g1::TRINITY_DN46385_c0_g1_i1::g.19429::m.19429,TRINITY_DN61811_c0_g1::TRINITY_DN61811_c0_g1_i2::g.36726::m.36726,TRINITY_DN54513_c0_g1::TRINITY_DN54513_c0_g1_i1::g.20073::m.20073,TRINITY_DN50286_c1_g1::TRINITY_DN50286_c1_g1_i1::g.23255::m.23255,TRINITY_DN61142_c1_g2::TRINITY_DN61142_c1_g2_i1::g.31740::m.31740,TRI…
GO:0042623	ATPase activity, coupled	molecular_function	0.0629		TRINITY_DN62188_c3_g2::TRINITY_DN62188_c3_g2_i1::g.15350::m.15350,TRINITY_DN46385_c0_g1::TRINITY_DN46385_c0_g1_i1::g.19429::m.19429,TRINITY_DN55221_c0_g1::TRINITY_DN55221_c0_g1_i1::g.34952::m.34952,TRINITY_DN62188_c3_g4::TRINITY_DN62188_c3_g4_i1::g.15355::m.15355
GO:0097367	carbohydrate derivative binding	molecular_function	0.0838		TRINITY_DN50286_c1_g1::TRINITY_DN50286_c1_g1_i1::g.23255::m.23255,TRINITY_DN61142_c1_g2::TRINITY_DN61142_c1_g2_i1::g.31740::m.31740,TRINITY_DN35792_c0_g1::TRINITY_DN35792_c0_g1_i1::g.21484::m.21484,TRINITY_DN61185_c0_g1::TRINITY_DN61185_c0_g1_i3::g.31749::m.31749,TRINITY_DN61180_c1_g1::TRINITY_DN61180_c1_g1_i2::g.31707::m.31707,TRINITY_DN55379_c3_g2::TRINITY_DN55379_c3_g2_i1::g.19243::m.19243,TRI…

[truncated: 8 more sheets: day12vs14 high at 14 BP, day12vs14 high at 14 CC, day14vs17 high at 14 BP, day14vs17 high at 14 CC, day14vs17 high at 14 MF, day14vs17 high at 17 BP, day14vs17 high at 17 CC, day14vs17 high at 17 MF]
