# Supplementary material for: Dynamic response in the larval geoduck (Panopea generosa) proteome to elevated pCO2
Source: Ecol Evol. 2019 Dec 6;10(1):185–97. doi: 10.1002/ece3.5885 (PMC6972802; doi:10.1002/ece3.5885)
Supplement: Supplementary file 8 [file ECE3-10-185-s008.xlsx]

## Sheet: day6vs8 high at 6 MF
GO Accession	GO Name	GO Aspect	P-value (1)	P-value (2)	Protein List (1)
GO:0005543	phospholipid binding	molecular_function	0.0269		TRINITY_DN49196_c0_g1::TRINITY_DN49196_c0_g1_i1::g.12832::m.12832,TRINITY_DN56613_c0_g1::TRINITY_DN56613_c0_g1_i1::g.39177::m.39177,TRINITY_DN60315_c0_g1::TRINITY_DN60315_c0_g1_i1::g.32713::m.32713
GO:0008289	lipid binding	molecular_function	0.0999		TRINITY_DN49196_c0_g1::TRINITY_DN49196_c0_g1_i1::g.12832::m.12832,TRINITY_DN56613_c0_g1::TRINITY_DN56613_c0_g1_i1::g.39177::m.39177,TRINITY_DN60315_c0_g1::TRINITY_DN60315_c0_g1_i1::g.32713::m.32713

## Sheet: day8vs10 high at 8 CC
GO Accession	GO Name	GO Aspect	P-value (1)	P-value (2)	Protein List (1)
GO:0031514	motile cilium	cellular_component	0.00394		TRINITY_DN55047_c0_g2::TRINITY_DN55047_c0_g2_i1::g.9372::m.9372,TRINITY_DN62855_c0_g2::TRINITY_DN62855_c0_g2_i1::g.20768::m.20768,TRINITY_DN40607_c0_g1::TRINITY_DN40607_c0_g1_i1::g.8727::m.8727
GO:0005929	cilium	cellular_component	0.0346		TRINITY_DN55047_c0_g2::TRINITY_DN55047_c0_g2_i1::g.9372::m.9372,TRINITY_DN62855_c0_g2::TRINITY_DN62855_c0_g2_i1::g.20768::m.20768,TRINITY_DN40607_c0_g1::TRINITY_DN40607_c0_g1_i1::g.8727::m.8727
GO:0042995	cell projection	cellular_component	0.045		TRINITY_DN55047_c0_g2::TRINITY_DN55047_c0_g2_i1::g.9372::m.9372,TRINITY_DN62855_c0_g2::TRINITY_DN62855_c0_g2_i1::g.20768::m.20768,TRINITY_DN40607_c0_g1::TRINITY_DN40607_c0_g1_i1::g.8727::m.8727

## Sheet: day8vs10 high at 10 CC
GO Accession	GO Name	GO Aspect	P-value (1)	P-value (2)	Protein List (1)
GO:0043228	non-membrane-bounded organelle	cellular_component	0.00102		TRINITY_DN58120_c9_g1::TRINITY_DN58120_c9_g1_i1::g.12687::m.12687,TRINITY_DN56055_c7_g1::TRINITY_DN56055_c7_g1_i1::g.34503::m.34503,TRINITY_DN61033_c0_g2::TRINITY_DN61033_c0_g2_i3::g.6327::m.6327,TRINITY_DN62516_c0_g1::TRINITY_DN62516_c0_g1_i1::g.10526::m.10526,TRINITY_DN60641_c0_g2::TRINITY_DN60641_c0_g2_i3::g.2270::m.2270,TRINITY_DN51652_c0_g1::TRINITY_DN51652_c0_g1_i4::g.2464::m.2464,TRINITY_D…
GO:0043232	intracellular non-membrane-bounded organelle	cellular_component	0.00102		TRINITY_DN58120_c9_g1::TRINITY_DN58120_c9_g1_i1::g.12687::m.12687,TRINITY_DN56055_c7_g1::TRINITY_DN56055_c7_g1_i1::g.34503::m.34503,TRINITY_DN61033_c0_g2::TRINITY_DN61033_c0_g2_i3::g.6327::m.6327,TRINITY_DN62516_c0_g1::TRINITY_DN62516_c0_g1_i1::g.10526::m.10526,TRINITY_DN60641_c0_g2::TRINITY_DN60641_c0_g2_i3::g.2270::m.2270,TRINITY_DN51652_c0_g1::TRINITY_DN51652_c0_g1_i4::g.2464::m.2464,TRINITY_D…
GO:0005874	microtubule	cellular_component	0.003		TRINITY_DN61033_c0_g2::TRINITY_DN61033_c0_g2_i3::g.6327::m.6327,TRINITY_DN56895_c0_g1::TRINITY_DN56895_c0_g1_i2::g.24640::m.24640,TRINITY_DN60641_c0_g2::TRINITY_DN60641_c0_g2_i3::g.2270::m.2270,TRINITY_DN61544_c4_g1::TRINITY_DN61544_c4_g1_i4::g.26919::m.26919,TRINITY_DN58642_c0_g4::TRINITY_DN58642_c0_g4_i3::g.33266::m.33266
GO:0032991	macromolecular complex	cellular_component	0.0237		TRINITY_DN58120_c9_g1::TRINITY_DN58120_c9_g1_i1::g.12687::m.12687,TRINITY_DN56055_c7_g1::TRINITY_DN56055_c7_g1_i1::g.34503::m.34503,TRINITY_DN61033_c0_g2::TRINITY_DN61033_c0_g2_i3::g.6327::m.6327,TRINITY_DN62516_c0_g1::TRINITY_DN62516_c0_g1_i1::g.10526::m.10526,TRINITY_DN60641_c0_g2::TRINITY_DN60641_c0_g2_i3::g.2270::m.2270,TRINITY_DN51652_c0_g1::TRINITY_DN51652_c0_g1_i4::g.2464::m.2464,TRINITY_D…
GO:0015630	microtubule cytoskeleton	cellular_component	0.0449		TRINITY_DN55645_c0_g3::TRINITY_DN55645_c0_g3_i1::g.30229::m.30229,TRINITY_DN61033_c0_g2::TRINITY_DN61033_c0_g2_i3::g.6327::m.6327,TRINITY_DN56895_c0_g1::TRINITY_DN56895_c0_g1_i2::g.24640::m.24640,TRINITY_DN60641_c0_g2::TRINITY_DN60641_c0_g2_i3::g.2270::m.2270,TRINITY_DN61544_c4_g1::TRINITY_DN61544_c4_g1_i4::g.26919::m.26919,TRINITY_DN58642_c0_g4::TRINITY_DN58642_c0_g4_i3::g.33266::m.33266,TRINITY…
GO:0044430	cytoskeletal part	cellular_component	0.0519		TRINITY_DN55645_c0_g3::TRINITY_DN55645_c0_g3_i1::g.30229::m.30229,TRINITY_DN63676_c0_g3::TRINITY_DN63676_c0_g3_i1::g.19889::m.19889,TRINITY_DN61033_c0_g2::TRINITY_DN61033_c0_g2_i3::g.6327::m.6327,TRINITY_DN56895_c0_g1::TRINITY_DN56895_c0_g1_i2::g.24640::m.24640,TRINITY_DN60641_c0_g2::TRINITY_DN60641_c0_g2_i3::g.2270::m.2270,TRINITY_DN61544_c4_g1::TRINITY_DN61544_c4_g1_i4::g.26919::m.26919,TRINITY…

## Sheet: day8vs10 high at 10 MF
GO Accession	GO Name	GO Aspect	P-value (1)	P-value (2)	Protein List (1)
GO:0005200	structural constituent of cytoskeleton	molecular_function	0.000611		TRINITY_DN61033_c0_g2::TRINITY_DN61033_c0_g2_i3::g.6327::m.6327,TRINITY_DN56895_c0_g1::TRINITY_DN56895_c0_g1_i2::g.24640::m.24640,TRINITY_DN60641_c0_g2::TRINITY_DN60641_c0_g2_i3::g.2270::m.2270,TRINITY_DN61544_c4_g1::TRINITY_DN61544_c4_g1_i4::g.26919::m.26919,TRINITY_DN58642_c0_g4::TRINITY_DN58642_c0_g4_i3::g.33266::m.33266
GO:0005198	structural molecule activity	molecular_function	0.00323		TRINITY_DN58120_c9_g1::TRINITY_DN58120_c9_g1_i1::g.12687::m.12687,TRINITY_DN63049_c0_g2::TRINITY_DN63049_c0_g2_i1::g.126::m.126,TRINITY_DN55459_c0_g2::TRINITY_DN55459_c0_g2_i2::g.4318::m.4318,TRINITY_DN56055_c7_g1::TRINITY_DN56055_c7_g1_i1::g.34503::m.34503,TRINITY_DN61033_c0_g2::TRINITY_DN61033_c0_g2_i3::g.6327::m.6327,TRINITY_DN54983_c0_g1::TRINITY_DN54983_c0_g1_i1::g.14669::m.14669,TRINITY_DN6…
GO:0036094	small molecule binding	molecular_function	0.022		TRINITY_DN53969_c1_g1::TRINITY_DN53969_c1_g1_i1::g.5939::m.5939,TRINITY_DN61033_c0_g2::TRINITY_DN61033_c0_g2_i3::g.6327::m.6327,TRINITY_DN59109_c2_g3::TRINITY_DN59109_c2_g3_i4::g.21731::m.21731,TRINITY_DN56353_c0_g1::TRINITY_DN56353_c0_g1_i2::g.29542::m.29542,TRINITY_DN63429_c0_g1::TRINITY_DN63429_c0_g1_i1::g.35396::m.35396,TRINITY_DN60704_c2_g1::TRINITY_DN60704_c2_g1_i2::g.2155::m.2155,TRINITY_D…
GO:0005525	GTP binding	molecular_function	0.0234		TRINITY_DN61142_c1_g2::TRINITY_DN61142_c1_g2_i1::g.31740::m.31740,TRINITY_DN63511_c1_g2::TRINITY_DN63511_c1_g2_i1::g.19637::m.19637,TRINITY_DN61033_c0_g2::TRINITY_DN61033_c0_g2_i3::g.6327::m.6327,TRINITY_DN53837_c0_g1::TRINITY_DN53837_c0_g1_i1::g.5747::m.5747,TRINITY_DN56895_c0_g1::TRINITY_DN56895_c0_g1_i2::g.24640::m.24640,TRINITY_DN60641_c0_g2::TRINITY_DN60641_c0_g2_i3::g.2270::m.2270,TRINITY_D…
GO:0032561	guanyl ribonucleotide binding	molecular_function	0.0262		TRINITY_DN61142_c1_g2::TRINITY_DN61142_c1_g2_i1::g.31740::m.31740,TRINITY_DN63511_c1_g2::TRINITY_DN63511_c1_g2_i1::g.19637::m.19637,TRINITY_DN61033_c0_g2::TRINITY_DN61033_c0_g2_i3::g.6327::m.6327,TRINITY_DN53837_c0_g1::TRINITY_DN53837_c0_g1_i1::g.5747::m.5747,TRINITY_DN56895_c0_g1::TRINITY_DN56895_c0_g1_i2::g.24640::m.24640,TRINITY_DN60641_c0_g2::TRINITY_DN60641_c0_g2_i3::g.2270::m.2270,TRINITY_D…
GO:0019001	guanyl nucleotide binding	molecular_function	0.0262		TRINITY_DN61142_c1_g2::TRINITY_DN61142_c1_g2_i1::g.31740::m.31740,TRINITY_DN63511_c1_g2::TRINITY_DN63511_c1_g2_i1::g.19637::m.19637,TRINITY_DN61033_c0_g2::TRINITY_DN61033_c0_g2_i3::g.6327::m.6327,TRINITY_DN53837_c0_g1::TRINITY_DN53837_c0_g1_i1::g.5747::m.5747,TRINITY_DN56895_c0_g1::TRINITY_DN56895_c0_g1_i2::g.24640::m.24640,TRINITY_DN60641_c0_g2::TRINITY_DN60641_c0_g2_i3::g.2270::m.2270,TRINITY_D…
GO:0000166	nucleotide binding	molecular_function	0.0444		TRINITY_DN53969_c1_g1::TRINITY_DN53969_c1_g1_i1::g.5939::m.5939,TRINITY_DN61033_c0_g2::TRINITY_DN61033_c0_g2_i3::g.6327::m.6327,TRINITY_DN59109_c2_g3::TRINITY_DN59109_c2_g3_i4::g.21731::m.21731,TRINITY_DN56353_c0_g1::TRINITY_DN56353_c0_g1_i2::g.29542::m.29542,TRINITY_DN63429_c0_g1::TRINITY_DN63429_c0_g1_i1::g.35396::m.35396,TRINITY_DN60704_c2_g1::TRINITY_DN60704_c2_g1_i2::g.2155::m.2155,TRINITY_D…
GO:1901265	nucleoside phosphate binding	molecular_function	0.0444		TRINITY_DN53969_c1_g1::TRINITY_DN53969_c1_g1_i1::g.5939::m.5939,TRINITY_DN61033_c0_g2::TRINITY_DN61033_c0_g2_i3::g.6327::m.6327,TRINITY_DN59109_c2_g3::TRINITY_DN59109_c2_g3_i4::g.21731::m.21731,TRINITY_DN56353_c0_g1::TRINITY_DN56353_c0_g1_i2::g.29542::m.29542,TRINITY_DN63429_c0_g1::TRINITY_DN63429_c0_g1_i1::g.35396::m.35396,TRINITY_DN60704_c2_g1::TRINITY_DN60704_c2_g1_i2::g.2155::m.2155,TRINITY_D…
GO:0003924	GTPase activity	molecular_function	0.0726		TRINITY_DN61142_c1_g2::TRINITY_DN61142_c1_g2_i1::g.31740::m.31740,TRINITY_DN61033_c0_g2::TRINITY_DN61033_c0_g2_i3::g.6327::m.6327,TRINITY_DN53837_c0_g1::TRINITY_DN53837_c0_g1_i1::g.5747::m.5747,TRINITY_DN56895_c0_g1::TRINITY_DN56895_c0_g1_i2::g.24640::m.24640,TRINITY_DN60641_c0_g2::TRINITY_DN60641_c0_g2_i3::g.2270::m.2270,TRINITY_DN58642_c0_g4::TRINITY_DN58642_c0_g4_i3::g.33266::m.33266
GO:0043168	anion binding	molecular_function	0.0944		TRINITY_DN61033_c0_g2::TRINITY_DN61033_c0_g2_i3::g.6327::m.6327,TRINITY_DN59109_c2_g3::TRINITY_DN59109_c2_g3_i4::g.21731::m.21731,TRINITY_DN56353_c0_g1::TRINITY_DN56353_c0_g1_i2::g.29542::m.29542,TRINITY_DN63429_c0_g1::TRINITY_DN63429_c0_g1_i1::g.35396::m.35396,TRINITY_DN56565_c0_g2::TRINITY_DN56565_c0_g2_i1::g.13623::m.13623,TRINITY_DN60704_c2_g1::TRINITY_DN60704_c2_g1_i2::g.2155::m.2155,TRINITY…

## Sheet: day10vs12 high at 12 BP
GO Accession	GO Name	GO Aspect	P-value (1)	P-value (2)	Protein List (1)
GO:0006412	translation	biological_process	3.49e-13		TRINITY_DN49098_c0_g1::TRINITY_DN49098_c0_g1_i1::g.12734::m.12734,TRINITY_DN56307_c0_g1::TRINITY_DN56307_c0_g1_i1::g.29518::m.29518,TRINITY_DN54289_c0_g1::TRINITY_DN54289_c0_g1_i1::g.10137::m.10137,TRINITY_DN51942_c0_g1::TRINITY_DN51942_c0_g1_i1::g.12387::m.12387,TRINITY_DN54370_c0_g1::TRINITY_DN54370_c0_g1_i1::g.35611::m.35611,TRINITY_DN48270_c0_g1::TRINITY_DN48270_c0_g1_i1::g.13325::m.13325,TRI…
GO:0043043	peptide biosynthetic process	biological_process	4.63e-13		TRINITY_DN49098_c0_g1::TRINITY_DN49098_c0_g1_i1::g.12734::m.12734,TRINITY_DN56307_c0_g1::TRINITY_DN56307_c0_g1_i1::g.29518::m.29518,TRINITY_DN54289_c0_g1::TRINITY_DN54289_c0_g1_i1::g.10137::m.10137,TRINITY_DN51942_c0_g1::TRINITY_DN51942_c0_g1_i1::g.12387::m.12387,TRINITY_DN54370_c0_g1::TRINITY_DN54370_c0_g1_i1::g.35611::m.35611,TRINITY_DN48270_c0_g1::TRINITY_DN48270_c0_g1_i1::g.13325::m.13325,TRI…
GO:0043603	cellular amide metabolic process	biological_process	6.04e-13		TRINITY_DN49098_c0_g1::TRINITY_DN49098_c0_g1_i1::g.12734::m.12734,TRINITY_DN56307_c0_g1::TRINITY_DN56307_c0_g1_i1::g.29518::m.29518,TRINITY_DN54289_c0_g1::TRINITY_DN54289_c0_g1_i1::g.10137::m.10137,TRINITY_DN51942_c0_g1::TRINITY_DN51942_c0_g1_i1::g.12387::m.12387,TRINITY_DN54370_c0_g1::TRINITY_DN54370_c0_g1_i1::g.35611::m.35611,TRINITY_DN48270_c0_g1::TRINITY_DN48270_c0_g1_i1::g.13325::m.13325,TRI…
GO:0043604	amide biosynthetic process	biological_process	7.35e-13		TRINITY_DN49098_c0_g1::TRINITY_DN49098_c0_g1_i1::g.12734::m.12734,TRINITY_DN56307_c0_g1::TRINITY_DN56307_c0_g1_i1::g.29518::m.29518,TRINITY_DN54289_c0_g1::TRINITY_DN54289_c0_g1_i1::g.10137::m.10137,TRINITY_DN51942_c0_g1::TRINITY_DN51942_c0_g1_i1::g.12387::m.12387,TRINITY_DN54370_c0_g1::TRINITY_DN54370_c0_g1_i1::g.35611::m.35611,TRINITY_DN48270_c0_g1::TRINITY_DN48270_c0_g1_i1::g.13325::m.13325,TRI…
GO:0006518	peptide metabolic process	biological_process	8.82e-13		TRINITY_DN49098_c0_g1::TRINITY_DN49098_c0_g1_i1::g.12734::m.12734,TRINITY_DN56307_c0_g1::TRINITY_DN56307_c0_g1_i1::g.29518::m.29518,TRINITY_DN54289_c0_g1::TRINITY_DN54289_c0_g1_i1::g.10137::m.10137,TRINITY_DN51942_c0_g1::TRINITY_DN51942_c0_g1_i1::g.12387::m.12387,TRINITY_DN54370_c0_g1::TRINITY_DN54370_c0_g1_i1::g.35611::m.35611,TRINITY_DN48270_c0_g1::TRINITY_DN48270_c0_g1_i1::g.13325::m.13325,TRI…
GO:1901564	organonitrogen compound metabolic process	biological_process	4.26e-12		TRINITY_DN49098_c0_g1::TRINITY_DN49098_c0_g1_i1::g.12734::m.12734,TRINITY_DN56307_c0_g1::TRINITY_DN56307_c0_g1_i1::g.29518::m.29518,TRINITY_DN86572_c0_g1::TRINITY_DN86572_c0_g1_i1::g.31553::m.31553,TRINITY_DN54289_c0_g1::TRINITY_DN54289_c0_g1_i1::g.10137::m.10137,TRINITY_DN29289_c0_g1::TRINITY_DN29289_c0_g1_i1::g.30213::m.30213,TRINITY_DN51942_c0_g1::TRINITY_DN51942_c0_g1_i1::g.12387::m.12387,TRI…
GO:1901566	organonitrogen compound biosynthetic process	biological_process	1.92e-11		TRINITY_DN49098_c0_g1::TRINITY_DN49098_c0_g1_i1::g.12734::m.12734,TRINITY_DN56307_c0_g1::TRINITY_DN56307_c0_g1_i1::g.29518::m.29518,TRINITY_DN86572_c0_g1::TRINITY_DN86572_c0_g1_i1::g.31553::m.31553,TRINITY_DN54289_c0_g1::TRINITY_DN54289_c0_g1_i1::g.10137::m.10137,TRINITY_DN51942_c0_g1::TRINITY_DN51942_c0_g1_i1::g.12387::m.12387,TRINITY_DN54370_c0_g1::TRINITY_DN54370_c0_g1_i1::g.35611::m.35611,TRI…
GO:0044271	cellular nitrogen compound biosynthetic process	biological_process	1.06e-09		TRINITY_DN49098_c0_g1::TRINITY_DN49098_c0_g1_i1::g.12734::m.12734,TRINITY_DN56307_c0_g1::TRINITY_DN56307_c0_g1_i1::g.29518::m.29518,TRINITY_DN86572_c0_g1::TRINITY_DN86572_c0_g1_i1::g.31553::m.31553,TRINITY_DN54289_c0_g1::TRINITY_DN54289_c0_g1_i1::g.10137::m.10137,TRINITY_DN51942_c0_g1::TRINITY_DN51942_c0_g1_i1::g.12387::m.12387,TRINITY_DN54370_c0_g1::TRINITY_DN54370_c0_g1_i1::g.35611::m.35611,TRI…
GO:0034645	cellular macromolecule biosynthetic process	biological_process	1.62e-09		TRINITY_DN49098_c0_g1::TRINITY_DN49098_c0_g1_i1::g.12734::m.12734,TRINITY_DN56307_c0_g1::TRINITY_DN56307_c0_g1_i1::g.29518::m.29518,TRINITY_DN54289_c0_g1::TRINITY_DN54289_c0_g1_i1::g.10137::m.10137,TRINITY_DN51942_c0_g1::TRINITY_DN51942_c0_g1_i1::g.12387::m.12387,TRINITY_DN54370_c0_g1::TRINITY_DN54370_c0_g1_i1::g.35611::m.35611,TRINITY_DN48270_c0_g1::TRINITY_DN48270_c0_g1_i1::g.13325::m.13325,TRI…
GO:0009059	macromolecule biosynthetic process	biological_process	1.72e-09		TRINITY_DN49098_c0_g1::TRINITY_DN49098_c0_g1_i1::g.12734::m.12734,TRINITY_DN56307_c0_g1::TRINITY_DN56307_c0_g1_i1::g.29518::m.29518,TRINITY_DN54289_c0_g1::TRINITY_DN54289_c0_g1_i1::g.10137::m.10137,TRINITY_DN51942_c0_g1::TRINITY_DN51942_c0_g1_i1::g.12387::m.12387,TRINITY_DN54370_c0_g1::TRINITY_DN54370_c0_g1_i1::g.35611::m.35611,TRINITY_DN48270_c0_g1::TRINITY_DN48270_c0_g1_i1::g.13325::m.13325,TRI…
GO:0044249	cellular biosynthetic process	biological_process	1.07e-07		TRINITY_DN49098_c0_g1::TRINITY_DN49098_c0_g1_i1::g.12734::m.12734,TRINITY_DN56307_c0_g1::TRINITY_DN56307_c0_g1_i1::g.29518::m.29518,TRINITY_DN86572_c0_g1::TRINITY_DN86572_c0_g1_i1::g.31553::m.31553,TRINITY_DN54289_c0_g1::TRINITY_DN54289_c0_g1_i1::g.10137::m.10137,TRINITY_DN51942_c0_g1::TRINITY_DN51942_c0_g1_i1::g.12387::m.12387,TRINITY_DN54370_c0_g1::TRINITY_DN54370_c0_g1_i1::g.35611::m.35611,TRI…
GO:1901576	organic substance biosynthetic process	biological_process	2.6e-07		TRINITY_DN49098_c0_g1::TRINITY_DN49098_c0_g1_i1::g.12734::m.12734,TRINITY_DN56307_c0_g1::TRINITY_DN56307_c0_g1_i1::g.29518::m.29518,TRINITY_DN86572_c0_g1::TRINITY_DN86572_c0_g1_i1::g.31553::m.31553,TRINITY_DN54289_c0_g1::TRINITY_DN54289_c0_g1_i1::g.10137::m.10137,TRINITY_DN51942_c0_g1::TRINITY_DN51942_c0_g1_i1::g.12387::m.12387,TRINITY_DN54370_c0_g1::TRINITY_DN54370_c0_g1_i1::g.35611::m.35611,TRI…
GO:0010467	gene expression	biological_process	7.39e-07		TRINITY_DN49098_c0_g1::TRINITY_DN49098_c0_g1_i1::g.12734::m.12734,TRINITY_DN56307_c0_g1::TRINITY_DN56307_c0_g1_i1::g.29518::m.29518,TRINITY_DN54289_c0_g1::TRINITY_DN54289_c0_g1_i1::g.10137::m.10137,TRINITY_DN51942_c0_g1::TRINITY_DN51942_c0_g1_i1::g.12387::m.12387,TRINITY_DN54370_c0_g1::TRINITY_DN54370_c0_g1_i1::g.35611::m.35611,TRINITY_DN48270_c0_g1::TRINITY_DN48270_c0_g1_i1::g.13325::m.13325,TRI…
GO:0009058	biosynthetic process	biological_process	8.6e-07		TRINITY_DN49098_c0_g1::TRINITY_DN49098_c0_g1_i1::g.12734::m.12734,TRINITY_DN56307_c0_g1::TRINITY_DN56307_c0_g1_i1::g.29518::m.29518,TRINITY_DN86572_c0_g1::TRINITY_DN86572_c0_g1_i1::g.31553::m.31553,TRINITY_DN54289_c0_g1::TRINITY_DN54289_c0_g1_i1::g.10137::m.10137,TRINITY_DN51942_c0_g1::TRINITY_DN51942_c0_g1_i1::g.12387::m.12387,TRINITY_DN54370_c0_g1::TRINITY_DN54370_c0_g1_i1::g.35611::m.35611,TRI…
GO:0006807	nitrogen compound metabolic process	biological_process	8.82e-07		TRINITY_DN49098_c0_g1::TRINITY_DN49098_c0_g1_i1::g.12734::m.12734,TRINITY_DN56307_c0_g1::TRINITY_DN56307_c0_g1_i1::g.29518::m.29518,TRINITY_DN86572_c0_g1::TRINITY_DN86572_c0_g1_i1::g.31553::m.31553,TRINITY_DN54289_c0_g1::TRINITY_DN54289_c0_g1_i1::g.10137::m.10137,TRINITY_DN29289_c0_g1::TRINITY_DN29289_c0_g1_i1::g.30213::m.30213,TRINITY_DN51942_c0_g1::TRINITY_DN51942_c0_g1_i1::g.12387::m.12387,TRI…
GO:0034641	cellular nitrogen compound metabolic process	biological_process	1.34e-06		TRINITY_DN49098_c0_g1::TRINITY_DN49098_c0_g1_i1::g.12734::m.12734,TRINITY_DN56307_c0_g1::TRINITY_DN56307_c0_g1_i1::g.29518::m.29518,TRINITY_DN86572_c0_g1::TRINITY_DN86572_c0_g1_i1::g.31553::m.31553,TRINITY_DN54289_c0_g1::TRINITY_DN54289_c0_g1_i1::g.10137::m.10137,TRINITY_DN29289_c0_g1::TRINITY_DN29289_c0_g1_i1::g.30213::m.30213,TRINITY_DN51942_c0_g1::TRINITY_DN51942_c0_g1_i1::g.12387::m.12387,TRI…
GO:0044267	cellular protein metabolic process	biological_process	5.81e-05		TRINITY_DN49098_c0_g1::TRINITY_DN49098_c0_g1_i1::g.12734::m.12734,TRINITY_DN56307_c0_g1::TRINITY_DN56307_c0_g1_i1::g.29518::m.29518,TRINITY_DN54289_c0_g1::TRINITY_DN54289_c0_g1_i1::g.10137::m.10137,TRINITY_DN51942_c0_g1::TRINITY_DN51942_c0_g1_i1::g.12387::m.12387,TRINITY_DN54370_c0_g1::TRINITY_DN54370_c0_g1_i1::g.35611::m.35611,TRINITY_DN48270_c0_g1::TRINITY_DN48270_c0_g1_i1::g.13325::m.13325,TRI…
GO:0019538	protein metabolic process	biological_process	0.000157		TRINITY_DN49098_c0_g1::TRINITY_DN49098_c0_g1_i1::g.12734::m.12734,TRINITY_DN56307_c0_g1::TRINITY_DN56307_c0_g1_i1::g.29518::m.29518,TRINITY_DN54289_c0_g1::TRINITY_DN54289_c0_g1_i1::g.10137::m.10137,TRINITY_DN51942_c0_g1::TRINITY_DN51942_c0_g1_i1::g.12387::m.12387,TRINITY_DN54370_c0_g1::TRINITY_DN54370_c0_g1_i1::g.35611::m.35611,TRINITY_DN48270_c0_g1::TRINITY_DN48270_c0_g1_i1::g.13325::m.13325,TRI…
GO:0043170	macromolecule metabolic process	biological_process	0.00426		TRINITY_DN49098_c0_g1::TRINITY_DN49098_c0_g1_i1::g.12734::m.12734,TRINITY_DN56307_c0_g1::TRINITY_DN56307_c0_g1_i1::g.29518::m.29518,TRINITY_DN54289_c0_g1::TRINITY_DN54289_c0_g1_i1::g.10137::m.10137,TRINITY_DN51942_c0_g1::TRINITY_DN51942_c0_g1_i1::g.12387::m.12387,TRINITY_DN54370_c0_g1::TRINITY_DN54370_c0_g1_i1::g.35611::m.35611,TRINITY_DN48270_c0_g1::TRINITY_DN48270_c0_g1_i1::g.13325::m.13325,TRI…
GO:0071704	organic substance metabolic process	biological_process	0.0184		TRINITY_DN49098_c0_g1::TRINITY_DN49098_c0_g1_i1::g.12734::m.12734,TRINITY_DN56307_c0_g1::TRINITY_DN56307_c0_g1_i1::g.29518::m.29518,TRINITY_DN86572_c0_g1::TRINITY_DN86572_c0_g1_i1::g.31553::m.31553,TRINITY_DN54289_c0_g1::TRINITY_DN54289_c0_g1_i1::g.10137::m.10137,TRINITY_DN29289_c0_g1::TRINITY_DN29289_c0_g1_i1::g.30213::m.30213,TRINITY_DN51942_c0_g1::TRINITY_DN51942_c0_g1_i1::g.12387::m.12387,TRI…
GO:0044260	cellular macromolecule metabolic process	biological_process	0.0326		TRINITY_DN49098_c0_g1::TRINITY_DN49098_c0_g1_i1::g.12734::m.12734,TRINITY_DN56307_c0_g1::TRINITY_DN56307_c0_g1_i1::g.29518::m.29518,TRINITY_DN54289_c0_g1::TRINITY_DN54289_c0_g1_i1::g.10137::m.10137,TRINITY_DN51942_c0_g1::TRINITY_DN51942_c0_g1_i1::g.12387::m.12387,TRINITY_DN54370_c0_g1::TRINITY_DN54370_c0_g1_i1::g.35611::m.35611,TRINITY_DN48270_c0_g1::TRINITY_DN48270_c0_g1_i1::g.13325::m.13325,TRI…

## Sheet: day10vs12 high at 12 CC
GO Accession	GO Name	GO Aspect	P-value (1)	P-value (2)	Protein List (1)
GO:0005840	ribosome	cellular_component	2.08e-18		TRINITY_DN54579_c0_g1::TRINITY_DN54579_c0_g1_i1::g.20059::m.20059,TRINITY_DN49098_c0_g1::TRINITY_DN49098_c0_g1_i1::g.12734::m.12734,TRINITY_DN56307_c0_g1::TRINITY_DN56307_c0_g1_i1::g.29518::m.29518,TRINITY_DN50824_c0_g1::TRINITY_DN50824_c0_g1_i1::g.3035::m.3035,TRINITY_DN54289_c0_g1::TRINITY_DN54289_c0_g1_i1::g.10137::m.10137,TRINITY_DN51942_c0_g1::TRINITY_DN51942_c0_g1_i1::g.12387::m.12387,TRINI…
GO:1990904	ribonucleoprotein complex	cellular_component	1.9e-16		TRINITY_DN49098_c0_g1::TRINITY_DN49098_c0_g1_i1::g.12734::m.12734,TRINITY_DN56307_c0_g1::TRINITY_DN56307_c0_g1_i1::g.29518::m.29518,TRINITY_DN54289_c0_g1::TRINITY_DN54289_c0_g1_i1::g.10137::m.10137,TRINITY_DN51942_c0_g1::TRINITY_DN51942_c0_g1_i1::g.12387::m.12387,TRINITY_DN54370_c0_g1::TRINITY_DN54370_c0_g1_i1::g.35611::m.35611,TRINITY_DN48270_c0_g1::TRINITY_DN48270_c0_g1_i1::g.13325::m.13325,TRI…
GO:0030529	intracellular ribonucleoprotein complex	cellular_component	2.01e-15		TRINITY_DN54579_c0_g1::TRINITY_DN54579_c0_g1_i1::g.20059::m.20059,TRINITY_DN49098_c0_g1::TRINITY_DN49098_c0_g1_i1::g.12734::m.12734,TRINITY_DN56307_c0_g1::TRINITY_DN56307_c0_g1_i1::g.29518::m.29518,TRINITY_DN50824_c0_g1::TRINITY_DN50824_c0_g1_i1::g.3035::m.3035,TRINITY_DN54289_c0_g1::TRINITY_DN54289_c0_g1_i1::g.10137::m.10137,TRINITY_DN51942_c0_g1::TRINITY_DN51942_c0_g1_i1::g.12387::m.12387,TRINI…
GO:0044444	cytoplasmic part	cellular_component	1.2e-09		TRINITY_DN49098_c0_g1::TRINITY_DN49098_c0_g1_i1::g.12734::m.12734,TRINITY_DN56307_c0_g1::TRINITY_DN56307_c0_g1_i1::g.29518::m.29518,TRINITY_DN54289_c0_g1::TRINITY_DN54289_c0_g1_i1::g.10137::m.10137,TRINITY_DN51942_c0_g1::TRINITY_DN51942_c0_g1_i1::g.12387::m.12387,TRINITY_DN63353_c0_g2::TRINITY_DN63353_c0_g2_i2::g.9989::m.9989,TRINITY_DN54370_c0_g1::TRINITY_DN54370_c0_g1_i1::g.35611::m.35611,TRINI…
GO:0043228	non-membrane-bounded organelle	cellular_component	1.44e-08		TRINITY_DN49098_c0_g1::TRINITY_DN49098_c0_g1_i1::g.12734::m.12734,TRINITY_DN56307_c0_g1::TRINITY_DN56307_c0_g1_i1::g.29518::m.29518,TRINITY_DN54289_c0_g1::TRINITY_DN54289_c0_g1_i1::g.10137::m.10137,TRINITY_DN51942_c0_g1::TRINITY_DN51942_c0_g1_i1::g.12387::m.12387,TRINITY_DN54370_c0_g1::TRINITY_DN54370_c0_g1_i1::g.35611::m.35611,TRINITY_DN48270_c0_g1::TRINITY_DN48270_c0_g1_i1::g.13325::m.13325,TRI…
GO:0043232	intracellular non-membrane-bounded organelle	cellular_component	1.44e-08		TRINITY_DN49098_c0_g1::TRINITY_DN49098_c0_g1_i1::g.12734::m.12734,TRINITY_DN56307_c0_g1::TRINITY_DN56307_c0_g1_i1::g.29518::m.29518,TRINITY_DN54289_c0_g1::TRINITY_DN54289_c0_g1_i1::g.10137::m.10137,TRINITY_DN51942_c0_g1::TRINITY_DN51942_c0_g1_i1::g.12387::m.12387,TRINITY_DN54370_c0_g1::TRINITY_DN54370_c0_g1_i1::g.35611::m.35611,TRINITY_DN48270_c0_g1::TRINITY_DN48270_c0_g1_i1::g.13325::m.13325,TRI…
GO:0044391	ribosomal subunit	cellular_component	3.16e-07		TRINITY_DN54579_c0_g1::TRINITY_DN54579_c0_g1_i1::g.20059::m.20059,TRINITY_DN54333_c0_g1::TRINITY_DN54333_c0_g1_i1::g.35643::m.35643,TRINITY_DN54983_c0_g1::TRINITY_DN54983_c0_g1_i1::g.14669::m.14669,TRINITY_DN52532_c0_g1::TRINITY_DN52532_c0_g1_i1::g.27360::m.27360,TRINITY_DN55960_c0_g1::TRINITY_DN55960_c0_g1_i1::g.39788::m.39788,TRINITY_DN48270_c0_g1::TRINITY_DN48270_c0_g1_i1::g.13325::m.13325,TRI…
GO:0032991	macromolecular complex	cellular_component	5e-07		TRINITY_DN49098_c0_g1::TRINITY_DN49098_c0_g1_i1::g.12734::m.12734,TRINITY_DN56307_c0_g1::TRINITY_DN56307_c0_g1_i1::g.29518::m.29518,TRINITY_DN54289_c0_g1::TRINITY_DN54289_c0_g1_i1::g.10137::m.10137,TRINITY_DN51942_c0_g1::TRINITY_DN51942_c0_g1_i1::g.12387::m.12387,TRINITY_DN54370_c0_g1::TRINITY_DN54370_c0_g1_i1::g.35611::m.35611,TRINITY_DN48270_c0_g1::TRINITY_DN48270_c0_g1_i1::g.13325::m.13325,TRI…
GO:0005737	cytoplasm	cellular_component	2.61e-06		TRINITY_DN49098_c0_g1::TRINITY_DN49098_c0_g1_i1::g.12734::m.12734,TRINITY_DN56307_c0_g1::TRINITY_DN56307_c0_g1_i1::g.29518::m.29518,TRINITY_DN54289_c0_g1::TRINITY_DN54289_c0_g1_i1::g.10137::m.10137,TRINITY_DN51942_c0_g1::TRINITY_DN51942_c0_g1_i1::g.12387::m.12387,TRINITY_DN63353_c0_g2::TRINITY_DN63353_c0_g2_i2::g.9989::m.9989,TRINITY_DN54370_c0_g1::TRINITY_DN54370_c0_g1_i1::g.35611::m.35611,TRINI…
GO:0022626	cytosolic ribosome	cellular_component	2.94e-05		TRINITY_DN54579_c0_g1::TRINITY_DN54579_c0_g1_i1::g.20059::m.20059,TRINITY_DN54333_c0_g1::TRINITY_DN54333_c0_g1_i1::g.35643::m.35643,TRINITY_DN54983_c0_g1::TRINITY_DN54983_c0_g1_i1::g.14669::m.14669,TRINITY_DN52532_c0_g1::TRINITY_DN52532_c0_g1_i1::g.27360::m.27360,TRINITY_DN57411_c1_g5::TRINITY_DN57411_c1_g5_i1::g.38625::m.38625
GO:0044445	cytosolic part	cellular_component	0.000427		TRINITY_DN54579_c0_g1::TRINITY_DN54579_c0_g1_i1::g.20059::m.20059,TRINITY_DN54333_c0_g1::TRINITY_DN54333_c0_g1_i1::g.35643::m.35643,TRINITY_DN54983_c0_g1::TRINITY_DN54983_c0_g1_i1::g.14669::m.14669,TRINITY_DN52532_c0_g1::TRINITY_DN52532_c0_g1_i1::g.27360::m.27360,TRINITY_DN57411_c1_g5::TRINITY_DN57411_c1_g5_i1::g.38625::m.38625
GO:0015935	small ribosomal subunit	cellular_component	0.000691		TRINITY_DN54333_c0_g1::TRINITY_DN54333_c0_g1_i1::g.35643::m.35643,TRINITY_DN54983_c0_g1::TRINITY_DN54983_c0_g1_i1::g.14669::m.14669,TRINITY_DN50261_c0_g1::TRINITY_DN50261_c0_g1_i1::g.23249::m.23249,TRINITY_DN57411_c1_g5::TRINITY_DN57411_c1_g5_i1::g.38625::m.38625,TRINITY_DN53247_c0_g1::TRINITY_DN53247_c0_g1_i2::g.1124::m.1124
GO:0022627	cytosolic small ribosomal subunit	cellular_component	0.00282		TRINITY_DN54333_c0_g1::TRINITY_DN54333_c0_g1_i1::g.35643::m.35643,TRINITY_DN54983_c0_g1::TRINITY_DN54983_c0_g1_i1::g.14669::m.14669,TRINITY_DN57411_c1_g5::TRINITY_DN57411_c1_g5_i1::g.38625::m.38625
GO:0005829	cytosol	cellular_component	0.00376		TRINITY_DN54579_c0_g1::TRINITY_DN54579_c0_g1_i1::g.20059::m.20059,TRINITY_DN54333_c0_g1::TRINITY_DN54333_c0_g1_i1::g.35643::m.35643,TRINITY_DN54983_c0_g1::TRINITY_DN54983_c0_g1_i1::g.14669::m.14669,TRINITY_DN52532_c0_g1::TRINITY_DN52532_c0_g1_i1::g.27360::m.27360,TRINITY_DN57411_c1_g5::TRINITY_DN57411_c1_g5_i1::g.38625::m.38625
GO:0043229	intracellular organelle	cellular_component	0.00519		TRINITY_DN49098_c0_g1::TRINITY_DN49098_c0_g1_i1::g.12734::m.12734,TRINITY_DN56307_c0_g1::TRINITY_DN56307_c0_g1_i1::g.29518::m.29518,TRINITY_DN54289_c0_g1::TRINITY_DN54289_c0_g1_i1::g.10137::m.10137,TRINITY_DN51942_c0_g1::TRINITY_DN51942_c0_g1_i1::g.12387::m.12387,TRINITY_DN63353_c0_g2::TRINITY_DN63353_c0_g2_i2::g.9989::m.9989,TRINITY_DN54370_c0_g1::TRINITY_DN54370_c0_g1_i1::g.35611::m.35611,TRINI…
GO:0043226	organelle	cellular_component	0.00872		TRINITY_DN49098_c0_g1::TRINITY_DN49098_c0_g1_i1::g.12734::m.12734,TRINITY_DN56307_c0_g1::TRINITY_DN56307_c0_g1_i1::g.29518::m.29518,TRINITY_DN54289_c0_g1::TRINITY_DN54289_c0_g1_i1::g.10137::m.10137,TRINITY_DN51942_c0_g1::TRINITY_DN51942_c0_g1_i1::g.12387::m.12387,TRINITY_DN63353_c0_g2::TRINITY_DN63353_c0_g2_i2::g.9989::m.9989,TRINITY_DN54370_c0_g1::TRINITY_DN54370_c0_g1_i1::g.35611::m.35611,TRINI…
GO:0015934	large ribosomal subunit	cellular_component	0.0117		TRINITY_DN54579_c0_g1::TRINITY_DN54579_c0_g1_i1::g.20059::m.20059,TRINITY_DN52532_c0_g1::TRINITY_DN52532_c0_g1_i1::g.27360::m.27360,TRINITY_DN55960_c0_g1::TRINITY_DN55960_c0_g1_i1::g.39788::m.39788,TRINITY_DN48270_c0_g1::TRINITY_DN48270_c0_g1_i1::g.13325::m.13325

## Sheet: day10vs12 high at 12 MF
GO Accession	GO Name	GO Aspect	P-value (1)	P-value (2)	Protein List (1)
GO:0003735	structural constituent of ribosome	molecular_function	5.3e-16		TRINITY_DN54579_c0_g1::TRINITY_DN54579_c0_g1_i1::g.20059::m.20059,TRINITY_DN49098_c0_g1::TRINITY_DN49098_c0_g1_i1::g.12734::m.12734,TRINITY_DN56307_c0_g1::TRINITY_DN56307_c0_g1_i1::g.29518::m.29518,TRINITY_DN54289_c0_g1::TRINITY_DN54289_c0_g1_i1::g.10137::m.10137,TRINITY_DN51942_c0_g1::TRINITY_DN51942_c0_g1_i1::g.12387::m.12387,TRINITY_DN54370_c0_g1::TRINITY_DN54370_c0_g1_i1::g.35611::m.35611,TRI…
GO:0005198	structural molecule activity	molecular_function	1.28e-14		TRINITY_DN54579_c0_g1::TRINITY_DN54579_c0_g1_i1::g.20059::m.20059,TRINITY_DN49098_c0_g1::TRINITY_DN49098_c0_g1_i1::g.12734::m.12734,TRINITY_DN56307_c0_g1::TRINITY_DN56307_c0_g1_i1::g.29518::m.29518,TRINITY_DN54289_c0_g1::TRINITY_DN54289_c0_g1_i1::g.10137::m.10137,TRINITY_DN51942_c0_g1::TRINITY_DN51942_c0_g1_i1::g.12387::m.12387,TRINITY_DN54370_c0_g1::TRINITY_DN54370_c0_g1_i1::g.35611::m.35611,TRI…
GO:0019843	rRNA binding	molecular_function	0.00226		TRINITY_DN54333_c0_g1::TRINITY_DN54333_c0_g1_i1::g.35643::m.35643,TRINITY_DN54688_c0_g1::TRINITY_DN54688_c0_g1_i1::g.5045::m.5045,TRINITY_DN54688_c0_g1::TRINITY_DN54688_c0_g1_i2::g.5046::m.5046,TRINITY_DN54287_c0_g1::TRINITY_DN54287_c0_g1_i1::g.10218::m.10218
GO:0008097	5S rRNA binding	molecular_function	0.0611		TRINITY_DN54688_c0_g1::TRINITY_DN54688_c0_g1_i1::g.5045::m.5045,TRINITY_DN54688_c0_g1::TRINITY_DN54688_c0_g1_i2::g.5046::m.5046

## Sheet: day12vs14 high at 12 BP
GO Accession	GO Name	GO Aspect	P-value (1)	P-value (2)	Protein List (1)
GO:0006259	DNA metabolic process	biological_process	0.0161		TRINITY_DN63858_c1_g2::TRINITY_DN63858_c1_g2_i1::g.30652::m.30652,TRINITY_DN63097_c0_g2::TRINITY_DN63097_c0_g2_i1::g.108::m.108,TRINITY_DN62223_c2_g3::TRINITY_DN62223_c2_g3_i3::g.819::m.819,TRINITY_DN60891_c4_g1::TRINITY_DN60891_c4_g1_i1::g.28159::m.28159
GO:0006260	DNA replication	biological_process	0.0192		TRINITY_DN63858_c1_g2::TRINITY_DN63858_c1_g2_i1::g.30652::m.30652,TRINITY_DN63097_c0_g2::TRINITY_DN63097_c0_g2_i1::g.108::m.108,TRINITY_DN62223_c2_g3::TRINITY_DN62223_c2_g3_i3::g.819::m.819
GO:0006270	DNA replication initiation	biological_process	0.0296		TRINITY_DN63858_c1_g2::TRINITY_DN63858_c1_g2_i1::g.30652::m.30652,TRINITY_DN63097_c0_g2::TRINITY_DN63097_c0_g2_i1::g.108::m.108
GO:0006261	DNA-dependent DNA replication	biological_process	0.0631		TRINITY_DN63858_c1_g2::TRINITY_DN63858_c1_g2_i1::g.30652::m.30652,TRINITY_DN63097_c0_g2::TRINITY_DN63097_c0_g2_i1::g.108::m.108
GO:0006139	nucleobase-containing compound metabolic process	biological_process	0.0674		TRINITY_DN63858_c1_g2::TRINITY_DN63858_c1_g2_i1::g.30652::m.30652,TRINITY_DN63097_c0_g2::TRINITY_DN63097_c0_g2_i1::g.108::m.108,TRINITY_DN51759_c0_g1::TRINITY_DN51759_c0_g1_i2::g.28230::m.28230,TRINITY_DN61684_c2_g3::TRINITY_DN61684_c2_g3_i1::g.27116::m.27116,TRINITY_DN100526_c0_g1::TRINITY_DN100526_c0_g1_i1::g.40577::m.40577,TRINITY_DN62223_c2_g3::TRINITY_DN62223_c2_g3_i3::g.819::m.819,TRINITY_D…
GO:0090304	nucleic acid metabolic process	biological_process	0.0818		TRINITY_DN63858_c1_g2::TRINITY_DN63858_c1_g2_i1::g.30652::m.30652,TRINITY_DN63097_c0_g2::TRINITY_DN63097_c0_g2_i1::g.108::m.108,TRINITY_DN51759_c0_g1::TRINITY_DN51759_c0_g1_i2::g.28230::m.28230,TRINITY_DN61684_c2_g3::TRINITY_DN61684_c2_g3_i1::g.27116::m.27116,TRINITY_DN62223_c2_g3::TRINITY_DN62223_c2_g3_i3::g.819::m.819,TRINITY_DN60891_c4_g1::TRINITY_DN60891_c4_g1_i1::g.28159::m.28159
GO:0043170	macromolecule metabolic process	biological_process	0.0884		TRINITY_DN63858_c1_g2::TRINITY_DN63858_c1_g2_i1::g.30652::m.30652,TRINITY_DN61635_c0_g1::TRINITY_DN61635_c0_g1_i10::g.27063::m.27063,TRINITY_DN61635_c0_g1::TRINITY_DN61635_c0_g1_i13::g.27064::m.27064,TRINITY_DN63097_c0_g2::TRINITY_DN63097_c0_g2_i1::g.108::m.108,TRINITY_DN51759_c0_g1::TRINITY_DN51759_c0_g1_i2::g.28230::m.28230,TRINITY_DN42920_c0_g1::TRINITY_DN42920_c0_g1_i1::g.37963::m.37963,TRINI…

## Sheet: day12vs14 high at 12 CC
GO Accession	GO Name	GO Aspect	P-value (1)	P-value (2)	Protein List (1)
GO:0042555	MCM complex	cellular_component	0.00404		TRINITY_DN63858_c1_g2::TRINITY_DN63858_c1_g2_i1::g.30652::m.30652,TRINITY_DN63097_c0_g2::TRINITY_DN63097_c0_g2_i1::g.108::m.108
GO:0032991	macromolecular complex	cellular_component	0.00699		TRINITY_DN63858_c1_g2::TRINITY_DN63858_c1_g2_i1::g.30652::m.30652,TRINITY_DN62906_c2_g1::TRINITY_DN62906_c2_g1_i17::g.20749::m.20749,TRINITY_DN63097_c0_g2::TRINITY_DN63097_c0_g2_i1::g.108::m.108,TRINITY_DN51759_c0_g1::TRINITY_DN51759_c0_g1_i2::g.28230::m.28230,TRINITY_DN42920_c0_g1::TRINITY_DN42920_c0_g1_i1::g.37963::m.37963,TRINITY_DN54051_c0_g1::TRINITY_DN54051_c0_g1_i1::g.440::m.440,TRINITY_DN…
GO:0000974	Prp19 complex	cellular_component	0.0876		TRINITY_DN60891_c4_g1::TRINITY_DN60891_c4_g1_i1::g.28159::m.28159

## Sheet: day12vs14 high at 14 BP
GO Accession	GO Name	GO Aspect	P-value (1)	P-value (2)	Protein List (1)
GO:1901564	organonitrogen compound metabolic process	biological_process	0.0578		TRINITY_DN55960_c0_g1::TRINITY_DN55960_c0_g1_i2::g.39789::m.39789,TRINITY_DN52632_c0_g1::TRINITY_DN52632_c0_g1_i1::g.11429::m.11429,TRINITY_DN54804_c0_g1::TRINITY_DN54804_c0_g1_i3::g.5297::m.5297,TRINITY_DN54688_c0_g1::TRINITY_DN54688_c0_g1_i2::g.5046::m.5046,TRINITY_DN52474_c0_g1::TRINITY_DN52474_c0_g1_i1::g.1691::m.1691,TRINITY_DN12776_c0_g2::TRINITY_DN12776_c0_g2_i1::g.10101::m.10101,TRINITY_D…

[truncated: 7 more sheets: day12vs14 high at 14 MF, day14vs17 high at 14 BP, day14vs17 high at 14 CC, day14vs17 high at 14 MF, day14vs17 high at 17 BP, day14vs17 high at 17 CC, day14vs17 high at 17 MF]
